# Supplementary material for: Clinical Proteomics Reveals Vulnerabilities in Noninvasive Breast Ductal Carcinoma and Drives Personalized Treatment Strategies
Source: Cancer Res Commun. 2025 Jan 23;5(1):138–49. doi: 10.1158/2767-9764.CRC-24-0287 (PMC11755405; doi:10.1158/2767-9764.CRC-24-0287)
Supplement: Supplementary Data Table T1 — Anonymized Clinical Data [file crc-24-0287_supplementary_data_table_t1_suppst1.xlsx]

## Sheet: Sheet1
Supplemental Table_T1_Anonymized Clinical Data
SAMPLE IDENTIFIER								ASSESSMENT OF MOLECULAR PATHOLOGY												TREATMENT		RECURRENCE		CURRENT STATUS
Patient ID	Sample ID	Age at Dx	Clinical data based on phenotype	Date of Bx collection (for Dx, Used for this study)	Date of Sx (used for this study)	Type of Sx	Laterality	Grade	ER	ER %	PR	PR%	Her2	FISH Score (when Her2 >2+)	Ki67 or Oncotype	BRCA	Histological Subtype according to Pathology Report	Necrosis according to Pathology Report	Presence of (micro-)calcification	Treatment before Sx (neo-adjuvant)	Treatment after Sx (adjuvant)	Date of metastasis Dx	Treatment of Mx?	Current status	Last seen
Patient_50	IDC_14	52.5945	IDC	2018	2018	total mastectomy	Bilateral	2	Left: Pos Right: Pos	Left: 100 Right: 100	Left: Pos Right: Pos	Left: 100 Right: 10	Left: 0 Right: 1+	na	-	BRCA negative	Left: No special type Right: No special type	Left: Central, comedo type Right: Central, comedo type	Left: Yes Right: Yes	-	AC (May2018-Aug2018) Taxol (Aug2018-Nov2018) Radiotherepy (Dec1019) Letrozol (Feb2019-Jan2020)	Jan2020 (Bone)	Palbociclib - fulvestrant (Feb2020-Jul2020) Capecitabine (Sep2020-unk)	Deceased	2022
Patient_01	DCIS_01	55.3425	DCIS	2006	2006	right and left segmental mastectomy	Bilateral	2-3	Left: Neg Right: Pos	Left: 0 Right: 98	Left: Neg Right: Pos	Left: 0 Right: 90	na	na	-	Not tested	right: ductual, solid and cribriform; left: papillary, micropapillary	right: focal; left: punctate	right: yes; left: yes	-	Tamoxifen (Jan2007-Mar2012 ) Radiotherapy (Jan2007-unk)	-		No evidence of disease	2022
Patient_02	DCIS_26	41.3178	DCIS	2008	2008	segmental mastectomy	Right	2-3	pos	60	pos	5	na	na	-	BRCA2 Mutation	papillary, micropapillary	comedo type	yes	-	AC-Taxol (Apr2008-unk) Tamoxifen (Aug2008-Aug2010) Letrozole (Aug2010-unk) Carbo-Taxol (Jan2016-26May2016) Tamoxifen (Jun2016-Jun2021) Radiotherapy LN (20Jul2016-23Aug2016)	Recurrence in right LN (Nov2015)	Taxol-Carboplatin (Jan2016-May2016) Radiotherapy (Jul2016-Aug2016)	No evidence of disease	2023
Patient_02	IDC_15	41.3178	IDC	2008	2008	total mastectomy	Left	2	pos	90	pos	60	1+	na	-		invasive ductual micropapillary	present	yes
Patient_03	DCIS_30	29.6055	DCIS	2008	2008	total mastectomy	Right	3	pos	90	neg	0	1+	na	-	Not tested	micropapillary	comedo type	yes	-	-	-		No evidence of disease	2016
Patient_04	DCIS_02	34.4904	DCIS	2008	2008	total mastectomy	Right	3	neg	0	neg	0	na	na	-	Not tested	cribriform, solid, comedo	punctate, comedo type	yes	-	TC (Jun2008-Unk Capecitabine (Oct2010-unk)	Oct2010 (Lung mets) Jan2011 (Bone mets)		Deceased	2012
Patient_04	IDC_01	34.4904	IDC	2008	2008	total mastectomy	Left	3	pos	80	pos	60	0	na	-		no special type	-	no
Patient_05	DCIS_03	77.1589	DCIS	2009	2009	total mastectomy	Right	2-3	pos	90	pos	40	na	na	-	Not tested	cribriform, solid, comedo	central, comedo type	yes	-	-	-		No evidence of disease	2023
Patient_07	DCIS_04	44.0877	DCIS	2012	2012	segmental mastectomy	Right	3	neg	0	neg	1	na	na	-	BRCA negative	solid	comedo type	yes	-	-	-		No evidence of disease	2022
Patient_08	DCIS_29	49.1452	DCIS	2012	2013	total mastectomy	Left	2-3	pos	10	pos	20	na	na	-	Not tested	solid	comedo type	yes	Herceptin + Vinorelbine (May2012-Mar2013)	Radiotherapy (May2013-Jun2013) Anastrozole (Jul2013-2014)	Oct2014 (Liver Mets) Feb2016 (Brain mets)	Taxol-Herceptin-Pertuzumab (Oct2014-Apr2015) Capecitabine (Mar2016-Feb2017) Gemcitabine-Herceptin (Mar2017-Oct2017) TDM1 (Oct2017-2018)	Deceased	2018
Patient_09	DCIS_05, IDC_02	64.074	DCIS and IDC	2007	2007	segmental mastectomy	Left	3	pos	100	pos	40	0	na	-	Not tested	DCIS: solid, micropapillary and cribriform IDC: No special type	DCIS: central, comedo type	yes in DCIS	-	Radiotherapy (Nov2007-Dec2007 Anastrozole (Sep2007-unk)	Apr2012 (Supraclavicular lymph node) Apr 2012 (Lung mets) Jun2012 (Liver mets)	Fulvestrant (Jul2012-Jan2013) Paclitaxel (Jul2023) Exemestane (Mar2014-Oct2014) Capecitabine (Oct2014-Dec2014) Tamoxifen (Dec2014-May2015) Eribulin (Jun2015-Sep2015) Doxorubicin (Sep2015-Feb2016) Vinorelbine (Jan2017)	Deceased	2017
Patient_10	DCIS_06	57.8438	DCIS	2011	2012	segmental mastectomy	Left	2-3	Pos on Bx Neg on Sx	Bx: 2 Sx:0	Pos on Bx Neg on Sx	Bx: 30 Sx:0	Sx: 3+	na	-	Not tested	cribriform / solid patterns	comedo type	yes	-	Radiotherapy (May2012- Apr2012)	-		No evidence of disease	2019
Patient_11	DCIS_07	61.8384	DCIS	2003	2003	total mastectomy	right	2	unk	unk	unk	unk	na	na	-	Not tested	cribriform and micropapillary patterns with mucinous features	no	yes	-		Dec2010 (Skin mets) Mar2012 (Bone mets)	Taxol (Jan2011-unk) Gemcitabine (mar2012-unk) Capecitabine (Jan2013-unk)	Deceased	2013
Patient_12	DCIS_08	46.4986	DCIS	2013	2013	total mastectomy	Left	2	neg	0	pos	5	3+	na	-	Not tested	cribriform, solid	comedo type	yes	-	-	-		No evidence of disease	2020
Patient_13	DCIS_09	48.6795	LCIS	2007	2007	segmental mastectomy	Right	1	unk	unk	unk	unk	na	na	-	Not tested	unk	-	yes	-	FEC (May2007-unk) TC (Jan2007-unk) Tamoxifen (Jan2008-unk) Radiotherapy (05Mar2008-Apr2008) Letozole (Jan2008-Nov2011) TAC (Jan2012-Apr2012) Brain tumor excision (Jan2013) Brain radiotherapy (Feb2013) Liver / bone radiotherapy (Jul2013) Taxol/Denosumab (Mar2014-unk)	Jun2011 (Cervix mets) Jan2013 (Brain mets) May2013 (Liver and bone mets)	TAC (Jan2012-Apr2012) Brain radiotherapy (Feb2013) Taxol (Mar2014) Denosumab (Mar2014)	Deceased	2015
Patient_13	IDC_03	48.6548	ILC	2007	2007	segmental mastectomy	Left	1	pos	100	pos	5	0	na	-		unk	-	yes
Patient_14	DCIS_27	44.7041	DCIS	2011	2012	segmental mastectomy	right	3	pos	85	pos	65	3+	na	-	Not tested	solid with cancerization of lobules	central	yes	AC (Jan2012-Apr2012) Taxol-Herceptin (Apr2012-Jul2012)	Tamoxifen (Sep2012- Radiotherapy (Nov2012-Dec2012)	Jun2020 (Recurrence)	Taxol-Pertuzumab-trastuzumab (Sep2020-Nov2020)	No evidence of disease	2023
Patient_17	DCIS_10	48.463	DCIS	2006	2006	segmental mastectomy	Left	2	pos	100	neg	0	na	na	-	Not tested	solid and cribriform	no	yes	-	Tamoxifene (Jan2007-Apr2011)	-		No evidence of disease	2023
Patient_18	DCIS_11	61.2877	DCIS	2012	2013	segmental mastectomy	Left	2	Neg on Bx Neg on Sx	Bx: 0 Sx: 0	Pos on Bx Neg on Sx	Bx: 15 Sx: 0	Bx: 2+ Sx: 1+	Bx: 1.2 (Neg) Sx: na	-	Not tested	solid	central, comedo type	yes	-	Radiotherapy (Apr2013-May2013)	-		No evidence of disease	2018
Patient_20	DCIS_12	56.6137	DCIS	2019	2010	segmental mastectomy	Left	2-3	pos	100	pos	90	na	na	-	Not tested	solid, cribriform minor formation	punctate, comedo type	yes	-	Radiotherapy (Mar2010-Apr2010) Tamoxifen (2010-2015)	-		No evidence of disease	2023
Patient_21	IDC_16	81.5562	IDC (Recurrence)	2009	2009	total mastectomy	Right	2	pos	100	neg	0	2+	1.3 (Neg)	-	Not tested	no special type	no	no	-	Anastrozole (May2009-Nov2012)	Mar2025 (Liver met) May2015 (Bone met)	Taxol (Jul2015-Dec2015) Letrozole(Jan2016-Aug2016) Capecitabine (Aug2016-Dec2016) Exemestane (Jul2017-Oct2018)	Deceased	2018
Patient_22	DCIS_13	73.6548	DCIS	2011	2011	segmental mastectomy	Left	2	pos	100	pos	90	na	na	-	Not tested	solid and cribriform	present, central	yes	-	-	Feb2017 (Bone, lung, Lymph node)	Letrozol (Mar2017-Jun2018) Ribociclib (Mar2017-Jun2018) Tamoxifen (Jul2018-Aug2018) Exemestane (Aug2018-Feb2019) metronomic oral cyclophosphamide MOC (Feb2019-Oct2019) Bone radiotherapy (Apr2019) Capecitabine (Nov2019-Nov2019) Bone radiotherapy (Apr2020) Fulvestrant May2020-Dec2020)	Deceased	2021
Patient_24	DCIS_14	61.011	DCIS	2004	2004	segmental mastectomy	Left	2	pos	95	pos	80	na	na	-	BRCA negative	solid and micropapillary	no	yes	-	Tamoxifen (2004-2009)	-		No evidence of disease	2023
Patient_25	DCIS_28	78.2685	DCIS	2021	2021	segmental mastectomy	Left	3	neg	0	unk	unk	na	na	-	BRCA negative	comedo, cribriform	present, central (expansive “comedo” type)	yes	-	Radiotherapy (Sep2021-Oct2021)	-		No evidence of disease	2023
Patient_26	DCIS_15	48.1534	IDC	2008	2008	segmental mastectomy	Left	3	pos	100	pos	98	2+	1.3 (Neg)	-	Not tested	DCIS: Cribriform, solid, comedo IDC: No special type	DCIS: Comedo IDC: no	DCIS: No IDC: No	-	Radiotherapy (Apr2009-May2009)	-		No evidence of disease	2021
Patient_27	IDC_4	51.7836	IDC	2010	2010	segmental mastectomy	Right	2	pos	100	pos	100	1+	na	-	Not tested	no special type	present	no	-	Radiotherapy (Jun2010-Jul2010) Tamoxifen (Mar2010-unk)	-		No evidence of disease	2022
Patient_28	IDC_05	75.7397	IDC	2012	2010	segmental mastectomy	Left	2	pos	100	neg	0	0	na	-	Not tested	No special type	no	yes	Letrozole (12Jun2010-unk)	Radiotherapy (Feb2011-Mar2011)	-		No evidence of disease	2021
Patient_29	DCIS_17, IDC_06	67.8767	IDC	2011	2012	segmental mastectomy	Left	2	pos	100	pos	98	1+	1.1 (Neg)	Ki67: 60%	Not tested	IDC: Invasive ductal carcinoma with neuroendocrine differentiation DCIS: Cribriform, solid	DCIS: Comedo type IDC: No	Yes in DCIS	-	CMF (Aug2012-unk) Radiotherapy (Dec2012-Dec2012) Tamoxifen (2013-Jan2018)	-		No evidence of disease	2022
Patient_30	DCIS_18	33.8521	IDC	2013	2011	total mastectomy	Right	2	pos	100	pos	5	2+	1.2 (Neg)	-	Not tested	DCIS: Cribriform, solid IDC: No special type	DCIS: No IDC: No	DCIS: Yes IDC: Yes	Taxol (30Mar2011-unk)	Tamoxifen (2012-unk) Radiotherapy (Dec2011-Jan2012)	-		No evidence of disease	2023
Patient_31	DCIS_19, IDC_07	64.5589	IDC	2008	2013	segmental mastectomy	Left	3	pos	95	pos	75	0	na	Ki67: 30%	Not tested	DCIS: Cribriform, solid IDC: No special type	DCIS: No IDC: No	DCIS: No IDC: No	-	Radiotherapy (Aug2013-Sep2013)	May2014 (Bone mets)	Tamoxifen (May2014- Letrozole (Nov2014-	Deceased	2016
Patient_32	DCIS_20, IDC_8	70.7836	IDC	2013	2008	segmental mastectomy	Left	2	pos	100	pos	70	0	na	-	Not tested	DCIS: Cribriform, solid IDC: No special type	DCIS: Comedo type IDC: very focal	DCIS: Yes IDC: Yes	-	Anastrozole (Nov2008-unk) Tamoxifen (Jul2012-unk)	Mar2012 (Recurrence Left breast) Mar2013 (angiosarcoma, Bx Ki67: 90%)	AC-T (Mar2013-Sep2013)	No evidence of disease	2022
Patient_33	DCIS_25	78.863	IDC	2013	2013	total mastectomy	Right	2	pos	100	pos	100	1+	na	-	Not tested	DCIS: Cribriform and Solid IDC: No special type with mucinous component	DCIS: No IDC: No	DCIS: No IDC: No	-	Femara (2013-unk)	-		No evidence of disease	2023
Patient_34	DCIS_21, IDC_09	51.8137	IDC	2013	2013	segmental mastectomy	Left	3	neg	0	neg	0	3+	na	-	Not tested	DCIS: micropapillary, solid IDC: No special type	DCIS: Central comedo type	DCIS: Yes IDC: Yes	-	AC (Oct2013-Dec2013) Taxol (Dec2013-unk) Trastuzumab (Dec2013-Dec2014) Radiotherapy (Apr2014-May2014)	-		No evidence of disease	2022
Patient_35	DCIS_22	59.5342	IDC	2012	2013	segmental mastectomy	Right	2	pos	100	pos	40	2+	1.1 (Neg)	-	Not tested	DCIS: Cribriform IDC: No special type	DCIS: Central comedo type	DCIS: No IDC: No	-	TC (Dec2013-Mar2014) Radiotherapy (Mar2014-Apr2014) Tamoxifen (May2014-Oct2016) Letrozole (Nov2016-Aug2018)	-		No evidence of disease	2023
Patient_36	DCIS_23, IDC_10	51.8247	IDC	2012	2013	total mastectomy	Right	2	pos	100	pos	3	3+	na	-	Not tested	DCIS: Cribriform and Solid IDC: No special type	DCIS: Central comedo type	DCIS: Yes IDC: Yes	-		Jun2013 (Cervical nodes mets) Dec2014 (Lung mets) May2016 (Brain mets)	Vinorelbine (Jul2013- Herceptine (Jul2013- Exemestane (Feb2014- Capecitabine (Mar2014-May2015) Denozumab (May2015- Taxol-Herceptin (May2015-Oct2016) Lapatinib-Letrozole (Dec2015- Brain radiotherapy (Jun2016)TDM1 (Jul2016- Eribulin (Dec2016-	unknown, likely deceased	2017
Patient_37	DCIS_24, IDC_11	53.0411	IDC	2014	2014	segmental mastectomy	Left	1	pos	95	pos	100	0	na	Ki67: 14% Oncotype: RS=8	Not tested	DCIS: Cribriform IDC: IDC with tubular features	no	Yes in DCIS	-	Radiotherapy (Sep2014- Oct2014) Tamoxifen (Nov2014-2016) Letrozole (2016-Dec2019)	-		No evidence of disease	2022
Patient_38	DCIS_35__IDC_23	53.6493	IDC	2014	2014	segmental mastectomy	Right	2	pos	80	pos	80	1+	na	Ki67: 5%	Not tested	DCIS: Cribriform IDC: No special type	DCIS: Central comedo type	DCIS: Yes IDC: Yes	-	Tamoxifen (Nov2014-	-		No evidence of disease	2016
Patient_39	DCIS_34__IDC_22	44.4712	IDC	2014	2015	segmental mastectomy	Right	3	pos	75	pos	65	1+	na	-	Not tested	DCIS: Cribriform and Solid IDC: No special type	DCIS: Central comedo type IDC: Yes, present	DCIS: No IDC: No	-	Chemotherapy unk (received at RVH) (Feb2015- unk) Radiotherapy unk (received at RVH) (2015) Tamoxifen (Nov2015- )	-		No evidence of disease	2022
Patient_40	IDC_12	43.7178	IDC	2014	2015	total mastectomy	Right	2	pos	90	pos	40	2+	1.7 (Neg)	Ki67: 25% Oncotype: RS=19	BRCA negative	no special type	no	no	-	TC (Apr2015-Aug2015) Tamoxifen (Jan2016-Jul2016) Exemestane (Jul2016-Mar2018) Tamoxifen (Mar2018- )	-		No evidence of disease	2021
Patient_41	DCIS_42__IDC_30	52.1945	IDC	2015	2015	segmental mastectomy	Right	2	pos	98	pos	95	1+	na	Ki67: 2% Oncotype: RS=3	Not tested	DCIS: Cribriform and Solid IDC: No special type	DCIS: present, focal	DCIS: No IDC: No	-	Radiotherapy (Jul2015- Aug2015)	-		No evidence of disease	2023
Patient_42	IDC_18	60.1562	IDC	2015	2016	segmental mastectomy	Right	3	pos	15	pos	6	3+	na	Ki67: 12%	Not tested	no special type	no	no	-	AC-T (Aug2016-Mar2017) Trastuzumab (Aug2016-Aug2017)	-		No evidence of disease	2023
Patient_43	IDC_13	45.3534	IDC	2016	2016	total mastectomy	Right	2	pos	90	pos	10	2+	1.0 (Neg)	Ki67: 5%	BRCA1 mutation	no special type	no	no	-	AC-T (Aug2016-Jan2017) Radiotherapy (Feb2017-Mar2017) A-strozole (Nov2018-)	-		No evidence of disease	2021
Patient_44	DCIS_41__IDC_29	46.7288	IDC	2016	2016	total mastectomy	Right	2	pos	90	pos	100	2+	1.2 (Neg)	Ki67: 10%	Not tested	DCIS: Cribriform and Solid IDC: No special type	DCIS: present, focal	yes in IDC	-	AC (Nov2016-Jan2017) Taxol (Jan2017-Mar2017) Radiotherapy (May2017-Jun2017) Tamoxifen (Jun2017-Sep2020) Letrozole (Sept2010-Apr2022) Exemestane (Apr2020- ongoing)	-		No evidence of disease	2023
Patient_45	IDC_17	38.3342	IDC	2016	2016	total mastectomy	Left	3	neg	0	neg	0	0	na	-	BRCA1 mutation	no special type	extensive necrosis	no	-	Taxol-Carboplatine (Nov2016-Apr2017) AC (Apr2017-May2017)	-		No evidence of disease	2022
Patient_46	DCIS_39__IDC_27	22.3616	IDC	2016	2016	total mastectomy	Right	2	pos	95	pos	60	2+	1.4 (Neg)	Ki67: 15%	BRCA negative	DCIS: comedo, cribriform, micropapillary IDC: No special type with colloid features	DCIS: present, central	DCIS: No IDC: No	-	Chemotherapy unk (2017) Tamoxifen (2017-unk)	-		No evidence of disease	2022
Patient_47	DCIS_37__IDC_25	77.4849	IDC	2016	2017	segmental mastectomy	Right	2	pos	100	pos	100	2+	1.1 (Neg)	Ki67: 10%	Not tested	DCIS: Cribriform, micropapillary, papillary, solid IDC: No special type	DCIS: present, focal	yes	-	Radiotherapy (May2017- Jun2017) Letroxole (May2017-Sep2017) Anastrozole (Nov2018-Mar2022)	-		No evidence of disease	2023
Patient_48	DCIS_43__IDC_31	46.2877	IDC	2016	2016	total mastectomy	Left	2	pos	90	pos	50	2+	1.2 (Neg)	-	BRCA2 mutation	DCIS: comedo, cribriform, papillary IDC: IDC with lobular features	DCIS: present, central	DCIS: No IDC: No	-	Letrozole (Dec2016-Feb2017)	-		No evidence of disease	2020
Patient_49	DCIS_33__IDC_21	29.8384	IDC	2017	2017	segmental mastectomy	Right	3	neg	0	neg	0	2+	1.4 (Neg)	Ki67: 90%	BRCA1 mutation	DCIS: comedo, cribriform, solid IDC: IDC with metaplastic features	DCIS: Present, central IDC: Yes, present	DCIS: Yes IDC: Yes	-	AC (May2017-Jul2017) Carbo-Taxol (Jul2017-Oct2017)	-		No evidence of disease	2018
Patient_51	DCIS_36__IDC_24	66.1836	IDC	2019	2019	total mastectomy for both	Bilateral	Right: 3 Left: 2	pos	Right: 100 Left: 100	pos	Right: 75 Left: 100	Right: 2+ Left: 1	Right: 1.1 (Neg) Left: na	-	Not tested	Right DCIS: Comedo, cribriform Right IDC: IDC with focal lobular features Left DCIS: comedo, cribriform, micropapillary Left IDC: No special type	Right DCIS: Present, central Left DCIS: Present, central	Right DCIS: Yes Right IDC: No Left DCIS: Yes Left IDC: No	-	Taxol (Jan2020-Apr2020) Anastrozole (Apr2020-ongoing) Radiotherapy (May2020-May2020)	-		No evidence of disease	2023
Patient_52	DCIS_40__IDC_28	45.5288	Solid and Papillary breast cancer	2018	2018	segmental mastectomy	Right	1	pos	100	pos	100	0	na	Ki67: 10% Oncotype: RS=8	Not tested	Invasive: solid and papillary DCIS: Cribriform, papillary	no	no	-	AC (Jul2018-Nov2018) Taxol (Nov2018-Feb2019) Radiotherapy (Mar2019)	-		No evidence of disease	2019
Patient_53	DCIS_32__IDC_20	49.1863	IDC	2018	2018	segmental mastectomy	Left	1	pos	100	pos	95	2+	1.1 (Neg)	Oncotype: RS=13	Not tested	DCIS: Cribriform IDC: IDC with tubular features	DCIS: present, central	DCIS: Yes IDC: Yes	-	Tamoxifen (Feb2019-ongoing)	-		No evidence of disease	2023
Patient_54	DCIS_38__IDC_26	53.4877	IDC	2019	2019	segmental mastectomy	Left	3	pos	98	pos	98	2+	1.1 (Neg)	Ki67: 40%	Not tested	DCIS: Cribriform, solid IDC: No special type	DCIS: present, focal	DCIS: No IDC: No	-	TC (Jun2019-Aug2019) Radiotherapy (Sep2019-Oct2019) Tamoxifen (Sep2019- ongoing)	-		No evidence of disease	2023
Patient_55	DCIS_31__IDC_19	64.6466	IDC	2019	2019	segmental mastectomy	Right	2	pos	100	pos	3	0	na	Oncotype: RS=34	Not tested	DCIS: Comedo, cribriform, solid IDC: No special type	DCIS: present, central	DCIS: Yes IDC: No	-	TC (Dec2019-Dec2019) Anastrozole (Feb2020-ongoing)	-		No evidence of disease	2023
