# Supplementary material for: Clinical Proteomics Reveals Vulnerabilities in Noninvasive Breast Ductal Carcinoma and Drives Personalized Treatment Strategies
Source: Cancer Res Commun. 2025 Jan 23;5(1):138–49. doi: 10.1158/2767-9764.CRC-24-0287 (PMC11755405; doi:10.1158/2767-9764.CRC-24-0287)
Supplement: Supplementary Data Table T2 — LFQ data DCIS vs IDC [file crc-24-0287_supplementary_data_table_t2_suppst2.xlsx]

## Sheet: Processed Data
Processed total proteome data for DCIS vs IDC (complete data set).												Missing protein intensity values were imputed using 1.5x the minimum observed intensity for this particular sample. Green cells indicate imputed intensities.
Entries in red indicate quantitation by a single protein unique peptide -- interpret with caution
Protein FDR Confidence	Accession	Gene Symbol	Description	Coverage [%]	# Peptides	# PSMs	# Protein Unique Peptides	# AAs	MW [kDa]	NSAF	calc. pI	Abundance DCIS Patient_1	Abundance DCIS Patient_4	Abundance DCIS Patient_5	Abundance DCIS Patient_7	Abundance DCIS Patient_9	Abundance DCIS Patient_10	Abundance DCIS Patient_11	Abundance DCIS Patient_12	Abundance DCIS Patient_13	Abundance DCIS Patient_17	Abundance DCIS Patient_18	Abundance DCIS Patient_20	Abundance DCIS Patient_22	Abundance DCIS Patient_24	Abundance DCIS Patient_26	Abundance DCIS Patient_29	Abundance DCIS Patient_30	Abundance DCIS Patient_31	Abundance DCIS Patient_32	Abundance DCIS Patient_34	Abundance DCIS Patient_35	Abundance DCIS Patient_36	Abundance DCIS Patient_37	Abundance DCIS Patient_33	Abundance DCIS Patient_2	Abundance DCIS Patient_14	Abundance DCIS Patient_25	Abundance DCIS Patient_8	Abundance DCIS Patient_3	Abundance DCIS Patient_55	Abundance DCIS Patient_53	Abundance DCIS Patient_49	Abundance DCIS Patient_39	Abundance DCIS Patient_38	Abundance DCIS Patient_51	Abundance DCIS Patient_47	Abundance DCIS Patient_54	Abundance DCIS Patient_46
High	P02768	ALB	Albumin	89	107	9511	107	609	69.3	0.00838942	6.28	9.99421e+08	3.39573e+08	3.04647e+09	3.11421e+09	3.69209e+08	1.76637e+09	4.61453e+08	2.99895e+09	1.704e+09	1.50899e+08	1.28172e+10	7.31096e+08	1.46146e+09	2.16262e+08	4.38599e+08	1.20626e+09	1.45197e+09	3.9299e+08	1.51907e+07	6.23675e+08	2.40989e+08	1.19973e+09	1.32227e+09	6.35097e+08	3.863e+07	1.08412e+07	1.24773e+09	1.0295e+08	2.56468e+08	1.72542e+09	3.44109e+09	2.208e+09	1.31865e+09	1.55156e+09	3.1247e+08	6.98744e+07	2.53751e+06	2.85642e+09
High	P60709	ACTB	Actin, cytoplasmic 1	80	51	11584	3	375	41.7	0.0169809	5.48	4.11929e+09	1.00172e+09	1.2641e+09	2.50677e+09	2.28128e+08	2.10215e+09	1.58814e+08	4.17823e+09	4.76776e+09	2.59388e+08	5.07485e+09	8.26648e+08	2.15204e+09	6.54426e+08	2.06352e+08	4.40991e+07	1.01379e+09	4.67299e+08	5.50086e+07	1.53273e+09	5.03815e+08	2.16107e+09	1.72804e+09	4.86181e+08	4.64142e+08	2.53319e+07	2.08e+09	8.90232e+08	9.88135e+08	2.56688e+09	4.90497e+09	1.00872e+09	1.29457e+09	5.4459e+09	6.51818e+08	7.959e+08	2.65749e+06	2.07904e+09
High	P63261	ACTG1	Actin, cytoplasmic 2	80	51	11190	3	375	41.8	0.0163641	5.48	1.06923e+07	3.83126e+06	3.09525e+06	5.4062e+06	441007	1.04742e+07	766071	3.06135e+06	2.05659e+07	552334	1.81093e+07	9.46828e+06	1.26138e+07	5.30475e+06	649845	120720	1.46927e+06	4.00722e+06	278863	2.07039e+07	5.711e+06	1.75574e+07	2.55543e+07	3.22657e+06	3.35105e+06	96184.8	2.03237e+07	1.21809e+06	6.81586e+06	6.38456e+06	1.63732e+07	3.10102e+06	5.38177e+06	1.52047e+07	6.8091e+06	3.32778e+06	2880	7.05195e+06
High	P12111	COL6A3	Collagen alpha-3(VI) chain	43	147	4442	147	3177	343.5	0.00079048	6.68	2.62153e+08	1.18527e+08	3.07987e+08	4.25173e+08	9.70559e+07	4.8487e+08	2.71486e+07	3.26759e+08	3.05257e+08	6.14762e+07	1.48539e+08	6.66123e+07	5.68926e+08	1.27283e+08	1.22995e+08	2.6819e+07	1.362e+08	6.48038e+07	3.75736e+06	8.99753e+07	3.00144e+07	6.48546e+07	1.16373e+08	8.07577e+07	2.2856e+07	4.184e+06	1.05348e+08	8.78398e+07	4.35246e+07	3.43793e+08	2.37487e+08	2.08619e+08	1.20315e+08	2.0302e+08	1.45542e+07	4.92477e+06	571665	7.60989e+07
High	P21333	FLNA	Filamin-A	62	145	2383	134	2647	280.6	0.000519129	6.06	2.40737e+08	3.42306e+07	2.79577e+07	1.14387e+08	4.84047e+06	5.04861e+07	5.96426e+06	1.6622e+08	2.67644e+08	4.85953e+06	3.254e+08	3.51171e+07	6.2005e+07	1.74375e+07	1.40736e+07	3.96251e+06	3.60089e+07	9.6338e+06	2.39213e+06	4.9735e+07	1.70007e+07	4.58049e+07	4.66635e+07	1.07851e+07	1.03584e+07	1.33696e+06	7.59038e+07	7.00282e+07	1.75382e+07	7.8507e+07	2.34994e+08	6.8204e+07	2.15211e+07	2.29004e+08	1.58805e+07	2.09026e+07	567511	5.47473e+07
High	P04264	KRT1	Keratin, type II cytoskeletal 1	80	86	5085	76	644	66	0.00470962	8.12	3.99138e+08	1.19519e+09	9.83152e+08	3.59862e+08	1.53679e+08	7.20335e+08	2.10513e+08	1.70161e+08	3.66745e+08	7.49327e+08	2.6231e+08	3.78567e+08	1.18775e+09	9.93312e+08	3.53438e+09	1.53848e+09	2.20806e+09	4.36552e+08	2.02987e+08	1.09564e+08	5.04877e+08	4.102e+08	2.59922e+08	1.09817e+08	2.88074e+08	2.39283e+08	9.74483e+08	1.46251e+09	1.13638e+08	3.99371e+08	1.4178e+08	9.73457e+07	9.92052e+07	1.07765e+08	1.84415e+08	1.3621e+08	5.71991e+07	1.09134e+08
High	P68871	HBB	Hemoglobin subunit beta	100	25	4453	17	147	16	0.0170126	7.28	3.32486e+08	9.95405e+08	2.0258e+09	1.76413e+09	1.31116e+08	3.3633e+08	2.89168e+07	1.0118e+09	1.05643e+09	1.25064e+08	6.74078e+08	1.09129e+08	1.66203e+09	8.01222e+07	5.38916e+08	8.0866e+07	9.69641e+09	8.30225e+07	1.14468e+07	1.83033e+08	1.50151e+08	8.08663e+08	1.86547e+08	7.80408e+07	3.41614e+07	1.9605e+07	7.96173e+08	2.62954e+10	7.64664e+07	7.87386e+08	7.92436e+08	6.64165e+08	8.34158e+07	8.32676e+08	7.54121e+07	2.86212e+07	878535	7.09321e+09
High	P69905	HBA1; HBA2	Hemoglobin subunit alpha	80	21	3664	20	142	15.2	0.014735	8.68	3.63256e+08	1.03205e+09	1.23824e+09	1.40349e+09	1.13504e+08	2.23517e+08	9.85063e+06	9.51689e+08	6.59242e+08	1.10176e+08	6.26143e+08	6.18984e+07	1.34877e+09	3.68842e+07	3.82318e+08	2.0812e+07	8.22926e+09	1.40635e+08	1.29605e+07	3.53967e+08	2.69877e+08	8.48093e+08	2.99765e+08	1.47368e+08	6.50778e+07	3.17609e+07	1.19401e+09	2.22578e+10	9.27262e+07	1.00668e+09	9.64812e+08	6.14263e+08	1.49852e+08	1.01289e+09	1.30014e+08	4.56208e+07	723296	7.03518e+09
High	O75369	FLNB	Filamin-B	55	132	2128	123	2602	278	0.000467914	5.73	6.25229e+07	3.55205e+07	5.49333e+06	1.20311e+07	2.22568e+06	1.90768e+07	2.74818e+06	1.12126e+08	1.80407e+08	5.31162e+06	1.65016e+08	1.87322e+07	2.47678e+08	4.38005e+07	2.89164e+06	1.98928e+06	6.52665e+06	7.92494e+06	4.80607e+06	1.9069e+07	1.46981e+07	2.56047e+07	7.80614e+07	2.63452e+07	1.01949e+07	554166	3.16016e+07	1.92585e+07	2.2005e+07	2.22698e+07	1.66407e+08	2.05566e+07	1.41096e+07	6.86291e+07	5.15546e+07	3.72969e+07	105886	1.28743e+08
High	P06733	ENO1	Alpha-enolase	93	63	2888	57	434	47.1	0.00374813	7.39	4.6313e+08	8.74663e+07	4.12413e+07	1.07052e+08	1.47018e+07	2.25593e+08	1.96157e+06	4.53226e+08	4.98286e+08	1.81783e+07	1.15037e+09	3.86749e+07	2.23493e+08	1.97194e+07	1.30746e+07	1.49126e+06	6.69894e+07	4.75477e+07	1.05932e+07	1.08641e+08	2.68365e+07	1.76023e+08	2.94639e+08	7.75534e+07	4.20776e+07	642261	2.22633e+08	3.67864e+07	4.77077e+07	9.47436e+07	3.47879e+08	9.69661e+07	4.94113e+07	2.58619e+08	6.25608e+07	6.60726e+07	9.54153e+06	1.65461e+08
High	P08670	VIM	Vimentin	90	76	3923	64	466	53.6	0.00447396	5.12	5.95883e+08	1.4054e+08	3.80602e+08	3.7142e+08	8.59628e+07	2.76768e+08	6.97992e+07	3.98262e+08	3.53249e+08	4.86498e+07	4.44056e+08	9.56184e+07	3.63851e+08	1.24842e+08	1.35463e+08	8.79018e+07	2.77844e+08	2.84141e+07	9.46138e+06	1.04517e+08	5.28394e+07	8.66765e+07	9.78821e+07	2.8411e+07	3.6109e+07	6.94604e+06	9.34142e+07	9.18538e+07	7.06681e+07	1.81891e+08	4.27874e+08	7.72046e+07	1.10078e+08	6.40369e+08	3.19338e+07	1.89078e+07	998775	1.37259e+08
High	P35908	KRT2	Keratin, type II cytoskeletal 2 epidermal	91	79	3124	57	639	65.4	0.00291993	8	1.08775e+08	2.98596e+08	1.60496e+08	9.75684e+07	3.9498e+07	1.39285e+08	2.97172e+07	7.15964e+07	8.26704e+07	2.40872e+08	1.13721e+08	7.01646e+07	3.64886e+08	1.36897e+08	9.97265e+08	5.46963e+08	5.16843e+08	9.98399e+07	2.63441e+07	2.85334e+07	1.70399e+08	1.34478e+08	6.4628e+07	3.26704e+07	1.30898e+08	7.33796e+07	1.71923e+08	6.29576e+08	4.69769e+07	9.51053e+07	5.87589e+07	2.67953e+07	2.76494e+07	5.74578e+07	5.01852e+07	5.51238e+07	9.75166e+06	3.51136e+07
High	P35527	KRT9	Keratin, type I cytoskeletal 9	92	62	4144	61	623	62	0.0040857	5.24	2.96635e+08	5.76247e+08	6.09826e+08	2.08292e+08	8.15015e+07	4.91159e+08	1.50639e+08	1.18524e+08	3.17787e+08	2.92074e+08	1.24594e+08	3.38176e+08	6.06768e+08	6.38587e+08	1.52543e+09	9.29273e+08	1.26137e+09	3.60434e+08	1.2512e+08	8.15259e+07	3.28037e+08	2.91967e+08	1.38515e+08	8.64402e+07	1.84542e+08	1.39919e+08	6.17451e+08	7.55901e+08	8.37206e+07	2.70754e+08	7.81842e+07	7.10366e+07	5.86354e+07	7.98793e+07	1.01054e+08	9.05266e+07	3.2303e+07	9.16493e+07
High	P35555	FBN1	Fibrillin-1	38	99	2363	96	2871	312.1	0.000462816	4.93	4.54059e+08	8.06788e+07	5.95492e+07	1.56075e+08	2.32536e+07	6.77649e+07	3.81505e+07	1.97983e+08	5.44357e+08	1.54138e+07	2.79981e+07	3.97634e+07	6.61056e+07	5.42753e+07	3.63489e+07	7.52351e+06	6.59222e+06	1.24415e+07	2.70298e+06	5.00928e+07	2.37938e+07	5.95462e+07	1.7299e+08	3.19914e+07	1.8442e+07	1.08536e+06	2.60422e+07	2.63753e+06	2.79542e+07	1.53324e+08	2.4354e+08	4.44321e+07	1.73134e+08	1.1927e+08	2.07283e+07	1.02589e+07	461016	2.65139e+07
High	P0C0L5	C4B; C4B_2	Complement C4-B	55	95	722	3	1744	192.6	0.00022915	7.27	1.94651e+07	3.12911e+07	4.28185e+07	1.49422e+07	6.21554e+06	4.1696e+07	3.17934e+06	1.34817e+09	2.32396e+07	1.50353e+07	6.35595e+07	3.78861e+06	2.32839e+07	3.50065e+06	9.69467e+07	3.02344e+07	2.81602e+07	3.65068e+06	837648	7.2972e+06	4.87595e+06	1.56726e+07	1.29161e+08	4.52953e+06	2.52884e+06	938027	1.5624e+07	2.8537e+07	2.47097e+06	8.34545e+06	7.6026e+07	6.86297e+06	5.17779e+06	1.86278e+07	1.74025e+07	4.92409e+06	194924	6.10945e+07
High	P04406	GAPDH	Glyceraldehyde-3-phosphate dehydrogenase	75	45	3037	44	335	36	0.00515681	8.46	4.07735e+08	9.12422e+07	4.55461e+07	1.09859e+08	6.51383e+06	2.83997e+08	5.15497e+06	6.07238e+08	5.29769e+08	1.49277e+07	5.41119e+08	2.41321e+07	1.9288e+08	2.33066e+07	1.17196e+07	5.06517e+06	6.48803e+07	5.77929e+07	3.9536e+06	1.1505e+08	3.36376e+07	3.05314e+08	1.46487e+08	7.63878e+07	4.13118e+07	1.36895e+06	3.86452e+08	1.24639e+08	7.01953e+07	9.88215e+07	4.03028e+08	2.70763e+08	4.95416e+07	3.05476e+08	1.2233e+08	6.11733e+07	154070	2.04945e+08
High	P02788	LTF	Lactotransferrin	81	78	468	78	710	78.1	0.000366297	8.12	6.21679e+06	6.15316e+06	6.08903e+06	8.3387e+06	1.17161e+06	5.64149e+07	1.23837e+06	1.6338e+09	5.02788e+06	1.63027e+06	7.35627e+06	1.18888e+06	5.43695e+06	1.38211e+06	2.60697e+06	1.08008e+06	1.20075e+07	1.15837e+06	471968	2.75951e+06	3.19566e+06	1.00424e+08	8.00858e+06	3.49264e+06	1.93144e+06	171495	4.81647e+06	4.8185e+07	1.8067e+06	1.10056e+08	5.5506e+06	2.65382e+06	1.77495e+06	5.97821e+06	2.58794e+06	9.87009e+06	300226	1.55548e+07
High	P02787	TF	Serotransferrin	66	65	2362	65	698	77	0.00187512	7.12	7.91208e+07	5.0934e+07	1.82001e+08	2.32543e+08	2.56959e+07	1.09029e+08	1.91422e+07	1.59778e+08	1.00271e+08	1.64179e+07	1.10587e+09	6.38589e+07	9.18338e+07	1.0567e+07	3.25632e+07	6.15181e+07	5.42919e+07	2.64623e+07	4.33551e+06	6.15616e+07	1.82041e+07	1.57324e+08	1.3804e+08	6.31568e+07	6.51858e+06	6.22943e+06	9.94098e+07	8.04023e+06	2.08127e+07	1.71845e+08	4.11972e+08	1.30278e+08	2.57116e+08	1.67455e+08	2.93863e+07	1.26313e+07	8.61185e+06	3.45475e+08
High	P0C0L4	C4A	Complement C4-A	53	94	707	2	1744	192.7	0.000224273	7.08	523796	170005	490538	285048	4470	337076	36115.8	4.95762e+06	776959	30471.6	2.58429e+06	45076.9	587840	55244.3	9280	319166	285629	1980	10335.8	62909.3	20923.4	228535	382048	39293.4	15100	5600	293628	1900	14200	357658	861316	263441	219170	455495	292119	85719.2	2880	1.02675e+06
High	P08727	KRT19	Keratin, type I cytoskeletal 19	98	66	3958	45	400	44.1	0.00548626	5.14	1.26751e+09	3.26916e+08	1.99584e+08	2.58409e+08	2.63785e+07	6.29692e+08	6.66642e+07	1.52697e+09	1.3555e+09	1.50773e+08	3.73407e+08	1.27918e+08	6.77614e+08	2.11906e+08	5.89322e+08	2.31704e+08	2.19076e+08	3.32792e+07	1.77454e+07	7.81583e+07	1.01106e+08	3.45631e+08	1.65051e+08	9.3677e+07	1.04415e+08	1.17135e+07	3.75514e+08	5.97407e+08	1.28209e+08	2.80005e+08	1.0145e+09	1.69966e+08	4.17491e+07	7.43985e+08	7.51715e+08	6.78521e+07	4.4912e+06	2.59355e+08
High	P0DMV9	HSPA1B	Heat shock 70 kDa protein 1B	66	57	2360	32	641	70	0.00206088	5.66	1.73988e+08	9.49646e+07	2.37847e+07	4.59209e+07	5.08296e+06	1.0526e+08	2.78012e+06	3.33125e+08	3.0258e+08	1.22794e+07	4.91532e+08	3.98444e+07	2.48943e+08	4.18175e+07	8.99432e+06	2.09943e+06	3.11857e+07	2.00911e+07	3.62353e+06	4.17917e+07	2.30561e+07	2.11897e+08	2.04162e+08	6.42515e+07	2.22178e+07	368441	1.43736e+08	5.32366e+07	2.77329e+07	5.30171e+07	3.04101e+08	5.34035e+07	1.69391e+07	1.64563e+08	5.74757e+07	3.84498e+07	137859	9.52995e+07
High	P11142	HSPA8	Heat shock cognate 71 kDa protein	62	52	2620	38	646	70.9	0.00225888	5.52	1.6984e+08	4.55949e+07	2.30209e+07	6.32489e+07	4.48758e+06	1.50015e+08	5.34797e+06	3.29358e+08	1.41509e+08	7.07746e+06	2.52536e+08	1.79182e+07	1.18357e+08	2.11252e+07	6.77868e+06	3.47873e+06	3.61106e+07	2.44038e+07	3.79911e+06	4.82964e+07	1.07046e+07	8.61961e+07	9.11573e+07	2.97292e+07	1.12215e+07	3.02929e+06	1.59198e+08	5.41009e+07	2.56167e+07	6.1258e+07	2.10528e+08	5.22265e+07	2.0123e+07	1.29719e+08	3.75287e+07	3.18181e+07	3.05248e+06	1.9666e+08
High	P02751	FN1	Fibronectin	42	83	1079	83	2477	272.2	0.00024231	5.5	4.50372e+07	4.2233e+06	2.32785e+07	7.92826e+07	2.41428e+06	2.1872e+07	1.83574e+06	4.61289e+07	1.16482e+07	1.44498e+06	9.03368e+08	4.20796e+06	3.536e+07	2.42398e+06	5.28178e+06	1.24008e+07	1.64175e+07	7.12623e+06	422941	1.75719e+07	5.87686e+06	4.106e+07	1.62544e+07	8.25528e+06	1.42632e+06	501830	9.03665e+07	1.52907e+07	5.50973e+06	1.9676e+07	7.25356e+07	9.84082e+06	2.38557e+07	6.8729e+07	3.3516e+06	4.14103e+06	162796	2.39684e+07
High	P13645	KRT10	Keratin, type I cytoskeletal 10	67	56	3362	45	584	58.8	0.0034951	5.21	1.37843e+08	5.38273e+08	3.55596e+08	1.28263e+08	5.76476e+07	1.53561e+08	6.72048e+07	8.9057e+07	1.41021e+08	4.07187e+08	1.432e+08	8.844e+07	4.36799e+08	2.11314e+08	1.74434e+09	6.78999e+08	5.36311e+08	1.04713e+08	4.20496e+07	4.01348e+07	1.373e+08	1.41957e+08	7.92768e+07	4.206e+07	1.0232e+08	7.65279e+07	2.07873e+08	6.32252e+08	4.09045e+07	1.04971e+08	7.37132e+07	4.81289e+07	3.31549e+07	8.22291e+07	5.77452e+07	4.10471e+07	1.51301e+07	5.3488e+07
High	P04075	ALDOA	Fructose-bisphosphate aldolase A	100	51	3288	42	364	39.4	0.00510122	8.09	3.63188e+08	2.73983e+08	1.17523e+08	1.33586e+08	2.67196e+07	2.00266e+08	5.86312e+06	7.8095e+08	3.21636e+08	2.60869e+07	1.15846e+09	2.63349e+07	3.37512e+08	3.49672e+07	2.69075e+07	1.03568e+07	6.44336e+07	1.23191e+08	7.63968e+06	9.26257e+07	6.38641e+07	4.0253e+08	4.07715e+08	2.57781e+08	4.5336e+07	1.232e+07	4.11153e+08	8.84544e+07	1.82596e+08	2.20982e+08	8.29168e+08	1.09148e+08	8.79587e+07	8.05419e+08	3.02227e+08	1.37195e+08	114389	4.09868e+08
High	P49327	FASN	Fatty acid synthase	47	104	1224	103	2511	273.3	0.000273767	6.44	9.90839e+07	1.76476e+08	3.45593e+06	1.044e+07	995583	9.52617e+07	608783	5.20368e+08	2.05085e+07	3.42523e+06	3.58653e+07	1.29139e+07	2.32474e+07	3.68069e+07	2.37973e+06	1.00137e+06	6.15549e+06	3.48686e+06	2.91421e+06	3.47896e+06	6.82311e+06	7.81084e+07	5.59218e+07	5.05709e+06	6.42282e+06	450564	9.40924e+07	2.6046e+07	1.35574e+07	1.41159e+07	6.99215e+07	1.94879e+07	9.09561e+06	3.72682e+07	5.58348e+07	8.89734e+06	158753	3.42233e+07
High	P00558	PGK1	Phosphoglycerate kinase 1	86	49	1871	42	417	44.6	0.00256435	8.1	1.47664e+08	5.31698e+07	2.33147e+07	4.59744e+07	4.72179e+06	1.09367e+08	1.72492e+06	2.84934e+08	1.35689e+08	8.71215e+06	2.44799e+08	1.33812e+07	1.38269e+08	1.228e+07	3.7789e+06	1.55145e+06	1.92199e+07	2.13033e+07	4.28868e+06	3.97071e+07	1.34655e+07	2.21565e+08	9.52079e+07	3.6104e+07	1.06069e+07	3.46507e+06	7.75108e+07	3.92629e+07	1.91579e+07	4.39778e+07	1.63641e+08	3.92189e+07	2.1858e+07	1.14683e+08	9.12626e+07	2.66649e+07	1.80053e+06	1.01279e+08
High	P68371	TUBB4B	Tubulin beta-4B chain	78	38	3247	2	445	49.8	0.00398558	4.89	2.39868e+08	7.58367e+07	6.50311e+07	9.93284e+07	1.1782e+07	2.05083e+08	1.33373e+07	3.12909e+08	3.39667e+08	1.71027e+07	4.76301e+08	6.74581e+07	2.79035e+08	7.4174e+07	1.74515e+07	8.00688e+06	7.67042e+07	3.12573e+07	6.61685e+06	8.74167e+07	2.54215e+07	2.26461e+08	2.07314e+08	3.65917e+07	2.93609e+07	4.35374e+06	3.73628e+08	1.00718e+08	5.6244e+07	1.00587e+08	4.23174e+08	1.15914e+08	2.9901e+07	2.60508e+08	7.34176e+07	4.80912e+07	1.10805e+07	2.49686e+08
High	P62937	PPIA	Peptidyl-prolyl cis-trans isomerase A	98	26	4776	21	165	18	0.0162192	7.81	6.14897e+08	4.01854e+08	2.23675e+08	2.5134e+08	2.75805e+07	3.94111e+08	1.94457e+07	6.23475e+08	1.30043e+09	5.28972e+07	3.79381e+08	2.18171e+08	6.16612e+08	1.67619e+08	5.51217e+07	1.46568e+07	1.05202e+08	1.21992e+08	1.75782e+07	2.34825e+08	7.84915e+07	5.5371e+08	4.88672e+08	1.62725e+08	1.492e+08	3.11057e+06	2.6922e+08	1.49367e+08	2.04604e+08	3.24276e+08	1.10218e+09	2.30971e+08	2.40672e+08	8.4663e+08	3.33424e+08	3.03828e+08	182363	6.14144e+08
High	P05787	KRT8	Keratin, type II cytoskeletal 8	87	71	2400	55	483	53.7	0.00273197	5.59	2.50255e+08	3.51221e+07	6.97805e+06	3.05257e+07	4.14744e+06	7.39625e+07	7.44479e+06	1.88009e+08	1.77359e+08	2.11904e+07	5.62282e+07	1.64021e+07	1.67727e+08	2.22681e+07	6.21919e+06	4.01874e+06	8.80358e+06	7.75771e+06	6.00719e+06	1.79081e+07	2.28022e+07	7.41866e+07	9.29445e+07	3.87877e+07	5.76669e+07	2.67862e+06	7.73513e+07	9.86665e+07	1.32369e+08	4.96674e+07	3.14709e+08	1.86454e+07	1.06136e+07	2.47908e+08	1.24231e+08	5.52227e+07	4.31048e+06	6.48591e+07
High	P55072	VCP	Transitional endoplasmic reticulum ATPase	70	73	1764	72	806	89.3	0.0012075	5.26	8.33864e+07	2.7923e+07	2.27945e+07	4.49426e+07	3.55373e+06	1.01841e+08	1.74041e+06	1.36127e+08	8.45005e+07	6.10617e+06	1.59894e+08	1.82952e+07	9.29669e+07	1.87524e+07	7.28136e+06	1.00431e+06	1.70185e+07	1.67918e+07	1.99248e+06	5.24138e+07	1.12886e+07	1.01178e+08	6.52461e+07	2.06574e+07	8.21314e+06	916260	9.30332e+07	3.27186e+07	1.88789e+07	5.15125e+07	1.0584e+08	3.33904e+07	1.22464e+07	8.90834e+07	1.77024e+07	3.61965e+07	512280	6.78351e+07
High	P07437	TUBB	Tubulin beta chain	78	38	3505	7	444	49.6	0.00431962	4.89	5.65616e+07	2.64719e+07	2.56076e+07	2.91153e+07	6.15599e+06	6.20663e+07	5.81258e+06	4.96346e+07	7.32475e+07	3.85136e+06	9.73673e+07	3.40024e+07	5.46667e+07	3.2917e+07	7.55684e+06	2.21245e+06	2.00771e+07	1.51994e+07	3.15152e+06	4.36535e+07	1.14031e+07	7.23866e+07	4.64506e+07	7.94308e+06	1.50616e+07	267586	9.14796e+07	2.39734e+07	1.59405e+07	2.81291e+07	7.31058e+07	3.50668e+07	1.00133e+07	5.89473e+07	2.15132e+07	1.31835e+07	2880	5.66506e+07
High	P22626	HNRNPA2B1	Heterogeneous nuclear ribonucleoproteins A2/B1	81	48	3015	44	353	37.4	0.00492782	8.95	4.67736e+08	8.52583e+07	4.65167e+07	7.62716e+07	4.87412e+06	1.33349e+08	2.25593e+06	2.29513e+08	4.02645e+08	9.83965e+06	1.44752e+08	6.40505e+07	2.74641e+08	3.4632e+07	7.4797e+06	1.31615e+06	2.36303e+07	5.60654e+07	1.51804e+06	1.29797e+08	3.50934e+07	1.7114e+08	1.07452e+08	6.76933e+07	7.3441e+07	947913	1.17855e+08	2.3102e+07	8.35158e+07	1.64969e+08	4.26507e+08	6.21643e+07	4.13155e+07	2.62975e+08	2.726e+07	3.36108e+07	80867.6	1.61588e+08
High	P05090	APOD	Apolipoprotein D	63	19	700	19	189	21.3	0.0020089	5.15	1.66645e+07	1.02552e+07	1.46837e+07	1.78823e+07	4.23044e+06	3.68024e+07	3.73551e+06	1.03745e+10	2.99242e+07	3.96122e+06	3.51793e+07	6.02136e+06	1.23468e+07	7.72104e+06	2.17181e+07	6.92564e+06	1.94354e+07	6.17044e+06	865802	6.12317e+06	1.10496e+07	6.49495e+08	1.3426e+07	3.23211e+06	2.2453e+06	807970	2.52523e+07	3.45596e+07	4.67728e+06	1.08292e+08	1.68647e+07	6.62855e+06	5.82624e+06	1.23361e+07	8.62778e+06	2.97636e+06	552006	2.53854e+07
High	P14618	PKM	Pyruvate kinase PKM	86	58	1828	54	531	57.9	0.00192991	7.84	1.58711e+08	9.69481e+07	1.87084e+07	6.33427e+07	4.13587e+06	1.32482e+08	3.60332e+06	3.31928e+08	1.57686e+08	1.25297e+07	2.40194e+08	1.67369e+07	3.39994e+08	1.94902e+07	6.56183e+06	3.00555e+06	2.59944e+07	1.8776e+07	1.93068e+06	5.16473e+07	2.17343e+07	1.87486e+08	1.10755e+08	4.4079e+07	2.1715e+07	448957	1.97224e+08	5.85704e+07	3.72976e+07	5.29054e+07	2.73691e+08	4.0477e+07	2.74472e+07	1.71774e+08	1.53408e+08	8.35885e+07	204757	2.13994e+08
High	P02042	HBD	Hemoglobin subunit delta	100	21	2302	13	147	16	0.00879476	8.05	7.1818e+06	2.1924e+07	4.21542e+07	4.15811e+07	2.28482e+06	5.20116e+06	431909	2.34795e+07	1.97052e+07	2.07915e+06	1.44301e+07	1.97697e+06	3.67662e+07	1.06982e+06	4.66153e+06	1.00458e+06	2.23338e+08	2.04598e+06	141860	5.69509e+06	4.56647e+06	1.77516e+07	6.23273e+06	1.68968e+06	1.12558e+06	924899	1.65255e+07	1.36582e+09	3571997	1.64366e+07	1.57758e+07	1.7623e+07	1.89746e+06	1.65064e+07	2.11992e+06	1.07286e+06	73004.2	1.61122e+08
High	Q15063	POSTN	Periostin	58	54	1637	54	836	93.3	0.00107252	7.53	2.55564e+08	2.01662e+07	4.82521e+07	1.53309e+08	6.03326e+06	6.07862e+07	4.2416e+06	1.59592e+08	4.47446e+07	6.01986e+06	4.15459e+07	1.2456e+07	6.55263e+07	1.45771e+07	1.8354e+07	6.47989e+06	6.13541e+06	1.26529e+07	1.05167e+06	2.00899e+07	1.83113e+07	7.63468e+07	6.49934e+07	3.06829e+07	5.01238e+06	1.87275e+06	7.58082e+07	3.45946e+07	1.61411e+07	2.37689e+08	2.90708e+08	2.28328e+07	2.24641e+07	2.23279e+08	2.99084e+07	3.73601e+06	333427	5.69792e+07
High	P60174	TPI1	Triosephosphate isomerase	98	38	2359	38	249	26.7	0.00540077	6.9	4.74695e+08	1.48602e+08	9.96766e+07	1.68199e+08	9.22269e+06	1.69478e+08	4.81534e+06	5.7328e+08	6.15105e+08	2.08592e+07	5.48517e+08	6.22275e+07	3.39505e+08	4.08137e+07	1.17226e+07	3.4484e+06	4.55984e+07	5.89982e+07	2.79666e+06	4.97756e+07	3.4563e+07	3.04729e+08	2.57537e+08	6.68292e+07	1.31447e+07	446753	2.15483e+08	6.66148e+07	3.44183e+07	1.32407e+08	5.95134e+08	2.31042e+08	7.82653e+07	4.20827e+08	9.91203e+07	7.58959e+07	9316.23	2.47776e+08
High	O43707	ACTN4	Alpha-actinin-4	62	63	1226	40	911	104.8	0.000715102	5.44	8.69993e+07	2.59353e+07	2.02425e+07	3.87689e+07	1.64369e+06	3.87165e+07	3.44993e+06	1.37343e+08	1.29115e+08	2.95829e+06	338568526	2.01242e+07	8.66452e+07	2.05928e+07	4.67011e+06	2.46097e+06	1.33534e+07	6.11461e+06	692096	1.56699e+07	5.09971e+06	3.73457e+07	4.03927e+07	6.95407e+06	4.35102e+06	224212	5.31439e+07	2.62173e+07	1.07e+07	3.09596e+07	9.35891e+07	4.64914e+07	1.29379e+07	8.01223e+07	9.68299e+06	8.93403e+06	6913.57	7.11572e+07
High	P01834	IGKC	Immunoglobulin kappa constant	100	18	1715	18	107	11.8	0.00888425	6.52	2.81281e+07	2.17007e+07	3.84746e+08	8.91367e+07	1.39665e+07	1.09398e+08	5.13256e+06	4.13805e+07	1.3528e+08	8.60791e+06	3.94511e+08	3.89979e+07	2.54939e+07	1.17375e+07	3.06868e+07	3.14285e+07	5.26667e+07	1.85126e+07	673406	3.09132e+07	14012040	5.61857e+07	2.05521e+08	2.50585e+07	7.61494e+06	707364	4.27624e+07	1.45851e+07	1.49566e+07	4.0501e+07	1.85742e+08	5.91324e+07	7.69242e+07	1.33949e+08	4.22487e+06	4.43876e+06	141671	3.10846e+08
High	P08238	HSP90AB1	Heat shock protein HSP 90-beta	57	56	1478	15	724	83.2	0.0010859	5.03	3.82446e+07	1.62265e+07	3.42043e+06	2.09712e+07	513591	5.35732e+07	382968	2.65362e+08	2.29678e+07	1.37304e+06	1.59614e+08	4.51597e+06	3.18837e+07	4.7468e+06	783630	190011	1.03893e+07	5.3813e+06	410896	7.67711e+07	1.07019e+06	5.27273e+07	2.38962e+07	8.19995e+06	2.96502e+06	87832.8	6.53707e+07	1.49237e+07	1.43501e+07	1.35114e+07	3.8656e+07	2.08831e+07	4.20883e+06	2.64285e+07	1.14042e+07	6.25123e+06	28150.1	3.63851e+07
High	P52272	HNRNPM	Heterogeneous nuclear ribonucleoprotein M	72	61	2036	60	730	77.5	0.00160589	8.7	2.10487e+08	3.31813e+07	1.18521e+07	2.70268e+07	1.17339e+06	6.8199e+07	201554	1.44666e+08	1.52165e+08	2.86489e+06	1.23708e+08	5.23634e+06	1.67234e+08	8.20128e+06	3.96623e+07	505580	7.12254e+06	2.26938e+07	516661	7.4891e+07	1.09714e+07	8.18398e+07	8.35888e+07	3.23477e+07	4.01409e+07	271744	6.41438e+07	8.56618e+06	5.39244e+07	6.14901e+07	2.41978e+08	2.68633e+07	1.03328e+07	1.47537e+08	2.45926e+07	4.67477e+07	356441	1.03061e+08
High	P02533	KRT14	Keratin, type I cytoskeletal 14	75	51	2197	19	472	51.5	0.00260772	5.16	1.3205e+08	6.68603e+07	4.18036e+07	3.35124e+07	5.05729e+06	3.90569e+07	1.30146e+07	2.14581e+07	5.89768e+07	2.45362e+07	3.84198e+07	2.61707e+07	6.13738e+07	5.23584e+07	1.33486e+08	4.97565e+07	7.07307e+07	8.1702e+06	1.37751e+07	6.3792e+06	1.08659e+07	1.70121e+07	7.25887e+06	9.1797e+06	8.29296e+06	2.45445e+06	6.48153e+07	4.68116e+07	4.18824e+06	1.37053e+07	1.3863e+07	5.7614e+06	4.8696e+06	1.26207e+07	4.19323e+06	6.21764e+06	1.19472e+06	1.19231e+07
High	P11021	HSPA5	Endoplasmic reticulum chaperone BiP	58	48	1876	45	654	72.3	0.00158611	5.16	5.35774e+07	3.52381e+07	2.46231e+07	5.16283e+07	2.14788e+06	7.55905e+07	3.79272e+06	1.48909e+08	5.90555e+07	4.04012e+06	1.22113e+08	1.40849e+07	4.4042e+07	2.22016e+07	5.01439e+06	2.00772e+06	2.82478e+07	1.39919e+07	798779	3.28109e+07	8.2997e+06	1.12163e+08	4.85918e+07	5.39846e+07	5.67886e+06	2.47291e+06	1.50936e+08	3.08508e+07	8.72551e+06	4.86241e+07	1.14513e+08	6.25332e+07	1.21815e+07	1.06796e+08	2.7478e+07	2.22306e+07	1.0196e+06	5.31025e+07
High	P05783	KRT18	Keratin, type I cytoskeletal 18	86	55	1572	50	430	48	0.00200194	5.45	1.74213e+08	1.05121e+07	2.84839e+06	3.5079e+07	1.32127e+06	5.56727e+07	1.6712e+06	2.86669e+08	1.0159e+08	1.06426e+07	2.68946e+07	7.26147e+06	1.20948e+08	1.4645e+07	2.1844e+06	405365	3.20347e+06	3.74745e+06	1.22415e+06	9.06162e+06	6.96054e+06	5.33107e+07	5.26766e+07	3.33683e+07	2.19051e+07	1.19895e+06	5.81796e+07	1.06095e+08	4.618e+07	1.53893e+07	1.50785e+08	3.80981e+06	2.45219e+06	7.53625e+07	7.10084e+07	2.61028e+07	161646	2.09462e+07
High	P07900	HSP90AA1	Heat shock protein HSP 90-alpha	66	59	1427	31	732	84.6	0.00103108	5.02	6.3202e+07	3.23581e+07	8.4763e+06	2.68751e+07	1.26193e+06	8.61991e+07	1.17775e+06	2.75462e+08	5.1642e+07	4.12268e+06	3.87975e+08	1.02443e+07	8.29756e+07	6.9762e+06	1.82731e+06	1.27344e+06	1.77995e+07	7.6378e+06	645333	5.05784e+07	3.46874e+06	7.62894e+07	4.52323e+07	1.44634e+07	6.20023e+06	277944	1.3126e+08	2.34499e+07	1.39711e+07	3.69189e+07	6.08673e+07	5.85802e+07	6.78801e+06	6.33507e+07	2.19883e+07	1.10549e+07	177136	5.80116e+07
High	P02545	LMNA	Prelamin-A/C	73	63	1774	62	664	74.1	0.00146344	7.02	1.7846e+08	5.26651e+07	6.70234e+07	7.84811e+07	2.16714e+07	5.4855e+07	1.26181e+07	1.02503e+08	1.60673e+08	1.78252e+07	1.16898e+08	2.77307e+07	8.77356e+07	3.38042e+07	3.06875e+07	3.40922e+06	4.25599e+07	2.20726e+07	3.82241e+06	2.96407e+07	1.87753e+07	5.58685e+07	5.68763e+07	2.78484e+07	3.31265e+07	3.552e+06	5.36494e+07	4.99323e+07	2.9477e+07	6.21107e+07	1.48774e+08	2.41112e+07	2.19327e+07	1.21138e+08	3.54635e+07	2.46454e+07	2.7539e+06	7.07066e+07
High	Q9NZT1	CALML5	Calmodulin-like protein 5	97	24	922	24	146	15.9	0.00354464	4.44	1.93155e+07	3.14135e+06	6.6508e+06	1.17787e+07	918695	2.86417e+08	2.68336e+06	1.67143e+08	7.8937e+06	2.0261e+06	3.87515e+09	1.56953e+07	6863294	4.69531e+06	7.82466e+06	6.9491e+06	7.82767e+06	1.90299e+06	2.72716e+06	3.89267e+06	886798	2.60426e+06	2.71334e+07	1.44719e+06	1.95863e+06	723223	7.30382e+07	9.90176e+06	848514	1.37547e+08	1.03699e+07	1.68103e+08	3.10467e+06	2.2832e+07	2.01882e+06	2.04529e+06	573251	6.62031e+07
High	Q01995	TAGLN	Transgelin	98	36	1504	36	201	22.6	0.00406797	8.84	5.70005e+08	1.10343e+08	4.08346e+07	1.75602e+08	8.11475e+06	7.88234e+07	5.43969e+06	2.90997e+08	1.1475e+09	9.67105e+06	4.07378e+08	1.29538e+08	9.01562e+07	1.06272e+07	1.56743e+07	2.8647e+06	3.22507e+07	2.30446e+07	992113	4.2094e+07	4.59351e+07	146387862	9.22839e+07	1.79537e+07	1.86326e+07	573527	6.70447e+07	2.1153e+07	3.83912e+07	9.699e+07	3.18305e+08	4.65983e+07	9.52095e+07	4.02042e+08	1.9234e+07	2.61567e+07	139132	4.32728e+07
High	P13647	KRT5	Keratin, type II cytoskeletal 5	64	67	1706	38	590	62.3	0.0016739	7.74	1.71367e+08	7.6673e+07	5.1718e+07	3.0294e+07	9.11496e+06	5.6993e+07	1.52867e+07	2.55298e+07	2.82734e+07	4.2466e+07	6.35246e+07	3.46857e+07	9.0376e+07	7.07583e+07	1.67958e+08	6.98003e+07	1.11914e+08	1.84634e+07	1.8772e+07	1.06663e+07	3.54741e+07	2.45456e+07	1.7456e+07	8.61835e+06	3.06517e+07	1.36632e+07	8.56084e+07	7.07518e+07	1.78209e+07	3.03494e+07	2.10612e+07	7.53679e+06	1.09531e+07	1.7302e+07	1.00312e+07	1.44826e+07	1.77658e+06	2.74459e+07
High	P15924	DSP	Desmoplakin	31	102	770	102	2871	331.6	0.000141943	6.81	3.82683e+07	3.44513e+07	2.18893e+07	1.44176e+07	3.00995e+06	2.29394e+07	5.24181e+06	3.05415e+07	4.13243e+07	1.49054e+07	4.34697e+07	1.25289e+07	5.05614e+07	2.74776e+07	6.65548e+07	2.72247e+07	5.57807e+07	1.06157e+07	5.69374e+06	5.71018e+06	1.21485e+07	1.52773e+07	1.06797e+07	3.11947e+06	8.06472e+06	1.14943e+06	3.50852e+07	3.86423e+07	6.22654e+06	2.07421e+07	2.56946e+07	1.0066e+07	4.34964e+06	1.49268e+07	1.21743e+07	1.24686e+07	488593	1.44953e+07
High	P02671	FGA	Fibrinogen alpha chain	45	42	1171	42	866	94.9	0.000754275	6.01	4.85756e+07	3.65357e+07	1.17825e+08	8.03143e+07	3.16889e+07	1.32808e+08	1.13251e+07	6.71648e+07	4.80011e+07	1.60279e+07	1.44758e+08	2.20895e+07	5.55712e+07	7.59615e+06	2.87837e+07	3.80566e+07	2.86164e+08	2.26478e+07	1.24918e+07	3.56937e+07	1.97584e+07	4.08685e+07	3.26929e+07	3.7178e+07	3.01371e+07	1.12712e+07	5.5316e+07	3.38904e+08	1.2867e+07	1.01429e+08	9.08613e+07	4.38748e+07	4.18683e+07	4.84077e+07	9.85026e+06	4.36356e+06	7.43816e+06	1.19182e+08
High	P08729	KRT7	Keratin, type II cytoskeletal 7	79	51	1299	36	469	51.4	0.00154484	5.48	2.19677e+08	7.73854e+06	4.62437e+06	2.95374e+07	477763	9.92445e+07	3.65698e+06	3.69419e+08	9.38445e+07	477337	3.57692e+07	3.41346e+06	1.4904e+07	5.22661e+06	6.2216e+06	299375	3.8364e+07	1.55107e+06	332044	7.65017e+06	2.06537e+06	3.71918e+07	1.12606e+07	1.32059e+06	4.66445e+06	60711.6	5.50351e+07	1.07269e+08	2.9036e+06	1.70405e+07	9.67782e+07	2.30252e+07	1.85809e+06	3.30921e+07	1.94106e+07	2.63744e+06	43627.2	1.72968e+07
High	P04792	HSPB1	Heat shock protein beta-1	96	27	3291	27	205	22.8	0.00882332	6.4	6.13576e+08	5.27626e+08	3.92443e+08	4.07442e+08	2.14714e+08	2.94622e+08	1.40008e+08	9.7443e+08	4.48345e+08	1.00528e+08	4.7891e+08	1.91581e+08	1.77714e+09	1.32279e+08	2.93431e+08	8.41168e+07	1.51033e+08	2.17686e+08	1.30712e+07	1.15896e+08	1.4496e+08	3.50531e+08	5.30584e+08	1.56665e+08	6.9063e+08	3.1097e+07	2.00234e+08	1.62107e+08	2.20143e+08	5.16901e+08	9.32496e+08	1.8663e+08	1.70056e+08	4.00353e+08	1.74154e+08	5.05063e+07	1.39381e+06	4.48453e+08
High	P04350	TUBB4A	Tubulin beta-4A chain	63	29	2542	1	444	49.6	0.0031328	4.88	266169	671804	44070.4	692130	27369.9	1.20139e+06	11210.6	19900	329330	7080	1.33905e+07	6.96061e+06	2.16209e+06	1.88907e+06	129496	10000	13600	3.27011e+06	31222	8.14812e+06	2.62039e+06	1.07425e+07	1.64642e+07	2.72887e+06	2.07449e+06	5600	2.0549e+07	465141	2.70607e+06	6.17756e+06	1.9307e+07	4.32027e+06	1708859	1.21445e+07	4.63366e+06	2.85933e+06	2880	8.29361e+06
High	Q13885	TUBB2A	Tubulin beta-2A chain	70	33	2638	2	445	49.9	0.00323157	4.89	2.87841e+06	334987	920483	1.08901e+06	161898	2.32877e+06	83220.1	3.05365e+06	3.36611e+06	45549.7	1.55603e+06	659888	3.05534e+06	926009	23975	10000	524633	520836	3860	829729	208395	2.02277e+06	2.59287e+06	189367	269643	14491.4	5.50572e+06	339032	494702	819599	3.87664e+06	377900	186690	1.71113e+06	693818	369502	2880	1.31721e+06
High	P04083	ANXA1	Annexin A1	82	41	1106	41	346	38.7	0.00174696	7.02	1.15424e+08	2.16876e+07	3.3405e+07	4.76467e+07	1.56233e+07	5.31396e+07	5.73595e+06	4.44075e+07	1.20971e+08	6.6419e+06	3.67367e+08	2.02715e+07	6.78977e+07	9.89922e+06	9.80239e+06	6.04121e+06	4.59436e+07	2.34458e+07	9.44092e+06	8.99627e+07	1.51272e+07	2.13793e+07	3.59327e+07	8.41698e+06	1.3969e+07	1.40416e+07	2.08652e+07	1.95942e+07	5.40053e+06	2.27843e+07	5.21877e+07	3.74669e+07	2.06001e+07	4.68435e+07	4.86074e+06	4.47493e+06	3.83546e+06	3.55786e+07
High	P02538	KRT6A	Keratin, type II cytoskeletal 6A	65	59	1352	4	564	60	0.00137741	8	2.3204e+07	3.71339e+07	7.14038e+06	5.55942e+06	2.83656e+06	3.51303e+06	4.62046e+06	7.2288e+06	3.91023e+06	5.18536e+06	1.28166e+07	2.58809e+06	1.13836e+07	1.84084e+07	5.15852e+07	1.51178e+07	1.42171e+07	3.74695e+06	1.47584e+07	2.48265e+06	1.1269e+07	2.42098e+06	3.05026e+06	1.22871e+06	4.79922e+06	2.21033e+06	6.7963e+07	1.8082e+07	2.91502e+06	4.84799e+06	3.2549e+06	1.25907e+06	901048	3.36401e+06	700618	936069	468481	8922651
High	P12814	ACTN1	Alpha-actinin-1	57	51	1107	30	892	103	0.000656976	5.41	5.42875e+07	8.50894e+06	6.88646e+06	2.2525e+07	565735	1.44161e+07	1.35094e+06	5.5251e+07	7.74269e+07	1.09657e+06	1.15876e+08	1.24296e+07	1.97317e+07	6.40521e+06	1.27442e+06	925935	5.20475e+06	1.73312e+06	407683	4.63778e+06	2.79347e+06	1.26862e+07	1.41697e+07	1.69829e+06	1.48784e+06	179760	1.64543e+07	1.52196e+07	2.6869e+06	1.79474e+07	3.76511e+07	1.98989e+07	4.06082e+06	3.49455e+07	2.5755e+06	2.56868e+06	49365.9	2.32472e+07
High	P22314	UBA1	Ubiquitin-like modifier-activating enzyme 1	53	53	1139	53	1058	117.8	0.000591041	5.76	7.53252e+07	1.94584e+07	9.92279e+06	2.65663e+07	1.25359e+06	5.44196e+07	1.00466e+06	1.04267e+08	7.05326e+07	3.72617e+06	4.29223e+08	6.30043e+06	7.46424e+07	1.28241e+07	1.67056e+06	252431	8.82819e+06	1.02129e+07	460134	2.30005e+07	3.76862e+06	5.89579e+07	3.27906e+07	1.50696e+07	6.49249e+06	118113	6.16651e+07	1.93375e+07	1.10158e+07	1.79097e+07	8.03403e+07	3.70687e+07	8.74049e+06	5.98452e+07	2.32341e+07	2.36574e+07	219172	5.55982e+07
High	P10809	HSPD1	60 kDa heat shock protein, mitochondrial	63	47	980	47	573	61	0.000982053	5.87	2.54396e+07	1.11367e+07	1.10051e+07	2.02361e+07	4.12719e+06	4.80041e+07	1.42738e+06	1.2275e+08	1.50582e+07	2.54953e+06	4.27037e+08	6.17501e+06	2.35118e+07	5.57933e+06	2.21456e+06	6.89532e+06	1.89754e+07	9.86528e+06	635800	1.48892e+07	3.19599e+06	8.35543e+07	4.28801e+07	1.69712e+07	3.5424e+06	210424	6.34953e+07	1.09645e+07	1.54491e+07	1.01023e+08	5.29076e+07	3.03783e+07	1.02496e+07	2.97217e+07	2.63948e+07	9.39236e+06	323049	2.48194e+07
High	P04259	KRT6B	Keratin, type II cytoskeletal 6B	65	57	1417	4	564	60	0.00144364	8	1.76995e+07	3.75594e+06	522214	177237	222110	690922	486529	2.39587e+06	1.39048e+06	326311	8.84964e+06	284391	2.76915e+06	1.85796e+06	5.8267e+06	2212279	565625	222762	3.96859e+06	3.59071e+06	2.28725e+06	719815	484046	54190.1	682152	211179	1.34319e+07	280439	803725	324066	248297	707764	13600	1.14718e+06	641881	305260	39251.7	332728
High	P35579	MYH9	Myosin-9	36	71	865	64	1960	226.4	0.000233549	5.6	5.63068e+07	1.26103e+07	8.24113e+06	3.23633e+07	1.04727e+06	3.01602e+07	1.43279e+06	7.57147e+07	4.73557e+07	2.24595e+06	7.01989e+07	1.02218e+07	2.36423e+07	6.29657e+06	2.77783e+06	470733	6.49978e+06	3.55371e+06	348422	1.15564e+07	3.39809e+06	2.95556e+07	2.23751e+07	4.41701e+06	3.71718e+06	155989	5.89528e+07	1.9053e+07	1.00307e+07	2.86382e+07	5.70006e+07	1.82781e+07	5.99406e+06	5.57264e+07	8.66223e+06	7.63204e+06	48062.3	2.24899e+07
High	O60701	UGDH	UDP-glucose 6-dehydrogenase	73	44	764	44	494	55	0.000849121	7.12	2.53062e+07	2.33001e+07	1.61291e+06	4.66535e+06	254995	2.79885e+07	188015	9.15462e+07	2.57553e+07	739559	2.83876e+07	2.63636e+06	2.28369e+07	1.30371e+07	131209	432008	2.78592e+06	2.93446e+06	378800	1.53306e+06	521447	2.4909e+07	4.1931e+07	2.28964e+07	634113	208993	1.46117e+07	1.17863e+07	8.30048e+06	9.80315e+06	5.24691e+07	1.39229e+06	4.49132e+06	1.55387e+07	1.37207e+07	2.7728e+07	25162.4	3.78455e+07
High	P25311	AZGP1	Zinc-alpha-2-glycoprotein	64	31	889	31	298	34.2	0.00158897	6.05	5.35379e+06	2.34447e+07	1.92455e+07	2.02088e+07	1.47518e+06	7.37587e+07	1.16297e+07	6.14748e+08	1.43243e+08	1.39057e+06	1.93573e+08	3.00009e+07	2.03832e+07	6.60499e+06	7.00124e+06	4.26667e+06	4.90762e+06	8.23559e+06	527575	5.39231e+06	5.46357e+06	8.59786e+07	3.57255e+08	2.42223e+07	4.21382e+06	876770	2.05326e+07	1.75567e+07	1.00977e+06	1.44108e+07	1.71273e+08	9.674e+06	6.42309e+06	2.71139e+07	1.55503e+07	2.74198e+07	351077	5.70131e+07
High	P62979	RPS27A	Ubiquitin-40S ribosomal protein S27a	67	19	3860	2	156	18	0.0131085	9.64	3.93976e+08	1.62417e+08	1.23022e+08	1.32398e+08	3.31993e+07	1.93016e+08	7.74532e+06	3.185e+08	2.80665e+08	5.97196e+07	4.2377e+08	2.29837e+07	2.18321e+08	2.39783e+07	4.32176e+07	6.52781e+06	1.47787e+08	7.15936e+07	1.55913e+07	1.07751e+08	6.11582e+07	1.90072e+08	2.37801e+08	8.8074e+07	3.56369e+07	3.60246e+06	1.43621e+08	2.17319e+08	4.0633e+07	8.38229e+07	4.23186e+08	1.5436e+08	1.50594e+08	5.33853e+08	1.89184e+08	1.54103e+08	331510	3.24858e+08
High	P58876	H2BC5	Histone H2B type 1-D	84	26	1367	1	126	13.9	0.00601163	10.32	1.59107e+06	10570	9390	46677.6	38014.7	19800	5960	329477	937844	7080	3.91927e+06	353995	214386	3290	9280	10000	13600	4.90393e+06	461696	7.91864e+06	4.9028e+06	6.30976e+06	2.5441e+07	4.31339e+06	4.05798e+06	251470	6.61998e+06	1900	5.21802e+06	5.04533e+06	1.70455e+07	32292.1	1.67842e+06	1.87365e+07	1.90771e+06	5.42411e+06	9088.92	3.75835e+06
High	P08779	KRT16	Keratin, type I cytoskeletal 16	70	48	1585	26	473	51.2	0.00189234	5.05	9.69492e+06	2.58765e+07	5.49926e+06	7.47766e+06	862444	5.35486e+06	2.85046e+06	3.33929e+06	5.75325e+06	3.52668e+06	2.01273e+07	4.28979e+06	1.02777e+07	2.11153e+07	4.64379e+07	1.04727e+07	5.91299e+06	1.42602e+06	1.04517e+07	1.9005e+06	1.60397e+06	1.67166e+06	1.89662e+06	678298	875972	268902	7.89068e+07	4.36144e+06	1.07592e+06	1.0461e+06	1.49605e+06	1.32173e+06	911399	2.1805e+06	1.06648e+06	717661	171817	1.201e+06
High	P01876	IGHA1	Immunoglobulin heavy constant alpha 1	67	29	1661	19	353	37.6	0.00270035	6.51	3.31486e+07	7.58874e+07	4.05228e+08	9.94714e+07	5.84063e+07	1.98774e+08	2.77454e+07	2.4465e+08	1.39494e+08	2.58873e+07	7.49919e+08	2.20009e+08	9.24588e+07	3.58898e+07	1.09278e+08	6.90151e+07	2.32481e+08	5.83347e+07	3.23754e+06	7.12339e+07	3.87926e+07	9.57375e+07	1.77186e+09	1.0664e+08	1.61541e+07	2.80853e+06	4.48901e+07	1.72927e+07	1.71028e+07	1.79327e+08	7.36209e+08	9.71699e+07	1.46345e+08	1.97273e+08	9.52894e+06	1.73268e+07	765087	6.40158e+08
High	P01024	C3	Complement C3	40	63	438	62	1663	187	0.000143176	6.4	1.23971e+07	4.47735e+06	2.39144e+07	2.68779e+07	3.30981e+06	2.88007e+07	5.36166e+06	2.3571e+07	1.939e+07	2.48193e+06	1.83088e+08	5.29604e+06	1.05738e+07	1.60371e+06	5.64505e+06	9.69997e+06	1.88347e+07	832990	157132	8.53926e+06	3.08147e+06	1.20298e+07	1.09974e+07	9.19678e+06	1.13309e+06	249891	1.82856e+07	3.9316e+06	2.87316e+06	1.20278e+07	3.58264e+07	1.19034e+07	1.05265e+07	1.00918e+07	2.16166e+06	632071	185482	9.92094e+07
High	P63104	YWHAZ	14-3-3 protein zeta/delta	69	29	1511	20	245	27.7	0.00333444	4.79	2.55111e+08	8.2088e+07	5.34698e+07	1.21049e+08	1.68256e+07	1.4086e+08	1.07217e+07	5.00397e+08	1.81736e+08	2.61266e+07	6.35314e+08	3.7259e+07	2.05696e+08	4.74555e+07	1.76141e+07	1.41689e+07	4.65439e+07	2.7943e+07	7.72307e+06	7.24177e+07	2.95795e+07	1.51945e+08	1.42055e+08	3.07336e+07	2.17289e+07	1.73764e+06	1.16566e+08	6.40449e+07	3.69094e+07	8.49213e+07	2.29989e+08	1.46628e+08	3.21452e+07	1.91222e+08	3.4675e+07	2.9823e+07	122803	1.73877e+08
High	Q13509	TUBB3	Tubulin beta-3 chain	52	26	2106	6	450	50.4	0.00255427	4.93	4.94829e+06	223474	807556	4.66826e+06	4470	1.19143e+06	38583.4	3.58141e+06	1.54988e+06	7080	2.58017e+06	136708	1.59681e+06	317930	63457.1	14305.7	4.8931e+06	1980	28551.6	974758	192644	4.61436e+06	453386	109587	31973.9	5600	8.45169e+06	6.74387e+06	1.3125e+06	1.61753e+06	5.18586e+06	928751	491391	2.98563e+06	266182	166244	2880	1.48162e+07
High	Q9BQE3	TUBA1C	Tubulin alpha-1C chain	67	37	1840	2	449	49.9	0.00225401	5.1	1.25848e+08	5.36673e+07	2.62805e+07	6.76972e+07	6.39451e+06	1.46625e+08	5.43348e+06	1.63234e+08	1.78301e+08	6.20039e+06	2.45783e+08	3.57925e+07	1.81883e+08	4.60688e+07	7.22826e+06	2.49302e+06	3.03655e+07	2.11195e+07	3.32502e+06	5.69726e+07	1.39679e+07	1.16185e+08	9.503e+07	1.80378e+07	1.40631e+07	420087	1.73374e+08	3.89605e+07	1.97784e+07	3.89831e+07	1.67768e+08	9.16484e+07	1.17949e+07	9.55057e+07	2.74839e+07	2.26544e+07	49321.1	1.12101e+08
High	P51884	LUM	Lumican	53	31	3063	31	338	38.4	0.0048759	6.61	2.50051e+08	7.29445e+07	3.03405e+08	3.62655e+08	5.13851e+07	1.4806e+08	2.7886e+07	2.2117e+08	1.92956e+08	2.00254e+07	8.45565e+07	9.33629e+07	2.61905e+08	9.07165e+07	8.82392e+07	1.34455e+08	9.3851e+07	6.11419e+07	1.99451e+06	2.08535e+07	2.69668e+07	7.93372e+07	1.14467e+08	4.67752e+07	6.97684e+06	3.72563e+06	7.17472e+07	3.7035e+07	2.11005e+07	3.31754e+08	2.78159e+08	1.96943e+08	9.34914e+07	1.58724e+08	2.81633e+07	4.05735e+06	728000	8.93299e+07
High	P61978	HNRNPK	Heterogeneous nuclear ribonucleoprotein K	63	40	1781	40	463	50.9	0.00213887	5.54	1.88877e+08	3.68233e+07	3.14781e+07	3.20274e+07	2.8344e+06	6.64017e+07	6.08331e+06	1.11208e+08	1.7082e+08	7.1578e+06	1.04243e+08	2.20677e+07	1.25045e+08	2.21656e+07	9.8038e+06	1.0325e+06	1.02375e+07	1.40151e+07	1.513e+06	3.82047e+07	1.03485e+07	5.62129e+07	4.60406e+07	2.16169e+07	1.53501e+07	825568	7.36407e+07	9.72392e+06	2.14747e+07	5.44294e+07	1.73555e+08	5.36789e+07	1.13752e+07	1.18689e+08	1.93726e+07	3.0095e+07	81003.1	9.14314e+07
High	P02452		Collagen alpha-1(I) chain	34	44	1938	43	1464	138.9	0.000852885	5.8	3.78318e+08	9.95034e+07	9.57233e+08	5.0097e+08	3.02933e+08	2.34512e+08	9.50273e+07	3.04515e+08	1.05673e+08	1.04864e+08	1.03426e+08	2.85216e+07	4.63749e+08	6.44637e+07	2.84242e+08	1.53932e+08	2.12336e+08	1.84342e+08	5.99453e+06	6.3682e+07	9.83184e+07	1.02914e+08	1.50644e+08	1.27846e+08	5.91556e+07	4.08826e+07	1.40863e+08	9.97073e+07	1.01939e+08	4.20781e+08	4.00287e+08	1.19778e+08	9.59164e+07	1.85616e+08	3.50133e+07	4.20206e+06	386420	1.877e+08
High	P24821	TNC	Tenascin	33	61	398	61	2201	240.7	0.000101075	4.89	1.23301e+08	1.2546e+06	5.45086e+06	5.64429e+07	621281	1.71007e+07	806283	3.99443e+07	9.76041e+06	176782	1.6475e+07	2.08275e+06	1.49167e+07	921604	912632	825698	2.85328e+06	987167	443418	5.85798e+06	3.47723e+06	1.40571e+07	7.11923e+06	3.2662e+06	987105	315942	9.22695e+07	4.7409e+06	1.39917e+06	1.40775e+07	1.08105e+07	2.65938e+06	1.8774e+06	2.02402e+07	3.9955e+06	2.69668e+06	189102	3.44487e+06
High	P07355	ANXA2	Annexin A2	80	48	1453	16	339	38.6	0.002301	7.75	1.33131e+08	3.01013e+07	3.39428e+07	4.58929e+07	6.37513e+06	7.24913e+07	7.36955e+06	2.17907e+08	9.91966e+07	7.86734e+06	1.665e+08	2.00342e+07	1.05431e+08	2.38711e+07	1.17343e+07	4.29623e+06	3.08779e+07	1.44887e+07	1.79671e+06	2.62402e+07	1.53657e+07	7.13709e+07	4.82389e+07	1.47589e+07	9.55465e+06	696225	1.35505e+08	2.98964e+07	1.4103e+07	4.12864e+07	1.43434e+08	2.27473e+07	2.42081e+07	1.31629e+08	5.05422e+07	3.08648e+07	35234	8.43994e+07
High	P06396	GSN	Gelsolin	52	43	1217	43	782	85.6	0.000869072	6.28	1.66402e+08	3.63909e+07	6.29424e+07	1.09086e+08	1.01437e+07	6.64656e+07	7.91729e+06	1.05706e+08	1.17786e+08	6.1928e+06	1.82154e+08	2.87439e+07	8.35944e+07	1.83584e+07	1.02221e+07	4.20461e+06	2.06721e+07	1.16399e+07	498468	4.56686e+07	1.39169e+07	5.0374e+07	5.0162e+07	2.12477e+07	9.79033e+06	474448	8.42239e+07	2.99296e+07	1.47795e+07	8.14202e+07	1.43911e+08	4.45951e+07	2.31852e+07	1.38779e+08	1.0708e+07	1.45819e+07	68339.5	1.09629e+08
High	P67936	TPM4	Tropomyosin alpha-4 chain	68	34	1764	17	248	28.5	0.00378349	4.69	2.05327e+08	3.72936e+07	5.62611e+07	1.53373e+08	1.23002e+07	8.99878e+07	9.57197e+06	2.09013e+08	1.42151e+08	4.86604e+06	4.50619e+08	5.84893e+07	8.91818e+07	3.72931e+07	1.64969e+07	7.53972e+06	4.61587e+07	2.01976e+07	2.07893e+06	4.24525e+07	1.92561e+07	1.28989e+08	9.68038e+07	1.86882e+07	1.09051e+07	572052	1.27372e+08	6.65377e+07	1.89932e+07	1.49294e+08	2.65309e+08	4.04169e+07	3.45054e+07	1.67563e+08	1.64917e+07	1.58429e+07	32991.3	8.0226e+07
High	P61604	HSPE1	10 kDa heat shock protein, mitochondrial	93	25	1384	25	102	10.9	0.00776155	8.92	5.88616e+07	3.63261e+07	2.48035e+07	2.66495e+07	3.09562e+06	8.20711e+07	1.88189e+06	1.48612e+08	8.89488e+07	7.58961e+06	8.35937e+08	1.41415e+07	7.10386e+07	1.70086e+07	5.60014e+06	806476	1.61214e+07	3.47369e+07	1.59135e+06	3.16283e+07	1.11653e+07	1.23906e+08	9.47162e+07	3.0029e+07	1.54928e+07	258382	4.20082e+07	1.11015e+07	1.84764e+07	1.62876e+08	1.53367e+08	3.27125e+07	3.32099e+07	1.46321e+08	3.6655e+07	5.62874e+07	137053	5.23253e+07
High	P00915	CA1	Carbonic anhydrase 1	72	20	327	20	261	28.9	0.000691654	7.12	1.61923e+06	7.03845e+06	1.49824e+07	5.95359e+06	257644	1.66057e+06	226953	5.41595e+06	7.03942e+06	866730	5.21388e+06	481076	4.99397e+06	410895	3.29422e+06	99661.7	1.38837e+08	133151	19366.9	1.25003e+06	1.87302e+06	3.91161e+06	754801	187604	164069	247924	1.78279e+07	8.60702e+08	1.36024e+06	3.40915e+06	2.42911e+06	1.51332e+06	221756	3.93421e+06	356236	44114.4	2880	3.93077e+07
High	Q09666	AHNAK	Neuroblast differentiation-associated protein AHNAK	27	70	514	70	5890	628.7	4.99757e-05	6.15	3.46953e+07	1.23972e+07	8.84837e+06	1.30506e+07	3.55022e+06	1.70661e+07	2.5253e+06	2.77503e+07	3.64576e+07	3.48598e+06	1.44286e+07	7.086e+06	3.43469e+07	6.8276e+06	6.87762e+06	1.01313e+06	6.71089e+06	5.95234e+06	607958	5.39954e+06	4.38213e+06	1.06337e+07	1.63594e+07	4.32887e+06	4.95803e+06	680716	7.5409e+06	5.02e+06	3.02123e+06	8.35214e+06	3.13497e+07	4.1386e+06	1.65019e+06	2.34881e+07	7.87922e+06	3.24414e+06	637855	1.0291e+07
High	Q06830	PRDX1	Peroxiredoxin-1	83	26	2300	23	199	22.1	0.00636172	8.13	1.40944e+08	1.65846e+08	8.12849e+07	9.81771e+07	8.19348e+06	2.3693e+08	3.73487e+06	5.49217e+08	3.97337e+08	2.38448e+07	6.24069e+08	3.19051e+07	2.42602e+08	5.44515e+07	1.88108e+07	5.14457e+06	8.91748e+07	5.36408e+07	5.96721e+06	6.11293e+07	3.61036e+07	1.96376e+08	1.72926e+08	3.70132e+07	1.5481e+07	753199	2.53958e+08	3.37284e+08	3.41078e+07	6.62716e+07	2.57844e+08	2.24428e+08	5.63914e+07	2.34589e+08	2.50761e+08	7.50698e+07	242614	2.71131e+08
High	P09651	HNRNPA1	Heterogeneous nuclear ribonucleoprotein A1	61	34	1265	16	372	38.7	0.00199811	9.13	2.1511e+08	3.85053e+07	1.40862e+07	4.17777e+07	2.56794e+06	7.89736e+07	1.70619e+06	8.47327e+07	1.38906e+08	5.79163e+06	1.75639e+08	1.72998e+07	1.26792e+08	1.36153e+07	3.62414e+06	303209	1.83625e+07	3.63995e+07	1.77083e+06	7.75863e+07	1.41891e+07	1.22047e+08	6.37241e+07	2.7167e+07	2.55281e+07	603182	9.94242e+07	1.60516e+07	5.30836e+07	7.08837e+07	1.94116e+08	4.10014e+07	2.08056e+07	1.50667e+08	1.98636e+07	2.32279e+07	97241.3	7.34382e+07
High	P02647	APOA1	Apolipoprotein A-I	71	33	1417	33	267	30.8	0.00281228	5.76	4.44417e+07	2.11173e+07	1.90616e+08	3.8908e+08	1.2131e+07	2.15208e+08	1.13338e+07	78754959	3.6548e+07	1.1551e+07	4.43349e+08	3.8687e+07	1.14436e+08	3.86621e+06	7.77726e+06	2.02087e+07	2.97809e+08	1.19402e+07	565376	2.68446e+07	9.72583e+06	4.91165e+07	3.50391e+07	2.26323e+07	1.16192e+06	222405	5.0076e+07	1.27941e+07	5.23062e+06	1.93544e+08	2.45238e+08	1.35435e+08	8.02665e+07	9.3835e+07	7.57527e+06	1.90459e+06	57169.2	2.62085e+08
High	P09382	LGALS1	Galectin-1	96	18	2033	18	135	14.7	0.00845393	5.5	2.02646e+08	4.83258e+07	2.37008e+08	1.48677e+08	1.67605e+07	5.07676e+07	9.74775e+06	1.0812e+08	2.77845e+08	1.22541e+07	5.80181e+07	5.22406e+07	9.89026e+07	3.0419e+07	2.93981e+07	1.96801e+07	3.53984e+07	1.31374e+07	930160	3.61679e+07	2.30381e+07	1.08092e+08	5.59519e+07	1.52892e+07	6.09366e+06	1.28602e+06	4.40173e+07	8.44077e+06	4.4831e+07	5.70637e+07	2.52179e+08	5.12417e+07	1.02374e+08	3.40532e+08	2.83855e+07	1.53987e+07	232720	7.03457e+07
High	P12110	COL6A2	Collagen alpha-2(VI) chain	33	43	1215	43	1019	108.5	0.000684519	6.21	8.34274e+07	4.84915e+07	1.90091e+08	2.08697e+08	5.58514e+07	1.81899e+08	1.55137e+07	73681296	1.65899e+08	3.24992e+07	2.47642e+07	5.79157e+07	1.68622e+08	8.12754e+07	9.23128e+07	3.15983e+07	6.54653e+07	3.53438e+07	1.55704e+06	3.58044e+07	1.39834e+07	3.36953e+07	2.9018e+07	3.95016e+07	7.05173e+06	4.02157e+06	3.52891e+07	2.62738e+07	1.77046e+07	1.75905e+08	5.94581e+07	1.25769e+08	7.00262e+07	5.94643e+07	6.14906e+06	1.12067e+06	2880	2.49087e+07
High	P02675	FGB	Fibrinogen beta chain	68	32	694	32	491	55.9	0.000758903	8.27	1.01325e+07	8.62457e+06	3.72745e+07	3.5156e+07	4.74926e+06	5.13178e+07	1.59488e+06	2.10461e+07	1.99427e+07	2.44763e+06	1.66415e+08	7.50818e+06	1.54776e+07	1.99725e+06	6.9289e+06	9.90474e+06	1.61198e+08	2.73219e+06	146942	1.67334e+07	2.81153e+06	2.12491e+07	1.1096e+07	1.292e+07	6.32171e+06	3.05e+06	2.60454e+07	2.2041e+08	4.69371e+06	2.10188e+07	3.05592e+07	1.81484e+07	1.89448e+07	1.08715e+07	507999	259221	86228.8	1.05573e+08
High	Q04695	KRT17	Keratin, type I cytoskeletal 17	69	46	1325	23	432	48.1	0.00168387	5.02	1.19391e+08	1.53403e+07	2.26292e+07	1.65181e+07	2.24766e+06	1.74263e+07	2.38395e+06	2.76027e+07	2.45525e+07	2.07158e+06	7.18351e+07	6.62566e+06	1.53321e+07	9.50573e+06	1.22123e+07	4.52626e+06	1.49704e+07	3.95378e+06	584786	1.11909e+07	5.59186e+06	8.17624e+06	7.8729e+06	2.27919e+06	3.15378e+06	178130	1.35985e+07	7.40796e+06	5.36854e+06	9.71264e+06	1.32068e+07	8.30982e+06	8.85366e+06	1.36972e+07	2.76873e+06	1.89158e+06	136933	4.52735e+07
High	P98160	HSPG2	Basement membrane-specific heparan sulfate proteoglycan core protein	18	64	445	64	4391	468.5	5.80616e-05	6.51	2.82832e+07	1.03779e+07	6.33237e+06	1.15385e+07	1.60854e+06	8.3156e+06	2.03009e+06	2.5554e+07	7.10873e+07	1.13935e+06	3.26282e+07	8.01003e+06	1.41631e+07	5.75124e+06	5.35514e+06	5.89057e+06	5.1569e+06	1.78715e+06	664277	9.63783e+06	4.68835e+06	9.12641e+06	1.74384e+07	2.12791e+06	1.34294e+06	341347	5.81418e+06	997103	2.86162e+06	1.06402e+07	2.31317e+07	7.13087e+06	1.07659e+07	2.00364e+07	1.26379e+06	2.11694e+06	373530	3.76722e+06
High	P30101	PDIA3	Protein disulfide-isomerase A3	55	41	1645	41	505	56.7	0.00177346	6.35	6.58221e+07	9.45383e+07	2.58149e+07	6.70356e+07	3.33615e+06	7.11095e+07	2.07574e+06	1.79086e+08	6.86906e+07	5.56824e+06	2.48828e+08	2.12517e+07	5.42386e+07	1.66677e+07	4.74334e+06	1.03946e+06	1.6161e+07	1.41739e+07	709788	4.75151e+07	1.02068e+07	1.24584e+08	5.53137e+07	4.31605e+07	5.43349e+06	393703	1.13239e+08	2.5895e+07	1.35948e+07	7.29746e+07	1.52235e+08	6.30024e+07	2.93008e+07	1.22987e+08	4.77905e+07	4.55226e+07	61362.9	8.73161e+07
High	P40926	MDH2	Malate dehydrogenase, mitochondrial	75	34	1058	34	338	35.5	0.00182178	8.68	3.61468e+07	3.281e+07	6.65904e+06	1.77182e+07	707040	5.98514e+07	108489	1.86291e+08	5.28894e+07	1.70171e+06	4.41344e+08	5.35306e+06	6.52256e+07	4.48187e+06	1.55787e+06	183892	1.01745e+07	6.86231e+06	861861	2.22567e+07	6.94716e+06	7.1328e+07	6.41953e+07	3.29383e+07	5.61207e+06	133147	8.20372e+07	9.83031e+06	1.04933e+07	4.83564e+07	9.13757e+07	2.29952e+07	1.76966e+07	5.46159e+07	2.45879e+07	1.55037e+07	90835.6	4.26634e+07
High	Q5VTE0	EEF1A1P5	Putative elongation factor 1-alpha-like 3	58	32	1095	1	462	50.2	0.00133337	9.07	1.98768e+08	7.43006e+07	2.29986e+07	1.00567e+08	5.44709e+06	1.4437e+08	2.26745e+06	3.59413e+08	1.05789e+08	8.56696e+06	5.56814e+08	8.29478e+06	9.23171e+07	1.58095e+07	6.44926e+06	1.45078e+06	2.91745e+07	2.51703e+07	2.65634e+06	6.24789e+07	1.27533e+07	1.61903e+08	8.19335e+07	2.99254e+07	1.64544e+07	447973	1.08158e+08	4.03963e+07	2.23671e+07	8.25074e+07	1.96124e+08	9.86232e+07	1.93566e+07	1.07699e+08	4.43565e+07	3.93586e+07	62134.4	8.34434e+07
High	P07237	P4HB	Protein disulfide-isomerase	54	39	979	39	508	57.1	0.00104806	4.87	4.95397e+07	5.35049e+07	1.70743e+07	3.75827e+07	2.39217e+06	8.4086e+07	1.57048e+06	2.06657e+08	3.31022e+07	5.62271e+06	9.01405e+07	6.01483e+06	4.00209e+07	1.70847e+07	1.36918e+06	1.19806e+06	1.16444e+07	4.58104e+06	2.01783e+06	1.23956e+07	4.70581e+06	3.17775e+07	1.86829e+07	13848226	2.36629e+06	193406	7.76626e+07	1.10303e+07	8.73641e+06	1.40058e+07	5.47702e+07	5.13456e+07	1.98103e+07	5.96481e+07	3.02427e+07	1.39602e+07	102705	4.95377e+07
High	P37802	TAGLN2	Transgelin-2	98	29	2144	28	199	22.4	0.0058508	8.25	5.91672e+08	1.08089e+08	5.56182e+07	2.13546e+08	1.79714e+07	1.74403e+08	5.12294e+06	3.0561e+08	3.73363e+08	1.60661e+07	4.58649e+08	4.1747e+07	2.39333e+08	4.4105e+07	1.55991e+07	3.07759e+06	5.14872e+07	1.3456e+08	7.58551e+06	1.37253e+08	5.1588e+07	2.78222e+08	1.13651e+08	3.38205e+07	7.71826e+07	3.22326e+06	1.35491e+08	7.33175e+07	1.18184e+08	2.20744e+08	4.45141e+08	5.84274e+07	1.12075e+08	2.87386e+08	3.72389e+07	7.05553e+07	287436	91626152
High	P08123	COL1A2	Collagen alpha-2(I) chain	27	34	2315	34	1366	129.2	0.00109529	8.95	8.60578e+08	3.50132e+08	1.85331e+09	9.25882e+08	5.20293e+08	4.2086e+08	1.24623e+08	4.26297e+08	2.84322e+08	2.46063e+08	1.2311e+08	9.08974e+07	1.0584e+09	1.38584e+08	7.49265e+08	2.37899e+08	3.82975e+08	7.20005e+08	1.54435e+07	1.56059e+08	2.2918e+08	2.498e+08	4.92274e+08	4.0427e+08	2.04932e+08	1.1852e+08	3.47848e+08	1.84291e+08	4.57437e+08	1.81242e+09	1.38363e+09	5.98073e+08	5.84555e+08	7.12379e+08	2.37976e+08	1.79657e+07	3.05497e+06	4.54483e+08
High	Q9Y6R7	FCGBP	IgGFc-binding protein	24	52	83	52	5405	571.6	8.87615e-06	5.34	2.94908e+06	1.49842e+06	1.92144e+06	1.21573e+06	185496	1.52696e+06	362586	5.81326e+06	2.95296e+06	356592	6.49518e+06	1.55503e+06	3.49261e+06	550310	3.26718e+06	430370	682452	370700	123832	1.09575e+06	329565	1.34576e+08	5.2749e+06	6.2483e+06	550533	120408	1.80204e+06	3.62611e+06	881691	2.51746e+06	5.77359e+06	1.24729e+06	2.16729e+06	6.06902e+06	1.37076e+06	3.03811e+06	66275.7	3.956e+06
High	Q08380	LGALS3BP	Galectin-3-binding protein	54	31	815	31	585	65.3	0.000762927	5.27	1.6563e+07	6.77018e+07	2.15037e+07	1.44052e+07	4.18384e+06	1.32088e+08	5.31581e+06	4.73235e+08	3.06053e+07	8.57173e+06	1.11536e+07	3.23202e+07	1.34986e+08	6.17411e+07	1.48106e+07	2.49298e+07	4.04482e+07	1.58089e+07	1.27042e+07	1.39327e+07	1.57948e+07	3.34134e+07	7.54899e+07	1.03436e+07	2.82935e+07	2.55084e+06	2.80562e+08	1.63165e+08	2.10264e+07	1.74746e+07	1.27201e+07	2.87456e+06	8.76823e+06	4.91399e+07	9.57354e+07	2.0867e+07	642496	9.3978e+07
High	P06576	ATP5F1B	ATP synthase subunit beta, mitochondrial	58	27	1120	27	529	56.5	0.00121174	5.4	2.81347e+07	1.50328e+07	8.1542e+06	2.6574e+07	2.14802e+06	4.50513e+07	1.33827e+06	7.22531e+07	3.63976e+07	5.03752e+06	1.12926e+08	6.78265e+06	3.5801e+07	1.15351e+07	5.68404e+06	1.54562e+06	1.80236e+07	8.07724e+06	1.03995e+06	1.61707e+07	5.49127e+06	5.97589e+07	5.96106e+07	1.65556e+07	6.5957e+06	181041	4.76521e+07	2.45044e+07	6.45841e+06	1.67765e+07	4.63173e+07	2.19214e+07	9.15727e+06	3.92261e+07	4.11688e+07	1.67811e+07	45686.9	3.82164e+07
High	P12109	COL6A1	Collagen alpha-1(VI) chain	35	41	1343	41	1028	108.5	0.000756633	5.43	7.89245e+07	5.27669e+07	1.27435e+08	1.71247e+08	4.68326e+07	1.51903e+08	9.87207e+06	8.67648e+07	1.25731e+08	2.76292e+07	5.62398e+07	3.70759e+07	1.63333e+08	6.99004e+07	5.44125e+07	1.64312e+07	7.51091e+07	3.15136e+07	1.13546e+06	3.03103e+07	1.44061e+07	2.71744e+07	3.08088e+07	2.62525e+07	6.77533e+06	2.89192e+06	3.67306e+07	7.43303e+07	1.40352e+07	1.42517e+08	7.62792e+07	9.611e+07	6.17169e+07	6.79502e+07	9.49334e+06	3.29171e+06	13990.2	3.78186e+07
High	P01833	PIGR	Polymeric immunoglobulin receptor	39	35	219	35	764	83.2	0.000160901	5.74	2.58427e+06	2.6222e+06	3.29471e+06	3.70056e+06	1.86809e+06	4.76249e+06	1.47449e+06	8.74596e+06	5.0954e+06	2.39694e+06	7.74526e+06	2.0477e+06	3.47217e+06	1.43209e+06	5.47794e+06	2.51088e+06	2.80036e+06	783313	287632	882172	663006	1.05728e+08	1.90981e+08	1.56152e+06	636050	322873	1.66452e+06	4.79263e+06	1.18206e+06	1.25662e+06	1.09448e+07	694465	512987	8.02395e+06	2.394e+06	578207	112636	3.26286e+06
High	O14745	SLC9A3R1	Na(+)/H(+) exchange regulatory cofactor NHE-RF1	78	36	1082	36	358	38.8	0.00170465	5.77	3.76545e+07	1.67964e+08	6.89083e+06	1.05648e+07	2.09123e+06	5.67491e+07	2.28846e+06	1.24248e+08	5.24376e+07	4.04706e+06	3.16249e+07	4.71402e+07	1.94705e+08	4.19749e+07	5.28259e+06	501469	4.55961e+06	9.72202e+06	1.53173e+07	1.43086e+07	1.37279e+07	3.18414e+07	5.51567e+07	1.68346e+07	2.7822e+07	1.83629e+06	1.78258e+07	2.40966e+07	6.11532e+07	3.68395e+07	1.20548e+08	2.10935e+07	1.82919e+07	7.34287e+07	1.06344e+08	1.80097e+07	37746.7	1.95909e+08
High	P68366	TUBA4A	Tubulin alpha-4A chain	62	31	1115	6	448	49.9	0.00136588	5.06	4.88798e+06	1.7677e+06	561581	3.22328e+06	4470	6.34482e+06	81641.6	1.13173e+07	8.7347e+06	34778.9	1.49566e+07	1.19006e+06	9.76278e+06	1.28479e+06	49739	17580.9	166726	497634	14592.6	2.93597e+06	329362	1.40896e+07	7.52591e+06	853173	351376	5600	2.12586e+07	713410	1.01516e+06	737584	6.71752e+06	4.69032e+06	224930	4.25495e+06	1.27739e+06	343300	2880	3.06081e+06
High	P13639	EEF2	Elongation factor 2	45	42	880	40	858	95.3	0.000564454	6.83	6.13733e+07	1.56215e+07	1.1072e+07	2.56808e+07	3.75802e+06	4.3944e+07	2.56426e+06	1.11876e+08	3.86083e+07	5.19482e+06	1.00081e+08	8.49068e+06	3.54063e+07	6.86929e+06	6.9853e+06	3.14356e+06	1.01218e+07	1.21088e+07	5.09572e+06	3.25959e+07	7.19016e+06	5.35931e+07	3.65962e+07	1.40598e+07	8.15608e+06	3.69425e+06	6.86248e+07	1.16698e+07	2.32412e+07	2.25312e+07	5.45217e+07	1.8136e+07	1.25192e+07	3.7622e+07	1.56217e+07	1.50251e+07	3.07542e+06	2.1242e+07
High	P07737	PFN1	Profilin-1	98	24	1255	24	140	15	0.00511436	8.27	1.40836e+08	4.24556e+07	4.73154e+07	1.14569e+08	9.75851e+06	7.96806e+07	2.07847e+06	1.37169e+08	2.30896e+08	1.71076e+07	2.74508e+08	1.20943e+07	7.75108e+07	1.81188e+07	5.49463e+06	2.72959e+06	5.01814e+07	1.21787e+07	1.18918e+06	3.86478e+07	1.38318e+07	6.10314e+07	3.70622e+07	1.60121e+07	1.90331e+07	687821	5.78708e+07	5.08298e+07	2.17535e+07	3.60272e+07	1.18226e+08	4.94599e+07	3.47227e+07	1.26499e+08	1.1172e+07	2.62345e+07	68932.2	6.30036e+07
High	Q05682	CALD1	Caldesmon	43	46	703	46	793	93.2	0.000461082	5.66	9.44308e+07	1.17366e+07	1.54957e+07	4.55141e+07	2.29073e+06	2.23565e+07	1.35232e+06	8.04401e+07	5.15781e+07	1.75549e+06	1.80746e+08	1.17286e+07	2.89434e+07	2.67649e+06	2.90865e+06	107651	6.77179e+06	3.78976e+06	77099.2	1.4104e+07	5.40217e+06	3.40976e+07	2.39994e+07	4.69217e+06	2.12868e+06	122381	2.17379e+07	1.69882e+07	7.30892e+06	5.93504e+07	1.49591e+08	1.49028e+07	1.38814e+07	1.16638e+08	5.48497e+06	5.90294e+06	93230.8	2.04188e+07
High	P07339	CTSD	Cathepsin D	62	31	971	31	412	44.5	0.00133382	6.54	5.45326e+07	1.64063e+08	8.5954e+07	5.39546e+07	3.46471e+06	5.1914e+07	1.17098e+06	2.77644e+08	2.36488e+07	4.91084e+06	6.36068e+07	3.49565e+06	2.58804e+07	1.20812e+07	2.61648e+06	2.09966e+06	3.76473e+07	1.22233e+07	820908	1.71161e+07	4.1924e+06	5.70887e+07	3.91386e+07	6.21232e+06	1.53266e+07	499995	4.40253e+07	7.42897e+06	8.71224e+06	2.40379e+07	4.85061e+07	1.38279e+07	1.01711e+07	3.01975e+07	5.11946e+07	1.21309e+07	61520	1.98745e+08
High	P23528	CFL1	Cofilin-1	95	23	1557	13	166	18.5	0.00514465	8.09	1.99808e+08	5.89128e+07	5.56244e+07	1.13923e+08	7.42237e+06	1.04505e+08	5.24239e+06	1.91773e+08	1.91312e+08	1.30686e+07	1.80891e+08	3.26127e+07	1.1255e+08	2.26602e+07	7.71688e+06	6.73597e+06	4.03438e+07	3.88311e+07	5.16759e+06	7.1329e+07	3.62426e+07	1.12556e+08	8.09397e+07	3.16996e+07	2.47111e+07	1.63141e+06	1.38449e+08	4.5961e+07	3.16343e+07	7.22468e+07	2.09281e+08	7.74564e+07	3.92636e+07	1.65489e+08	3.89797e+07	4.06215e+07	91577.5	8.27567e+07
High	P60660	MYL6	Myosin light polypeptide 6	79	17	1146	13	151	16.9	0.00414512	4.65	3.29691e+08	8.12463e+07	1.0238e+08	1.26388e+08	8.96458e+06	8.53697e+07	2.50277e+07	2.32322e+08	5.34683e+08	1.43827e+07	2.04424e+08	7.45803e+07	8.03962e+07	3.1774e+07	1.83791e+07	1.24618e+07	3.55193e+07	1.15504e+07	1.66088e+06	3.14668e+07	1.65401e+07	1.02216e+08	7.33463e+07	1.64477e+07	9.2891e+06	370753	7.62379e+07	3.97031e+07	1.79716e+07	9.58684e+07	3.07344e+08	7.77196e+07	5.84531e+07	3.81045e+08	4.15716e+07	4.85729e+07	18490.6	1.17042e+08
High	P29373	CRABP2	Cellular retinoic acid-binding protein 2	96	25	823	24	138	15.7	0.00320434	5.4	3.89998e+07	4.07141e+07	8.47163e+06	1.33947e+07	2.12392e+06	5.53023e+07	5.42131e+06	8.68199e+06	7.48825e+07	1.22496e+07	3.07232e+08	1.59854e+07	1.18769e+08	7.26452e+06	2.56063e+06	556322	3.92768e+06	6.88274e+06	2.6017e+06	1.35853e+07	6.78267e+06	6.49805e+07	7.52688e+06	8.55126e+06	2.53921e+07	360368	9.49819e+07	7.14584e+07	2.7255e+07	9.95056e+06	2.27915e+07	1.21011e+07	1.65029e+06	2.72142e+07	2.39204e+07	9.36951e+06	258289	8.07919e+07
High	Q99497	PARK7	Parkinson disease protein 7	93	23	1361	23	189	19.9	0.00418065	6.79	1.05085e+08	6.68853e+07	3.74162e+07	3.90206e+07	6.54771e+06	4.89737e+07	3.94404e+06	1.41754e+08	2.81138e+08	1.87164e+07	1.77467e+08	4.19018e+07	1.11011e+08	2.88444e+07	1.37488e+07	4.37966e+06	2.05729e+07	2.34966e+07	2.99727e+06	4.36091e+07	1.58099e+07	4.59776e+07	1.40825e+08	4.7639e+07	2.15685e+07	746762	4.8273e+07	3.15376e+07	1.91286e+07	3.78185e+07	1.98446e+08	2.58657e+07	3.44899e+07	1.41864e+08	3.98587e+07	6.07633e+07	34921.2	9.0295e+07
High	Q14195	DPYSL3	Dihydropyrimidinase-related protein 3	57	31	717	25	570	61.9	0.000708056	6.49	6.38027e+07	7.46696e+06	1.06529e+07	3.33718e+07	4.46127e+06	2.27056e+07	838332	5.3025e+07	3.30695e+07	1.33393e+06	2.51865e+07	5.52683e+06	2.91285e+07	2.45563e+06	2.5399e+06	1.66633e+06	8.86006e+06	2.91789e+06	627856	1.2948e+07	4.41654e+06	2.19784e+07	1.69767e+07	4.17962e+06	2.59343e+06	245238	1.44958e+07	3.94725e+07	7.14303e+06	4.30185e+07	1.34767e+08	7.64731e+06	1.24552e+07	1.28356e+08	4.63762e+06	1.73824e+06	123751	1.49694e+07
High	P07585	DCN	Decorin	59	26	938	25	359	39.7	0.00144428	8.54	7.22532e+07	4.62971e+07	7.57946e+07	9.80614e+07	2.91632e+07	3.81112e+07	1.53937e+07	6.17434e+07	8.97937e+07	1.00068e+07	1.709e+07	3.64425e+07	8.13247e+07	6.93531e+07	5.26008e+07	8.74206e+07	2.94065e+07	3.99366e+07	486773	7.87685e+06	9.86372e+06	1.87379e+07	4.85415e+07	1.83029e+07	3.10961e+06	1.14796e+06	2.44369e+07	1.30695e+07	1.02864e+07	1.91141e+08	1.13094e+08	1.18834e+08	3.33636e+07	5.71488e+07	7.24924e+06	289130	132687	2.45543e+07
High	P06748	NPM1	Nucleophosmin	81	26	805	25	294	32.6	0.00150944	4.78	6.45964e+07	1.0251e+07	9.88746e+06	2.85426e+07	2.04322e+06	4.15439e+07	2.09009e+06	1.10052e+08	4.73821e+07	3.68217e+06	3.62803e+07	1.61622e+07	4.9667e+07	9.58743e+06	2.297e+06	423801	1.26791e+07	1.56331e+07	537176	3.40313e+07	7.35912e+06	3.53387e+07	3.89655e+07	1.34371e+07	1.01967e+07	333891	3.42331e+07	1.02799e+07	9.6173e+06	4.51282e+07	9.06952e+07	1.9602e+07	1.59622e+07	5.92446e+07	3.06395e+07	8.69368e+06	39379.9	3.39939e+07
High	P25705	ATP5F1A	ATP synthase subunit alpha, mitochondrial	55	35	1107	35	553	59.7	0.00113348	9.13	5.99381e+07	1.92374e+07	1.87093e+07	2.20162e+07	2.44442e+06	4.09873e+07	3.81447e+06	1.07184e+08	5.73336e+07	6.06268e+06	1.74398e+08	8.75514e+06	5.31335e+07	1.47883e+07	8.64815e+06	1.49515e+06	1.53194e+07	5.70352e+06	1.57251e+06	1.54323e+07	4.74066e+06	4.36942e+07	6.1896e+07	1.16149e+07	1.03625e+07	321654	3.21263e+07	3.08046e+07	9.28781e+06	1.90176e+07	1.02012e+08	1.91096e+07	9.2516e+06	7.55565e+07	3.5828e+07	2.99667e+07	126834	5.06681e+07
High	P51991	HNRNPA3	Heterogeneous nuclear ribonucleoprotein A3	57	35	1017	33	378	39.6	0.00156987	9.01	6.70578e+07	8.88173e+06	5.48215e+06	1.09238e+07	528632	2.36785e+07	320708	3.61316e+07	6.13102e+07	1.21035e+06	6.49687e+07	5.94005e+06	5.09438e+07	6.06341e+06	1.15098e+06	230240	3.96439e+06	9.78827e+06	225078	2.22447e+07	4.85675e+06	3.86464e+07	3.10451e+07	8.49096e+06	1.08608e+07	170934	6.19932e+07	4.59079e+06	1.35838e+07	2.50911e+07	7.46408e+07	1.49729e+07	4.65771e+06	5.19088e+07	5.87564e+06	8.00824e+06	22395.4	2.91944e+07
High	P18669	PGAM1	Phosphoglycerate mutase 1	79	26	1064	9	254	28.8	0.00225833	7.18	7.69997e+07	3.23158e+07	1.1101e+07	3.18936e+07	1.58876e+06	4.9416e+07	652100	8.82101e+07	9.78267e+07	3.31065e+06	7.59113e+07	7.56509e+06	7.01413e+07	5.4605e+06	1.71389e+06	216488	1.19993e+07	6.58995e+06	216789	1.8021e+07	6.0436e+06	2.77729e+07	5.59853e+07	2.09419e+07	4.43071e+06	196456	4.3138e+07	1.18085e+07	1.86809e+07	2.76557e+07	1.17353e+08	1.91563e+07	1.34968e+07	7.31575e+07	2.73015e+07	1.4596e+07	108037	4.42582e+07
High	P00738	HP	Haptoglobin	55	32	805	18	406	45.2	0.00108867	6.58	3.83256e+07	2.70269e+07	6.39272e+07	2.95766e+07	8.24237e+06	1.17936e+08	1.31334e+07	2.4061e+07	3.37235e+07	9.01195e+06	9.10834e+07	1.27649e+07	5.13352e+07	1.07199e+07	2.78574e+07	2.08388e+07	5.69178e+07	1.68105e+06	1.84839e+06	3.23691e+07	1.00222e+07	4.12048e+07	2.76382e+07	2.14208e+07	2.94525e+06	1.08573e+06	9.91211e+07	1.20808e+07	1.16197e+07	6.58145e+07	1.37955e+08	4.5387e+07	7.2556e+07	2.03652e+07	1.83938e+06	1.61215e+06	21164.9	2.02502e+08
High	Q00610	CLTC	Clathrin heavy chain 1	30	49	300	39	1675	191.5	9.57616e-05	5.69	6.25053e+06	4.19545e+06	1.3191e+06	4.0274e+06	316133	1.09428e+07	178650	1.32003e+07	5.94715e+06	1.54665e+06	7.18461e+06	694486	6.9698e+06	1.41533e+06	3.93804e+06	614042	2.35782e+06	709533	105385	2.75567e+06	501671	1.47799e+07	5.01727e+06	1.3376e+06	809080	5600	5.83488e+07	6.39593e+06	12545733	2.00691e+06	9.23161e+06	3.25369e+06	1.12556e+06	1.08594e+07	8.31659e+06	1.29328e+06	33379.6	6.81154e+06
High	P53999	SUB1	Activated RNA polymerase II transcriptional coactivator p15	86	21	502	21	127	14.4	0.00213098	9.6	1.76223e+07	2.57895e+07	3.72016e+06	1.96815e+06	121660	1.05449e+07	163486	2.09291e+07	1.30629e+08	848657	6.16145e+07	8.21559e+06	2.18728e+07	1.86287e+07	1.71216e+06	562806	1.4214e+06	4.94563e+06	903478	8.73686e+06	1.34777e+06	5.0275e+06	1.52776e+07	2.35421e+06	8.07109e+06	45743.6	1.68841e+06	1.56642e+06	2.35551e+06	7.16359e+06	2.09125e+07	3.44726e+06	1.49776e+06	1.90261e+07	2.91794e+06	1.24147e+07	109421	1.29331e+07
High	P18206	VCL	Vinculin	51	51	598	51	1134	123.7	0.000295509	5.66	4.38925e+07	1.26262e+07	7.65089e+06	2.37828e+07	1.32918e+06	1.64683e+07	979062	3.74382e+07	4.23181e+07	1.2962e+06	5.70733e+07	8.49429e+06	2.32135e+07	7.10144e+06	3.69488e+06	801413	8.08514e+06	3.46024e+06	179959	7.92497e+06	3.1767e+06	1.4701e+07	1.48904e+07	5.26112e+06	1.06646e+06	144922	1.48798e+07	1.93517e+07	3.25061e+06	1.95089e+07	5.01524e+07	2.20774e+07	7.01694e+06	4.65758e+07	3.41485e+06	5.16022e+06	2880	1.53919e+07
High	P01871	IGHM	Immunoglobulin heavy constant mu	62	28	551	28	453	49.4	0.00068181	6.77	3.17502e+06	1.49523e+07	1.23722e+07	4.46254e+07	4.35396e+06	1.74122e+07	385600	2.55195e+07	5.06135e+06	7.38359e+06	3.60371e+08	3.57823e+06	3.59359e+06	1.6318e+06	9.94412e+06	1.10034e+07	3.75002e+07	809532	42634.3	2.01701e+07	790773	2.45226e+07	1.69478e+07	3.83993e+06	2.84468e+06	248028	5.07827e+06	5.63249e+06	2.19858e+06	1.0443e+07	2.24075e+07	7.85372e+06	1.14855e+07	1.31261e+07	124596	162813	2880	1.25548e+08
High	Q14697	GANAB	Neutral alpha-glucosidase AB	36	34	928	34	944	106.8	0.000531148	6.14	4.04328e+07	1.62186e+07	8.19459e+06	2.90759e+07	2.04967e+06	7.65123e+07	1.52809e+06	8.79228e+07	4.05607e+07	2.57433e+06	1.39181e+08	3.51121e+06	7.16848e+07	7.81632e+06	1.54031e+06	416421	1.15617e+07	5.38442e+06	301619	1.51834e+07	2.47389e+06	4.33405e+07	3.19795e+07	9.79994e+06	4.26067e+06	238878	5.92438e+07	4.67755e+07	1.07506e+07	1.05419e+07	4.69723e+07	2.12928e+07	4.86636e+06	4.47348e+07	1.1998e+07	1.20955e+07	39460.5	2.67285e+07
High	P08133	ANXA6	Annexin A6	56	38	752	38	673	75.8	0.000606439	5.6	3.83959e+07	1.10028e+07	8.38807e+06	1.63459e+07	1.42679e+06	4.58631e+07	947675	6.1392e+07	3.72039e+07	3.58025e+06	1.98726e+07	7.72465e+06	2.54117e+07	8.40682e+06	2.03446e+06	842784	2.64796e+07	2.97645e+06	1.17085e+06	7.16776e+06	2.87855e+06	1.89537e+07	2.71862e+07	8.6537e+06	3.95388e+06	1.31891e+06	6.42949e+07	5.47541e+07	4.70702e+06	1.04355e+07	4.16677e+07	6.97812e+06	4.04284e+06	4.72977e+07	1.68636e+07	6.05025e+06	47780.5	3.73489e+07
High	Q9HC84	MUC5B	Mucin-5B	13	43	153	39	5762	596	1.56922e-05	6.64	1.37594e+06	9.16241e+06	3.38877e+06	349902	259444	1.26731e+06	86302.3	2.19328e+06	2.3918e+06	127828	3.31552e+06	421676	764970	119670	566034	186156	236720	437427	121738	264218	245255	6.67892e+06	2.21889e+07	241631	655006	52334.6	2.96865e+06	338608	300563	1.27598e+06	948636	429463	308517	906643	1.49692e+06	98377.6	30473	930422
High	P54652	HSPA2	Heat shock-related 70 kDa protein 2	45	30	1175	16	639	70	0.00102607	5.74	1.60424e+06	164566	353598	419526	203822	6.97937e+06	331740	3.53996e+06	3.09006e+06	171695	2.80253e+06	347064	4.01203e+06	470683	207111	89799.3	120758	112119	68242.2	514334	273292	399909	5.83456e+06	1.28214e+06	73452.3	45557.8	4.58216e+06	212462	344090	1.59115e+06	1.57512e+07	1.07193e+06	149975	724152	487042	1.39982e+06	16177.7	2.28298e+06
High	P21810	BGN	Biglycan	69	27	1040	26	368	41.6	0.0015282	7.52	1.76216e+08	1.34865e+07	3.22369e+07	1.33123e+08	9.02658e+06	3.17817e+07	4.83126e+06	1.18552e+08	4.40346e+07	1.7419e+06	4.02862e+07	1.0408e+07	8.56782e+07	1.11664e+06	4.60351e+06	1.86575e+07	6.08617e+06	2.26278e+06	143968	8.25732e+06	1.02686e+07	4.71181e+07	4.14836e+07	3.29527e+07	608465	153688	4.25911e+07	1.31083e+07	7.04417e+06	1.17141e+08	1.36261e+08	6.66658e+07	4.23486e+07	7.31108e+07	1.40073e+07	1.91079e+06	22178.2	3.15245e+07
High	P14625	HSP90B1	Endoplasmin	44	42	851	35	803	92.4	0.000562984	4.84	2.57835e+07	2.02781e+07	1.4703e+07	3.70133e+07	1.11536e+06	4.34032e+07	1.03321e+06	1.00346e+08	2.47697e+07	1.5527e+06	7.42404e+07	7.18811e+06	3.72098e+07	6.93361e+06	3.80574e+06	211576	1.20487e+07	2.52445e+06	311693	2.15615e+07	2.3226e+06	6.08946e+07	2.50893e+07	9.85486e+06	2.23511e+06	125272	5.90091e+07	1.73711e+07	4.9118e+06	1.79954e+07	7.08702e+07	2.52477e+07	5.46744e+06	4.76271e+07	1.89503e+07	7.84695e+06	30529.9	3.05065e+07
High	Q99715	COL12A1	Collagen alpha-1(XII) chain	20	48	339	48	3063	332.9	6.22479e-05	5.53	1.07529e+07	628873	3.79626e+06	1.32744e+07	85635.7	2.39018e+06	328265	1.0053e+07	1.74194e+06	295770	3.59526e+06	360405	7.17729e+06	463402	1.08886e+06	304892	713402	557923	12876.3	2.64625e+06	894713	6.4495e+06	1.84137e+06	1.19442e+06	211832	75530.1	3.35273e+06	4.40789e+06	478902	6.11168e+06	1.58752e+07	1.27984e+06	1.84798e+06	1.33803e+07	1.4257e+06	494488	128276	961365
High	P10909	CLU	Clusterin	54	31	722	31	449	52.5	0.000840653	6.27	2.84145e+07	9.4258e+06	3.09922e+07	4.39597e+07	2.35706e+06	5.64915e+07	1.79458e+07	6.36678e+08	3.56622e+07	6.64991e+06	1.31405e+08	2.62221e+07	2.81802e+07	3.65178e+06	1.03478e+07	2.2093e+07	2.70333e+07	2.32454e+06	401264	5.9659e+06	4.47757e+06	8.22251e+07	2.16431e+07	1.58623e+07	2.69746e+06	37496.6	7.29057e+07	1.19593e+08	3.65421e+06	2.97185e+07	2.40834e+07	1.86164e+07	7.99476e+06	2.29514e+07	1.13794e+07	4.29652e+06	38588.4	4.40432e+07
High	P28838	LAP3	Cytosol aminopeptidase	73	38	752	38	519	56.1	0.000819396	7.93	3.4261e+07	1.28985e+07	7.50703e+06	2.61129e+07	830707	2.95433e+07	179814	5.14121e+07	4.38238e+07	1.9035e+06	4.00728e+07	4.43925e+06	3.98759e+07	5.02183e+06	549607	478270	8.23601e+06	2.49735e+06	90860.5	7.82905e+06	3.38647e+06	1.7781e+07	2.10131e+07	4.68701e+06	2.06686e+06	105884	2.22643e+07	5.40269e+06	2.87297e+06	2.48542e+07	4.42156e+07	1.87785e+07	1.03551e+07	6.33627e+07	8.26646e+06	6.68978e+06	2880	3.95784e+07
High	Q15149	PLEC	Plectin	16	66	332	60	4684	531.5	3.81833e-05	5.96	2.83891e+07	6.29095e+06	3.04885e+06	7.5675e+06	870476	1.08773e+07	801501	1.56418e+07	1.58655e+07	1.02578e+06	7.94014e+06	2.41426e+06	1.27503e+07	3.45112e+06	1.36348e+06	1.34187e+06	3.77746e+06	1.40757e+06	184705	3.2292e+06	1.26599e+06	4.86399e+06	6.30916e+06	1.72057e+06	2.22233e+06	292578	5.28344e+06	5.41245e+06	2.96482e+06	8.0121e+06	1.42866e+07	4.98545e+06	4.45533e+06	1.73214e+07	5.41271e+06	2.15697e+06	3638.06	1.18001e+07
High	P31946	YWHAB	14-3-3 protein beta/alpha	58	21	1141	10	246	28.1	0.00248209	4.83	2.97607e+07	1.34638e+07	4.82412e+06	1.70792e+07	1.64303e+06	1.30852e+07	1.46039e+06	2.35147e+07	2.0327e+07	5.71796e+06	6.86672e+07	8.58532e+06	2.95401e+07	6.8819e+06	1.34885e+06	689782	5.14056e+06	5.2045e+06	620935	1.20541e+07	4.13848e+06	1.93753e+07	2.16406e+07	1.07722e+07	2.93396e+06	85404	1.94369e+07	6.47293e+06	7.52743e+06	1.86802e+07	4.14954e+07	9.05565e+06	6.50018e+06	3.99939e+07	7.27312e+06	6.73917e+06	2880	2.44705e+07
High	P49189	ALDH9A1	4-trimethylaminobutyraldehyde dehydrogenase	58	31	690	31	494	53.8	0.000783981	5.87	2.19461e+07	1.50286e+07	4.37539e+06	4.57744e+06	804074	2.10114e+07	425000	4.20435e+07	5.25025e+07	2.16689e+06	3.37295e+08	3.29669e+06	2.59925e+07	3.50459e+06	2.0177e+06	296347	5.4906e+06	8.11351e+06	593940	1.23585e+07	5.19392e+06	3.58487e+07	2.75167e+07	7.70325e+06	5.01522e+06	191486	1.31749e+07	5.95857e+06	7.5777e+06	8.20366e+06	4.01909e+07	3.79547e+07	5.7891e+06	2.32437e+07	2.69287e+07	1.56367e+07	39702.5	1.87473e+07
High	Q05707	COL14A1	Collagen alpha-1(XIV) chain	26	44	757	44	1796	193.4	0.000239264	5.3	9.46093e+07	1.52337e+07	1.01193e+08	8.40785e+07	2.7416e+07	5.66554e+07	6.92581e+06	9.4697e+07	7.78038e+07	1.88952e+07	1.15133e+07	3.06133e+07	7.6529e+07	3.89466e+07	1.06609e+08	3.93347e+06	1.79754e+07	4.60995e+07	841972	1.12403e+07	8.26006e+06	2.26192e+07	2.84512e+07	1.66606e+07	3.83439e+06	4.38047e+06	1.8796e+07	2.10708e+07	1.27821e+07	1.36298e+08	4.57466e+07	1.30462e+07	2.06881e+07	2.41364e+07	3.07481e+06	879392	30000.9	2.21972e+07
High	Q9Y6C2	EMILIN1	EMILIN-1	44	42	641	42	1016	106.6	0.00036757	5.17	1.12964e+08	1.55574e+07	2.09388e+07	4.78886e+07	6.35351e+06	3.19218e+07	4.7684e+06	6.55788e+07	9.55511e+07	4.81209e+06	4.59345e+06	2.80638e+07	2.93489e+07	2.64654e+07	1.56044e+07	3.27256e+06	9.40066e+06	3.9387e+06	320725	6.04015e+06	5.23902e+06	1.79072e+07	2.67605e+07	5.5678e+06	1.92783e+06	76849.3	8.75132e+06	5.1771e+06	4.00423e+06	5.50491e+07	6.40767e+07	1.20464e+07	1.8353e+07	5.07166e+07	3.2664e+06	3.01123e+06	171538	1.25192e+07
High	Q02817	MUC2	Mucin-2	9	43	120	43	5179	540	1.3584e-05	5.8	1.64209e+06	685838	896615	541164	282632	798273	2.62609e+07	2.90554e+06	1.45698e+06	2.02369e+06	3.99795e+06	469668	834202	302041	818438	584368	1.03145e+06	1.70423e+06	901886	776812	2.83978e+06	1.38351e+06	5.01669e+06	1.20482e+08	1.68421e+06	558672	4.66216e+06	2.56242e+06	1.70028e+06	2.02416e+06	1.86216e+06	632136	392043	1.54752e+06	1.81427e+06	1.30126e+06	270123	1.3412e+06
High	P06744	GPI	Glucose-6-phosphate isomerase	57	33	566	32	558	63.1	0.00054831	8.32	2.45835e+07	1.64235e+07	1.84822e+06	1.10563e+07	514866	2.30038e+07	192983	2.11099e+08	1.97386e+07	3.1503e+06	1.61531e+08	924555	2.99218e+07	1.88048e+06	561872	15484.3	5.68356e+06	2.28188e+06	198436	7.90044e+06	1.19857e+06	1.05978e+08	1.46804e+07	9.03611e+06	2.37673e+06	8883.71	3.14593e+07	1.61435e+07	2.88495e+06	4.49051e+06	4.15458e+07	1.1234e+07	4.74788e+06	2.33841e+07	1.75408e+07	8.73152e+06	2880	3.91273e+07
High	A6NMY6	ANXA2P2	Putative annexin A2-like protein	69	33	881	1	339	38.6	0.00139517	6.95	47765.7	29058.3	9390	93724.9	4470	473568	5960	66383.6	185510	7080	1.64304e+06	224613	128393	89523	110176	10000	106807	130028	30811.9	494462	163139	961860	513096	158101	40957	5600	705081	272780	83313.1	374175	994733	819318	78550.1	1.26238e+06	337744	192073	2880	588143
High	O43175	PHGDH	D-3-phosphoglycerate dehydrogenase	50	30	453	30	533	56.6	0.000489238	6.71	1.5424e+07	1.20484e+07	2.41435e+06	8.35505e+06	291085	2.31726e+07	149162	3.39343e+07	2.69871e+07	1.02431e+06	3.91778e+08	1.8726e+06	9.70539e+06	1.55699e+06	1.27689e+06	143777	2.30379e+06	1.1468e+06	203499	1.386e+07	844905	3.71184e+07	5.94924e+06	2.1122e+06	704189	31242.6	2.69267e+07	898819	4.16155e+06	9.59205e+06	5.94041e+06	6.32996e+07	7.89257e+06	6.28329e+06	3.98561e+06	6.99175e+06	16375.7	6.15506e+06
High	Q86YZ3	HRNR	Hornerin	31	37	826	37	2850	282.2	0.000178921	10.04	7.55289e+06	1.98326e+07	2.49859e+07	9.418e+06	4.21591e+06	1.08721e+07	2.66526e+06	876142	9.58369e+06	1.21951e+07	5.43666e+06	7.07183e+06	3.43912e+07	1.54917e+07	6.54983e+07	3.85828e+07	3.23762e+07	1.64883e+07	2.02068e+06	3.47147e+06	2.69378e+07	1.76931e+07	4.28485e+06	1.63382e+06	1.29102e+07	5.39671e+06	1.99682e+07	2.89101e+07	5.49543e+06	1.58861e+07	1.69828e+06	1.59952e+06	2.21911e+06	2.91654e+06	4.59113e+06	3.07536e+06	2.32336e+06	1.83948e+06
High	P01009	SERPINA1	Alpha-1-antitrypsin	55	30	841	29	418	46.7	0.00110082	5.59	5.85926e+07	3.10816e+07	7.33233e+07	1.44053e+08	7.81919e+06	9.49682e+07	9.37646e+06	1.05788e+08	4.15609e+07	4.71064e+06	2.72387e+08	1.63223e+07	3.98326e+07	5.91948e+06	6.12601e+06	3.51478e+07	1.14027e+08	1.02265e+07	264270	1.3923e+07	1.16889e+07	3.63729e+07	2.93732e+07	2.01128e+07	1.32856e+06	325715	6.00229e+07	1.1931e+07	6.62596e+06	5.35251e+07	1.44074e+08	8.69792e+07	3.44167e+07	4.74504e+07	1.13596e+07	6.70428e+06	160907	1.61857e+08
High	P04040	CAT	Catalase	53	27	440	27	527	59.7	0.000450523	7.39	9.03515e+06	1.07076e+07	5.79669e+06	1.06485e+07	710838	2.08498e+07	345292	2.92439e+07	1.33108e+07	1.25918e+06	2.6159e+07	2.16838e+06	9.29871e+06	1.55173e+06	6.0402e+06	1.92183e+06	3.02629e+07	3.10953e+06	755443	6.44024e+06	4.7323e+06	2.80087e+07	1.08545e+07	4.52231e+06	2.81937e+06	671119	2.56534e+07	1.85842e+08	4.49772e+06	1.2321e+07	1.01109e+07	8.81646e+06	5.76549e+06	9.4049e+06	4.51443e+06	2.46441e+06	47916.3	6.75242e+07
High	P08758	ANXA5	Annexin A5	81	35	1321	34	320	35.9	0.0022493	5.05	9.36285e+07	4.40261e+07	4.15207e+07	6.28427e+07	1.44161e+07	1.07275e+08	4.38806e+06	1.7526e+08	1.42601e+08	1.32681e+07	2.74586e+08	2.20986e+07	8.82818e+07	1.54262e+07	9.23603e+06	2.64616e+06	3.67059e+07	2.00124e+07	3.25893e+06	4.84811e+07	1.63773e+07	6.12287e+07	1.22063e+08	2.80201e+07	1.66449e+07	291582	1.06619e+08	1.40069e+07	1.31558e+07	2.11689e+07	1.26126e+08	6.99674e+07	3.12664e+07	9.5457e+07	2.63858e+07	1.59864e+07	35578.8	9.4314e+07
High	P32119	PRDX2	Peroxiredoxin-2	54	18	1461	17	198	21.9	0.00407798	5.97	7.22966e+07	4.32846e+07	3.35426e+07	3.05735e+07	3.44039e+06	9.90114e+07	2.21862e+06	2.01129e+08	1.33085e+08	1.2508e+07	1.64615e+08	1.81756e+07	7.97492e+07	3.22007e+07	1.83728e+07	4.03098e+06	1.43909e+08	3.94666e+07	1.64904e+07	2.22966e+07	1.54218e+07	7.32412e+07	5.23852e+07	2.96133e+07	1.49724e+07	1.18541e+07	6.0657e+07	7.60889e+08	9.52044e+06	3.10929e+07	7.22069e+07	2.98246e+07	1.46657e+07	4.78721e+07	4.53224e+07	3.48881e+07	765465	1.55825e+08
High	P38646	HSPA9	Stress-70 protein, mitochondrial	51	35	889	35	679	73.6	0.000738351	6.16	2.4551e+07	1.03248e+07	2.91463e+06	1.2798e+07	581969	4.43703e+07	43062.8	7.69509e+07	1.75787e+07	1.85175e+06	4.31075e+07	6.06236e+06	3.21435e+07	4.12321e+06	817215	306794	7.65709e+06	6.82904e+06	1.58828e+06	1.26933e+07	5.98774e+06	3.72835e+07	2.71099e+07	2.1372e+07	6.7782e+06	1.41642e+06	3.31209e+07	1.00412e+07	8.21231e+06	4.42927e+07	5.13309e+07	1.78063e+07	7.3087e+06	4.65079e+07	4.29522e+07	1.0095e+07	428352	2.32388e+07
High	P06753	TPM3	Tropomyosin alpha-3 chain	48	23	1040	8	285	32.9	0.00193231	4.72	1.28786e+07	5.02264e+06	3.24581e+06	8.49049e+06	498442	1.18998e+07	694623	2.39887e+07	1.00874e+07	864102	2.27095e+07	2.92131e+06	1.08554e+07	3.82547e+06	852476	654554	6.79265e+06	2.78089e+06	352240	5.82113e+06	2.12991e+06	1.55624e+07	1.03799e+07	2.42595e+06	2.5087e+06	73543.2	1.63795e+07	1.0101e+07	4.54246e+06	1.64631e+07	1.92099e+07	4.07013e+06	3.02318e+06	1.23669e+07	3.23746e+06	3.76427e+06	14996.3	1.21823e+07
High	P09211	GSTP1	Glutathione S-transferase P	73	15	791	15	210	23.3	0.0020752	5.64	4.12579e+07	2.03005e+07	1.62999e+07	2.19437e+07	3.31987e+06	5.52235e+07	828020	1.26008e+07	2.92255e+08	1.35548e+06	3.03469e+08	2.13421e+07	1.86398e+07	1.79049e+07	2.58426e+06	1.05487e+06	9.49896e+06	1.03892e+07	70942.7	2.39514e+07	4.2376e+06	7.59126e+07	4.01763e+07	2.10428e+06	1.73137e+06	601633	7.45619e+07	4.58551e+06	3.72409e+06	6.21167e+07	3.25552e+07	3.15882e+07	9.99691e+06	3.23928e+07	2.33361e+06	1.40646e+07	53482.6	1.01914e+07
High	P09493	TPM1	Tropomyosin alpha-1 chain	51	26	869	9	284	32.7	0.00162447	4.74	2.50035e+07	6.10628e+06	3.13907e+06	1.29318e+07	708055	1.22316e+07	811539	2.83814e+07	3.18816e+07	581887	4.49604e+07	7.75355e+06	1.54086e+07	3.87013e+06	1.6461e+06	367807	5.94786e+06	2.38093e+06	124113	1.11678e+07	2.17758e+06	1.45864e+07	1.59328e+07	3.55196e+06	1.23467e+06	20912	1.72274e+07	7.27654e+06	2.7714e+06	2.32256e+07	4.19054e+07	8.47553e+06	5.59871e+06	2.86504e+07	2.84539e+06	4.996e+06	4841.55	1.28867e+07
High	P30086	PEBP1	Phosphatidylethanolamine-binding protein 1	94	20	668	20	187	21	0.00194445	7.53	9.56178e+07	3.70572e+07	2.64909e+07	3.35819e+07	3.32969e+06	5.50567e+07	2.30733e+06	8.19615e+07	2.56668e+08	1.07223e+07	1.08124e+08	1.89656e+07	1.12605e+08	1.54019e+07	4.56969e+06	1.00334e+06	1.19692e+07	8.27182e+06	927102	1.17457e+07	6.87774e+06	4.78991e+07	5.09021e+07	1.57871e+07	5.1201e+06	32205.5	3.2668e+07	1.68649e+07	6.07888e+06	1.7858e+07	1.34082e+08	2.65447e+07	1.29988e+07	4.99239e+07	9.3483e+06	1.44411e+07	18377.1	5.85988e+07
High	P10412	H1-4	Histone H1.4	43	19	644	3	219	21.9	0.00179755	11.03	2.12503e+07	4.75283e+06	3.30381e+06	8.19303e+06	900743	4.00953e+06	550065	1.36368e+07	8.79885e+06	1.48398e+06	1.7276e+07	908152	7.44612e+06	731662	1.27498e+06	10000	1.95403e+06	1.53004e+06	253234	4.39165e+06	1.62817e+06	3.91377e+06	1.05369e+07	856486	4.88058e+06	16593	3.41905e+06	373029	2.40606e+06	3.77154e+06	2.07738e+07	822098	1.22417e+06	1.83146e+07	395997	1.23152e+06	2880	3.75471e+06
High	P15311	EZR	Ezrin	56	39	739	26	586	69.4	0.000650914	6.27	3.5507e+07	8.52574e+06	2.08556e+06	9.9929e+06	120509	2.96074e+07	769620	8.88637e+07	1.77922e+07	1.34174e+06	1.06354e+08	2.02853e+06	2.94982e+07	2.09266e+06	247488	144497	3.83483e+06	2.80615e+06	335468	1.10621e+07	2.48871e+06	5.45066e+07	2.23727e+07	3.74919e+06	1.42551e+06	179184	6.95165e+07	1.90435e+07	6.12015e+06	1.80892e+07	5.0501e+07	6.06001e+06	1.71458e+06	4.83765e+07	3.69201e+07	5.06761e+06	218467	4.29827e+07
High	P62805	H4-16; H4C1; H4C11; H4C12; H4C13; H4C14; H4C15; H4C2; H4C3; H4C4; H4C5; H4C6; H4C8; H4C9	Histone H4	66	18	735	18	103	11.4	0.00394114	11.36	6.64904e+07	1.10404e+07	6.49049e+06	3.78804e+07	1.74383e+06	4.45563e+07	4.24087e+06	1.47917e+08	2.58197e+07	7.74335e+06	5.40056e+08	1.22233e+06	4.9701e+07	7.18048e+06	3.53612e+06	125583	1.25823e+07	5.84239e+06	974764	8.07653e+06	2.07845e+06	3.88792e+07	1.73136e+07	4.51897e+06	8.27049e+06	691209	5.37677e+07	1.25206e+07	1.68855e+07	3.56553e+06	3.23501e+07	1.75784e+07	834430	7.41817e+07	3.87446e+06	1.57255e+06	567082	2.0028e+07
High	P00367	GLUD1	Glutamate dehydrogenase 1, mitochondrial	47	27	545	12	558	61.4	0.000542584	7.8	1.58906e+07	8.216e+06	2.37052e+06	4.32719e+06	310491	1.14565e+07	280015	2.29016e+07	2.69135e+07	468447	3.34046e+07	974257	5.7395e+07	2.921e+06	1.19634e+06	681418	3.06109e+06	902322	136541	1.7481e+06	1.09592e+06	9.96822e+06	2.70381e+07	7.05204e+06	1.21711e+06	363332	1.78487e+07	6.29842e+06	1.80539e+06	4.56009e+06	2.27018e+07	2.82374e+06	1.0534e+06	2.4735e+07	4.15892e+06	3.13975e+06	99237.6	1.55558e+07
High	P31151	S100A7	Protein S100-A7	74	13	181	8	101	11.5	0.000962099	6.77	5.17898e+06	556831	2.0871e+06	1.31633e+06	71058.3	4.07072e+07	466919	1.04405e+07	1.67534e+06	422607	1.2424e+06	1.38204e+06	1.89159e+06	1.86687e+06	1.0175e+06	1.50401e+06	1.27598e+06	1.48456e+06	1.68593e+06	2.65299e+06	3.04879e+06	7.08995e+08	6.10414e+06	3.06586e+06	2.07117e+06	2.24467e+06	4.1075e+06	2.92867e+06	4.03596e+06	843041	625346	813618	1.47153e+06	776465	290938	384648	206688	1.30072e+06
High	P0DP25	CALM3	Calmodulin-3	75	15	1380	14	149	16.8	0.00502121	4.22	1.39932e+08	4.90677e+07	1.21923e+08	4.09053e+07	9.03465e+06	1.07909e+08	2.08738e+07	1.50155e+08	5.50571e+08	2.47409e+07	8.64632e+07	2.17055e+07	5.8318e+07	4.29306e+07	1.741e+07	2.94797e+07	6.03745e+07	5.71488e+06	1.55197e+06	8.19516e+06	4.62626e+06	3.34263e+07	2.14004e+07	4.22143e+06	6.41496e+06	267346	3.28305e+07	5.15945e+07	2.16173e+06	1.13681e+07	6.18343e+07	2.74387e+07	6.50911e+06	7.76779e+07	6.41717e+06	9.85686e+06	131174	5.40108e+07
High	P29401	TKT	Transketolase	49	32	899	32	623	67.8	0.00081053	7.66	6.12325e+07	16967070	3.68434e+06	9.83481e+06	660541	2.43479e+07	272508	1.87498e+08	4.34776e+07	2.043e+06	1.62247e+08	3.11679e+06	5.82195e+07	1.62781e+07	2.30894e+06	89299.3	1.28018e+07	5.36347e+06	605135	1.45314e+07	5.25543e+06	2.88335e+07	4.41629e+07	1.55091e+07	1.88289e+06	50353.1	2.13342e+07	1.19876e+07	5.22221e+06	1.20557e+07	5.56004e+07	1.04823e+07	6.35813e+06	4.5596e+07	3.51989e+06	1.46305e+07	16523.6	3.56938e+07
High	P16403	H1-2	Histone H1.2	44	18	568	3	213	21.4	0.00162246	10.93	1.57009e+07	4.13562e+06	2.72997e+06	6.28468e+06	498235	3.775e+06	438744	1.16702e+07	5.64494e+06	1.07009e+06	1.22073e+07	260803	6.01442e+06	335894	529127	10000	2.17879e+06	632239	156157	2.71132e+06	837810	2.14365e+06	4.45347e+06	1.52319e+06	3.14579e+06	60091.7	1.7155e+06	788576	2.2276e+06	1.57603e+06	7.74051e+06	778811	737647	1.00951e+07	257595	585263	2880	3.14788e+06
High	P07951	TPM2	Tropomyosin beta chain	45	22	829	2	284	32.8	0.00154497	4.7	577324	13000	9390	803058	4470	19800	5960	770302	803952	7080	535023	740534	379166	125789	9280	10000	13600	151779	3860	7740	196635	463515	628674	12700	90137	5600	545496	134284	166236	686939	39800	287470	303432	1.47497e+06	226055	207114	2880	386994
High	P39019	RPS19	40S ribosomal protein S19	90	26	773	26	145	16.1	0.00293489	10.32	7.62682e+07	7.96957e+06	3.24625e+06	1.19705e+07	419090	1.992e+07	178210	7.42553e+07	4.46209e+07	977870	1.50652e+08	2.7782e+06	3.22451e+07	1.10619e+06	170251	130840	3.57326e+06	1.89574e+06	112743	1.34197e+07	1.20057e+06	1.69643e+07	4.28916e+07	5.17999e+06	5.57936e+06	200956	1.83801e+07	2.0128e+06	1.66158e+07	1.3454e+07	1.24003e+08	5.20997e+06	1.87627e+06	8.72982e+07	1.64294e+06	1.18256e+07	75474.2	2.22425e+07
High	Q9Y490	TLN1	Talin-1	27	51	439	45	2541	269.6	9.95368e-05	6.07	2.96462e+07	1.13515e+07	5.81615e+06	1.99977e+07	1.11166e+06	1.50206e+07	226028	4.0184e+07	1.82602e+07	2.22707e+06	4.72264e+07	3.66249e+06	1.93582e+07	6.94604e+06	1.40205e+06	442324	1.36305e+07	1.32977e+06	471994	7.35746e+06	1.7999e+06	1.96269e+07	9.55229e+06	3.25818e+06	1.11801e+06	199647	1.29523e+07	3.61508e+07	2.04842e+06	1.18515e+07	3.4053e+07	8.16464e+06	4.52755e+06	2.68913e+07	4.78985e+06	4.19679e+06	46704.9	1.9893e+07
High	P02792	FTL	Ferritin light chain	62	12	584	12	175	20	0.00178493	5.78	9.55952e+06	2.11912e+07	6.5374e+07	6.38715e+07	6.50352e+07	6.27469e+07	6.34247e+07	1.42488e+07	3.58782e+07	2.38128e+06	9.31091e+07	4.29514e+06	1.3245e+08	3.10766e+06	1.171e+06	1.40635e+06	3.36654e+08	3.10647e+06	1.94569e+06	2.98182e+06	1.44329e+06	4.96942e+07	8.63346e+06	6.78659e+06	5.09941e+06	495914	9.23064e+06	1.99173e+06	3.85211e+06	4.05455e+06	7.77909e+06	1.68806e+07	1.0529e+06	9.19582e+06	6.70669e+06	497799	18627.3	3.89638e+08
High	P0DOY3	IGLC3	Immunoglobulin lambda constant 3	96	13	861	2	106	11.3	0.00465761	7.24	4.6767e+07	3.17757e+07	4.43693e+08	1.14025e+08	2.19067e+07	9.79031e+07	1.80083e+07	1.24956e+08	1.05257e+08	1.37115e+07	3.25309e+08	9.58233e+07	7.21097e+07	1.3156e+07	5.73246e+07	3.20893e+07	1.38777e+08	2.74171e+07	855855	3.62677e+07	2.3502e+07	5.88105e+07	2.1938e+08	3.51293e+07	1.11577e+07	1.1411e+06	3.42669e+07	2.51986e+08	3.50607e+07	5.85373e+07	1.72774e+08	9.11202e+07	1.33762e+08	1.19407e+08	9.70699e+06	6.61245e+06	24198.3	2.82027e+08
High	Q00839	HNRNPU	Heterogeneous nuclear ribonucleoprotein U	38	31	659	31	825	90.5	0.000445119	6	5.62223e+07	1.41698e+07	1.07175e+07	1.74537e+07	1.76138e+06	2.39586e+07	3.96074e+06	3.60843e+07	5.66791e+07	5.39378e+06	5.08733e+07	1.76477e+07	3.15402e+07	1.25622e+07	7.84759e+06	424570	7.70476e+06	8.76341e+06	1.37406e+06	1.37089e+07	4.63056e+06	2.2783e+07	2.5982e+07	1.03504e+07	1.1712e+07	168157	2.16661e+07	4.5973e+06	7.66688e+06	2.06398e+07	6.22663e+07	1.21756e+07	4.9867e+06	4.56931e+07	6.21143e+06	2.10558e+07	253350	3.70667e+07
High	P00918	CA2	Carbonic anhydrase 2	72	24	276	24	260	29.2	0.000577783	7.4	3.55616e+06	2.18953e+06	3.19876e+06	3.18116e+06	105839	2.70467e+06	73382.5	1.63343e+07	6.14017e+06	120780	4.10135e+07	639690	2.05966e+06	4.89962e+06	739092	234600	2.28724e+07	1.92444e+06	593666	1.40422e+06	704307	3.78471e+06	977232	5.09288e+06	7.9777e+06	199416	3.84706e+06	1.30417e+08	1.75986e+06	2.1562e+06	3.38902e+06	1.10929e+07	298292	1.81866e+06	1.08407e+06	484741	300551	7.90074e+06
High	P19012	KRT15	Keratin, type I cytoskeletal 15	57	29	1088	11	456	49.2	0.00135177	4.77	6.48319e+07	2.62591e+06	1.0268e+06	3.07207e+06	483976	8.41418e+06	1.61411e+06	3.45301e+07	5.13233e+07	338881	1.30018e+07	3.97788e+06	1.1013e+07	1.49363e+06	528980	377855	1.52226e+06	334340	617021	603317	753792	4.6079e+06	4.57265e+06	591353	1.55306e+06	63028.1	3.73619e+06	9.0022e+06	1.2857e+06	3.32849e+06	5.29238e+07	1.02428e+07	605929	6.82347e+06	1.17209e+07	9.30206e+06	12013.8	8.15347e+06
High	P00441	SOD1	Superoxide dismutase [Cu-Zn]	87	11	468	11	154	15.9	0.00179923	6.13	1.21792e+07	4.40275e+06	7.07685e+06	6.12592e+06	781176	7.68831e+06	4.26067e+06	3.0413e+07	4.26998e+07	2.00681e+06	2.59524e+07	5.26304e+06	1.29776e+07	5.84382e+06	1.08837e+06	1.39818e+06	2.61797e+06	6.15424e+06	359950	5.61486e+06	3.12197e+06	2.41627e+07	1.86514e+07	5.61906e+06	2.77137e+06	175292	1.11637e+07	6.06153e+06	4.17049e+06	7.96072e+06	3.20768e+07	6.11815e+06	4.46885e+06	2.31865e+07	1.14285e+07	7.44529e+06	91833.9	1.63251e+07
High	P19971	TYMP	Thymidine phosphorylase	66	28	1136	28	482	49.9	0.00139161	5.53	4.06246e+07	1.97474e+07	3.43346e+07	4.96517e+07	3.17881e+06	2.05634e+07	1.07645e+06	6.10922e+07	2.97299e+07	5.45997e+06	2.74112e+07	6.7638e+06	3.60241e+07	7.10598e+06	8.60521e+06	1.02446e+06	1.39001e+08	2.70125e+06	185951	3.13358e+07	9.84476e+06	2.35395e+07	3.75206e+07	1.50502e+07	1.08171e+07	151419	3.34897e+07	5.14592e+08	1.81376e+07	2.96019e+07	4.8345e+07	1.67401e+07	2.22841e+07	8.70778e+07	1.30127e+07	3.00069e+07	55032.4	1.62731e+08
High	P15086	CPB1	Carboxypeptidase B	67	28	121	25	417	47.3	0.000156373	6.61	1.21515e+06	484726	97136	469941	225945	869265	58605.7	2.8307e+06	1.67658e+06	5.05019e+06	2.87712e+06	108603	943968	670390	1.3086e+06	253396	551496	601941	274598	751705	478400	1.2866e+06	4.11442e+06	568243	758032	194363	1.06797e+06	2.29647e+08	1.67941e+06	499430	2.13564e+06	564385	554011	1.20874e+06	1.03899e+06	524864	287314	837976
High	Q562R1	ACTBL2	Beta-actin-like protein 2	26	17	2536	4	376	42	0.00369096	5.59	2.77977e+07	6.0747e+06	5.7762e+06	1.31944e+07	1.12965e+06	2.21749e+07	283993	2.26095e+07	3.62221e+07	1.20982e+06	1.72851e+07	4.82847e+06	1.36414e+07	3.31959e+06	426240	459674	7.77881e+06	3.3367e+06	284032	7.59733e+06	2.23093e+06	2.71989e+07	1.61782e+07	3.14021e+06	2.39066e+06	29235.6	3.55026e+07	1.54372e+07	3.21935e+06	7.11478e+06	1.71593e+07	6.69845e+06	3.04208e+06	2.07458e+07	2.44514e+06	2.76235e+06	2880	8.81799e+06
High	P37837	TALDO1	Transaldolase	61	30	789	30	337	37.5	0.00128613	6.81	4.61358e+07	2.34534e+07	9.17366e+06	2.19621e+07	1.19658e+06	2.10203e+07	653217	1.2165e+08	4.6343e+07	3.84612e+06	1.44009e+08	5.90559e+06	5.17996e+07	5.37465e+06	3.59528e+06	343557	1.80121e+07	7.2998e+06	987867	1.85619e+07	6.17042e+06	3.09559e+07	4.80908e+07	1.44932e+07	2.81034e+06	480209	2.33396e+07	1.36642e+07	9.78024e+06	2.17173e+07	9.08452e+07	2.42402e+07	1.20016e+07	6.15314e+07	1.32833e+07	1.97353e+07	108745	1.32229e+08
High	P01857	IGHG1	Immunoglobulin heavy constant gamma 1	70	24	835	11	330	36.1	0.0014139	8.19	3.31161e+07	1.67187e+07	2.30832e+08	8.64761e+07	1.73706e+07	1.09059e+08	1.38629e+07	1.91978e+08	6.84732e+07	6.47014e+06	4.71531e+08	3.38453e+07	5.31884e+07	1.3454e+07	3.08124e+07	4.21147e+07	8.21294e+07	1.52482e+07	909734	4.31876e+07	1.63351e+07	4.23328e+07	7.12784e+07	2.49909e+07	9.02987e+06	842691	4.1687e+07	2.12919e+07	1.98696e+07	5.48038e+07	1.41585e+08	9.55079e+07	7.11299e+07	9.71263e+07	6.96833e+06	7.28766e+06	188834	4.15552e+08
High	P49773	HINT1	Histidine triad nucleotide-binding protein 1	94	16	602	16	126	13.8	0.00266659	6.95	4.49019e+07	1.24631e+07	1.6556e+07	1.71269e+07	3.27547e+06	3.0228e+07	1.55557e+06	4.93978e+07	1.07615e+08	1.93853e+06	2.93616e+07	1.03936e+07	1.5625e+07	4.09512e+06	3.79891e+06	409584	8.00478e+06	1.1669e+07	1.59284e+06	1.5135e+07	8.75448e+06	4.18131e+07	2.97937e+07	8.77641e+06	8.51823e+06	416143	2.25808e+07	1.25577e+07	3.94304e+06	3.85781e+07	7.92116e+07	1.9106e+07	1.875e+07	6.51137e+07	3.43713e+07	2.31473e+07	10579.8	2.28342e+07
High	P16402	H1-3	Histone H1.3	43	19	533	3	221	22.3	0.00146104	11.02	7.00668e+07	1.53705e+07	1.51169e+07	2.78434e+07	2.06842e+06	1.73302e+07	1.98478e+06	6.05572e+07	3.41008e+07	3.24314e+06	9.7537e+07	2.88531e+06	3.13069e+07	3.61285e+06	3.72217e+06	8142.31	7.23943e+06	3.16074e+06	424516	1.20359e+07	3.76092e+06	1.01808e+07	2.97289e+07	4.67422e+06	8.05395e+06	83454.4	9.79764e+06	4.12294e+06	7.69898e+06	1.67581e+07	7.10736e+07	5.76788e+06	6.35893e+06	6.933e+07	2.26528e+06	4.46565e+06	29011.8	2.31262e+07
High	Q05639	EEF1A2	Elongation factor 1-alpha 2	46	25	687	6	463	50.4	0.00083323	9.03	10600	13000	9390	4430	4470	19800	5960	19900	10900	7080	24900	6280	5590	3290	9280	10000	13600	1980	3860	7740	16900	13100	25300	12700	15100	5600	23200	1900	14200	16200	39800	11700	13600	22400	9810	2700	2880	20100
High	P31939	ATIC	Bifunctional purine biosynthesis protein ATIC	70	34	475	34	592	64.6	0.000449469	6.71	2.3277e+07	8.12161e+06	926695	5.09701e+06	100523	1.4887e+07	234251	3.49562e+07	3.35619e+07	618061	5.83454e+07	1.65039e+06	1.98961e+07	2.38162e+06	1.14829e+06	217935	1.47498e+06	2.34046e+06	84682.8	3.50006e+06	1.61442e+06	1.36068e+07	1.55736e+07	5.06499e+06	1.50695e+06	82811.1	1.59823e+07	5.06322e+06	5.2055e+06	5.33271e+06	2.97743e+07	3.90773e+06	2.46738e+06	1.76356e+07	8.55013e+06	6.24041e+06	27164.8	1.11463e+07
High	P22392	NME2	Nucleoside diphosphate kinase B	84	18	710	5	152	17.3	0.00250871	8.41	8.06027e+07	1.71099e+07	1.52419e+07	2.45129e+07	2.48337e+06	5.19532e+07	2.02469e+06	5.81366e+07	7.52093e+07	3.7579e+06	1.53441e+08	8.80362e+06	3.37752e+07	1.09067e+07	2.59079e+06	629174	1.11745e+07	5.56258e+06	508777	1.37429e+07	3.98606e+06	2.54225e+07	2.44046e+07	1.27604e+07	8.23192e+06	51478.3	5.44341e+08	3.04637e+07	2.48459e+07	1.55938e+07	6.75321e+07	1.80504e+07	7.45165e+06	5.19408e+07	1.35091e+07	1.10075e+07	2880	4.42971e+07
High	P61981	YWHAG	14-3-3 protein gamma	59	22	971	13	247	28.3	0.00209735	4.89	2.35036e+07	2.11786e+07	5.95515e+06	1.44425e+07	2.3536e+06	2.40635e+07	1.19411e+06	4.67342e+07	2.48395e+07	3.91599e+06	1.1411e+08	8.66708e+06	3.28184e+07	6.18133e+06	3.09458e+06	2.53551e+06	9.3382e+06	5.83673e+06	1.49446e+06	1.52862e+07	4.29222e+06	2.01708e+07	2.28656e+07	1.04082e+07	5.27369e+06	795037	2.45887e+07	9.73889e+06	9.79691e+06	2.11947e+07	4.04062e+07	7.92464e+06	1.14047e+07	3.55485e+07	8.08998e+06	7.37525e+06	114992	2.91038e+07
High	P19338	NCL	Nucleolin	44	32	485	32	710	76.6	0.000387036	4.7	7.06774e+07	1.7336e+07	2.77075e+07	1.42522e+07	1.27164e+07	2.30624e+07	1.54251e+07	6.17062e+07	4.02528e+07	9.04139e+06	1.13821e+08	8.17406e+06	3.34618e+07	6.80546e+06	1.9332e+07	1.33522e+07	1.15572e+07	1.18452e+07	561789	1.7603e+07	5.96655e+06	1.31023e+07	3.05366e+07	1.09938e+07	1.44736e+07	2.92499e+06	2.2523e+07	3.50639e+07	1.64498e+07	3.99414e+07	4.73171e+07	1.48542e+07	4.95372e+06	3.26886e+07	7.50949e+06	5.35493e+06	18007.3	2.19496e+07
High	P23246	SFPQ	Splicing factor, proline- and glutamine-rich	40	32	507	31	707	76.1	0.000407251	9.44	4.0139e+07	1.17981e+07	2.62355e+06	7.41629e+06	721587	1.48323e+07	215545	3.06844e+07	1.86495e+07	2.10893e+06	2.94913e+07	4.00076e+06	3.35645e+07	3.86926e+06	1.63967e+06	494328	3.67216e+06	6.00469e+06	399620	1.28494e+07	3.53289e+06	1.76499e+07	1.22814e+07	7.06738e+06	6.08272e+06	175496	2.46266e+07	8.02946e+06	9.46698e+06	1.00944e+07	4.388e+07	7.49845e+06	3.5781e+06	3.07232e+07	1.05214e+07	6.28161e+06	2062.56	1.76756e+07
High	P13611	VCAN	Versican core protein	9	29	643	29	3396	372.6	0.000105489	4.51	1.01004e+08	4.37705e+06	1.56594e+07	5.33908e+07	2.72973e+06	2.3775e+07	1.65466e+06	7.02636e+07	1.50726e+07	1.18525e+06	1.55368e+07	6.87097e+06	1.85744e+07	5.74471e+06	2.90628e+06	3.68303e+06	4.298e+06	1.39135e+06	54298.7	1.15875e+07	7.52552e+06	2.60545e+07	1.85902e+07	9.9206e+06	747106	182855	1.93506e+07	5.81862e+06	7.13506e+06	6.34143e+07	1.62121e+08	1.04611e+07	8.61193e+06	1.02663e+08	1.04276e+07	217814	89321.2	1.2401e+07
High	P10253	GAA	Lysosomal alpha-glucosidase	31	28	551	28	952	105.3	0.000319862	6	2.6895e+07	1.62868e+07	4.06336e+06	4.42023e+06	1.18807e+06	2.51474e+07	1.09654e+06	7.07899e+07	2.79235e+07	3.00722e+06	3.08035e+07	4.22236e+06	7.70562e+07	1.43588e+07	1.52941e+06	499133	5.02848e+06	2.53678e+06	1.57156e+06	1.60492e+06	1.05187e+06	9.25972e+06	1.25588e+07	9.88241e+06	4.61477e+06	112394	1.24764e+07	5.97297e+06	3.94709e+06	1.54765e+07	1.8826e+07	1.04527e+07	2.93059e+06	2.21626e+07	4.31858e+06	1.09038e+07	57691	2.09957e+07
High	P01877	IGHA2	Immunoglobulin heavy constant alpha 2	63	20	825	10	340	36.6	0.00137788	6.27	680154	1.61763e+06	2.53643e+07	1.73051e+06	373142	3.32082e+06	704486	3.69403e+06	3.2561e+06	214572	2.09148e+07	2.20561e+06	1.20828e+06	689363	1.29904e+06	1.43236e+06	6.52145e+06	172061	3860	439460	142374	907687	3.63037e+07	396477	52020.2	5600	285506	4.2685e+06	16992.6	612949	8.42607e+06	1.28308e+06	516858	2.57362e+06	271904	154726	2880	5.68203e+06
High	Q15661	TPSAB1	Tryptase alpha/beta-1	48	17	680	13	275	30.5	0.00136285	7.11	9.33556e+07	1.67084e+07	1.70592e+07	4.73443e+07	4.63372e+06	2.88024e+07	2.37e+06	3.45363e+07	1.99168e+08	4.98546e+06	4.60183e+06	8.26076e+06	3.94631e+08	5.20065e+07	8.69386e+06	9.09082e+06	2.74048e+06	1.78061e+07	1.33881e+06	9.58369e+06	4.76203e+06	1.6322e+07	4.08585e+07	6.28693e+06	6.05852e+06	537574	5.25921e+06	7.60403e+06	1.79359e+07	2.14867e+07	1.27129e+08	4.90629e+06	5.00647e+07	8.33521e+07	4.01807e+06	2.44117e+06	88421.1	1.67548e+07
High	P01860	IGHG3	Immunoglobulin heavy constant gamma 3	63	23	727	9	377	41.3	0.00107603	7.9	1.55667e+07	8.73255e+06	4.01015e+07	2.71422e+07	6.17555e+06	2.47288e+07	2.92453e+06	3.31654e+07	2.70516e+07	4.20899e+06	8.79098e+07	5.29667e+06	1.79207e+07	4.97897e+06	9.23139e+06	1.04354e+07	8.89758e+06	3.96615e+06	223452	5.08844e+06	4.14724e+06	9.05027e+06	1.44588e+07	5.87661e+06	1.77265e+06	215980	6.90676e+06	2.49074e+06	6.24841e+06	8.71152e+06	2.82216e+07	9.41405e+06	2.17923e+07	1.45628e+07	1.31139e+06	1.43839e+06	2880	4.93277e+07
High	P26038	MSN	Moesin	45	37	544	24	577	67.8	0.000490465	6.4	2.45285e+07	2.736e+06	4.1406e+06	1.24834e+07	879794	8.215e+06	729428	4.39972e+07	8.47749e+06	646971	2.73612e+07	1.92079e+06	6.50933e+06	1.24814e+06	1.50339e+06	688165	7.02629e+06	871755	165650	6.31682e+06	1.39228e+06	1.10565e+07	8.04199e+06	1.49517e+06	1.10506e+06	109135	7.95542e+06	5.80749e+06	1.13369e+06	1.00195e+07	2.01134e+07	3.87622e+06	1.57034e+06	2.22298e+07	4.8591e+06	1.51029e+06	253224	1.10806e+07
High	P30041	PRDX6	Peroxiredoxin-6	83	25	595	25	224	25	0.00145484	6.38	4.16814e+07	1.83838e+07	1.16117e+07	2.51902e+07	1.77714e+06	2.45121e+07	1.02934e+06	8.84049e+07	1.046e+08	3.8809e+06	1.17172e+08	1.01616e+07	5.12012e+07	1.0762e+07	3.76782e+06	2.2732e+06	1.80548e+07	1.94514e+07	1.43983e+06	2.37268e+07	6.53871e+06	6.75501e+07	2.74601e+07	8.06366e+06	9.88411e+06	231862	1.93567e+07	6.14617e+07	1.40389e+07	1.66119e+07	4.86418e+07	2.23686e+07	1.13738e+07	3.3681e+07	8.7731e+06	8.25546e+06	30072.4	2.22639e+07
High	Q96AE4	FUBP1	Far upstream element-binding protein 1	47	32	572	23	644	67.5	0.000518002	7.61	2.97674e+07	8.2646e+06	4.25064e+06	7.11974e+06	574043	1.44515e+07	295075	1.18961e+07	2.80516e+07	1.15904e+06	1.83009e+07	6.77755e+06	2.72406e+07	4.33395e+06	837343	289905	4.02668e+06	7.61615e+06	120498	1.96901e+07	4.24394e+06	2.03058e+07	9.60576e+06	7.85825e+06	3.18815e+06	94841.1	1.91887e+07	5.00949e+06	3.81021e+06	1.99561e+07	4.84132e+07	1.47577e+07	4.14541e+06	2.85892e+07	2.6398e+06	4.02815e+06	13690.6	1.47721e+07
High	P09429	HMGB1	High mobility group protein B1	58	20	468	6	215	24.9	0.00114891	5.74	2.30869e+07	6.62135e+06	4.59163e+06	1.18407e+07	621776	1.18479e+07	1.78921e+06	3.45828e+07	1.87253e+07	1.62251e+06	8.01547e+07	4.12637e+06	2.40419e+07	1.70538e+06	937870	909737	2.34986e+06	7.81671e+06	1.08158e+06	4.30602e+06	2.8529e+06	1.90357e+07	1.90654e+07	2.66925e+06	1.88301e+06	321706	2.50536e+07	1.59388e+06	5.13833e+06	1.26953e+07	6.23074e+07	4.3317e+06	2.42302e+06	3.87681e+07	1.32636e+06	3.76968e+06	362414	1.35199e+07
High	Q16555	DPYSL2	Dihydropyrimidinase-related protein 2	58	29	711	24	572	62.3	0.000697622	6.38	3.60985e+07	5.14389e+06	9.88337e+06	1.09797e+07	2.84045e+06	1.68331e+07	666991	2.21605e+07	4.52273e+07	1.30388e+06	3.95473e+07	6.63198e+06	2.29378e+07	5.5384e+06	3.2643e+06	612139	5.8822e+06	2.92862e+06	654359	9.66018e+06	2.74502e+06	8.61564e+06	2.35929e+07	1.91675e+06	1.68363e+06	735515	7.88034e+06	1.58951e+06	3.9496e+06	1.67388e+07	6.25211e+07	6.87135e+06	6.69076e+06	3.87671e+07	992359	3.22228e+06	407960	2.00667e+07
High	P62328	TMSB4X	Thymosin beta-4	84	8	1708	7	44	5.1	0.0204718	5.06	3.5262e+08	7.81919e+07	3.31019e+08	2.22635e+08	4.48461e+07	1.48425e+08	1.68053e+07	1.80414e+08	2.45997e+08	5.33524e+07	1.08729e+09	3.19165e+07	1.24179e+08	4.61856e+07	4.38665e+07	1.67839e+07	1.11236e+08	5.70955e+07	9.25839e+06	1.74975e+08	5.36732e+07	161869056	1.7169e+08	4.09083e+07	7.53787e+07	1.1864e+07	1.12627e+08	63746030	9.47009e+07	3.15442e+08	4.97799e+08	7.47532e+07	1.97077e+08	6.05113e+08	4.1503e+07	1.41409e+08	797671	1.5133e+08
High	P17066	HSPA6	Heat shock 70 kDa protein 6	20	17	1007	1	643	71	0.000866982	6.14	1.14866e+06	2.59909e+06	47644.8	455208	41646.9	1.21662e+06	5960	897491	2.36402e+06	118944	12414595	1.24188e+06	3.28903e+06	676294	171055	10000	46510.3	455814	3860	1.18275e+06	655173	4.65273e+06	5.59684e+06	1.94195e+06	1.19194e+06	5600	2.82581e+06	826328	1.17906e+06	1.87224e+06	8.00003e+06	783001	528454	4.02501e+06	1.60445e+06	930292	2880	1.87525e+06
High	P17931	LGALS3	Galectin-3	40	13	971	12	250	26.1	0.00227414	8.56	9.597e+07	4.11998e+07	4.58207e+07	5.77376e+07	3.33708e+06	3.38633e+07	257501	1.01338e+08	1.46882e+08	2.48804e+06	7.32661e+07	3.73718e+06	1.05006e+08	1.71725e+07	2.04053e+06	206010	1.53931e+07	9.25613e+06	433405	8.08417e+06	5.03899e+06	6.74988e+07	1.55168e+07	1.06351e+07	7.71216e+06	209495	2.99405e+07	7.39878e+06	7.37596e+06	1.90583e+07	8.86302e+07	5.39525e+07	1.58986e+07	7.09274e+07	1.16408e+07	9.72127e+06	41969.3	47229029
High	Q02413	DSG1	Desmoglein-1	29	24	295	24	1049	113.7	0.000158599	5.03	1.46918e+06	6.30418e+06	4.06308e+06	2.23194e+06	625482	5.03844e+06	1.49357e+06	1.8762e+06	3.03819e+06	3.42186e+06	2.00318e+07	6.83302e+06	1.03221e+07	8.98262e+06	1.64456e+07	1.22352e+07	1.47022e+07	4.80146e+06	1.4796e+06	1.68334e+06	5.54978e+06	1.07315e+07	9.42344e+06	2.91391e+06	3.40657e+06	1.31165e+06	1.32106e+07	1.48394e+07	1.54916e+06	5.92476e+06	1.27868e+07	1.1311e+06	1.05157e+06	8.48215e+06	2.74943e+06	2.74506e+06	140267	3.83294e+06
High	Q92945	KHSRP	Far upstream element-binding protein 2	47	29	867	24	711	73.1	0.000725004	7.3	3.76483e+07	1.55442e+07	7.46384e+06	1.04953e+07	471738	1.79114e+07	222549	1.99316e+07	3.23188e+07	1.92755e+06	2.96156e+07	7.77032e+06	3.69896e+07	1.30291e+07	1.62744e+06	89049.2	3.58552e+06	1.29171e+07	586457	1.73201e+07	4.12167e+06	2.51376e+07	1.33943e+07	1.0055e+07	6.23033e+06	105706	1.78298e+07	1.34378e+06	7.03371e+06	2.70393e+07	5.07947e+07	8.99628e+06	7.40705e+06	3.19606e+07	3.53892e+06	6.63227e+06	28342	2.20918e+07
High	P02511	CRYAB	Alpha-crystallin B chain	74	23	384	23	175	20.1	0.00116781	7.33	5.94746e+07	1.12229e+07	3.11995e+06	8.72374e+06	451208	1.44789e+07	113743	3.79436e+07	4.41128e+07	1.05455e+06	1.0955e+08	3.26624e+06	2.69616e+07	730548	428528	533976	8.20505e+06	2.70567e+06	1.33136e+06	7.95637e+06	5.13199e+06	7.78026e+06	7.01048e+06	1.16753e+06	1.25087e+06	274281	7.30808e+06	2.56821e+06	2.59929e+06	4.675e+06	9.16533e+06	1.00142e+08	2.47171e+07	7.33641e+06	1.43267e+06	983766	2880	3.28458e+06
High	Q13263	TRIM28	Transcription intermediary factor 1-beta	34	22	353	22	835	88.5	0.000243821	5.77	9.17061e+06	5.51853e+06	2.3966e+06	3.49697e+06	258934	4.34468e+06	351604	7.26998e+06	2.20867e+07	1.90287e+06	2.42743e+07	2.33276e+06	1.55938e+07	5.7339e+06	1.75733e+06	1.42605e+06	1.64565e+06	2.79451e+06	652816	2.22114e+06	1.01645e+06	2.48125e+06	5.40264e+06	1.71448e+06	2.50661e+06	303815	5.85137e+06	1.46808e+06	1.62386e+06	2.22462e+06	1.23575e+07	2.56148e+06	1.21142e+06	9.83738e+06	2.47189e+06	4.97195e+06	2880	1.11032e+07
High	P02766	TTR	Transthyretin	59	12	861	12	147	15.9	0.00331013	5.76	1.04186e+07	4.35986e+06	1.31777e+08	4.25682e+07	7.17549e+06	7.32308e+07	1.14475e+07	1.39291e+07	5.63001e+07	3.19806e+06	1.22139e+08	7.823e+07	2.73646e+07	5.28806e+06	1.49139e+07	3.0855e+07	5.54043e+07	2.72917e+07	1.40145e+06	2.36524e+07	1.09825e+07	3.94134e+07	1.93438e+07	1.05353e+07	1.14813e+06	5600	3.27325e+07	4.72789e+06	3.53988e+06	2.79875e+07	3.80192e+07	6.60988e+07	4.1848e+07	3.67061e+07	7.30922e+06	1.4035e+06	29075.2	6.49035e+07
High	P63220	RPS21	40S ribosomal protein S21	90	13	968	13	83	9.1	0.00650239	8.5	6.00478e+07	2.2757e+07	1.90329e+07	2.60569e+07	3.97829e+06	2.25804e+07	849824	4.17291e+07	5.86215e+07	5.89759e+06	7.05128e+07	4.60945e+06	3.25496e+07	3.09632e+06	4.40862e+06	57019.2	1.24257e+07	9.42425e+06	1.69537e+06	3.50756e+07	8.7676e+06	3.15559e+07	3.59486e+07	1.63561e+07	1.12601e+07	386080	2.10696e+07	5.39483e+06	1.5337e+07	1.19318e+07	8.57081e+07	2.09995e+07	2.69579e+07	7.83108e+07	1.81625e+07	3.91563e+07	73055.8	3.48197e+07
High	P13796	LCP1	Plastin-2	48	27	426	21	627	70.2	0.000370947	5.43	3.08784e+07	3.648e+06	1.43146e+07	3.08741e+07	694040	1.3721e+07	523309	5.81957e+07	3.69069e+07	875818	1.3422e+07	1.44634e+06	1.54306e+07	1.93769e+06	576307	764695	1.49833e+07	817061	120564	9.91086e+06	2.09878e+06	1.56428e+07	7.56127e+06	1.87492e+06	1.26824e+06	74989.5	5.97658e+06	2.69082e+06	2.09118e+06	1.58236e+07	1.38832e+07	4.00992e+06	6.38262e+06	4.54642e+07	1.27684e+06	3.14914e+06	43295.7	1.3641e+07
High	P29762	CRABP1	Cellular retinoic acid-binding protein 1	87	20	224	19	137	15.6	0.000877733	5.38	6.14099e+06	1.37003e+06	1.88716e+06	8.87623e+06	45679.8	752384	1.3352e+07	1.14867e+07	9.86545e+07	150470	3.13173e+08	1.72929e+07	3.57591e+06	1.30407e+07	3.09597e+06	130482	5.15388e+06	6.66009e+06	173258	6.90947e+06	644013	1.37402e+06	2.00274e+06	1.63396e+07	478609	261064	1.35563e+06	1.02782e+07	637409	967928	1.37064e+06	4.1692e+07	3.81272e+06	1.14567e+06	1.04383e+06	225387	50741.8	5.67537e+06
High	P31943	HNRNPH1	Heterogeneous nuclear ribonucleoprotein H	47	21	623	12	449	49.2	0.000774037	6.3	9.13386e+07	1.83136e+07	1.3319e+07	1.47106e+07	1.08546e+06	3.08535e+07	2.28421e+06	5.62209e+07	7.14729e+07	3.5158e+06	6.29818e+07	6.536e+06	4.76118e+07	7.661e+06	2.35499e+06	873336	7.19702e+06	5.97749e+06	362197	1.1732e+07	3.133e+06	3.00837e+07	1.33704e+07	6.49472e+06	5.46597e+06	94434.3	3.50219e+07	9.60593e+06	8.20904e+06	1.78195e+07	6.10244e+07	1.77638e+07	7.85961e+06	5.27105e+07	9.05787e+06	6.53714e+06	186928	3.00318e+07
High	P63313	TMSB10	Thymosin beta-10	98	9	1167	8	44	5	0.0142672	5.36	1.54032e+08	4.03035e+07	9.39935e+07	8.05476e+07	1.58584e+07	8.86643e+07	2.48611e+06	9.04482e+07	1.24737e+08	1.76659e+07	3.1908e+08	1.0039e+07	9.21433e+07	1.26453e+07	1.39723e+07	3.61965e+06	5.14302e+07	3.91119e+07	2.35898e+07	1.09064e+08	2.27206e+07	1.7721e+08	6.39497e+07	1.02243e+07	3.39796e+07	7.18842e+06	1.11378e+08	1.51264e+07	7.31778e+07	1.60092e+08	2.04613e+08	5.35961e+07	8.41846e+07	1.81656e+08	3.98892e+07	4.63929e+07	2.45959e+06	1.31091e+08
High	Q9BUF5	TUBB6	Tubulin beta-6 chain	39	16	853	5	446	49.8	0.00104703	4.88	3.75125e+06	749651	1.46397e+06	1.8527e+06	234596	1.20991e+06	214694	1.74086e+06	1.72619e+06	116519	2.27458e+06	689892	2.03516e+06	436337	226434	134637	1.51373e+06	277215	46356.9	1.48886e+06	402389	1.13583e+06	686875	243402	181121	5600	871519	1900	355517	1.67033e+06	4.38426e+06	1.40612e+06	745668	4.55966e+06	269831	253064	2880	545455
High	O75368	SH3BGRL	SH3 domain-binding glutamic acid-rich-like protein	97	19	496	19	114	12.8	0.0023687	5.25	4.83401e+07	8.53661e+06	1.69401e+07	1.93162e+07	2.41418e+06	1.42346e+07	4.62461e+06	1.88193e+07	1.13695e+08	7.48024e+06	1.3529e+07	5.25972e+06	5.73817e+07	4.22639e+06	3.96588e+06	1.12019e+06	5.9035e+06	1.90434e+07	1.451e+06	3.64213e+06	5.20174e+06	1.12098e+07	1.34249e+07	9.43904e+06	4.17075e+06	300941	6.55712e+06	7.20842e+06	1.31978e+06	1.49639e+07	7.46771e+07	6.45967e+06	1.79041e+07	5.29533e+07	1.078e+07	2.69435e+07	15154.7	2.12379e+07
High	P68431	H3C1; H3C10; H3C11; H3C12; H3C2; H3C3; H3C4; H3C6; H3C7; H3C8	Histone H3.1	76	16	600	1	136	15.4	0.0023816	11.12	6.13809e+07	1.4561e+07	6.42605e+06	5.44055e+07	2.27174e+06	5.06754e+07	3.59086e+06	1.03418e+08	2.24556e+07	6.1227e+06	6.19052e+08	1.4578e+06	4.17992e+07	4.6692e+06	4.03446e+06	123923	7.72876e+06	6.4031e+06	1.5465e+06	1.27428e+07	6.02158e+06	1.06199e+08	1.84729e+07	5.80949e+06	1.42484e+07	343637	1.07331e+08	1.80795e+07	8.65369e+07	5.13124e+06	4.02829e+07	8.08419e+07	1.90758e+06	8.45578e+07	1.32197e+07	4.57857e+06	42278	2.79779e+07
High	O75874	IDH1	Isocitrate dehydrogenase [NADP] cytoplasmic	68	28	345	26	414	46.6	0.000452556	7.01	1.64385e+07	1.37828e+07	2.66978e+06	4.45086e+06	339396	1.50381e+07	187791	9.99845e+07	3.77859e+07	538019	1.25803e+08	1.6324e+06	2.08459e+07	2.30744e+06	426061	250115	3.77364e+06	1.54651e+06	57854.3	6.1947e+06	1.45136e+06	6.5458e+07	1.03513e+07	1.98745e+06	1.06753e+06	9653.04	1.47716e+07	2.27096e+06	2.15254e+06	2.51608e+07	2.27899e+07	6.88504e+06	2.00916e+06	1.88399e+07	4.28833e+06	3.69648e+06	73046.2	9.4661e+06
High	P02679	FGG	Fibrinogen gamma chain	46	20	233	20	453	51.5	0.000276559	5.62	9.36963e+06	5.19406e+06	2.42561e+07	1.82344e+07	3.58429e+06	2.46531e+07	1.90487e+06	2.01534e+07	1.23442e+07	1.92914e+06	5.61244e+07	2.75586e+06	9.84039e+06	1.0879e+06	4.88291e+06	1.32926e+07	6.96834e+07	1.67659e+06	1.31563e+06	3.64196e+06	1.90162e+06	4.5892e+06	3.31663e+06	3.2825e+06	1.41807e+06	1.622e+06	6.45818e+06	5.73997e+07	1.38744e+06	8.93836e+06	1.74218e+07	1.40145e+07	8.52864e+06	4.85771e+06	189053	435164	838085	3.40369e+07
High	P06702	S100A9	Protein S100-A9	64	11	253	11	114	13.2	0.00117162	6.13	1.72635e+07	3.50961e+06	1.26079e+07	3.80225e+07	871205	6.7384e+07	1.40497e+06	5.90627e+07	8.37281e+06	1.17064e+06	4.48999e+06	5.0929e+06	4.41491e+06	2.76205e+06	2.92055e+06	3.53544e+06	5.52167e+07	585400	35774.6	1.17987e+06	777441	9.48059e+08	6.91219e+06	1.17142e+06	1.24994e+06	80027.2	9.7323e+06	6.41635e+07	1.34791e+06	4.68685e+06	8.07211e+06	4.05727e+06	1.5351e+06	5.2769e+06	866319	412869	29221.4	1.23246e+07
High	P40121	CAPG	Macrophage-capping protein	59	20	713	20	348	38.5	0.00113206	6.19	4.55731e+07	2.2449e+07	2.81235e+07	4.23852e+07	1.3341e+06	2.21686e+07	942100	2.76836e+07	6.18236e+07	2.78051e+06	1.01713e+08	1.09017e+07	7.5596e+07	1.10132e+07	1.66608e+06	92940.4	7.20219e+06	2.16086e+07	1.06559e+06	1.08145e+07	1.05334e+07	3.40624e+07	2.00326e+07	1.46747e+07	1.94642e+07	78922.8	4.38083e+07	6.16265e+06	1.37914e+07	2.65533e+07	9.36826e+07	1.90685e+07	8.24635e+06	4.45891e+07	7.30018e+06	1.56653e+07	2880	6.19245e+07
High	P07108	DBI	Acyl-CoA-binding protein	95	14	550	14	87	10	0.00336203	6.57	5.64135e+07	2.72907e+07	1.87095e+07	1.32815e+07	3.63259e+06	3.4421e+07	2.55101e+06	1.39534e+08	1.58889e+08	7.68009e+06	3.02652e+08	1.06698e+07	2.3841e+07	7.90655e+06	8.9555e+06	2.06295e+06	1.03794e+07	2.88568e+07	2.19649e+06	4.20245e+07	1.45092e+07	8.89031e+07	5.13746e+07	1.09978e+07	1.83955e+07	2.03442e+06	3.27761e+07	6.54943e+06	7.71321e+06	2.6509e+07	1.25289e+08	6.72797e+07	2.43513e+07	9.91545e+07	2.3032e+07	2.85617e+07	69566.1	2.91509e+07
High	P08865	RPSA	40S ribosomal protein SA	61	19	665	19	295	32.8	0.00123933	4.87	4.03349e+07	1.53175e+07	8.82256e+06	2.40762e+07	901838	2.94119e+07	448042	5.82487e+07	5.52645e+07	1.85342e+06	8.57323e+07	7.1149e+06	3.26633e+07	7.64464e+06	899379	97074.5	1.23503e+07	6.54416e+06	436660	2.07276e+07	3.57139e+06	2.2761e+07	2.8015e+07	9.81416e+06	5.83792e+06	102322	2.19121e+07	1.47918e+07	8.70116e+06	1.27298e+07	4.27748e+07	2.01569e+07	8.71858e+06	3.36809e+07	5.0788e+06	2.02112e+07	27867.5	2.43775e+07
High	Q12906	ILF3	Interleukin enhancer-binding factor 3	33	28	302	25	894	95.3	0.00019371	8.76	2.21982e+07	4.49214e+06	2.54562e+06	7.73664e+06	197747	1.0223e+07	382285	2.23376e+07	1.2565e+07	700925	4.82428e+07	2.39556e+06	1.62698e+07	2.68794e+06	948902	80235.8	1.24572e+06	2.52767e+06	181603	4.69087e+06	1.49446e+06	1.37256e+07	9.25277e+06	4.10271e+06	1.58893e+06	66775.5	1.30686e+07	1.8537e+06	4.18091e+06	8.84891e+06	3.10635e+07	5.40077e+06	2.04137e+06	2.17522e+07	3.56723e+06	5.13614e+06	25833.1	1.30803e+07
High	P84243	H3-3A; H3-3B	Histone H3.3	52	15	602	1	136	15.3	0.00240516	11.27	133040	11786.6	9390	10877.1	4470	33394.8	8509.8	79344	48629.3	11125.5	335626	4185.78	48436.9	9484.94	13268.9	10000	13600	11852.3	3860	9101.35	16900	13100	66751.7	20838.4	22503	5600	71432.8	1269.43	81271.8	16200	263034	11700	13600	437021	11676.8	5360.97	2880	50446.9
High	Q9UHD8	SEPTIN9	Septin-9	48	30	272	30	586	65.4	0.000254232	8.97	1.1414e+07	4.37581e+06	1.25858e+06	3.4755e+06	182016	6.85165e+06	103670	23486608	9.25572e+06	225972	1.12979e+07	1.45938e+06	9.13176e+06	1.55063e+06	609986	197928	913463	682464	50990.1	3.49598e+06	454863	3.96735e+06	1.09492e+07	1.88795e+06	2.12626e+06	91503.8	7.65236e+06	2.27717e+06	2.92914e+06	6.38827e+06	1.70852e+07	1.99228e+06	895082	1.28188e+07	2.19583e+06	2.82753e+06	44606.2	1.05923e+07
High	P52597	HNRNPF	Heterogeneous nuclear ribonucleoprotein F	52	20	570	18	415	45.6	0.000764098	5.58	4.00562e+07	1.1139e+07	4.93534e+06	1.34137e+07	440771	1.83065e+07	487066	2.86944e+07	3.82164e+07	1.54095e+06	4.10305e+07	6.01134e+06	3.88706e+07	9.50713e+06	1.06924e+06	351074	3.84645e+06	4.51647e+06	214272	1.22584e+07	1.96038e+06	3.13254e+07	9.27353e+06	5.09901e+06	7.31556e+06	56414.3	2.2928e+07	3.82517e+06	6.8001e+06	1.37345e+07	4.47039e+07	1.20787e+07	3.99431e+06	2.24499e+07	6.31735e+06	5.43849e+06	79931.2	2.18984e+07
High	P31947	SFN	14-3-3 protein sigma	48	17	564	12	248	27.8	0.00124015	4.74	4.60714e+07	5.18429e+06	815079	2.55946e+06	370701	5.73095e+06	389230	1.9458e+07	4.5491e+07	1.23172e+06	5.25893e+07	5.19584e+06	9.59666e+06	3.6946e+06	563763	136983	1.70554e+06	516696	550351	7.59529e+06	964816	8.7505e+06	1.27865e+07	2.40564e+06	1.92032e+06	93461.9	1.85711e+07	2.14771e+06	3.80593e+06	5.31014e+06	1.69627e+07	1.03529e+07	4.09244e+06	9.62774e+06	5.73196e+06	4.83019e+06	39478	1.92074e+07
High	P27348	YWHAQ	14-3-3 protein theta	51	22	659	16	245	27.7	0.00145427	4.78	9.29842e+07	2.64085e+07	1.14789e+07	2.65792e+07	3.2276e+06	3.62778e+07	2.64246e+06	7.05118e+07	6.80996e+07	7.88076e+06	1.15493e+08	1.23317e+07	4.74007e+07	1.03334e+07	3.44824e+06	2.00698e+06	1.11723e+07	1.01295e+07	1.7745e+06	3.75424e+07	7.91461e+06	4.62147e+07	4.02004e+07	1.48143e+07	6.53192e+06	291012	6.87216e+07	1.54041e+07	1.8483e+07	3.50358e+07	7.39472e+07	2.54314e+07	1.14716e+07	5.28128e+07	1.22619e+07	1.49385e+07	2880	4.73136e+07
High	Q92841	DDX17	Probable ATP-dependent RNA helicase DDX17	44	32	421	22	729	80.2	0.000320883	8.27	2.95563e+07	4.66858e+06	997859	3.70401e+06	4470	8.99853e+06	120625	2.47788e+07	1.48093e+07	263128	3.71517e+07	981535	2.38364e+07	1.54759e+06	198800	49473.6	1.12063e+06	1.77265e+06	76228.6	5.91764e+06	619785	1.11561e+07	8.54633e+06	2.5821e+06	1.86253e+06	122799	1.82765e+07	1.6718e+06	4.27753e+06	7.64819e+06	4.26402e+07	5.41116e+06	1.00728e+06	2.47554e+07	3.53546e+06	3.31894e+06	84893	1.22916e+07
High	P02774	GC	Vitamin D-binding protein	54	23	300	23	474	52.9	0.000346661	5.45	4792048	2.71849e+06	1.92698e+07	1.84186e+07	1.76535e+06	1.35021e+07	2.76276e+06	1.64814e+07	1.03022e+07	910752	1.07809e+08	4.97422e+06	9.57277e+06	913842	3.61148e+06	6.91195e+06	13502725	1.21893e+06	38418.2	4.15304e+06	1.86867e+06	1.54115e+07	7.65983e+06	3.71925e+06	335456	5600	2.73523e+07	1.05538e+07	2.58841e+06	9.0441e+06	2.29088e+07	1.72841e+07	1.34994e+07	9.22824e+06	3.00544e+06	216750	76201.9	2.28308e+07
High	P62258	YWHAE	14-3-3 protein epsilon	47	16	649	13	255	29.2	0.00135863	4.74	1.82456e+07	7.38893e+06	5.41918e+06	7.033e+06	1.20906e+06	1.99453e+07	1.97743e+06	2.56048e+07	4.69773e+07	3.13831e+06	5.94662e+07	5.62084e+06	2.18752e+07	7.91966e+06	2.67921e+06	944554	7.69225e+06	4.40226e+06	767237	7.01183e+06	3.83005e+06	1.20225e+07	2.4747e+07	8.72017e+06	2.3291e+06	202621	3.01705e+07	1.18576e+07	4.84004e+06	5.44882e+06	3.23996e+07	1.01711e+07	3.1128e+06	1.68276e+07	5.67545e+06	9.65466e+06	59407.7	1.79223e+07
High	B9A064	IGLL5	Immunoglobulin lambda-like polypeptide 5	51	11	670	1	214	23	0.00178068	8.84	3.44318e+06	1.16806e+06	1.7971e+07	4.71471e+06	1.33737e+06	5.79818e+06	831993	7.11718e+06	4.78724e+06	578445	1.12417e+07	3.01161e+06	2.63352e+06	907568	1.7596e+06	1.41316e+06	3.45651e+06	2.20597e+06	383833	1.84602e+06	1.3027e+06	2.23768e+06	6.02083e+06	1.78243e+06	621753	13199.8	2.93082e+06	1.3858e+06	1.22023e+06	3.11354e+06	7.66522e+06	5.32962e+06	5.83435e+06	5.44391e+06	929088	936711	865537	1.22371e+07
High	P15531	NME1	Nucleoside diphosphate kinase A	75	12	582	4	152	17.1	0.00208049	6.19	17786558	1.72153e+06	127914	2.03636e+06	4470	5.84771e+06	549315	1.13743e+07	26265347	391135	2.98528e+06	803784	6.15805e+06	1.44456e+06	145292	11685.1	198811	34368	105718	467285	500741	2.10313e+06	900564	997098	423247	5600	1.11039e+07	2354743	759890	2.0721e+06	6.97311e+06	1.61973e+06	44335.2	6.62393e+06	1.52314e+06	414022	2880	2423201
High	P51888	PRELP	Prolargin	45	20	584	20	382	43.8	0.000815037	9.38	8.20542e+07	1.18016e+07	7.99937e+06	1.94818e+07	3.47977e+06	1.9399e+07	1.73551e+06	6.55919e+07	2.58381e+07	2.88054e+06	1.19986e+07	3314790	3.87209e+07	2.54391e+06	4.32987e+06	2.37099e+06	6.21588e+06	4.79839e+06	2.37456e+06	3.87073e+06	2.88474e+06	1.2696e+07	4.24854e+07	3.66015e+06	2.17515e+06	965683	1.06518e+07	6.38531e+06	2.98787e+06	2.16329e+07	9.57412e+07	1.27847e+07	4.7408e+06	3.21349e+07	1.88476e+06	1.11311e+06	790509	1.5197e+07
High	Q96NY7	CLIC6	Chloride intracellular channel protein 6	67	23	158	23	704	73	0.000132304	4.37	1.09001e+06	1.07347e+06	2.90444e+06	1.40949e+06	2.67382e+06	1.45933e+06	176409	152919	2.27781e+07	2.16576e+06	562024	3.77907e+06	2.10713e+06	1.15026e+07	2.68923e+06	565364	2.79896e+06	1.52532e+06	434819	79594.2	374982	454791	5.6836e+07	484422	467459	565196	209443	5.43109e+06	246137	2.31231e+06	2.05801e+07	541410	600677	2.78214e+06	3.9855e+06	1.5327e+06	580106	1.3989e+07
High	Q01518	CAP1	Adenylyl cyclase-associated protein 1	37	21	403	21	475	51.9	0.000474653	8.06	32519667	7.3294e+06	4.91681e+06	1.80987e+07	990617	1.67995e+07	147485	3.89478e+07	1.71927e+07	1.7674e+06	4.87987e+07	1.63074e+06	1.90164e+07	1.82649e+06	1.21883e+06	259022	5.08903e+06	3.65142e+06	484071	1.3122e+07	4.3529e+06	3.67857e+07	2.66212e+07	5.83068e+06	2.12492e+06	1.87239e+07	1.42495e+07	6.83891e+06	3.66104e+07	5.99477e+07	4.26882e+07	8.4242e+06	8.39736e+06	4.47097e+07	4.52075e+06	9.06123e+06	9742.32	2.50987e+07
High	Q15365	PCBP1	Poly(rC)-binding protein 1	66	18	578	13	356	37.5	0.000942183	7.09	4.36797e+07	2.02207e+07	6.73462e+06	1.7913e+07	1.9268e+06	2.35052e+07	509465	4.23129e+07	4.08195e+07	3.33727e+06	8.9001e+07	5.47184e+06	4.48901e+07	9.34193e+06	1.84605e+06	203185	7.18463e+06	7.40595e+06	620575	1.49882e+07	3.91557e+06	3.8251e+07	2.17815e+07	7.32578e+06	4.5583e+06	61596.7	3.06025e+07	7.84882e+06	1.30168e+07	1.37989e+07	4.63781e+07	2.38758e+07	5.38062e+06	2.74146e+07	7.35678e+06	8.47774e+06	2880	2.63438e+07
High	P55795	HNRNPH2	Heterogeneous nuclear ribonucleoprotein H2	45	20	562	12	449	49.2	0.000698249	6.3	8.95683e+06	1.25742e+06	1.05283e+06	1.98982e+06	265390	3.7836e+06	206356	9.85969e+06	1.51611e+07	443849	3.88837e+06	1.09046e+06	9.50157e+06	2.30451e+06	745359	613804	820974	1.01838e+06	46224.2	5.42379e+06	957399	9.78983e+06	7.55622e+06	1.49288e+06	1.06952e+06	30538.6	3.16124e+06	1.41271e+06	1.10973e+06	1.80082e+06	1.2142e+07	1.44072e+06	356226	5.53954e+06	3.10377e+06	2.10769e+06	41927.7	4.91117e+06
High	P46940	IQGAP1	Ras GTPase-activating-like protein IQGAP1	23	30	415	29	1657	189.1	0.000134151	6.48	2.40415e+07	1.51849e+07	5.42196e+06	6.23961e+06	738192	1.08134e+07	567378	2.7396e+07	2.44103e+07	936105	2.85028e+07	1.60966e+06	1.08878e+07	2.99158e+06	605496	261477	5.12572e+06	669714	147600	2.88585e+06	702812	9.58737e+06	9.04225e+06	1.91281e+06	1.44102e+06	20822.2	6.9953e+06	1.6078e+06	1.03001e+06	3.94589e+06	1.70658e+07	1.17803e+07	1.99671e+06	1.42188e+07	3.85908e+06	3.84586e+06	179261	9.52816e+06
High	Q16777	H2AC20	Histone H2A type 2-C	53	12	645	1	129	14	0.00281625	10.9	2.6882e+08	3.14237e+07	2.09821e+07	5.38177e+07	3.88809e+06	7.66589e+07	6.55367e+06	2.76569e+08	1.08329e+08	8.99999e+06	9.74149e+08	6.10382e+06	1.46057e+08	1.4481e+07	4.75156e+06	354103	2.06743e+07	1.52762e+07	724402	2.67149e+07	7.5421e+06	6.17139e+07	1.05011e+08	1.26047e+07	3.0068e+07	463806	8.63528e+07	2.35948e+07	7.16722e+07	2.12957e+07	3.57052e+08	1.82551e+07	4.98193e+06	3.56132e+08	9.6509e+06	2.15372e+07	128927	7.40539e+07
High	Q15233	NONO	Non-POU domain-containing octamer-binding protein	50	27	539	26	471	54.2	0.000607895	8.95	3.20086e+07	8.96596e+06	2.5517e+06	5.72298e+06	596429	1.31375e+07	100639	1.96401e+07	1.45123e+07	1.70226e+06	2.56857e+07	2.86897e+06	2.92712e+07	3.34438e+06	733931	45395.4	2.37156e+06	4.99125e+06	489633	1.26326e+07	2.24714e+06	1.5591e+07	9.53627e+06	4.26627e+06	4.93892e+06	197446	1.39072e+07	1.92267e+06	5.64945e+06	8.57988e+06	3.02288e+07	8.10291e+06	2.1137e+06	1.83324e+07	2.43731e+06	4.49682e+06	9330.79	1.49263e+07
High	P05091	ALDH2	Aldehyde dehydrogenase, mitochondrial	45	27	264	24	517	56.3	0.000286638	7.05	2.10944e+07	1.92584e+07	6.5459e+06	1.2411e+07	4.93883e+06	1.29535e+07	1.1996e+06	3.63552e+07	2.46489e+07	3.74124e+06	3.47675e+07	2.90622e+06	2.86021e+07	4.92277e+06	7.79159e+06	1.41688e+06	1.13463e+07	6.21388e+06	3.13332e+06	5.63946e+06	5.39221e+06	3.88939e+07	1.66706e+07	4.70252e+06	4.847e+06	3.59798e+06	4.55216e+07	1.38203e+07	5.16885e+06	1.43585e+07	4.24572e+07	1.41242e+07	7.77125e+06	3.42528e+07	2.74257e+07	1.40874e+07	1.57142e+06	2.68682e+07
High	P00734	F2	Prothrombin	47	24	308	24	622	70	0.000268962	5.9	3.00588e+06	1.11954e+06	1.05842e+07	1.5624e+07	716493	1.21425e+07	1.62455e+06	5.83028e+06	6.58115e+06	423372	1.02712e+08	6.97102e+06	6.4665e+06	995749	2.34799e+06	4.56497e+06	4.30643e+06	1.19288e+06	3860	1.15676e+07	1.62416e+06	1.39519e+07	6.37294e+06	2.95772e+06	978064	371517	9.97145e+06	3.72082e+06	2.56717e+06	1.05967e+07	1.54874e+07	5.12677e+06	6.70629e+06	1.3604e+07	1.87907e+06	283576	13111	1.38185e+07
High	P09525	ANXA4	Annexin A4	61	22	495	21	319	35.9	0.000842849	6.13	1.56462e+07	4.60716e+06	3.84738e+06	6.72825e+06	606993	1.05629e+07	116253	3.39134e+07	2.28989e+07	500834	3.33685e+07	2.52632e+06	1.67884e+07	3.01233e+06	1.11103e+06	201453	9.90273e+06	3.74253e+06	276493	7.29102e+06	1.57227e+06	3.1752e+07	1.35763e+07	2.76866e+06	1.84515e+06	86100.8	2.28517e+07	2.58367e+07	2.36978e+06	7.71745e+06	2.30598e+07	7.72178e+06	2.85818e+06	1.57604e+07	4.69627e+06	3.33576e+06	9844.16	1.33417e+07
High	P48735	IDH2	Isocitrate dehydrogenase [NADP], mitochondrial	56	26	293	24	452	50.9	0.000351875	8.69	2.03072e+07	2.4845e+07	2.08301e+06	1.65086e+07	9.39101e+06	1.82223e+07	150408	6.74262e+07	6.19325e+06	6.55519e+06	7.67722e+07	498595	1.71769e+07	875934	2.01249e+06	953889	5.28364e+06	7.45057e+06	6.53471e+06	5.69874e+06	4.53172e+06	3.51528e+07	7.50722e+06	2.51718e+06	6.93086e+06	7.31045e+06	1.96739e+07	7.39105e+06	4.43982e+06	9.63047e+06	1.95134e+07	2.70162e+07	2.7841e+06	1.77299e+07	1.31574e+07	5.91555e+06	6762620	9.4271e+06
High	Q14847	LASP1	LIM and SH3 domain protein 1	57	21	614	21	261	29.7	0.00126372	7.05	9.51447e+07	1.97219e+07	1.27686e+07	2.2389e+07	1.30272e+06	1.62166e+07	1.00713e+06	8.94746e+07	5.12661e+07	3.26425e+06	1.82368e+07	1.8245e+07	3.32032e+07	1.76701e+07	1.71704e+06	185622	7.05555e+06	4.00732e+06	716195	9.36277e+06	5.6855e+06	7.40539e+07	2.16302e+07	6.81212e+06	9.49638e+06	228883	1.98354e+07	3.67545e+07	8.57268e+06	3.86086e+07	5.27633e+07	4.40751e+06	8.56779e+06	4.92906e+07	7.04531e+06	4.67939e+06	31323.3	3.3604e+07
High	P26583	HMGB2	High mobility group protein B2	50	21	284	14	209	24	0.000723346	7.81	1.02169e+07	2.22247e+06	1.25797e+06	5.16675e+06	339412	4.69606e+06	432145	1.27996e+07	6.9819e+06	378968	5.16603e+07	976083	1.50765e+07	577946	227896	720259	1.56776e+06	888803	65781.9	3.63329e+06	822684	5.8876e+06	1.45805e+07	1.43522e+06	1.42866e+06	7674	8.94641e+06	2.4157e+06	5225240	6.85941e+06	1.88452e+07	4.52371e+06	551141	1.71475e+07	1.32026e+06	1.12411e+06	120159	7.28938e+06
High	P78371	CCT2	T-complex protein 1 subunit beta	60	26	353	26	535	57.5	0.000375272	6.46	9.86176e+06	3.74033e+06	1.12613e+07	3.88294e+06	272076	1.85787e+07	43156.5	2.71321e+07	1.33197e+07	896460	3.40789e+07	794939	1.38514e+07	1.27404e+06	363427	22509.8	3.17315e+06	2.09942e+06	105409	5.39109e+06	821478	8.53447e+06	9.14302e+06	2.18538e+06	1.56593e+06	5600	9.37336e+06	1.12577e+07	1.23739e+06	4.79768e+06	1.48347e+07	7.31561e+06	1.94104e+06	1.06334e+07	2.88741e+06	5.05944e+06	11974.7	1.01051e+07
High	P00450	CP	Ceruloplasmin	28	31	154	31	1065	122.1	7.70981e-05	5.72	3.43618e+06	3.93455e+06	4.91834e+06	8.07485e+06	567514	1.04507e+07	1.08328e+06	2.10648e+07	7.37585e+06	474770	3.45631e+07	1.61671e+06	3.48494e+06	833393	780928	1.93835e+06	8.6783e+06	424911	70311.9	2.04364e+06	2.22945e+06	4.07818e+07	2.24524e+06	1.35763e+06	532106	77314	2.94805e+06	3.86329e+06	901865	3.03481e+06	7.20861e+06	2.84841e+06	1.98556e+06	1.1313e+07	6.7961e+06	394759	7032.62	2.14844e+07
High	P01859	IGHG2	Immunoglobulin heavy constant gamma 2	53	17	615	7	326	35.9	0.00104718	7.59	1.06922e+07	8.11395e+06	2.87675e+07	1.77023e+07	3.71302e+06	2.51788e+07	2.40691e+06	4.30069e+07	1.95362e+07	2.3386e+06	6.72068e+07	8.3471e+06	1.14411e+07	3.28021e+06	6.76517e+06	8.14023e+06	1.06674e+07	2.7999e+06	269929	4.094e+06	4.28673e+06	1.06205e+07	1.59183e+07	8.69605e+06	1.22184e+06	280956	6.84711e+06	2.17591e+06	5.27416e+06	8.35169e+06	3.78986e+07	1.38395e+07	2.49809e+07	1.35262e+07	1.56294e+06	1.78356e+06	22488	5.71993e+07
High	P00338	LDHA	L-lactate dehydrogenase A chain	57	26	469	22	332	36.7	0.00078117	8.27	6.00923e+07	8.41945e+06	3.9257e+06	1.65758e+07	887797	58445020	832173	1.30235e+08	2.8802e+07	2.25158e+06	1.22587e+08	1.85668e+06	3.73062e+07	2.67223e+06	1.04773e+06	733716	7.17256e+06	1.95938e+06	715012	1.1313e+07	4.02505e+06	2.90187e+07	2.09606e+07	1.72028e+07	3.30907e+06	12358.6	2.26423e+07	1.21133e+07	5.69998e+06	7.44696e+06	4.93758e+07	3.02426e+07	9.21227e+06	4.65982e+07	4.34009e+07	1.00668e+07	29729.4	4.86472e+07
High	P29692	EEF1D	Elongation factor 1-delta	63	17	663	17	281	31.1	0.00130314	5.01	8.22553e+07	2.57014e+07	2.08744e+07	5.22571e+07	4.29214e+06	5.37938e+07	2.01497e+06	7.02379e+07	3.30439e+07	6.38035e+06	1.52274e+08	1.33613e+07	2.91145e+07	7.46555e+06	4.78359e+06	872565	1.65814e+07	9.07318e+06	740790	2.81158e+07	7.9443e+06	4.64532e+07	2.14844e+07	1.15544e+07	5.68121e+06	293592	2.8797e+07	6.91132e+06	1.61448e+07	4.7877e+07	1.05853e+08	4.4853e+07	1.46346e+07	7.16594e+07	1.48582e+07	8.9455e+06	54090.3	2.25498e+07
High	Q5XKE5	KRT79	Keratin, type II cytoskeletal 79	20	18	701	3	535	57.8	0.00074136	7.2	12375810	1.0102e+06	9390	508539	4470	2.19831e+06	129856	9.66923e+06	8.75235e+06	558982	627713	231548	6.60756e+06	311003	208232	10000	13600	1980	18631.7	132613	57841.8	1.16651e+06	947496	84775.4	129991	5600	1.13779e+06	1.8927e+06	409934	312179	7.84207e+06	326621	13600	5.19509e+06	492016	396292	2880	1.59548e+06
High	O00299	CLIC1	Chloride intracellular channel protein 1	78	23	588	23	241	26.9	0.00133618	5.17	3.02292e+07	1.37016e+07	8.53401e+06	2.0938e+07	1.42599e+06	1.92509e+07	615075	4.02397e+07	4.89374e+07	3.28788e+06	4.50821e+07	6.41725e+06	3.43931e+07	1.0836e+07	831616	781604	1.02871e+07	4.25635e+06	631598	1.06689e+07	3.34967e+06	4.16991e+07	1.18424e+07	5.67664e+06	5.18089e+06	5600	2.89608e+07	1.29048e+07	5.76889e+06	1.10399e+07	3.40879e+07	9.52455e+06	5.05542e+06	2.93769e+07	1.29253e+07	7.74978e+06	6344.08	2.85697e+07
High	P50552	VASP	Vasodilator-stimulated phosphoprotein	58	23	497	23	380	39.8	0.00076333	8.94	2.70455e+07	4.89334e+06	2.89103e+06	8.79796e+06	346669	7.32178e+06	175498	1.86954e+07	2.08272e+07	500924	3.28588e+07	2.32937e+06	1.43907e+07	1.27945e+06	450130	16741.7	3.6286e+06	1.45051e+06	113517	8.78257e+06	1.57463e+06	1.36871e+07	1.00053e+07	2.89961e+06	3.73309e+06	46534.9	1.2992e+07	7.73393e+06	6.4688e+06	1.27144e+07	2.07652e+07	6.71773e+06	3.37285e+06	2.34046e+07	3.65164e+06	2.73546e+06	12796.7	9.37006e+06
High	P20774	OGN	Mimecan	44	20	775	20	298	33.9	0.00139746	5.63	8.31768e+07	3.61811e+07	8.91558e+07	6.70584e+07	1.52558e+07	4.32051e+07	1.20969e+07	8.59554e+07	1.32278e+08	1.27433e+07	8.65866e+06	2.07534e+07	8.94488e+07	4.34987e+07	3.75834e+07	1.64926e+07	3.25821e+07	2.22711e+07	832774	2.5511e+06	3.04072e+06	1.31253e+07	3.5762e+07	1.08417e+07	2.39278e+06	1.31842e+06	1.45559e+07	1.1148e+07	2.93632e+06	7.87425e+07	3.32859e+07	6.51282e+07	3.42696e+07	2.25036e+07	4.20945e+06	1.08626e+06	830166	1.64987e+07
High	P04626	ERBB2	Receptor tyrosine-protein kinase erbB-2	22	24	110	22	1255	137.8	4.87958e-05	5.91	1.40834e+07	1.43691e+06	339747	5.17658e+06	33796.4	1.36828e+07	125268	3.3749e+07	3.55648e+06	1.13696e+06	4.59855e+06	1.08789e+06	1168237	663699	231488	196168	13600	325166	85346.5	1.30352e+07	281897	6.23328e+06	1.58288e+06	389627	397497	49438.5	4.80338e+07	3.15442e+06	396079	7.20246e+06	2.96636e+06	1.25269e+06	294096	2.77066e+06	776082	1.06872e+06	23673.1	1.99694e+06
High	P61247	RPS3A	40S ribosomal protein S3a	62	22	196	22	264	29.9	0.000400704	9.73	1.59194e+07	3.32115e+06	2.4998e+06	5.01546e+06	284016	6.17037e+06	250329	1.92812e+07	1.06449e+07	1.18583e+06	3.27705e+07	702140	6.8832e+06	1.18852e+06	726785	229528	1.79874e+06	741097	124191	3.08508e+06	516986	3.98131e+06	5.66416e+06	1.32373e+06	1.21252e+06	72567.2	5.29425e+06	1.71211e+06	2.24532e+06	2.38421e+06	1.46058e+07	3.65639e+06	765882	1.09775e+07	1.58154e+06	2.66508e+06	30584.2	4.78427e+06
High	Q15084	PDIA6	Protein disulfide-isomerase A6	49	20	520	20	440	48.1	0.000660841	5.08	1.3485e+07	7.99828e+06	5.3594e+06	1.39659e+07	295510	1.92419e+07	164853	2.36767e+07	1.335e+07	347679	9.11051e+07	3.74384e+06	9.20431e+06	2.60041e+06	677311	110444	4.25552e+06	1.75599e+06	10539.5	1.58385e+07	1.15854e+06	2.42161e+07	1.02982e+07	4.21696e+06	1.73548e+06	78377.4	2.60137e+07	6.13581e+06	2.27106e+06	1.86706e+07	2.33086e+07	1.70239e+07	3.79278e+06	1.95551e+07	3.61731e+06	5.83354e+06	19839.4	1.21844e+07
High	P14174	MIF	Macrophage migration inhibitory factor	52	8	1533	8	115	12.5	0.00749671	7.88	1.7662e+08	1.26004e+08	3.35743e+07	7.32074e+07	8.61544e+06	9.55679e+07	4.78436e+06	2.07912e+08	4.85669e+08	2.40313e+07	6.07657e+08	4.76563e+07	3.57384e+08	3.44618e+07	1.47161e+07	3.65713e+06	1.20414e+07	8.16719e+07	6.2735e+06	8.23028e+07	3.48587e+07	2.8327e+08	3.17152e+08	1.71798e+08	3.96947e+07	3.89621e+06	1.42964e+08	3.62421e+07	1.04029e+08	8.86772e+07	7.16719e+08	1.10047e+08	1.94194e+08	4.1164e+08	2.26857e+08	2.30301e+08	559822	1.62741e+08
High	P62701	RPS4X	40S ribosomal protein S4, X isoform	66	22	230	8	263	29.6	0.00047498	10.15	2.19049e+07	4.01806e+06	3.89459e+06	5.66173e+06	426730	7.12743e+06	320662	2.65655e+07	7.49043e+06	785329	3.88232e+07	658005	1.01654e+07	457725	666134	470583	8.30886e+06	1.54492e+06	8857.98	5.31467e+06	1.20226e+06	7.04354e+06	9.05367e+06	2.20002e+06	2.88836e+06	56935.2	9.72563e+06	2.9256e+07	6.0995e+06	3.88179e+06	2.3426e+07	2.77302e+06	1.14078e+06	1.87949e+07	1.92557e+06	4.65566e+06	48564.7	1.40747e+07
High	O00151	PDLIM1	PDZ and LIM domain protein 1	70	19	492	19	329	36	0.000835413	7.02	2.95774e+07	1.79217e+07	6.07101e+06	1.23156e+07	981114	1.40167e+07	201368	1.2666e+07	4.74671e+07	797729	1.27187e+07	8.41776e+06	1.50636e+07	5.81004e+06	1.39993e+06	144673	4.28873e+06	4.39557e+06	304084	6.60142e+06	6.43008e+06	2.66243e+07	2.53968e+07	3.86092e+07	2.68884e+06	383092	1.18896e+07	1.07588e+07	3.32355e+06	2.01001e+07	4.00598e+07	2.66187e+06	8.16434e+06	2.22798e+07	4.5478e+06	1.81266e+07	45489.1	1.01708e+07
High	P02765	AHSG	Alpha-2-HS-glycoprotein	45	17	588	17	367	39.3	0.000914584	5.72	1.27709e+07	3.36626e+06	7.19535e+07	7.7358e+07	3.61338e+06	4.15252e+07	1.02393e+07	1.82508e+07	3.28863e+07	2.31873e+06	1.07213e+08	4.20339e+07	1.8688e+07	2.62381e+06	7.53913e+06	3.45852e+07	2.58883e+07	1.18988e+07	472611	1.49943e+07	6.51342e+06	5.61164e+07	1.51185e+07	6.35025e+06	584455	137220	1.55641e+07	2.30864e+06	4.49667e+06	2.40511e+07	4.22639e+07	3.8375e+07	3.161e+07	2.47788e+07	3.18553e+06	826663	2880	6.18169e+07
High	P51858	HDGF	Hepatoma-derived growth factor	70	19	416	17	240	26.8	0.00094885	4.73	3.45108e+07	6.78819e+06	2.66112e+06	8.27858e+06	557512	1.22477e+07	1.03893e+06	2.39779e+07	3.35787e+07	1.27259e+06	6.23045e+07	3.39523e+06	2.13467e+07	3.29257e+06	1.41567e+06	256666	1.8391e+06	2.82521e+06	139396	4.57291e+06	1.47161e+06	2.33018e+07	1.18172e+07	1.97644e+06	4.11614e+06	144765	1.76861e+07	2.94545e+06	7.75348e+06	5.97675e+06	2.75117e+07	3.31471e+06	591795	2.00004e+07	1.3218e+06	2.42345e+06	34324.5	1.1369e+07
High	P39687	ANP32A	Acidic leucine-rich nuclear phosphoprotein 32 family member A	43	18	647	11	249	28.6	0.00138286	4.09	5.14507e+07	9.77345e+06	8.59824e+06	1.27044e+07	811457	1.40407e+07	954119	4.63995e+07	6.97894e+07	3.94361e+06	4.90615e+07	1.24048e+07	4.94614e+07	7.39987e+06	2.24721e+06	183587	3.7545e+06	5.11832e+06	907747	8977262	4.49848e+06	2.09629e+07	2.31202e+07	7.50989e+06	5.54206e+06	75237.5	1.17067e+07	2.69523e+06	5.86534e+06	1.39912e+07	6.18573e+07	9.86304e+06	3.8861e+06	3.87299e+07	3.87068e+06	1.05485e+07	32161.9	3.23306e+07
High	P16152	CBR1	Carbonyl reductase [NADPH] 1	85	23	478	20	277	30.4	0.000961154	8.32	2.34036e+07	8.40108e+06	2.98814e+06	9.5029e+06	1.26871e+06	1.43384e+07	288124	6.19736e+07	5.47722e+07	1.18578e+06	5.2521e+07	4.73614e+06	2.42559e+07	3.50713e+06	928009	201652	4.74773e+06	1.42297e+06	62983.9	8.72476e+06	1.57978e+06	1.15496e+07	3.18313e+07	1.16638e+06	1.32851e+06	149713	4.88767e+06	8.75881e+06	5.89455e+06	8.51869e+06	4.02477e+07	1.50324e+07	2.73682e+06	3.22792e+07	2.65918e+06	6.79376e+06	26763	1.73018e+07
High	P11413	G6PD	Glucose-6-phosphate 1-dehydrogenase	48	25	312	25	515	59.2	0.00032216	6.84	1.89249e+07	7.12869e+06	1.02394e+06	1.10112e+07	626203	9.21513e+06	83085.7	5.41335e+07	4.69853e+06	558383	2.08525e+07	302158	8.83431e+06	767594	922197	277107	5.30037e+06	3.14496e+06	330567	4.41781e+06	824267	2.96793e+07	5.6843e+06	2.75627e+06	882761	443697	3.52838e+07	1.1642e+07	2.41096e+06	2.87447e+06	7.54772e+06	8.32044e+06	5.59208e+06	1.26553e+07	2.42671e+06	2.71843e+06	183467	9.47265e+06
High	O60664	PLIN3	Perilipin-3	71	21	440	21	434	47	0.00057226	5.44	2.47699e+07	1.11426e+07	5.7578e+06	1.61934e+07	582652	1.49342e+07	167213	2.72012e+07	28421665	356492	2.69799e+07	3.30453e+06	2.71714e+07	4.86281e+06	209282	394623	7.20389e+06	3.36718e+06	294198	3.46175e+06	1.18739e+06	9.39858e+06	1.21033e+07	2.50925e+06	1.2398e+06	245716	6.90201e+06	5.58048e+06	2.13349e+06	1.12029e+07	3.72086e+07	7.18736e+06	5.12349e+06	1.85616e+07	3.02443e+06	3.69284e+06	162902	1.3301e+07
High	P30405	PPIF	Peptidyl-prolyl cis-trans isomerase F, mitochondrial	83	16	158	15	207	22	0.000439009	9.38	347854	1.55954e+06	9390	176245	4470	2.06474e+06	5960	9.74123e+06	4.07998e+06	52167.5	6.04554e+06	1.50364e+06	688176	5.06567e+06	476404	13755.1	1.11313e+06	2.17514e+06	179700	3.35278e+06	1.88655e+06	3.62786e+06	5.37006e+06	1.88248e+06	1.71132e+06	203090	4510252	4.16443e+06	3.04177e+06	6.28677e+06	6.29916e+06	2.59257e+06	2.52092e+06	5.49244e+06	3.81773e+06	2.2898e+06	118117	9.50221e+06
High	Q13228	SELENBP1	Methanethiol oxidase	46	23	565	23	472	52.4	0.000659107	6.37	1.00315e+07	1.06027e+07	1.68541e+06	2.11973e+06	291125	2.64743e+07	293692	2.1019e+07	5.99227e+07	1.38207e+06	7.59546e+07	1.8324e+06	2.87578e+07	2.08952e+06	1.10829e+06	124922	5.87655e+06	2.97956e+06	205175	8.1393e+06	5.08543e+06	2.4549e+07	3.29805e+07	7.83536e+06	1.68489e+06	82218.8	2.72678e+07	2.43932e+07	4.56217e+06	8.88508e+06	3.24135e+07	3.37846e+07	3.19375e+06	3.74993e+07	1.54097e+07	1.17519e+07	161556	1.72789e+07
High	Q14103	HNRNPD	Heterogeneous nuclear ribonucleoprotein D0	39	20	401	17	355	38.4	0.00063834	7.81	36044601	5.62919e+06	6.69811e+06	9.51066e+06	550269	1.89664e+07	1.01581e+06	3.34348e+07	4.5407e+07	1.16931e+06	3.33046e+07	4.20786e+06	2.7769e+07	5.98153e+06	1.23909e+06	164789	4.19392e+06	2.74268e+06	46016.9	4.96708e+06	1.17555e+06	1.71157e+07	9.70995e+06	2.01278e+06	1.851e+06	44648.3	2.41601e+07	2.33261e+06	3.34877e+06	8.5575e+06	3.61439e+07	6.65869e+06	1.0707e+06	2.58903e+07	2.12999e+06	2.039e+06	2880	1.36633e+07
High	P50395	GDI2	Rab GDP dissociation inhibitor beta	58	22	385	14	445	50.6	0.000465103	6.47	9.77211e+06	4.29713e+06	2.71116e+06	7.41398e+06	475162	1.29923e+07	382661	2.00997e+07	1.193e+07	617118	7.03129e+07	1.68983e+06	1.49158e+07	2.41479e+06	893677	169304	4.11166e+06	1.41402e+06	76317.9	7.2678e+06	858612	1.74211e+07	10152056	4.00774e+06	3.21189e+06	34489.5	1.09539e+07	7.75108e+06	2.68746e+06	4.38033e+06	1.67062e+07	5.49062e+06	2.88217e+06	1.79108e+07	5.61031e+06	3.81475e+06	2880	1.58726e+07
High	Q5D862	FLG2	Filaggrin-2	20	22	66	22	2391	247.9	1.62744e-05	8.31	900494	856934	331369	721827	382657	1.0013e+06	273361	167634	510366	806155	47176.8	484557	1.46425e+06	802732	6.08104e+06	3.15799e+06	3.13112e+06	682024	101965	182806	1.25819e+06	767404	511851	102609	931742	329780	852905	2.86127e+06	148585	1.00104e+06	861952	237849	197237	473493	702885	201025	73149.9	176245
High	Q9C0C2	TNKS1BP1	182 kDa tankyrase-1-binding protein	27	33	218	33	1729	181.7	7.33399e-05	4.86	9.96079e+06	3.53602e+06	783616	2.17841e+06	28581.3	4.76909e+06	250764	6.51072e+06	1.1337e+07	156222	7.08002e+06	1.62524e+06	5.99984e+06	3.19946e+06	407001	153043	322266	1.06197e+06	107044	1.75316e+06	367338	4.73467e+06	5.19882e+06	766930	1.04135e+06	5600	2.86851e+06	591177	1.02901e+06	2.46204e+06	1.09049e+07	2.95569e+06	253555	7.11891e+06	1.08404e+06	2.09005e+06	2880	2.04617e+06
High	P09972	ALDOC	Fructose-bisphosphate aldolase C	53	22	470	13	364	39.4	0.00072919	6.87	1.0868e+07	1.14008e+07	548080	2.36801e+06	25978.2	1.01502e+07	33503	2.26722e+07	2.03643e+07	668044	5.96924e+07	510085	1.39708e+07	1.45688e+06	80443.2	10000	2.77923e+06	1.5305e+06	131066	3.95499e+06	1.57576e+06	2.089e+07	1.44882e+07	5.51147e+06	796965	24169.4	2.46649e+07	6.68597e+06	2.5675e+06	1.09287e+06	1.10101e+07	5.63437e+06	1.09242e+06	1.43661e+07	3.06524e+06	1.23104e+06	43111.8	8.76006e+06
High	P15090	FABP4	Fatty acid-binding protein, adipocyte	95	19	274	18	132	14.7	0.00113939	7.14	6.19725e+06	1.84405e+07	5.87954e+06	3.73671e+06	4.91948e+06	1.98381e+07	7.12336e+06	1.17951e+06	4.05294e+06	6.68095e+06	3.59974e+06	5.0538e+06	2.01831e+07	282164	8.34727e+06	8.95427e+07	6.11533e+07	2.60387e+06	7.76653e+06	1.89049e+07	1.33052e+07	3.50346e+06	1.30708e+06	762257	430693	31959.3	5.03404e+06	254775	142136	1.31079e+06	1.92942e+06	1.86656e+07	3.34663e+07	3.03667e+06	1.27052e+06	71370.7	192885	408501
High	P49419	ALDH7A1	Alpha-aminoadipic semialdehyde dehydrogenase	48	25	222	25	539	58.5	0.000231972	7.99	9.86343e+06	3.02384e+06	1.13747e+06	2.56522e+06	206879	9.49598e+06	187508	2.3828e+07	2.17885e+07	515883	4.83521e+07	1.51452e+06	1.12141e+07	1.64064e+06	660683	73473.5	1.22661e+06	1.05197e+06	62202.7	3.32317e+06	715326	7.75378e+06	1.36483e+07	3.05061e+06	519065	47598.5	2.02187e+07	2339281	2.28505e+06	2.06954e+06	1.19222e+07	6.65907e+06	1.21733e+06	1.21534e+07	7.82016e+06	3.56164e+06	2880	8.14017e+06
High	P69891	HBG1	Hemoglobin subunit gamma-1	56	8	387	1	147	16.1	0.00146935	7.2	831754	1.46432e+06	4.49655e+06	4.78052e+06	259826	597134	216416	1.30439e+07	3.73072e+06	406556	9.2622e+06	276680	1.86892e+06	102289	730946	486918	6.63582e+07	119268	123803	38409.2	16900	1.13512e+06	1.07969e+06	94572.6	168220	69475.1	641604	2.86658e+08	213993	355557	954598	1.37145e+06	427941	2.76429e+06	276884	76148.2	102762	3.75359e+06
High	Q8WU39	MZB1	Marginal zone B- and B1-cell-specific protein	80	17	312	17	189	20.7	0.000921347	5.57	1.79487e+07	1.2419e+07	6.90138e+07	1.43805e+07	1.87334e+06	3.64398e+07	3.41199e+06	1.66338e+07	8.33698e+06	2.16637e+06	7.7602e+06	2.58838e+07	3.52314e+07	6.93621e+06	5.11957e+06	3.34782e+07	8.18536e+07	2.85524e+07	3.52703e+06	6.77142e+07	2.31797e+07	5.82824e+07	2.78598e+07	4.70037e+06	1.36167e+07	6.98602e+06	4.17559e+07	4.68883e+07	8.34742e+06	1.37678e+07	3.38398e+07	7.99802e+06	4.63e+06	7.13228e+07	1.1681e+07	7.71026e+06	26684.5	4.80797e+06
High	P30043	BLVRB	Flavin reductase (NADPH)	73	14	360	14	206	22.1	0.000995747	7.65	1.80894e+07	3.37402e+07	1.45968e+07	1.27091e+07	1.1774e+06	1.33673e+07	263600	1.0361e+08	3.93022e+07	2.75456e+06	2.31619e+07	3.71872e+06	2.95956e+07	5.47312e+06	4.34698e+06	383509	4.11879e+07	3.4294e+06	319489	5.96569e+06	2.7989e+06	3.44029e+07	2.95973e+07	6.75572e+06	9.04728e+06	188544	2.11135e+07	2.31187e+08	7.85746e+06	1.34378e+07	2.83772e+07	1.15637e+07	1.03972e+07	3.53232e+07	1.67797e+07	5.34038e+06	2880	7.80997e+07
High	P12532	CKMT1A; CKMT1B	Creatine kinase U-type, mitochondrial	55	23	137	21	417	47	0.000178181	8.34	1.40191e+06	894813	487012	670864	35386.1	2.445e+06	34691.7	2.32047e+07	1.09599e+06	408923	4.32583e+07	149827	1.59191e+06	521819	333526	553599	312619	46731	34325.3	1.96574e+06	114742	1.06731e+07	657589	4.44012e+06	81152.3	73400.8	1.37937e+07	1.16879e+06	152478	806590	3.64181e+06	881210	252614	3.38775e+06	364088	241277	21559.2	1.63974e+06
High	P61586	RHOA	Transforming protein RhoA	42	12	589	6	193	21.8	0.00165157	6.1	3.96364e+07	1.42189e+07	8.86477e+06	2.21346e+07	1.3658e+06	1.68009e+07	1.19864e+06	3.91301e+07	3.58983e+07	4.96138e+06	3.8845e+07	7.02042e+06	2.89466e+07	6.72724e+06	1.62136e+06	1.6269e+06	5.13882e+06	2.89513e+06	414034	7.62832e+06	4.19621e+06	2.39218e+07	2.28201e+07	6.59457e+06	2.17046e+06	5600	3.43675e+07	4.58684e+06	5.18463e+06	1.39655e+07	4.54345e+07	1.038e+07	8.09436e+06	4.19589e+07	6.52328e+06	5.41809e+06	2880	1.9735e+07
High	Q07955	SRSF1	Serine/arginine-rich splicing factor 1	59	22	867	22	248	27.7	0.00191328	10.36	1.0042e+08	3.75633e+07	2.33044e+07	1.04933e+07	2.26985e+06	3.11133e+07	1.13413e+06	6.51366e+07	7.47624e+07	1.31063e+07	6.36794e+07	1.15933e+07	6.06233e+07	7.65187e+06	5.32369e+07	1.90716e+07	1.069e+07	7.93767e+06	609856	1.71389e+07	5.09904e+06	1.19663e+07	2.8453e+07	6.93836e+06	7.63358e+06	372042	1.82631e+07	7.92202e+06	7.597e+06	2.77904e+07	8.46809e+07	1.13572e+07	6.66946e+06	4.93501e+07	4.33198e+06	8.9997e+06	680863	2.3806e+07
High	O95865	DDAH2	N(G),N(G)-dimethylarginine dimethylaminohydrolase 2	67	20	524	19	285	29.6	0.00108213	6.01	3.25865e+07	1.16255e+07	1.75069e+07	1.75109e+07	1.81563e+06	1.34932e+07	1.00166e+06	2.27846e+07	6.13672e+07	2.22708e+06	1.86052e+07	8.757e+06	3.31738e+07	6.53754e+06	2.67347e+06	1.52e+06	3.5878e+06	5.3449e+06	297859	9.09414e+06	4.31957e+06	1.27094e+07	1.17927e+07	4.7359e+06	5.02507e+06	279306	9.88506e+06	2.81479e+06	6.46126e+06	2.16874e+07	5.67947e+07	1.04665e+07	1.54628e+07	3.14872e+07	7.30853e+06	8.16186e+06	2880	2.09953e+07
High	P48637	GSS	Glutathione synthetase	65	26	236	26	474	52.4	0.000275308	5.92	3.01398e+07	1.34793e+07	7.27993e+06	1.13844e+07	1.05445e+06	2.05145e+07	380738	1.81166e+08	4.92498e+07	1.8523e+06	6.84123e+07	4.6462e+06	2.88111e+07	3.10817e+06	1.89109e+06	303427	4.67548e+06	4.26268e+06	501362	6.49084e+06	3.01365e+06	1.92293e+07	1.89343e+07	7.94934e+06	2.2284e+06	14916.7	1.06283e+07	1.29238e+07	1.01908e+06	1.8722e+07	5.60208e+07	1.43416e+07	9.81369e+06	4.182e+07	1.45694e+07	1.65088e+07	45341.6	2.14578e+07
High	P06727	APOA4	Apolipoprotein A-IV	48	23	342	23	396	45.3	0.000461495	5.38	1.82685e+07	2.87213e+06	4.40232e+07	5.78663e+07	4.08077e+06	3.93161e+07	482912	1.68843e+07	7.87444e+06	1.40773e+06	5.68459e+07	1.11174e+07	3.01406e+07	1.06866e+06	1.94115e+06	6.17325e+06	3.42867e+07	3.57249e+06	52800.7	6.28477e+06	2.59234e+06	1.58013e+07	9.69468e+06	6.1756e+06	302776	94069.8	4.72383e+06	3.26505e+06	2.2574e+06	4.07159e+07	3.35493e+07	3.59903e+07	1.01317e+07	1.00991e+07	2.2264e+06	339491	2880	3.75519e+07
High	Q9BUP0	EFHD1	EF-hand domain-containing protein D1	73	21	288	19	239	26.9	0.000654454	5.39	1.32207e+07	1.84194e+07	1.36009e+06	2.63406e+06	694972	1.66844e+07	292956	2.10374e+07	1.58171e+07	846403	1.42839e+07	6.40709e+06	6.69164e+06	3.90074e+06	789934	112735	1.97521e+06	2.70351e+06	244011	1.07201e+06	1.86297e+06	3.25739e+06	3.79425e+07	2.11771e+06	1.73989e+07	269375	9190526	3.56209e+06	1.29398e+07	7.19427e+06	2.04155e+07	6.04207e+06	2.50844e+06	1.38103e+07	2.67734e+06	2.35226e+06	250910	9.85625e+06
High	P02790	HPX	Hemopexin	41	17	646	17	462	51.6	0.000765282	7.02	1.32763e+07	5.98503e+06	5.74384e+07	3.51809e+07	5.25363e+06	3.83117e+07	4.71086e+06	1.97539e+07	3.01526e+07	2.72011e+06	1.71699e+08	1.68452e+07	2.37311e+07	3.27126e+06	6.76412e+06	2.77057e+07	2.26305e+07	8.46225e+06	337512	1.75062e+07	5.08782e+06	1.97161e+07	2.11426e+07	1.09475e+07	1.04874e+06	216101	2.02629e+07	1.90406e+06	3.83505e+06	3.48999e+07	4.85519e+07	1.73976e+07	1.74737e+07	3.28305e+07	4.17834e+06	1.87799e+06	98342.9	4.98263e+07
High	P01591	JCHAIN	Immunoglobulin J chain	72	15	424	15	159	18.1	0.00143194	5.24	4.53688e+06	1.62795e+07	1.16168e+08	2.92154e+07	8.18014e+06	2.05765e+07	1.42567e+07	2.21637e+07	1.54621e+07	7.04446e+06	5.78714e+07	5.16052e+07	4.35839e+06	4.71551e+06	3.73009e+07	3.9425e+07	3.40724e+07	5.37615e+06	472315	1.10649e+07	2.25959e+06	1.16364e+07	1.96488e+08	5.34512e+06	3.77004e+06	1.22352e+06	3.23893e+06	2.32475e+06	2.85248e+06	1.27694e+07	1.30654e+08	8.2389e+06	1.75535e+07	4.92233e+07	2.53105e+06	1.49536e+06	14168.4	4.55723e+07
High	O00264	PGRMC1	Membrane-associated progesterone receptor component 1	51	16	830	16	195	21.7	0.00233807	4.7	5.08481e+07	5.55639e+07	1.28783e+07	2.61682e+07	2.60378e+06	2.68234e+07	2.4331e+06	5.5704e+07	9.38979e+07	2.69907e+06	7.47403e+07	1.82303e+07	2.0714e+07	9.30364e+06	6.28363e+06	1.22087e+06	5.99679e+06	1.20146e+07	1.28738e+06	1.31055e+07	4.38877e+06	4.07918e+07	2.27187e+07	6.14926e+06	6.17552e+06	433233	2.70934e+07	5.68592e+06	8.19439e+06	4.74004e+07	5.14173e+07	3.25022e+07	1.40294e+07	6.20239e+07	9.50825e+06	1.65983e+07	21544.4	2.31516e+07
High	Q96I24	FUBP3	Far upstream element-binding protein 3	52	27	329	20	572	61.6	0.000326478	8.38	9.1404e+06	3.93627e+06	900737	2.00452e+06	33915.2	4.46873e+06	38889.7	6.84869e+06	7.81148e+06	195218	9.0951e+06	427454	9.80015e+06	724875	87083.1	27724.4	403780	584541	26612.6	3.14016e+06	539309	4.33863e+06	3.01383e+06	1.84417e+06	779993	354103	5.26432e+06	705380	1.18131e+06	3.19875e+06	1.53022e+07	2.20828e+06	1.09078e+06	8.79186e+06	859685	1.65377e+06	7892.96	5.4848e+06
High	O95336	PGLS	6-phosphogluconolactonase	71	19	591	19	258	27.5	0.00131369	6.05	1.95205e+07	1.07717e+07	5.61758e+06	8.7616e+06	980729	1.57933e+07	275911	2.45203e+07	4.39775e+07	2.49856e+06	5.67475e+07	6.1223e+06	2.49388e+07	7.08744e+06	525250	92016.4	3.94874e+06	3.94021e+06	199887	5.70969e+06	2.14953e+06	1.56636e+07	2.73142e+07	6.84845e+06	2.85484e+06	329183	1.26043e+07	4.99298e+06	4.63758e+06	1.01307e+07	4.34299e+07	1.07106e+07	8.57696e+06	2.55465e+07	6.18969e+06	1.41622e+07	51816.9	2.87407e+07
High	Q04917	YWHAH	14-3-3 protein eta	49	17	649	10	246	28.2	0.00140681	4.84	2.06529e+07	7.95891e+06	2.50009e+06	7.1911e+06	872683	1.01344e+07	399472	1.46432e+07	1.36348e+07	2.28007e+06	28081701	3.80082e+06	1.76929e+07	3.68358e+06	1.04778e+06	148516	3.27104e+06	1.93685e+06	319274	7.48226e+06	2.39373e+06	1.6799e+07	1.3546e+07	6.47719e+06	2.06082e+06	395166	9.39345e+06	3.4572e+06	8.03751e+06	1.03122e+07	2.61762e+07	5.84086e+06	7.16558e+06	2.20676e+07	3.76494e+06	4.26252e+06	87695.2	1.73219e+07
High	P13646	KRT13	Keratin, type I cytoskeletal 13	26	17	837	2	458	49.6	0.00103153	4.96	5723164	5.61108e+07	2.3932e+07	4.94063e+06	1.74582e+06	5016381	3.40986e+06	5.1707e+06	7.62479e+06	4.428e+07	3.60658e+06	1.53365e+06	15329624	9.35493e+06	1.44786e+08	3.76148e+07	1.59425e+07	829284	2.37821e+06	1.06011e+06	903600	1.26785e+06	864766	789497	530962	1.24545e+06	1.57091e+06	1.26941e+07	269248	2.10394e+06	1.21086e+06	1.30006e+06	618745	793772	2.09886e+06	437492	1.04346e+06	2.54124e+06
High	P31146	CORO1A	Coronin-1A	36	25	270	25	461	51	0.000323618	6.68	3.23896e+07	2.22925e+06	7.43337e+06	2.02315e+07	71424.1	1.1991e+07	10714	8.24757e+07	5.32125e+06	864831	7.10843e+06	978825	5.48548e+06	976090	689869	128921	8.14634e+06	212870	180079	1.36036e+07	2.15779e+06	7.72936e+06	1.27851e+07	2.73643e+06	3.58976e+06	41868.8	4.5449e+06	1.11638e+07	2.48896e+06	2.19606e+07	1.83823e+07	3.94643e+06	5.72968e+06	4.35531e+07	839725	1.06135e+06	139373	1.61918e+07
High	P22061	PCMT1	Protein-L-isoaspartate(D-aspartate) O-methyltransferase	67	13	303	13	227	24.6	0.000752916	7.21	1.51142e+07	4.05379e+06	4.14168e+06	6.22534e+06	301486	5.85454e+06	164318	1.50938e+07	2.82769e+07	1.16859e+06	2.59409e+07	2.93486e+06	8.7785e+06	1.80991e+06	488168	156456	3.48671e+06	1.63431e+06	250960	3.70619e+06	1.20854e+06	1.36864e+07	6.2819e+06	1.61636e+06	681523	5600	7.64226e+06	7.30406e+06	1.09427e+06	7.31451e+06	2.01382e+07	3.11866e+06	4.19426e+06	1.42643e+07	3.49336e+06	2.77068e+06	2880	1.22577e+07
High	Q15717	ELAVL1	ELAV-like protein 1	64	22	325	21	326	36.1	0.00055032	9.17	2.03733e+07	3.33166e+06	921281	2.67587e+06	94388.7	9.13919e+06	89615.6	1.71569e+07	1.03287e+07	502687	2.23927e+07	825741	2.15274e+07	1.12567e+06	212393	53510.8	915595	1.02763e+06	54041.7	5.18747e+06	231595	7.67967e+06	8.95802e+06	1.80574e+06	1.59631e+06	5600	1.15297e+07	554853	2.8732e+06	5.329e+06	2.11918e+07	2.42036e+06	398918	1.42317e+07	1.39714e+06	1.80479e+06	2880	8.97347e+06
High	P14866	HNRNPL	Heterogeneous nuclear ribonucleoprotein L	49	23	366	22	589	64.1	0.000349029	8.22	2.99946e+07	6.6967e+06	4.0234e+06	6.31131e+06	340075	7.76254e+06	525997	1.9965e+07	2.74134e+07	1.40785e+06	1.82916e+07	2.84986e+06	2.23873e+07	3.84941e+06	788497	10000	2.20466e+06	3.20534e+06	332577	7.94456e+06	2.20352e+06	1.24355e+07	5.44253e+06	3.99017e+06	2.84596e+06	31073.8	1.52413e+07	1.59556e+06	3.71184e+06	8.25417e+06	3.06505e+07	9.03634e+06	2.68199e+06	1.99234e+07	3.72342e+06	4.27013e+06	12447.7	1.09999e+07
High	P98164	LRP2	Low-density lipoprotein receptor-related protein 2	8	28	44	28	4655	521.6	5.15649e-06	5.08	625564	251551	69644.5	111379	4470	172219	18460	717601	3.59321e+06	7080	349260	255885	2.89499e+06	219126	19271.8	52405.7	253074	1980	17724.3	122031	98553.9	3.40359e+06	524674	203422	15100	37871.3	4.81118e+06	264971	232649	16200	1.16048e+06	114943	64347.3	237957	226611	220714	2880	467663
High	P30044	PRDX5	Peroxiredoxin-5, mitochondrial	57	14	523	14	214	22.1	0.0014466	8.7	2.42683e+07	1.77991e+07	6.34238e+06	8.0031e+06	1.08524e+06	2.49181e+07	112866	3.15603e+07	5.19472e+07	3.13943e+06	3.71611e+07	2.93284e+06	2.00691e+07	4.02677e+06	1.59579e+06	244668	3.80579e+06	4.04045e+06	258093	5.10094e+06	1.34286e+06	2.1553e+07	3.58898e+07	5.98386e+06	4.32567e+06	41436.2	1.70457e+07	8.59253e+06	5.57846e+06	8.55203e+06	3.09044e+07	9.86762e+06	8.79048e+06	1.94385e+07	1.12667e+07	8.61592e+06	28543.2	1.48988e+07
High	Q99714	HSD17B10	3-hydroxyacyl-CoA dehydrogenase type-2	67	13	329	13	261	26.9	0.000747623	7.78	8.36091e+06	7.20732e+06	1.52495e+06	6.28817e+06	483484	1.47244e+07	222450	1.61462e+07	9.74658e+06	1.23908e+06	3.65693e+07	875656	1.373e+07	2.62134e+06	375485	51334.6	2.94414e+06	3.13696e+06	85414	1.07321e+07	990084	9.97439e+06	8.49478e+06	6.49707e+06	2.23366e+06	82488.4	1.19736e+07	3.70295e+06	2.6616e+06	4.4099e+06	1.1749e+07	8.30651e+06	3.26133e+06	6.91853e+06	3.14875e+06	4.24282e+06	2880	7.95123e+06
High	Q13938	CAPS	Calcyphosin	45	21	566	21	275	30.2	0.00114564	6.04	3.99966e+07	5.05625e+06	1.66277e+06	3.77928e+06	145279	5.89149e+07	4.6888e+06	5.82879e+06	5.57224e+06	3.4287e+07	5.70299e+06	1.15791e+07	1.43881e+07	652759	553850	82510.8	2.37028e+06	2.81789e+06	2.14163e+06	8.49065e+06	3.34437e+06	2.80308e+07	2.97702e+06	283857	3.03451e+07	647205	1.24649e+07	7.66664e+06	2.60341e+07	5.30148e+06	5.44034e+06	4.41608e+07	1.02331e+07	2.03884e+07	1.95675e+06	2.14515e+07	221945	4.89957e+07
High	P35754	GLRX	Glutaredoxin-1	61	11	261	11	106	11.8	0.00135206	8.09	4.93603e+06	5.7122e+06	3.47844e+06	4.38147e+06	345252	2.68345e+06	66918.5	6.74057e+06	8.94157e+06	970753	4.16118e+06	516460	5.32632e+06	676620	385767	141179	1.14731e+06	575284	51893.6	3.32352e+06	780407	1.02502e+07	8.03545e+06	5.76204e+06	122215	5600	6.70284e+06	1.38187e+06	832940	875805	1.54326e+07	1.62021e+06	3.79842e+06	2.03582e+07	4.63534e+06	4.79799e+06	2880	3.60637e+06
High	P19827	ITIH1	Inter-alpha-trypsin inhibitor heavy chain H1	25	18	376	18	911	101.3	0.000226891	6.79	4.62544e+07	3.23012e+06	3.56266e+06	2.53136e+07	2.34891e+06	1.6726e+07	2.01547e+06	3.97013e+07	6.18996e+06	2.20075e+06	2.97164e+07	3.86699e+06	4.84658e+06	1.902e+06	2.20927e+06	2.92959e+06	5.58132e+06	2.02576e+06	1.97949e+06	1.14832e+07	2.78464e+06	1.43615e+07	8.07572e+06	5.53086e+06	1.35209e+06	1.60738e+06	7.54267e+06	1.53179e+07	5.45275e+06	1.84214e+07	2.61406e+07	7.54899e+06	2.0452e+06	1.21836e+07	2.97782e+06	2.13447e+06	688384	9.60219e+06
High	Q8NBJ7	SUMF2	Inactive C-alpha-formylglycine-generating enzyme 2	45	16	225	16	301	33.8	0.000406916	8	8.2437e+06	3.37485e+06	2.22473e+06	3.99093e+06	178197	4.07707e+06	215912	8.42177e+06	1.76699e+07	255819	1.39871e+08	1.16487e+06	6.20876e+06	402923	512975	94129.2	275687	634501	68330.1	1.91359e+06	671478	7.36337e+06	5.40299e+06	2.63856e+06	1.32843e+06	56310.3	8.01543e+06	499076	1.77259e+06	1.53542e+06	1.17327e+07	1.29092e+06	1.15389e+06	9.22012e+06	2.01266e+06	3.17737e+06	13595.1	5.70882e+06
High	P09467	FBP1	Fructose-1,6-bisphosphatase 1	63	18	321	17	338	36.8	0.000533207	6.99	3.94114e+06	7.34952e+06	508885	1.40742e+06	204009	5.13956e+06	216118	1.01367e+07	1.1839e+07	1.55045e+06	5.3361e+06	1.42952e+06	2.21496e+07	721349	335067	283654	809602	1.22663e+06	182066	2.13765e+06	2.15029e+06	9.84969e+06	2.71676e+07	3.84874e+06	3.70854e+06	60591.3	1.49665e+07	4.88907e+06	2.18752e+06	1.95212e+06	1.36619e+07	895312	1.16316e+06	8.97548e+06	4.6619e+06	3.50481e+06	2880	1.599e+07
High	O95994	AGR2	Anterior gradient protein 2 homolog	55	13	406	12	175	20	0.00124089	9	3.10314e+07	3.03341e+07	3.52393e+06	1.49388e+07	1.12284e+06	3.2315e+07	488530	1.21732e+07	6.66746e+07	2.71178e+06	1.95397e+07	8.08526e+06	6.85925e+06	9.55378e+06	904099	350779	1.72648e+06	4.39696e+06	488664	4.669e+06	6.82171e+06	3.40123e+07	1.30577e+07	4.07314e+07	2.13903e+07	581387	4.48685e+07	4.45764e+06	4.18635e+06	1.09806e+07	6.10483e+07	1.57513e+06	1.0153e+07	2.08879e+07	2.02973e+07	1.71076e+07	20510.9	2.01625e+07
High	P35232	PHB1	Prohibitin	76	23	350	23	272	29.8	0.000717944	5.76	1.27127e+07	6.33677e+06	2.56106e+06	6.63216e+06	210556	1.8569e+07	325982	4.9912e+07	1.66781e+07	676920	5.12676e+07	2.12877e+06	1.58868e+07	3.26129e+06	535801	152336	2.90299e+06	3.56195e+06	178313	3.87277e+06	1.75101e+06	1.87666e+07	1.2101e+07	3.09519e+06	1.8568e+06	70676.2	1.3885e+07	7.45234e+06	5.10576e+06	4.47934e+06	1.22378e+07	1.04354e+07	2.59653e+06	1.15792e+07	8.01674e+06	3.83242e+06	10434.9	8.35285e+06
High	P06454	PTMA	Prothymosin alpha	42	8	669	8	111	12.2	0.00335201	3.78	1.33938e+08	2.16894e+07	1.97936e+07	3.00096e+07	2.00053e+06	5.2131e+07	2.57984e+07	5.86757e+07	1.29001e+08	1.00356e+07	1.08104e+08	3.133e+07	3.41549e+07	1.91057e+07	1.21677e+07	1.73119e+06	1.809e+07	1.37462e+07	3.02457e+06	2.04286e+07	1.27025e+07	2.40986e+07	3.24858e+07	6.56549e+06	1.35609e+07	663992	2.48944e+07	4.16936e+06	1.70893e+07	4.01245e+07	9.8158e+07	2.90787e+07	1.31547e+07	7.49323e+07	8.1535e+06	2.58943e+07	113472	6.6075e+07
High	Q9BR76	CORO1B	Coronin-1B	33	17	443	16	489	54.2	0.000499624	5.88	1.33625e+07	1.01587e+07	2.18313e+06	4.92548e+06	119555	1.14996e+07	350166	1.6978e+07	1.71008e+07	737473	4.57123e+07	2.67286e+06	1.34375e+07	3.12607e+06	519630	74261.1	1.70141e+06	1.9373e+06	436356	4.99062e+06	1.02329e+06	2.08655e+07	1.59118e+07	3.3003e+06	2.3608e+06	5600	1.80516e+07	2.81666e+06	5.17897e+06	3.98698e+06	1.33029e+07	3.0763e+06	1.93937e+06	1.08059e+07	8.03229e+06	5.78623e+06	2880	4.65953e+06
High	Q96KP4	CNDP2	Cytosolic non-specific dipeptidase	51	23	444	23	475	52.8	0.000514029	5.97	3.09047e+07	1.19683e+07	3.59101e+06	7.83437e+06	504773	1.7695e+07	250625	4.94699e+07	2.62354e+07	1.42484e+06	2.32347e+07	2.06546e+06	3.67402e+07	3.24293e+06	1.02742e+06	112336	3.26085e+06	2.18265e+06	93345.9	2.96477e+06	1.76268e+06	2.42681e+07	3.70253e+07	2.81083e+06	2.07569e+06	5600	7.22807e+06	5.46669e+06	1.20007e+06	4.8932e+06	2.86931e+07	6.42104e+06	2.86018e+06	2.98694e+07	8.90084e+06	4.44423e+06	2880	2.01527e+07
High	O95154	AKR7A3	Aflatoxin B1 aldehyde reductase member 3	47	14	235	9	331	37.2	0.000386157	7.15	4.21849e+06	1.25337e+06	875506	52465.1	21405.1	307163	24187.1	4.69876e+06	8.77176e+06	999875	1.59193e+06	270519	7.67202e+06	33696.9	423575	78430.8	55478.4	243485	21028.5	760433	53781.2	2.41486e+06	2.51873e+07	2.24943e+07	987283	124788	1.87256e+06	458880	2.0554e+06	16200	1.15627e+07	93227	705371	1.21767e+07	2.66173e+06	1.01887e+07	32533.4	8.72968e+06
High	P26641	EEF1G	Elongation factor 1-gamma	38	18	445	18	437	50.1	0.000542952	6.67	1.45422e+07	7.64665e+06	2.72529e+06	1.12302e+07	1.30615e+06	2.20602e+07	232427	3.48106e+07	1.22176e+07	1.25079e+06	9.54974e+07	1.36656e+06	1.01578e+07	1.36853e+06	1.02503e+06	565963	4.15578e+06	3.33763e+06	570306	1.00395e+07	1.67365e+06	2.18087e+07	1.13354e+07	3.50415e+06	2.97998e+06	460289	1.82423e+07	3.6602e+06	4.60541e+06	4.2691e+06	1.78209e+07	1.60482e+07	4.66726e+06	1.57624e+07	4.06964e+06	5.52714e+06	362944	6.62995e+06
High	P00739	HPR	Haptoglobin-related protein	28	15	361	1	348	39	0.000565824	7.09	4.67233e+06	3.49278e+06	8.94568e+06	3.71987e+06	1.95395e+06	3.0029e+07	1.82113e+06	3.32343e+06	6.68528e+06	1.23763e+06	2.37511e+07	4.52587e+06	7.61827e+06	563856	4.40124e+06	4.1924e+06	6.62592e+06	290640	18094.8	9.83114e+06	2.31777e+06	1.52457e+07	11395588	5.92792e+06	697099	14315.5	2.52994e+07	725240	3.18905e+06	1.29453e+07	2.46552e+07	6.97218e+06	1.37298e+07	3.89576e+06	452290	268070	2880	4.02631e+07
High	P01011	SERPINA3	Alpha-1-antichymotrypsin	36	18	345	18	423	47.6	0.000443048	5.52	1.01882e+07	9.80642e+06	1.12167e+07	1.68722e+07	8.15872e+06	2.54626e+07	1.43432e+07	3.21719e+07	2.21198e+07	6.25989e+06	2.00278e+08	3.17884e+06	7.70001e+06	6.77838e+06	2.73295e+06	7.04606e+06	2.35899e+07	3.99744e+06	3.35652e+06	2.44342e+06	8.3215e+06	1.47712e+07	11805028	2.22857e+06	5.28069e+06	3.10133e+06	8.82154e+06	5.13434e+06	2.50391e+06	5.21556e+06	3.93015e+07	1.40049e+07	4.40071e+06	1.69874e+07	1.23483e+07	6.80969e+06	7.58188e+06	2.41034e+07
High	P15144	ANPEP	Aminopeptidase N	29	28	87	28	967	109.5	4.85673e-05	5.48	1.49571e+07	7.38355e+06	9.07852e+06	1.96816e+06	949617	2.42927e+06	823183	5.70601e+06	7.60055e+06	3.24302e+06	4.9155e+06	2.79155e+06	3.52348e+07	5.75114e+06	2.0124e+07	4.39502e+06	4.74501e+06	594897	358133	1.02698e+06	290122	1.57289e+06	2.12174e+06	287303	503372	208409	2.27462e+06	1.91538e+07	255976	658769	5.1459e+06	978567	550018	2.12159e+06	555428	1.85598e+06	139824	7.72731e+07
High	P12429	ANXA3	Annexin A3	59	23	259	23	323	36.4	0.000434948	5.92	2.12734e+07	2.70117e+06	341827	4.14632e+06	350527	9.2677e+06	479248	5.34833e+06	5.08319e+07	1.59887e+06	2.97942e+07	5.12267e+06	1.71243e+07	820510	922803	323608	1.28551e+06	1.35541e+06	122601	4.11267e+06	1.11151e+06	3.40236e+07	8.6268e+06	551419	636536	5600	6.63433e+06	4.36433e+06	671238	3.97744e+06	1.24834e+07	2.60489e+06	1.47885e+06	7.51254e+06	1.53194e+06	5.66852e+06	927922	3.58031e+06
High	P11940	PABPC1	Polyadenylate-binding protein 1	32	23	220	4	636	70.6	0.000190483	9.5	7.97688e+06	2.46654e+06	863936	2.62676e+06	159252	8.04574e+06	185235	1.65605e+07	4.79941e+06	489935	2.83476e+07	494685	5.15444e+06	881712	2.11489e+06	589850	2.20424e+06	902264	36466.2	3.1773e+06	607640	8.22862e+06	3.3843e+06	707678	747569	22063.1	7.72428e+06	6.67652e+06	1.86805e+06	1.43143e+06	1.05931e+07	2.35018e+06	546495	1.04964e+07	1.58287e+06	1.30312e+06	45181.2	3.70575e+06
High	Q9UJU6	DBNL	Drebrin-like protein	49	20	337	20	430	48.2	0.000427387	5.05	1.12642e+07	6.95556e+06	3.2176e+06	7.16062e+06	124322	5.60438e+06	597060	9.74745e+06	1.03029e+07	424638	5.67736e+06	4.01143e+06	8.31874e+06	2.52983e+06	362956	176085	1.54901e+06	1.6239e+06	126295	5.727e+06	1.69306e+06	7.47364e+06	7.56487e+06	2.57328e+06	3.16773e+06	63919.2	8.05224e+06	1.88932e+06	3.40667e+06	1.08931e+07	1.77994e+07	2.33682e+06	2.53787e+06	1.39852e+07	2.22543e+06	2.49417e+06	11410	7.70981e+06
High	Q13510	ASAH1	Acid ceramidase	32	19	381	19	395	44.6	0.00052219	7.62	1.25235e+07	7.1012e+06	6.94498e+06	5.71512e+06	1.10294e+06	1.68192e+07	478348	5.7844e+07	1.56173e+07	1.15977e+06	6.00544e+07	3.46328e+06	1.28862e+07	6.25786e+06	1.71752e+06	1.90521e+06	2.19653e+06	1.88316e+06	541881	2.22448e+06	1.78607e+06	1.81774e+07	1.10088e+07	1.51017e+06	1.55513e+06	479832	1.89216e+07	5.89689e+06	5.20163e+06	1.01006e+07	2.639e+07	2.57162e+06	1.81676e+06	9.90196e+06	1.56605e+07	4.81891e+06	242092	1.01611e+07
High	P23142	FBLN1	Fibulin-1	33	18	250	18	703	77.2	0.000197953	5.22	1.88498e+07	1.70334e+06	8.99928e+06	1.27364e+07	934702	3.66552e+06	702918	1.33928e+07	4.05725e+06	208519	8.3503e+06	1.10753e+06	7.37898e+06	1.29573e+06	1.4656e+06	1.57891e+06	1.14391e+06	617654	10034.7	4.46766e+06	1.47903e+06	5.20635e+06	5.199e+06	2.5197e+06	320441	14230.5	7.43062e+06	242739	1.65736e+06	1.01759e+07	3.82472e+07	2.67601e+06	4.15605e+06	2.71839e+07	1.9659e+06	217616	24349.3	6.78432e+06
High	P07858	CTSB	Cathepsin B	38	14	385	14	339	37.8	0.000622598	6.3	6.51892e+07	3.17355e+07	3.74692e+07	4.15496e+07	1.49902e+07	2.87704e+07	6.7584e+06	3.84561e+07	2.12992e+07	1.056e+07	1.90301e+07	2.34597e+06	4.32798e+07	5.49633e+06	1.08529e+07	4.64348e+06	4.2832e+07	1.17125e+07	2.76342e+06	1.18185e+07	7.27519e+06	2.59913e+07	1.64837e+07	9.65078e+06	6.64913e+06	3.07199e+06	1.89709e+07	4.88133e+06	2.03937e+07	3.51395e+07	5.25037e+07	1.21598e+07	1.41314e+07	4.06035e+07	1.18205e+07	4.86218e+06	129433	4.29674e+07
High	P14550	AKR1A1	Aldo-keto reductase family 1 member A1	58	19	484	17	325	36.6	0.000808357	6.79	2.16202e+07	8.22215e+06	4.76559e+06	9.5257e+06	345262	2.26148e+07	353223	7.56706e+07	3.7855e+07	725077	2.79572e+07	1.84349e+06	3.97602e+07	2.96282e+06	366871	86625.7	1.49752e+06	1.3492e+06	149491	6.43775e+06	1.73614e+06	1.99158e+07	2.03942e+07	5.64983e+06	881930	63448.6	2.07483e+07	2.31933e+06	4.74992e+06	5.17871e+06	3.84507e+07	4.48619e+06	1.82147e+06	3.32234e+07	1.60697e+07	9.20574e+06	2880	2.51855e+07
High	P01023	A2M	Alpha-2-macroglobulin	21	26	136	22	1474	163.2	5.09398e-05	6.46	2.41863e+06	848416	5.6987e+06	5.88508e+06	1.63311e+06	1.01358e+07	660016	7.14541e+06	2.11605e+06	1.21002e+06	5.7055e+07	833164	2.57396e+06	384790	1.40059e+06	1.34628e+06	1.48152e+07	909306	478376	3.48809e+06	755255	2.17883e+06	2.62009e+06	1.48836e+06	662734	783217	2.83482e+06	2.29986e+07	1.62599e+06	3.55837e+06	5.50896e+06	6.41918e+06	3.10709e+06	2.77798e+06	649966	443836	589441	2.87087e+07
High	P14923	JUP	Junction plakoglobin	39	26	235	22	745	81.7	0.000175827	6.14	5.91998e+06	5.98967e+06	3.98779e+06	3.27724e+06	487668	6.8314e+06	1.1455e+06	5.31032e+06	7.18954e+06	2.5117e+06	9.29097e+06	3.7074e+06	1.12341e+07	1.09989e+07	1.05598e+07	7.21138e+06	2.54795e+07	3.53504e+06	1.95358e+06	1.02985e+06	4.2871e+06	5.31629e+06	2.02204e+06	551204	3.10667e+06	311469	1.27755e+07	1.21594e+07	1.17865e+06	4.69e+06	3.66404e+06	2.18952e+06	1.13005e+06	3.38521e+06	3.59216e+06	2.23575e+06	8308.37	3.32052e+06
High	O15540	FABP7	Fatty acid-binding protein, brain	96	13	86	13	132	14.9	0.000352818	5.59	2.47183e+06	533909	260123	192663	87927.3	755561	70497.2	2.65445e+08	3.40211e+06	171959	2.44333e+06	114946	4.76014e+06	180019	98937.8	10000	143464	200327	3860	715103	102891	2.43803e+06	746946	388616	498050	46855.5	775265	1.14544e+06	441489	1.03235e+06	1.10163e+06	6.42284e+06	232718	764539	190615	188351	2880	2.46921e+06
High	O43399	TPD52L2	Tumor protein D54	77	16	246	16	206	22.2	0.000677362	5.36	9.45165e+06	7.76519e+06	6.30363e+06	1.0271e+07	3.6621e+06	1.09983e+07	4.0708e+06	4.37413e+07	9.59023e+06	4.0293e+06	5.07939e+07	7.91477e+06	9.51433e+06	4.23593e+06	4.70732e+06	6.08076e+06	5.47145e+06	9.80564e+06	10154335	1.0372e+07	7.00666e+06	1.50154e+07	9.95494e+06	2.83047e+06	2.71233e+06	2013956	7.22573e+06	3.30251e+06	3.93732e+06	9.54674e+06	1.14901e+07	5.37515e+06	3.5066e+06	8184794	3.30238e+06	2.53963e+06	1.41311e+06	1.06008e+07
High	Q02252	ALDH6A1	Methylmalonate-semialdehyde dehydrogenase [acylating], mitochondrial	39	24	123	24	535	57.8	0.000130082	8.5	3.49425e+06	7.19313e+06	156895	605166	197610	2.04051e+06	18505.5	6.54574e+06	9.18737e+06	298706	8.26756e+06	295566	7.98612e+06	1.16688e+06	50787.2	102750	522434	107763	41942.7	1.15023e+06	307673	3.5208e+06	5.9514e+06	2.53444e+06	280057	5600	3.73153e+06	962183	381062	1.06095e+06	1.16606e+07	4.88492e+06	538666	4.76496e+06	4.40145e+06	2.7141e+06	2880	2.17467e+06
High	P09104	ENO2	Gamma-enolase	38	17	363	9	434	47.2	0.000470114	5.03	2.34488e+07	7.91387e+06	4.99374e+06	9.84688e+06	1.22537e+06	2.47762e+07	94165.2	17253338	4.84333e+07	1.79401e+06	7.67794e+07	7.13565e+06	2.46822e+07	3.51617e+06	1.13062e+06	65838.1	8.08315e+06	2.8035e+06	234415	4.12624e+06	1.50916e+06	1.22682e+07	1.96576e+07	9.15673e+06	2.89289e+06	25628	1.55474e+07	6.169e+06	1.35437e+06	3.97764e+06	2.30422e+07	5.55072e+06	2.45758e+06	2.01024e+07	2.1948e+06	3.75399e+06	2880	2.0696e+07
High	P01008	SERPINC1	Antithrombin-III	38	18	305	18	464	52.6	0.000354448	6.71	1.11468e+07	3.48389e+06	1.83563e+07	3.03877e+07	3.08824e+06	3.0011e+07	1.795e+06	1.38291e+07	1.76744e+07	1.76345e+06	1.24754e+08	1.39343e+07	1.50616e+07	1.31611e+06	4.55559e+06	5.00386e+06	1.87017e+07	5.23586e+06	169966	9.07343e+06	3.77974e+06	1.58417e+07	2.09917e+07	5.9699e+06	540126	56342.5	1.12274e+07	1.44231e+06	3.47925e+06	1.89812e+07	3.34904e+07	1.93747e+07	1.58474e+07	1.677e+07	2.68236e+06	1.02874e+06	2880	3.55628e+07
High	O00468	AGRN	Agrin	15	24	86	24	2068	217.2	2.42035e-05	6.39	2.70781e+06	503458	470525	955036	207238	2.98514e+06	134380	8.54694e+06	5.2217e+06	93643.4	3.91409e+07	313362	2.75572e+06	327812	125746	127897	456205	327450	342094	3.03099e+06	176832	1.88854e+06	4.71283e+06	266776	345743	182928	7.97674e+06	3.62203e+06	173848	1.17887e+06	2.00213e+06	645734	544133	1.26709e+06	263611	539617	63229.9	1.84172e+06
High	O75083	WDR1	WD repeat-containing protein 1	46	23	305	23	606	66.2	0.000281631	6.65	2.5332e+07	7.83167e+06	2.05443e+06	8.87245e+06	609531	1.71384e+07	240110	2.74573e+07	2.00346e+07	1.50088e+06	3.08397e+07	988182	1.74182e+07	1.94186e+06	238422	379861	4.59771e+06	4.33908e+06	318643	5.03045e+06	1.87234e+06	1.9207e+07	1.1813e+07	1.95471e+06	1.32077e+06	342294	2.48466e+07	8.20444e+06	5.18184e+06	8.54018e+06	2.38612e+07	7.95666e+06	2.47484e+06	1.81964e+07	7.48858e+06	4.53625e+06	1.748e+06	1.34096e+07
High	O15231	ZNF185	Zinc finger protein 185	49	24	80	24	689	73.5	6.65337e-05	7.01	1.95333e+06	1.86641e+06	1.45289e+06	483537	296119	895634	122120	1.5786e+06	4.63002e+06	165063	4.84051e+06	1.95408e+06	5.84639e+06	4.68899e+06	384791	345639	248974	317092	121393	689650	390524	3.11853e+06	2.80379e+06	931018	281597	77266.3	1.1368e+06	886991	707399	2.74778e+06	4.91219e+06	1.62922e+06	1.20065e+06	1.29297e+06	324837	901659	49148	1.18896e+07
High	Q92597	NDRG1	Protein NDRG1	34	11	219	11	394	42.8	0.00031278	5.82	3.89787e+06	1.25897e+06	1.7938e+06	2.59549e+06	109897	3.31725e+06	69440.1	2.56989e+06	6.73383e+06	172978	5.49757e+07	1.34466e+06	7.01699e+06	715443	550024	280868	810833	2.50858e+06	216669	2.09319e+06	1.10082e+06	1.84319e+06	2.05815e+06	949811	758200	8983.72	3.00738e+06	4421149	3.73328e+06	2.79463e+06	7.72429e+06	2.11368e+07	1.61794e+06	7.35359e+06	1.5836e+06	552431	88165.4	2.36486e+06
High	Q9H910	JPT2	Jupiter microtubule associated homolog 2	86	16	435	16	190	20.1	0.00132292	9.26	1.51275e+07	1.32097e+07	931166	3.32094e+06	487286	9.72792e+06	88329.6	1.65615e+07	1.89388e+07	1245391	2.17308e+07	1.33702e+06	1.1655e+07	2.30467e+06	296662	10000	1.19327e+06	6.24282e+06	437868	9.20334e+06	2.54056e+06	7.88276e+06	2.65169e+07	2.60918e+06	5.08382e+06	5600	1.16084e+07	3.0519e+06	7.6539e+06	7.46526e+06	2.86394e+07	4.93552e+06	2.55018e+06	1.84994e+07	6.19827e+06	5.76736e+06	27957.7	1.30064e+07
High	P04439	HLA-A	HLA class I histocompatibility antigen, A alpha chain	60	19	315	13	365	40.8	0.000471943	6	1.46122e+07	3.67488e+06	7.54105e+06	1.56372e+07	1.11531e+06	1.19403e+07	297717	1.95114e+07	6.65758e+06	801863	2.92213e+06	3.4543e+06	3.85859e+06	1.82218e+06	854657	279642	4.24153e+06	1.16728e+06	213620	1.87597e+07	2.74642e+06	6.75401e+06	5.40464e+06	2.11906e+06	2.87039e+06	39525.8	2.10547e+07	1.04631e+07	1.44664e+06	8.12374e+06	6.62739e+06	2.97676e+06	2.28574e+06	3.47592e+07	2.58983e+06	509734	13074.5	1.51853e+07
High	Q99798	ACO2	Aconitate hydratase, mitochondrial	32	20	275	20	780	85.4	0.00019684	7.61	5.68001e+06	4.05429e+06	1.26546e+06	3.10873e+06	4470	7.62257e+06	23434.5	1.36396e+07	6.18994e+06	186055	3.11198e+07	697657	1.22174e+07	973990	90893	10000	1.41889e+06	655062	9098.55	3.06151e+06	362601	1.27037e+07	5.44171e+06	5.32636e+06	468024	31652.6	1.44664e+07	2.34123e+06	2.22075e+06	5.70761e+06	1.11657e+07	5.07585e+06	2.40929e+06	1.16032e+07	3.62098e+06	1.74201e+06	2497.1	1.18557e+07
High	P55786	NPEPPS	Puromycin-sensitive aminopeptidase	26	24	247	16	919	103.2	0.000146304	5.72	3.66707e+06	4.104e+06	563574	1.91316e+06	119469	8.99617e+06	50173.1	1.81485e+07	7.64216e+06	211385	1.85744e+07	748509	3.84233e+06	1.34452e+06	211975	135535	1.16495e+06	652028	80740.7	1.57213e+06	560125	3.43275e+06	7.59263e+06	1.79247e+06	1.81848e+06	79481.5	2.74214e+06	2.03325e+06	1.00943e+06	1.08473e+06	1.08899e+07	1.61545e+06	572386	5.8464e+06	3.97892e+06	2.93329e+06	11370	1.15602e+07
High	P16401	H1-5	Histone H1.5	41	17	209	13	226	22.6	0.000565297	10.92	1.48888e+07	3.90829e+06	5.57786e+06	9.02278e+06	1.03097e+06	6.73983e+06	369304	1.47839e+07	6.33488e+06	883355	4.30981e+07	250292	1.45017e+07	753112	399822	10000	1.86119e+06	2.00133e+06	530347	5.88366e+06	2.0011e+06	4.14857e+06	5.70906e+06	1.43589e+06	2.88325e+06	380208	6.03534e+06	1.37342e+06	3.55588e+06	7.02653e+06	1.23747e+07	3.36955e+06	2.48418e+06	1.71365e+07	1.59061e+06	3.77525e+06	219840	7.11604e+06
High	P13929	ENO3	Beta-enolase	28	13	387	4	434	47	0.000503329	7.71	5.45808e+06	721748	323613	765460	4470	1.36839e+06	17566	4.16658e+06	4.41364e+06	72307.4	1.41973e+07	461610	1.81308e+06	243028	67806.2	10000	320122	308207	3860	1.26854e+06	173522	2.00683e+06	3.79959e+06	795391	290746	5600	2.50461e+06	194290	708725	1.12928e+06	3.06653e+06	732702	508624	2.84543e+06	888907	705281	2880	1.34577e+06
High	P30038	ALDH4A1	Delta-1-pyrroline-5-carboxylate dehydrogenase, mitochondrial	32	17	178	17	563	61.7	0.000176349	8.07	3.58694e+07	6.74402e+06	3.46897e+06	7.96499e+06	1.39077e+06	1.09101e+07	3.62977e+06	3.69774e+07	3.18735e+07	1.13983e+06	4.36642e+07	3.72043e+06	1.09733e+07	2.67435e+06	2.51151e+06	567167	788896	2.21022e+06	390265	3.32435e+06	2.07031e+06	9.81583e+06	1.62555e+07	2.98704e+06	1.50198e+06	79380.9	1.73145e+07	1.13348e+06	2.23425e+06	1.10724e+07	2.58435e+07	4.79041e+06	4.25619e+06	1.69561e+07	3.23339e+06	1.5018e+06	25378.7	1.36565e+07
High	P09228	CST2	Cystatin-SA	70	15	47	12	141	16.4	0.000175183	4.93	6.32011e+06	1.10314e+06	530051	1.54068e+06	707977	3.43642e+06	1.08902e+06	11150697	6.10633e+06	998039	1.78984e+07	2.44309e+06	2.35181e+06	659907	592237	1.52968e+06	630289	1.41483e+06	458082	1.28168e+06	1.52877e+06	9.27342e+06	6.72696e+07	4.7956e+06	878373	24311.3	1.75979e+06	2.72285e+06	712550	1.52369e+06	7.72267e+06	1.98346e+06	707662	3.70116e+06	2.32577e+06	2.47016e+06	20127.4	1.79788e+06
High	P35270	SPR	Sepiapterin reductase	60	14	236	14	261	28	0.00051522	8.05	5.31651e+06	2.03052e+06	6508.64	283885	44353.6	2.80293e+06	5960	1.17053e+07	5.9623e+06	152713	4.28748e+06	909791	1.18586e+07	466023	70947.3	74789.7	82973.7	290815	143479	380653	856509	6.67765e+06	1.15896e+07	3.34941e+06	944687	123927	4.36389e+06	1.53861e+06	2.66506e+06	790376	9.30432e+06	1.48589e+06	679043	4.05627e+06	1.5663e+06	4.98145e+06	11160.1	3.48921e+06
High	P04004	VTN	Vitronectin	27	15	571	15	478	54.3	0.000642799	5.8	2.00307e+07	3.38156e+06	1.43031e+07	7.29978e+07	1.96429e+06	1.07141e+07	2.18543e+06	1.55164e+07	2.71093e+07	2.34914e+06	1.19239e+08	1.53668e+07	1.3318e+07	1.39334e+06	4.52643e+06	1.04915e+07	5.23021e+06	1.60756e+06	139268	7.98755e+06	4.51663e+06	7.26924e+07	2.90291e+07	7.41509e+06	1.00815e+06	15394.6	3.97284e+07	2.05566e+06	4.6505e+06	1.76834e+07	2.94722e+07	8.37335e+06	1.88581e+07	2.53311e+07	5.79273e+06	1.51345e+06	13079.5	1.9556e+07
High	Q13162	PRDX4	Peroxiredoxin-4	55	12	591	10	271	30.5	0.00118448	6.29	3.42583e+06	3.20609e+06	7.33526e+06	5.67941e+06	589375	1.30186e+07	24358.2	7.06299e+06	4.75087e+06	219114	2.13393e+07	980760	4.85035e+06	1.08531e+06	221774	12471.2	1.4066e+06	748107	81760.7	6.30844e+06	677463	6.69665e+06	1.60402e+06	2.87501e+06	776751	5600	1.63158e+07	2.12735e+06	2.03635e+06	2.36144e+06	7.08946e+06	1.10651e+07	1.99736e+06	9.75282e+06	2.22278e+06	740248	10814.5	3.10198e+06
High	P49368	CCT3	T-complex protein 1 subunit gamma	45	23	203	22	545	60.5	0.000205107	6.49	7.63557e+06	1.70987e+06	946099	3.83662e+06	197691	1.05278e+07	86965.3	2.44305e+07	9.55315e+06	590621	4.16786e+07	292715	7.67805e+06	909109	354726	48875.6	1.55737e+06	683622	18344.6	2.68051e+06	380481	9.1847e+06	5.64214e+06	745397	405275	34181.3	1.28408e+07	4.23143e+06	1.58903e+06	3.40487e+06	1.15161e+07	2.95796e+06	679406	8.27759e+06	9.13404e+06	3.15906e+06	31890.4	6.70306e+06
High	Q07065	CKAP4	Cytoskeleton-associated protein 4	45	21	202	20	602	66	0.000187088	5.92	4.6937e+06	4.26656e+06	6.86554e+06	9.63943e+06	469702	1.33897e+07	119904	1.25573e+07	5.40631e+06	119368	1.69165e+07	1.88243e+06	4.90466e+06	1.3737e+06	655795	102500	2.32041e+06	634371	3860	1.27698e+06	423339	1.54847e+07	2.52864e+06	1.0694e+06	467240	23313.6	1.56172e+07	5.1847e+06	503695	2.21716e+07	1.03865e+07	2.33111e+06	644557	7.55477e+06	1.18033e+06	1.33882e+06	2880	2.5397e+06
High	Q16610	ECM1	Extracellular matrix protein 1	45	20	154	20	540	60.6	0.000155341	6.71	423860	369276	1.25395e+06	1.99842e+06	119091	6.33063e+06	58227.6	1.12983e+06	1.27236e+06	62895.6	6.88483e+06	799745	672873	77352.3	363136	482953	1.34744e+06	112264	37671.2	608915	122693	5.58685e+06	5.01901e+07	2.19773e+06	2.0248e+06	5600	743323	2.99922e+07	1.01181e+06	1.57384e+06	2.21023e+06	1.09733e+06	1.06505e+06	729549	4.5599e+07	3.73759e+06	34906.9	1.41744e+07
High	P60981	DSTN	Destrin	54	12	407	9	165	18.5	0.00134481	7.85	1.38397e+07	5.76755e+06	2.56984e+06	1.45115e+07	404426	6.54159e+06	583909	1.44316e+07	3.5613e+07	1.20273e+06	4.6507e+07	3.46199e+06	2.29256e+07	2.86395e+06	596381	210128	732775	2.80604e+06	328408	7.20787e+06	1.90371e+06	2.58583e+07	1.69983e+07	5.16858e+06	1.80454e+06	5600	2.41291e+07	2.6644e+06	7.66192e+06	7.47092e+06	2.83819e+07	9.04963e+06	6.76041e+06	3.47593e+07	6.19094e+06	6.7151e+06	10955.8	9.72276e+06
High	P16949	STMN1	Stathmin	74	16	509	12	149	17.3	0.0017985	5.97	1.59974e+07	7.73827e+06	3.58873e+06	7.66489e+06	662798	1.64441e+07	934112	1.21552e+07	8.98167e+06	1.01349e+06	9.07497e+07	9.8564e+06	1.29601e+07	4.70499e+06	1.45741e+06	518644	7.16317e+06	5.72135e+06	1.54579e+06	2.75105e+07	2.09641e+06	6.82779e+06	9.35274e+06	4.0966e+06	5.75885e+06	201693	2.00691e+07	3.81624e+06	8.56814e+06	1.77682e+07	2.08862e+07	2.93577e+07	6.68008e+06	1.24257e+07	3.24438e+06	2.83969e+06	36666.1	1.44843e+07
High	Q13813	SPTAN1	Spectrin alpha chain, non-erythrocytic 1	12	24	243	24	2472	284.4	5.22295e-05	5.35	6.36584e+06	4.40541e+06	2.97616e+06	4.27846e+06	1.00597e+06	5.31219e+06	1.08892e+06	1.16369e+07	1.52289e+07	1.24842e+06	1.41419e+07	3.23608e+06	6.36486e+06	4.1634e+06	2.29906e+06	858228	3.93545e+06	1.7212e+06	643955	2.77799e+06	1.07555e+06	4.2599e+06	3.59375e+06	1.07113e+06	809694	188346	5.28499e+06	3.2366e+06	624041	3.54924e+06	7.47586e+06	3.38818e+06	1.60959e+06	5.19916e+06	1.01689e+06	1.50069e+06	93123.8	3.87226e+06
High	P30085	CMPK1	UMP-CMP kinase	77	15	299	15	196	22.2	0.000823298	5.57	12828096	7.89481e+06	1.05309e+07	9.6955e+06	7.0909e+06	1.10166e+07	987460	1.43114e+07	1.87527e+07	2.10056e+06	1.59372e+07	4.21482e+06	1.29247e+07	4.13397e+06	7.42418e+06	938328	2.01353e+06	8.66429e+06	341038	6.70462e+06	3.70864e+06	2.89246e+07	9.62146e+06	7.7643e+06	2.52132e+06	1.64838e+06	1.24158e+07	2.97306e+06	5.38438e+06	2.39168e+07	2.53852e+07	8.57254e+06	4.91885e+06	1.44018e+07	5.67287e+06	1.54612e+06	63143.5	9.94369e+06
High	Q00688	FKBP3	Peptidyl-prolyl cis-trans isomerase FKBP3	60	23	339	23	224	25.2	0.000822315	9.28	1.62122e+07	8.96584e+06	3.51951e+06	5.31589e+06	687967	1.16915e+07	156546	1.92566e+07	1.53933e+07	854473	1.7821e+07	2.71116e+06	1.12437e+07	1.17021e+06	821245	216311	1.84058e+06	1.49582e+06	150870	3.96859e+06	795439	5.01245e+06	7.77503e+06	4.32027e+06	3.32046e+06	5600	9.17151e+06	1.08697e+06	2.44726e+06	8.59778e+06	2.40713e+07	4.0324e+06	1.75503e+06	1.89137e+07	2.02504e+06	4.66409e+06	7783.21	9.78912e+06
High	P05388	RPLP0	60S acidic ribosomal protein P0	64	20	235	8	317	34.3	0.000418806	5.97	1.60782e+07	3.59615e+06	1.14329e+06	6.08922e+06	71816.3	1.24053e+07	90096.8	2.84223e+07	1.41374e+07	393631	4.91327e+07	1.51202e+06	1.20992e+07	1.42405e+06	2.22892e+06	119239	2.46754e+06	838146	52917.6	3.86085e+06	361436	9.60454e+06	1.22363e+07	1.76481e+06	581981	5600	9.55758e+06	2.18997e+06	1.74098e+06	3.38397e+06	1.70879e+07	4.78802e+06	758281	8.85154e+06	867843	2.70936e+06	5770.08	7.1449e+06
High	P21964	COMT	Catechol O-methyltransferase	60	16	229	16	271	30	0.000466609	5.47	1.78847e+07	5.37951e+06	2.09034e+06	1.10621e+07	506990	1.13773e+07	505177	3.3709e+07	2.71911e+07	2.40996e+06	2.89935e+07	5.06207e+06	1.33155e+07	379488	1.31553e+06	99287.3	1.81611e+06	3.26352e+06	62128.6	5.99503e+06	2.8093e+06	5.72979e+07	7.80005e+06	3.83919e+06	1.14242e+06	69375.6	4.93727e+07	8.40368e+06	9.4757e+06	5.40227e+06	6.23999e+06	1.18896e+07	4.88627e+06	9.73003e+06	7.72296e+06	1.07201e+07	2880	6.03651e+06
High	P23284	PPIB	Peptidyl-prolyl cis-trans isomerase B	71	18	332	18	216	23.7	0.000856305	9.41	2.65333e+07	1.70846e+07	8.66677e+06	2.27107e+07	1.33544e+06	3.01854e+07	108146	1.34863e+08	1.60801e+07	1.17099e+06	4.61315e+07	2.43373e+06	1.67374e+07	2.67631e+06	220323	101588	8.2902e+06	2.38759e+06	50174	9.72532e+06	1.86384e+06	1.8598e+07	9.19099e+06	5.41722e+06	3.07191e+06	27472.9	2.60999e+07	7.96251e+06	4.47108e+06	9.77736e+06	2.82321e+07	8.49378e+06	4.355e+06	2.42074e+07	4.38597e+06	6.23657e+06	2880	1.46689e+07
High	Q13268	DHRS2	Dehydrogenase/reductase SDR family member 2, mitochondrial	41	18	106	18	280	29.9	0.000216707	9.01	2.15765e+06	1.33429e+06	1.68596e+06	1.76714e+06	737731	1.26603e+06	146602	1.70621e+07	1.51777e+06	525068	5.14924e+06	225083	2.32456e+07	287515	940248	413082	955783	421440	95566.2	600257	370052	2.71143e+06	1.34392e+06	470494	1.67259e+06	162188	1.51593e+06	3.07783e+06	2.53691e+07	747351	980920	1.06623e+06	244795	935027	644852	264946	2880	1.02671e+06
High	Q13011	ECH1	Delta(3,5)-Delta(2,4)-dienoyl-CoA isomerase, mitochondrial	48	15	262	15	328	35.8	0.00044736	8	8.36886e+06	7.83707e+06	4.57608e+06	8.21855e+06	1.64246e+06	1.07802e+07	179826	5.67944e+07	8.0534e+06	1.27209e+06	1.12786e+08	1.44343e+06	1.40767e+07	2.31284e+06	1.26868e+06	308503	3.02087e+06	3.10497e+06	141389	6.70556e+06	1.27016e+06	6.18215e+06	7.5631e+06	4.90848e+06	1.80463e+06	385483	2.29695e+07	2.28628e+06	1.12865e+06	2.83485e+06	1.21704e+07	7.72789e+06	4.93896e+06	7.72882e+06	7.48324e+06	2.33446e+06	33727.4	5.08565e+06
High	O00754	MAN2B1	Lysosomal alpha-mannosidase	24	20	199	20	1011	113.7	0.000106987	7.28	3.17549e+06	1.28545e+06	2.22563e+06	5.73123e+06	166575	5.31068e+06	357061	9.57019e+06	3.68104e+06	397271	3.59776e+07	859729	2.28627e+06	838971	310880	57577.5	4.28746e+06	736430	117700	4.05879e+06	551184	1.04836e+07	2.49311e+06	2.22973e+06	1.05512e+06	17054	8.77175e+06	1.26659e+07	1.66758e+06	4.00361e+06	4.70458e+06	2.57796e+06	1.16318e+06	4.64039e+06	1.11814e+06	890382	2880	7.38351e+06
High	P38159	RBMX	RNA-binding motif protein, X chromosome	39	20	252	7	391	42.3	0.000364166	10.05	1.6285e+07	2.99021e+06	1.92637e+06	3.35942e+06	235106	5.57987e+06	250208	17049545	9.85911e+06	1.2783e+06	1.41204e+07	304734	1.08388e+07	876608	347213	48652.1	1.46903e+06	1.62461e+06	65965.5	3.255e+06	721795	3.47898e+06	6.36971e+06	1.59732e+06	2.8214e+06	105649	2.73571e+06	1.58352e+06	3.92614e+06	2.43938e+06	1.57463e+07	2.40795e+06	448097	1.07688e+07	1.14354e+06	3.10841e+06	7702.21	5.68745e+06
High	P26599	PTBP1	Polypyrimidine tract-binding protein 1	39	19	362	15	531	57.2	0.000386858	9.17	2.6825e+07	6.26495e+06	3.26455e+06	5.55969e+06	374964	1.26118e+07	200652	2.84632e+07	2.17771e+07	1.25456e+06	3.19861e+07	1.04208e+06	2.69737e+07	3.00233e+06	798405	66770.3	3.10959e+06	3.03449e+06	189915	6.48578e+06	1.35179e+06	1.04703e+07	9.90977e+06	3.69263e+06	3.49539e+06	58577.2	7.94659e+06	2.1672e+06	4.04564e+06	4.93258e+06	2.49954e+07	6.92871e+06	1.81611e+06	1.74162e+07	1.55673e+06	4.49828e+06	27286.7	1.38572e+07
High	P10636	MAPT	Microtubule-associated protein tau	27	22	109	22	758	78.9	8.44478e-05	6.71	604045	1.73928e+06	299574	207310	4470	380860	71004.6	1.13942e+06	4.67004e+06	274836	2.00054e+06	824058	4.10494e+06	994409	1.85882e+06	271751	13600	525926	161922	267161	392698	848979	7.46292e+06	627317	201938	135703	863212	58953.1	499254	839402	1.64302e+07	404575	374842	2.17989e+06	891980	903178	11430.8	8.61108e+06
High	Q04837	SSBP1	Single-stranded DNA-binding protein, mitochondrial	78	14	275	14	148	17.2	0.000977334	9.6	9.62186e+06	4.32159e+06	1.94051e+06	4.79744e+06	217277	1.27159e+07	163823	1.06186e+08	9.18402e+06	399028	1.04019e+08	2.02458e+06	1.23116e+07	1.72535e+06	336864	10000	1.4158e+06	3.57286e+06	53880.7	9.2281e+06	3.03749e+06	1.29385e+07	1.23647e+07	5.62804e+06	4.84669e+06	80980.6	2.029e+07	3.92309e+06	3.21389e+06	8.53601e+06	2.17123e+07	9.43951e+06	2.05453e+06	1.51498e+07	1.14231e+07	2.62819e+06	2880	7.78494e+06
High	P20962	PTMS	Parathymosin	32	8	433	8	102	11.5	0.00230159	4.16	9.83629e+07	6.20058e+07	2.18091e+07	2.73287e+07	3.14829e+06	3.50449e+07	1.70109e+07	1.28449e+08	8.7347e+07	6.75071e+06	8.46939e+07	2.7566e+07	1.55038e+08	1.12764e+07	9.68938e+06	1.34909e+06	8.92061e+06	9.3867e+06	1.44888e+06	8.80241e+06	9.95776e+06	3.09992e+07	5.99584e+07	1.14651e+07	2.22481e+07	232310	4.52298e+07	1.31996e+07	1.53043e+07	2.57605e+07	1.51283e+08	2.1567e+07	9.62771e+06	7.95924e+07	1.34882e+07	5.82274e+06	46469.1	6.06278e+07
High	P06703	S100A6	Protein S100-A6	36	8	548	8	90	10.2	0.00328412	5.48	2.92538e+08	4.74745e+07	1.27887e+08	1.0914e+08	2.79846e+07	5.43997e+07	3.11386e+07	1.00334e+08	2.87153e+08	1.49327e+07	4.19198e+07	9.18962e+06	1.08478e+08	1.49387e+07	1.88294e+07	1.20527e+07	6.95504e+07	3.48099e+06	794050	7.67676e+06	6.43509e+06	6.85047e+07	2.10636e+07	1.625e+07	7.13744e+06	267593	7.59267e+07	1.44059e+07	4.61156e+06	3.53993e+07	8.01625e+07	4.31648e+07	1.56998e+07	8.60111e+07	3.24916e+06	1.80586e+06	22157.6	1.91975e+08
High	P35609	ACTN2	Alpha-actinin-2	14	14	160	1	894	103.8	9.4224e-05	5.45	10600	13000	9390	4430	4470	19800	5960	19900	10900	7080	24900	6280	5590	3290	9280	10000	13600	1980	3860	7740	16900	13100	25300	12700	15100	5600	23200	1900	14200	16200	39800	11700	13600	22400	9810	2700	2880	20100
High	P62269	RPS18	40S ribosomal protein S18	69	20	245	20	152	17.7	0.000846119	10.99	9.45274e+06	1.44785e+06	1.44533e+06	4.05168e+06	265677	5.43626e+06	92896.3	2.1825e+07	5.779e+06	306015	3.38857e+07	2.12433e+06	5.64087e+06	428109	137507	281017	909273	728349	107906	2.89981e+06	447149	6.15725e+06	6.21942e+06	1.04261e+06	1.11408e+06	28200.6	9.32943e+06	1.4034e+06	2.52202e+06	993458	1.20853e+07	2.32457e+06	285117	8.55076e+06	1.37664e+06	1.85768e+06	59582.3	3.46825e+06
High	P25786	PSMA1	Proteasome subunit alpha type-1	69	14	258	14	263	29.5	0.000534609	6.61	1.22593e+07	5.29473e+06	4.88424e+06	8.6372e+06	1.70973e+06	1.45142e+07	609953	2.92943e+07	1.31329e+07	1.48081e+06	5.90602e+07	3.31969e+06	1.95467e+07	3.64809e+06	4.60958e+06	326584	3.5474e+06	2.5503e+06	274352	8.06282e+06	1.93123e+06	1.46197e+07	1.52129e+07	4.99351e+06	2.64687e+06	223895	1.60184e+07	4.99057e+06	5.2825e+06	1.90291e+07	2.92528e+07	8.16365e+06	5.51129e+06	2.54037e+07	4.79899e+06	6.60098e+06	2880	2.41996e+07
High	P02649	APOE	Apolipoprotein E	58	22	234	22	317	36.1	0.00039623	5.73	6.4324e+06	1.6943e+06	6.96931e+06	9.10943e+06	155311	1.38585e+07	3.07317e+06	6.56584e+06	3.74279e+06	825829	8.64631e+07	1.26673e+06	8.74417e+06	193327	252169	1.14226e+06	6.2071e+06	936476	40980.7	2.69956e+06	1.83563e+06	1.26657e+07	4.53305e+06	1.41403e+06	828993	13063.5	1.42537e+07	507042	8.09501e+06	9.62626e+06	1.64751e+07	3.89593e+06	3.74571e+06	9.6987e+06	2.24008e+06	369998	65343.9	3.76063e+07
High	Q9UK76	JPT1	Jupiter microtubule associated homolog 1	54	10	296	10	154	16	0.00113086	5.6	9.84335e+06	4.70506e+06	2.36773e+06	2.90685e+06	298388	1.32353e+07	288760	8.81469e+06	7.87005e+06	425611	8.14071e+06	3.41044e+06	3.62154e+06	2.86815e+06	686899	190403	2.8737e+06	2.84606e+06	556753	9.34344e+06	1.39343e+06	3.50567e+06	2.1501e+06	1.86996e+06	4.06244e+06	1.03522e+06	5.47605e+06	5.88459e+06	1.12552e+07	1.1035e+07	1.14921e+07	5.17578e+06	1.67793e+07	1.26029e+07	3.26713e+06	5.11879e+06	23975.2	1.38929e+07
High	P12956	XRCC6	X-ray repair cross-complementing protein 6	30	20	196	20	609	69.8	0.000171648	6.64	5.63751e+06	1.52554e+06	997032	1.50538e+06	42053.8	4.75926e+06	54517.5	1.21988e+07	5.73333e+06	326011	2.73646e+07	470213	8.02668e+06	496580	184416	60572.4	975876	374057	11150.2	1.56676e+06	141952	3.74205e+06	3.24773e+06	882830	91068.6	5600	8.48544e+06	1.79838e+06	1.13856e+06	1.47905e+06	1.0994e+07	1.1957e+06	173265	6.62726e+06	1.41218e+06	1.26967e+06	12137.1	6.25595e+06
High	P54819	AK2	Adenylate kinase 2, mitochondrial	67	16	371	16	239	26.5	0.000855789	7.81	1.06638e+07	4.33155e+06	1.37711e+06	4.6984e+06	151402	9.20828e+06	76013.4	1.34848e+07	8.90645e+06	465715	2.20798e+07	2.38511e+06	1.56124e+07	2.45207e+06	455068	49862.4	1.40341e+06	3.5863e+06	65884.4	6.25043e+06	2.88465e+06	6.87075e+06	2.3185e+07	5.9248e+06	1.38417e+06	5600	6.78157e+06	1.60309e+06	3.66113e+06	2.51419e+07	2.72574e+07	8.32024e+06	4.15236e+06	2.15839e+07	5.4204e+06	5.0542e+06	2880	1.1374e+07
High	O43488	AKR7A2	Aflatoxin B1 aldehyde reductase member 2	42	16	482	13	359	39.6	0.00074403	7.17	1.84544e+07	8.39406e+06	1.61256e+06	5.01043e+06	895767	9.54228e+06	130409	1.49237e+07	3.69091e+07	2.7329e+06	3.8084e+07	2.33591e+06	3.18335e+07	1.80992e+06	1.36667e+06	389874	1.40531e+06	4.96917e+06	395839	4.60227e+06	1.73705e+06	6.21392e+06	3.04276e+07	1.87078e+07	6.52214e+06	384355	7.87049e+06	3.28707e+06	5.44956e+06	5.02763e+06	4.86742e+07	1.24093e+07	6.17112e+06	2.70086e+07	1.05966e+07	2.14891e+07	6250.8	2.39356e+07
High	P08263	GSTA1	Glutathione S-transferase A1	49	13	27	1	222	25.6	6.44707e-05	8.88	621307	255966	9390	229762	99670.2	310798	66055.7	803008	458452	111245	1.76006e+08	165483	480756	329222	288984	168130	149680	103039	180617	168754	106102	1.03255e+06	488080	161222	69635.7	70923.7	615919	760379	66114.5	16200	440726	233882	337564	526013	198142	235796	162917	1.72848e+06
High	P37108	SRP14	Signal recognition particle 14 kDa protein	71	12	237	12	136	14.6	0.00099228	10.04	1.11157e+07	3.55974e+06	758357	2.27605e+06	189922	5.35025e+06	164959	8.66292e+06	8.6149e+06	778292	2.39933e+07	1.85389e+06	1.02257e+07	1.65978e+06	896891	941563	1.17933e+06	2.16661e+06	221905	3.67665e+06	964446	6.11277e+06	9.08486e+06	1.6385e+06	1.68131e+06	265149	6.97916e+06	4.08723e+06	2.77347e+06	2.4696e+06	1.44725e+07	1.05159e+06	737547	9.77107e+06	1.12977e+06	2.95733e+06	18975.9	6.01867e+06
High	P47756	CAPZB	F-actin-capping protein subunit beta	51	14	350	14	277	31.3	0.000683538	5.59	1.7584e+07	1.04291e+07	3.89632e+06	1.2792e+07	772096	1.24917e+07	245405	2.4015e+07	1.39379e+07	1.35571e+06	5.62638e+07	2.78526e+06	2.00297e+07	4.12708e+06	560934	86726.8	4.84889e+06	1.50965e+06	17765.2	5.606e+06	1.04721e+06	9.27576e+06	1.11749e+07	2.53743e+06	1.38859e+06	5600	1.33534e+07	6.89089e+06	1.99181e+06	7.15593e+06	2.84515e+07	7.50975e+06	5.57609e+06	2.7175e+07	5.72974e+06	5.97537e+06	2880	1.85591e+07
High	P43243	MATR3	Matrin-3	29	23	276	23	847	94.6	0.000178343	6.25	2.63562e+07	5.51249e+06	2.87554e+06	5.50307e+06	141046	6.64488e+06	175206	1.06621e+07	1.8353e+07	554737	5.95035e+06	3.60459e+06	1.39272e+07	1.91022e+06	309584	131691	2.51952e+06	3.97644e+06	115050	5.75223e+06	2.17299e+06	6.51256e+06	5.58233e+06	3.66432e+06	4.18397e+06	5600	7.35021e+06	1.28284e+06	3.59633e+06	6.38144e+06	2.17466e+07	3.80584e+06	2.01205e+06	1.46741e+07	2.64681e+06	2.54178e+06	2880	6.88568e+06
High	Q9HCC0	MCCC2	Methylcrotonoyl-CoA carboxylase beta chain, mitochondrial	39	20	115	20	563	61.3	0.000114677	7.68	1.82214e+06	533495	9390	342212	4470	3.42774e+06	238459	1.13359e+07	1.79131e+06	287590	2.03567e+06	282134	1.54914e+06	896718	64028.9	301446	658616	363056	155484	644067	209708	2.45805e+06	1.06172e+06	2.66846e+06	332248	272678	3.90033e+06	4.59121e+06	651918	264379	4.37359e+06	899936	145790	3.28637e+06	5.69173e+06	671615	119382	2.48302e+06
High	P27816	MAP4	Microtubule-associated protein 4	22	20	144	20	1152	120.9	7.28073e-05	5.43	5.35149e+06	1.09353e+06	1.59218e+06	2.66559e+06	326203	1.9123e+06	306613	5.9342e+06	4.4922e+06	272205	7.56918e+06	1.18749e+06	3.63472e+06	1.29425e+06	398927	399334	1.80842e+06	510307	154494	1.23413e+06	579864	1.60416e+06	2.47051e+06	691788	345948	35099.9	1.68878e+06	885586	344351	2.10195e+06	8.47869e+06	996746	771240	9.12813e+06	853683	1.25946e+06	2880	5.53496e+06
High	P49411	TUFM	Elongation factor Tu, mitochondrial	43	18	242	18	452	49.5	0.000298847	7.61	1.27116e+07	6.44862e+06	1.0149e+06	2.43043e+06	151058	8.4342e+06	378862	3.14286e+07	9.22747e+06	591523	5.86211e+07	722941	1.09159e+07	2.32074e+06	719127	255202	1.63576e+06	1.12034e+06	41257	2.70934e+06	581926	8.83333e+06	1.61595e+07	2.11049e+06	935744	5600	9.18522e+06	1.76912e+06	1.50463e+06	9.96446e+06	1.88447e+07	8.34947e+06	1.04795e+06	9.30105e+06	5.93662e+06	2.26262e+06	2880	5.80636e+06
High	P60866	RPS20	40S ribosomal protein S20	59	12	377	12	119	13.4	0.00171979	9.94	2.82389e+07	7.92198e+06	3.06156e+06	9.4942e+06	779512	1.27521e+07	211042	3.80444e+07	1.42158e+07	2.29299e+06	7.70721e+07	2.53555e+06	1.53416e+07	2.03195e+06	682737	94000.2	3.72359e+06	2.56441e+06	510853	7.70423e+06	1.63629e+06	1.25424e+07	1.31215e+07	2.59135e+06	4.45365e+06	349856	1.81952e+07	2.36552e+06	9.823e+06	5.46135e+06	3.5876e+07	5.20445e+06	1.0939e+06	3.36251e+07	4.77136e+06	6.97478e+06	2880	9.73946e+06
High	P07996	THBS1	Thrombospondin-1	20	23	252	22	1170	129.3	0.000119135	4.94	1.01369e+07	666271	974000	4.47646e+06	421773	3.81088e+06	90342.4	1.5766e+07	1.50621e+06	547734	3.06746e+06	544858	1.56893e+06	222888	379086	485010	4.29272e+06	831894	3860	2.80777e+06	2.59311e+06	4.68691e+06	4.08362e+06	1.11716e+06	66116.2	12360.7	8.52016e+06	1.0502e+07	556277	2.85607e+06	3.12748e+06	971333	2.90315e+06	5.66774e+06	3.65046e+06	2.71179e+06	35069.1	2.88502e+06
High	P07195	LDHB	L-lactate dehydrogenase B chain	43	19	433	16	334	36.6	0.000723179	6.05	6.2069e+07	5.3103e+06	5.03217e+06	2.53411e+07	1.2545e+06	2.60248e+07	778610	3.45727e+07	1.39777e+07	1.85184e+06	1.07878e+08	4.08647e+06	1.50249e+07	1.08239e+06	1.40567e+06	880063	1.04942e+07	1.73059e+06	343151	1.24158e+07	2.72343e+06	1.1053e+07	7.06955e+06	2.47341e+06	484771	42270.7	2.99067e+06	1.74881e+07	3.04174e+06	7.64663e+06	1.63102e+07	7.45941e+07	1.3679e+07	1.91441e+07	1.22302e+06	2.69412e+06	2508.15	1.22624e+07
High	P07814	EPRS1	Bifunctional glutamate/proline--tRNA ligase	18	23	149	23	1512	170.5	5.34196e-05	7.33	3.28927e+06	1.30618e+06	1.49165e+06	3.75891e+06	345838	4.58301e+06	240836	7.41188e+06	2.46026e+06	293757	2.74343e+07	503355	3.59244e+06	218317	204288	187846	222958	1.35076e+06	98931	2.5868e+06	857318	4.21443e+06	3.17269e+06	1.49204e+06	433815	51667.1	5.05564e+06	789547	998546	2.02633e+06	6.65415e+06	4.00157e+06	1.69646e+06	4.18688e+06	2.01376e+06	1.43476e+06	72814.1	3.1128e+06
High	P27797	CALR	Calreticulin	31	17	233	17	417	48.1	0.000296108	4.44	1.12858e+07	3.44954e+06	4.44109e+06	1.1942e+07	194440	1.37093e+07	176104	4.22843e+07	1.0296e+07	464121	3.53674e+07	1.43269e+06	8.64933e+06	2.59847e+06	245621	136665	5.21637e+06	650481	147612	4.27097e+06	490570	9.12073e+06	2.105e+06	1.88455e+06	465387	19094.2	1.69062e+07	3.79125e+06	1.15752e+06	4.57461e+06	1.38133e+07	1.51901e+07	943431	1.21059e+07	4.2683e+06	1.48548e+06	5499	6.82001e+06
High	P02730	SLC4A1	Band 3 anion transport protein	28	17	49	17	911	101.7	2.94519e-05	5.19	389504	1.05007e+06	918618	1.76021e+06	58564.8	163347	49819.5	735756	500688	243887	2.97629e+06	109314	608575	37128.4	2.18239e+06	63763.5	1.23991e+07	16656.6	3860	7740	67660.2	902426	116794	38001.2	65592.5	11198.5	242714	8.77632e+07	16030.5	14566.7	84652.3	66018.1	247309	287181	82503.9	79858.6	2880	1.44357e+07
High	P01861	IGHG4	Immunoglobulin heavy constant gamma 4	58	16	353	8	327	35.9	0.000601062	7.36	105718	40405.7	6.81897e+06	134596	98498.3	653908	93819.5	713847	1.33555e+06	318275	1.47605e+06	140314	5590	67611.1	555236	137723	350061	1980	3860	350715	148220	1.20449e+06	1.63001e+06	132863	37493.6	5600	64868	1900	126731	148681	456036	558035	188312	867599	98109.5	101124	2880	1.27535e+06
High	Q15056	EIF4H	Eukaryotic translation initiation factor 4H	44	14	472	13	248	27.4	0.001053	7.23	4.31094e+07	1.08217e+07	3.62337e+06	4.82516e+06	439103	1.56224e+07	190676	3.23323e+07	2.27086e+07	1.06451e+06	5.117e+07	2.76081e+06	2.77853e+07	1.05589e+06	571329	10000	1.59335e+06	3.94436e+06	203600	1.49201e+07	2.72435e+06	1.88559e+07	2.28604e+07	4.00033e+06	1.04221e+07	42717.2	1.80036e+07	1.02352e+06	1.42734e+07	1.75474e+07	5.58711e+07	6.04736e+06	1.635e+06	2.6719e+07	2.93468e+06	7.81154e+06	10601.9	1.64496e+07
High	P30048	PRDX3	Thioredoxin-dependent peroxide reductase, mitochondrial	39	9	284	9	256	27.7	0.000626726	7.78	2.09673e+07	1.6247e+07	7.65152e+06	1.33678e+07	1.00918e+06	3.57323e+07	1.68624e+06	4.49056e+07	4.54581e+07	2.41995e+06	2.97895e+07	2.67476e+06	4.77059e+07	1.0703e+07	1.57944e+06	1.04559e+06	8.42465e+06	2.90879e+06	503655	4.05318e+06	2.05551e+06	1.04469e+07	1.55614e+07	1.22167e+07	784989	32118.4	1.34263e+07	1.9075e+07	3.30425e+06	9.62276e+06	4.15654e+07	9.72682e+06	5.19394e+06	2.05817e+07	1.53766e+07	7.43912e+06	2880	2.36742e+07
High	P04217	A1BG	Alpha-1B-glycoprotein	44	21	264	21	495	54.2	0.000297744	5.86	1.24824e+07	2.9163e+06	1.70136e+07	1.839e+07	1.08904e+06	2.42104e+07	1.68178e+06	8.74426e+06	1.35808e+07	936022	1.08023e+08	9.37405e+06	1.64701e+07	912542	777849	1.01974e+06	1.00623e+07	4.18432e+06	21024	1.76387e+07	2.53041e+06	1.27442e+07	1.23062e+07	5.99378e+06	611862	5600	1.06694e+07	1.84523e+06	4.30013e+06	2.29995e+07	4.5145e+07	2.07835e+07	1.33578e+07	2.05818e+07	3.5208e+06	1.17547e+06	15365.8	5.47727e+07
High	Q01130	SRSF2	Serine/arginine-rich splicing factor 2	36	11	203	8	221	25.5	0.000486625	11.85	1.61453e+07	2.61101e+06	1.4038e+06	2.35346e+06	667844	4.22373e+06	557172	1.39265e+07	6.163e+06	458218	2.02913e+07	921617	8.18781e+06	623786	466324	522934	1.20576e+06	1.34965e+06	383918	2.36294e+06	1.30234e+06	2.73712e+06	8.69685e+06	1.5739e+06	1.3609e+06	165800	2.89226e+06	1.38834e+06	1.59423e+06	3.88588e+06	3.17481e+07	1.37002e+06	891661	1.87322e+07	1.49136e+06	4.37036e+06	709606	4.3041e+06
High	P07203	GPX1	Glutathione peroxidase 1	85	14	420	14	203	22.1	0.0011617	6.55	1.94387e+07	6.62729e+06	7.12703e+06	1.00322e+07	1.46963e+06	8.27098e+06	413366	1.25237e+07	3.68901e+07	2.43382e+06	2.05905e+07	1.82603e+06	1.3825e+07	3.83346e+06	768785	489880	4.2815e+06	5.58593e+06	2.27225e+06	4.23927e+06	2.84186e+06	6.47458e+06	8.51955e+06	2.62432e+06	2.55704e+06	3.57792e+06	8.83778e+06	1.02498e+07	1.59965e+06	3.39343e+06	2.41875e+07	3.60604e+06	6.21897e+06	2.7005e+07	1.51775e+06	3.77144e+06	728242	1.68886e+07
High	Q8WX93	PALLD	Palladin	20	24	174	23	1383	150.5	7.06727e-05	7.09	1.60309e+07	1.80167e+06	1.13603e+06	6.53276e+06	192633	3.1411e+06	190416	1.03734e+07	1.83524e+07	162473	7.43093e+06	2.04819e+06	4.09226e+06	709567	339120	169307	711962	748389	37870.3	3.3386e+06	1.14554e+06	4.48026e+06	3.57526e+06	738086	683527	40537.5	5.65397e+06	664844	1.85176e+06	1.30649e+07	3.09434e+07	2.61345e+06	2.19117e+06	2.67984e+07	1.48803e+06	1.48588e+06	55955	2.44361e+06
High	P04632	CAPNS1	Calpain small subunit 1	56	12	233	11	268	28.3	0.000503278	5.2	1.49354e+07	5.61237e+06	3.98761e+06	4.72225e+06	222996	5.56096e+06	281217	1.71689e+07	3.04463e+07	468954	7.57036e+06	1.56077e+06	9.04653e+06	2.82376e+06	629669	85397.4	1.52981e+06	685032	63193.7	2.35409e+06	474918	4.83841e+06	4.47638e+06	1.2769e+06	749995	57249.2	5.92403e+06	2.36654e+06	705410	1.38106e+06	1.3814e+07	3.26887e+06	1.48207e+06	1.27813e+07	1.36016e+06	2.33074e+06	2880	7.79329e+06
High	Q03154	ACY1	Aminoacylase-1	43	16	169	16	408	45.9	0.000225068	6.18	6.22666e+06	3.03012e+06	388042	1.12389e+06	74040.9	5.12118e+06	93339.9	4.02886e+07	1.50865e+07	658648	1.67406e+07	2.31478e+06	8.03993e+06	1.18627e+06	92480.6	221908	1.10743e+06	910487	17611	870066	681101	2.42005e+06	9.68745e+06	4.27207e+06	615292	5600	3.85216e+06	910823	472691	1.71289e+06	1.05253e+07	1.12058e+06	3.71676e+06	7.55586e+06	1.85508e+06	5.22302e+06	2880	1.30883e+08
High	P31949	S100A11	Protein S100-A11	62	11	665	11	105	11.7	0.00347436	7.12	3.53444e+08	4.90829e+07	5.91213e+07	7.86202e+07	8.82023e+06	7.8525e+07	7.41675e+06	1.76392e+08	2.10151e+08	1.26183e+07	2.07373e+08	7.0715e+06	7.61698e+07	7.69247e+06	5.66139e+06	2.58525e+06	2.19475e+07	1.25385e+07	1.04916e+06	2.91368e+07	1.08279e+07	1.23722e+08	2.27155e+07	1.10709e+07	1.41679e+07	225583	6.61922e+07	1.77146e+07	1.90523e+07	3.72668e+07	1.6e+08	4.17872e+07	3.18712e+07	1.66975e+08	5.75521e+07	3.6575e+07	21247.7	6.18572e+07
High	P50995	ANXA11	Annexin A11	34	17	242	17	505	54.4	0.000271929	7.65	5.75764e+06	2.30839e+06	878713	2.31975e+06	41160.1	3.96459e+06	30883.8	3.73965e+06	1.08243e+07	122948	9.35592e+06	1.80694e+06	8.9163e+06	1.49336e+06	64760.8	46830.6	1.25414e+06	887124	51552.4	4.11479e+06	1.07651e+06	6.32247e+06	6.28491e+06	2.17182e+06	1.57855e+06	11823.7	7.43272e+06	343730	1.19238e+06	1.71533e+06	1.00785e+07	2.47813e+06	1.59645e+06	5.2378e+06	3.10721e+06	1.56668e+06	60156.4	6.69118e+06
High	P00751	CFB	Complement factor B	27	17	207	17	764	85.5	0.000147994	7.06	4.83463e+06	555132	4.19876e+06	7.94147e+06	404648	7.31726e+06	884079	4.25757e+06	3.90502e+06	214195	2.87795e+07	2.17893e+06	2.79158e+06	379075	673018	810319	1.05504e+06	788618	3860	4.77092e+06	4.09765e+06	1.49572e+07	7.72174e+06	2.46705e+06	119400	10927.7	5.54281e+06	496433	1.10792e+06	5.93693e+06	1.07187e+07	3.50432e+06	6.15111e+06	5.32808e+06	1.53057e+06	694134	2880	8.47279e+06
High	P30153	PPP2R1A	Serine/threonine-protein phosphatase 2A 65 kDa regulatory subunit A alpha isoform	30	18	298	14	589	65.3	0.00027896	5.11	1.1839e+07	7.11161e+06	2.94718e+06	8.76138e+06	802278	1.32067e+07	1.14259e+06	2.48944e+07	2.01607e+07	1.51437e+06	4.41007e+07	5.19739e+06	2.0918e+07	4.56921e+06	1.5795e+06	1.41593e+06	3.89498e+06	3.9474e+06	2.21457e+06	5.69549e+06	2.84804e+06	1.1194e+07	1.38091e+07	3.80332e+06	1.49108e+06	1.18983e+06	1.57177e+07	5.71942e+06	3.23401e+06	6.69715e+06	2.77922e+07	8.29e+06	2.30807e+06	1.63564e+07	4.36683e+06	6.75094e+06	335324	1.76588e+07
High	P06280	GLA	Alpha-galactosidase A	28	14	129	14	429	48.7	0.00016192	5.6	1.88264e+06	1.11572e+06	503933	1.01442e+06	63976.9	1.8438e+06	562628	7.73951e+06	9.31528e+06	33178.8	1.86607e+06	421872	9.71681e+06	2.82136e+06	68201.7	147336	2.54033e+06	328452	87708.5	2.54264e+06	28414.2	4.07096e+06	4.74799e+07	507640	56249.7	23537.9	1.36144e+06	6.86087e+06	126648	687017	3.10165e+07	404358	1.52532e+06	684288	495976	6.43063e+06	193366	1.46165e+06
High	O60869	EDF1	Endothelial differentiation-related factor 1	68	16	295	16	148	16.4	0.00109956	9.95	1.15024e+07	3.98875e+06	1.47469e+06	3.03553e+06	193962	5.95009e+06	191515	8.58469e+06	8.03664e+06	386724	1.56673e+07	1.95837e+06	7.10795e+06	522563	160304	159282	526902	1.04928e+06	64093.5	5.48167e+06	809453	4.04722e+06	6.55227e+06	1.13231e+06	1.94608e+06	5600	5.02243e+06	298980	3.04878e+06	4.15598e+06	1.85415e+07	1.68582e+06	1.72697e+06	1.56222e+07	877851	2.75847e+06	8552.98	7.7225e+06
High	Q01469	FABP5	Fatty acid-binding protein 5	90	14	305	12	135	15.2	0.00122658	7.01	1.56253e+07	1.20627e+07	1.21608e+07	1.46271e+07	3.0172e+06	1.02229e+07	2.29158e+06	2.61303e+07	8.1322e+06	2.08712e+06	3.6659e+06	5.28841e+06	9.36384e+06	3.1443e+06	4.68573e+06	4.70311e+06	2.50654e+07	2.2571e+06	1.30174e+06	2.06088e+07	4.78706e+06	7.62248e+06	3.2235e+06	1.42843e+06	1.82047e+06	610620	5.90126e+06	2.38395e+06	1.7765e+06	7.29313e+06	1.52544e+07	2.41842e+07	9.28157e+06	1.25185e+07	1.09357e+06	697554	214940	8.43045e+06
High	P30046	DDT	D-dopachrome decarboxylase	61	10	268	2	118	12.7	0.00128994	7.3	2.72367e+07	1.46895e+07	7.31729e+06	1.69779e+07	1.8347e+06	1.77756e+07	1.50952e+06	6.56303e+07	2.67524e+07	2.93331e+06	6.77509e+07	1.79705e+06	3.41309e+07	3.6324e+06	2.35932e+06	1.70732e+06	1.1431e+07	2.3563e+06	72035.5	3.73378e+06	1.58128e+06	1.04614e+07	1.3004e+07	3.12003e+06	539928	5600	8.28159e+06	1.39889e+07	2.00794e+06	2.90172e+06	2.29659e+07	8.02085e+06	5.93617e+06	1.95481e+07	2.06262e+06	5.28622e+06	18035.5	1.32471e+07
High	P07305	H1-0	Histone H1.0	31	10	143	10	194	20.9	0.000418243	10.84	1.19098e+07	1.42353e+06	1.31515e+06	427653	297246	1.10671e+06	382645	3.06643e+06	1.13802e+07	599194	1.08434e+07	336681	9.46209e+06	504862	1.148e+06	73817.3	771656	1.15206e+06	55595.2	183355	922302	843835	7.58689e+06	1.1448e+06	666838	56574.9	2.08448e+06	960878	1.59929e+06	933763	1.53487e+07	552909	658106	9.51885e+06	336054	1.0728e+06	12519.7	4.67526e+06
High	Q9UNZ2	NSFL1C	NSFL1 cofactor p47	52	17	389	17	370	40.5	0.000587129	5.1	1.68489e+07	1.08626e+07	7.8794e+06	1.10964e+07	1.31797e+06	2.0381e+07	2.70551e+06	1.57852e+08	2.11892e+07	2.76408e+06	2.77816e+07	9.00894e+06	2.45754e+07	5.26141e+06	3.06688e+06	4.3637e+06	1.09391e+07	3.66999e+06	325770	6.50539e+06	2.36999e+06	2.35036e+07	1.23593e+07	3.85128e+06	2.21338e+06	35076	1.80704e+07	4.61807e+07	2.80829e+06	1.54508e+07	2.47557e+07	7.28125e+06	3.09116e+06	2.19716e+07	1.18326e+06	3.43459e+06	46418	1.98131e+07
High	P52565	ARHGDIA	Rho GDP-dissociation inhibitor 1	63	13	293	13	204	23.2	0.000772002	5.11	1.52122e+07	8.02338e+06	2.55405e+06	4.93246e+06	1.34018e+06	1.58762e+07	877619	1.28234e+07	1.6723e+07	4.45707e+06	6.96691e+06	3.48892e+06	1.84641e+07	5.36143e+06	1.97312e+06	519960	3.71835e+06	2.02108e+06	351803	3.52418e+06	1.32775e+06	4.26374e+06	7.071e+06	2.22656e+06	2.27131e+06	5600	9.3607e+06	2.43206e+06	1.56055e+06	1.66814e+06	9.34729e+06	3.83701e+06	2.41799e+06	1.19772e+07	2.61315e+06	2.34453e+06	9442.61	7.60319e+06
High	P11216	PYGB	Glycogen phosphorylase, brain form	25	19	108	16	843	96.6	6.83416e-05	6.86	9.6822e+06	2.38448e+06	3.27393e+06	2.48198e+06	283109	5.57449e+06	334334	6.66125e+06	1.41865e+07	455395	3.2091e+07	939035	2.00901e+07	1.13198e+06	843359	361730	2.60881e+06	566643	96409.7	1.87965e+06	424445	3.88539e+06	4.06172e+06	1.36924e+06	565297	5600	6.5307e+06	3.32379e+06	1.14065e+06	1.45491e+06	7.90245e+06	1.36211e+07	910623	8.58605e+06	2.70486e+06	1.64396e+06	2880	6.09858e+06
High	P08134	RHOC	Rho-related GTP-binding protein RhoC	39	11	376	5	193	22	0.00104473	6.58	3.73955e+06	3.15685e+06	520497	1.72739e+06	216148	3.65776e+06	9595.08	3.52846e+06	4.2595e+06	628723	3.82326e+06	2.11919e+06	4.27963e+06	1.83999e+06	23683.2	42746.9	228604	1.21464e+06	73214.9	2.65606e+06	776528	1.03434e+07	6.69535e+06	1.18964e+06	1.41869e+06	5600	9.29284e+06	771153	2.78952e+06	2.03235e+06	8.08574e+06	1.37214e+06	1.60085e+06	7.54534e+06	2.70252e+06	2.44272e+06	2880	2.45651e+06
High	P16070	CD44	CD44 antigen	19	17	291	17	742	81.5	0.00021826	5.33	1.55915e+07	5.97554e+06	1.01386e+07	1.8917e+07	2.12996e+06	1.39801e+07	2.84946e+06	2.47482e+07	2.36925e+07	1.2527e+06	9.68046e+07	6.699e+06	2.3547e+07	8.89749e+06	3.79503e+06	2.03817e+06	7.48473e+06	2.78084e+06	645218	5.02064e+06	1.69902e+06	2.63177e+07	8.15736e+06	3.66816e+06	609934	5600	9.40962e+06	1.40517e+06	3.34657e+06	9.7878e+06	2.23394e+07	1.08129e+07	7.34492e+06	1.96105e+07	2.01359e+06	2.78469e+06	14216.4	2.62063e+07
High	P58107	EPPK1	Epiplakin	15	23	85	17	5088	555.3	9.35686e-06	5.62	3.60672e+06	165233	107495	975572	4470	3.85122e+06	12586.1	7.41568e+06	2.24657e+06	15116.5	169152	287420	309295	384362	50242.1	44458.5	118268	181659	13502	22386.7	237504	630356	93663.3	23476.2	101999	19879.7	2.46897e+06	545509	98988.2	314026	997381	486985	13600	2.00717e+06	4.06583e+06	414972	2880	1.31474e+06
High	Q96Q06	PLIN4	Perilipin-4	23	18	128	18	1357	134.3	5.82603e-05	8.73	4.27784e+06	8.43305e+06	1.76151e+06	2.74083e+06	2.78656e+06	5.48351e+06	2.91602e+06	765394	4.07813e+06	2.27848e+06	1.48175e+06	3.75661e+06	9.50108e+06	1.57935e+06	2.8012e+06	8.54889e+06	5.61755e+06	6.41274e+06	5.73297e+06	5.94507e+06	5.36475e+06	5.03466e+06	4.11275e+06	3.10963e+06	6.75082e+06	5.08047e+06	5.33954e+06	6.94706e+06	3.3305e+06	1.02657e+06	2.61473e+06	3.18423e+06	1.33815e+07	1.67493e+06	3.62956e+06	2.47322e+06	2.5095e+06	1.6903e+06
High	Q9GZM7	TINAGL1	Tubulointerstitial nephritis antigen-like	33	13	60	13	467	52.4	6.99937e-05	6.99	5.13481e+06	1284559	486375	608732	4470	1.20228e+06	50592.8	3.37671e+06	2.67119e+07	36406	1.86419e+06	1.55883e+06	909989	890424	323358	539810	570772	1980	7649.69	1.08747e+06	72602.6	4.98447e+06	5.80557e+06	138077	40789	17603.4	1.06879e+06	184565	185220	946266	2.50087e+06	475503	679776	724643	88283.7	59911.8	7397.97	818282
High	Q9BYX7	POTEKP	Putative beta-actin-like protein 3	27	9	1386	4	375	42	0.00201722	6.33	4.78509e+06	1.12026e+06	471976	2.88643e+06	118315	1.82471e+06	44398.4	1.1836e+07	5.2913e+06	162132	1.16813e+07	185921	1.70549e+06	393043	114642	39428.8	1.05825e+06	159825	3860	1.1495e+06	141950	1.75624e+06	2.75385e+06	370243	295504	5600	674720	1.62891e+06	267352	1.16188e+06	3.40002e+06	618750	832221	4.70739e+06	106093	743449	2880	1.69925e+06
High	P84090	ERH	Enhancer of rudimentary homolog	63	8	399	8	104	12.3	0.00198293	5.92	5.63792e+07	2.27732e+07	2.01176e+07	2.43335e+07	2.61958e+06	2.38686e+07	2.40137e+06	3.78187e+07	8.16157e+07	8.40562e+06	8.60604e+07	1.90324e+07	4.25853e+07	1.52799e+07	1.03417e+07	1.38256e+06	6.81069e+06	1.42618e+07	2.67486e+06	2.68162e+07	9.65408e+06	3.80753e+07	4.14428e+07	1.24105e+07	2.05704e+07	1.50838e+06	2.95796e+07	3.956e+06	2.41653e+07	3.82282e+07	1.01054e+08	1.40724e+07	1.60046e+07	1.0076e+08	2.30292e+07	3.36755e+07	95270.5	5.69945e+07
High	P07741	APRT	Adenine phosphoribosyltransferase	88	16	421	16	180	19.6	0.001313	6.02	1.86695e+07	1.74088e+07	5.57333e+06	1.33192e+07	989783	2.53315e+07	111117	3.44359e+07	3.30976e+07	3.12354e+06	9.74544e+07	3.07093e+06	3.78954e+07	3.36255e+06	614616	10000	6.02104e+06	6.96755e+06	30441.3	7.28932e+06	1.52984e+06	8.76828e+06	1.08304e+07	5.51732e+06	4.7047e+06	5600	1.07276e+07	7.8193e+06	6.89517e+06	5.76357e+06	2.40131e+07	1.45608e+07	7.72713e+06	2.7227e+07	2.97886e+06	5.94695e+06	2880	2.45232e+07
High	Q9NY33	DPP3	Dipeptidyl peptidase 3	32	16	154	16	737	82.5	0.000114105	5.1	3.16155e+06	3.54805e+06	85472.3	763788	4470	4.50665e+06	61124.9	8.87318e+06	2.92126e+06	191595	2.26018e+07	175675	3.13499e+06	429573	63549.9	74906.3	610071	1.00652e+06	28835.9	986936	379794	5.15974e+06	2.53512e+06	934119	343257	5600	7.54272e+06	2.1556e+06	415962	457033	3.6598e+06	772283	238200	3.16992e+06	681802	1.10824e+06	2880	1.04364e+06
High	P84103	SRSF3	Serine/arginine-rich splicing factor 3	49	12	481	11	164	19.3	0.00152344	11.65	4.60387e+07	9.94177e+06	3.8662e+06	7.73268e+06	765764	1.46128e+07	399516	4.15431e+07	2.35337e+07	2.41352e+06	5.7336e+07	3.19203e+06	3.39578e+07	2.55493e+06	1.63975e+06	38485.4	2.05616e+06	7.17062e+06	766659	1.74328e+07	3.82511e+06	1.40824e+07	2.98569e+07	5.15876e+06	6.88457e+06	132233	1.87321e+07	3.14052e+06	9.23127e+06	1.74466e+07	1.10315e+08	7.52772e+06	3.58012e+06	6.3367e+07	1.04543e+07	1.50977e+07	37164.7	2.03725e+07
High	O60506	SYNCRIP	Heterogeneous nuclear ribonucleoprotein Q	36	20	262	13	623	69.6	0.000230108	8.59	1.20281e+07	2.53125e+06	2.38551e+06	4.52352e+06	19594.7	5.4393e+06	250228	1.31309e+07	1.03822e+07	107214	2.93183e+07	1.68332e+06	1.03313e+07	2.4183e+06	547901	19049.3	622859	1.22456e+06	429139	3.91454e+06	1.02945e+06	6.89875e+06	3.91313e+06	1.60997e+06	1.11357e+06	403241	7.61956e+06	1.10576e+06	1.68695e+06	5.66914e+06	1.72379e+07	5.29793e+06	1.50446e+06	1.21545e+07	2.47087e+06	3.22255e+06	22297.9	8.38379e+06
High	Q7Z794	KRT77	Keratin, type II cytoskeletal 1b	25	19	349	12	578	61.9	0.000344646	5.99	2.4844e+06	399563	519759	1.42547e+06	149360	754372	374874	4.03195e+06	2.42449e+06	1.61141e+06	1.76899e+06	645922	2.3035e+06	408678	6.23576e+06	2.62245e+06	322201	513198	12934.4	631067	487652	460523	801161	340464	247305	402867	255277	48005.2	675578	1.2743e+06	1.15559e+06	382199	262270	386191	201834	491126	599080	644537
High	P62857	RPS28	40S ribosomal protein S28	97	14	641	14	69	7.8	0.00502345	10.7	5.25378e+07	1.62922e+07	6.80925e+06	1.8808e+07	1.46431e+06	2.31984e+07	332710	3.36318e+07	3.79237e+07	3.64845e+06	3.71784e+07	1.76545e+06	2.36226e+07	937870	1.06187e+06	28602.5	8.03322e+06	9.60904e+06	888596	3.33546e+07	6.95777e+06	2.97023e+07	3.61043e+07	1.20217e+07	1.22269e+07	236333	2.04736e+07	3.08008e+06	1.65542e+07	4.36116e+06	2.87885e+07	7.30968e+06	6.50889e+06	2.47438e+07	3.15341e+06	1.09078e+07	61212.3	1.18945e+07
High	O94760	DDAH1	N(G),N(G)-dimethylarginine dimethylaminohydrolase 1	48	15	411	14	285	31.1	0.000807831	5.81	11298325	8.2679e+06	2.07891e+06	1.50506e+06	443461	5.01832e+06	346673	1.07813e+07	4.21505e+07	923975	2.53577e+07	7.74553e+06	1.76682e+07	5.07191e+06	971724	58484.9	1.93437e+06	6.84138e+06	180638	7.1669e+06	1.33675e+06	5.47556e+06	2.05049e+07	5.80578e+06	3.35868e+06	251062	1.82536e+06	1.88539e+06	1.55234e+06	4.36435e+06	4.97624e+07	1.00107e+07	4.3605e+06	2.09737e+07	6.6584e+06	1.82132e+07	92857.9	1.52155e+07
High	P17844	DDX5	Probable ATP-dependent RNA helicase DDX5	30	22	248	12	614	69.1	0.000219388	8.92	1.27194e+07	768746	32500.7	542126	76265.2	3.30604e+06	23943	8.73518e+06	2.3673e+06	282621	6.18469e+06	95906.9	6.41087e+06	187166	107601	47061.2	173864	1980	52596.4	1.37475e+06	214926	2.08934e+06	2.19723e+06	1.01402e+06	534124	5600	4.76445e+06	123744	3.03489e+06	1.04462e+06	8.6493e+06	741069	13600	5.63882e+06	415478	932390	10422.7	3.83978e+06
High	P07686	HEXB	Beta-hexosaminidase subunit beta	30	19	228	18	556	63.1	0.000220874	6.76	1.80537e+07	7.26434e+06	6.14816e+06	6.83921e+06	802434	1.38743e+07	576077	5.52416e+07	2.45843e+07	1.75092e+06	1.47804e+07	1.39542e+06	1.4539e+07	2.44096e+06	838038	534194	4.1372e+06	1.48541e+06	326181	2.64243e+06	710666	9.25981e+06	1.04783e+07	5.31195e+06	727287	114278	1.64139e+07	4.95084e+06	1.0909e+06	4.03585e+06	1.57755e+07	4.67086e+06	2.51279e+06	9.50793e+06	3.69347e+06	3.30311e+06	84097.1	7.79193e+06
High	Q15847	ADIRF	Adipogenesis regulatory factor	93	9	196	9	76	7.9	0.00151659	5.31	1.88267e+07	1.42395e+07	5.04665e+06	4.93033e+06	1.68558e+06	4.09667e+06	567819	8.23124e+06	3.79417e+07	2.68448e+06	2.62899e+06	1.98461e+06	8.96544e+06	1.36475e+06	1.68734e+06	2.0104e+06	9.05736e+06	2.01556e+06	1.45053e+06	699150	2.80831e+06	1.70926e+06	4.03723e+06	4.75567e+06	3.17587e+06	224115	5.09171e+06	2.15401e+06	434470	1.26068e+06	1.2474e+07	7.2295e+06	9.08994e+06	2.26272e+07	5.04611e+06	3.18704e+06	26297.2	7.42248e+07
High	Q7KZF4	SND1	Staphylococcal nuclease domain-containing protein 1	25	20	168	20	910	101.9	0.00010078	7.17	3.47306e+06	2.93606e+06	1.87015e+06	2.11196e+06	318034	4.67726e+06	34933.3	7.90331e+06	3.10102e+06	399652	2.91871e+07	760711	2.35227e+06	970938	317816	99813.9	1.16345e+06	791240	75296.8	2.88538e+06	663424	5.55366e+06	3.75514e+06	1.22685e+06	1.05764e+06	38707.9	9.57532e+06	1.79109e+06	2.76103e+06	2.86462e+06	6.12819e+06	1.64295e+06	1.35186e+06	5.79581e+06	1.99166e+06	2.68259e+06	425728	3.30642e+06
High	P50238	CRIP1	Cysteine-rich protein 1	88	7	349	7	77	8.5	0.00250984	8.75	5.05179e+07	4.5586e+07	3.01761e+06	5.96196e+06	1.03472e+06	5.25912e+06	129868	3.12803e+07	3.23532e+07	7.07135e+06	2.71736e+07	1.72558e+06	4.92015e+07	1.62959e+06	304973	312266	108835	1.71442e+06	1.29747e+06	5.64121e+06	6.30556e+06	2.08492e+07	4.25327e+07	1.01988e+07	6.53007e+06	676076	4.24946e+07	1.25051e+06	3.2833e+07	3.91116e+06	6.35385e+07	1.77131e+06	1.57573e+07	2.23586e+07	3.92309e+07	1.36674e+07	134178	4.41369e+07
High	Q02790	FKBP4	Peptidyl-prolyl cis-trans isomerase FKBP4	40	15	207	15	459	51.8	0.000244275	5.43	3.87622e+06	5.91054e+06	186726	917933	131167	4.93365e+06	37124.2	1.7602e+07	4.96053e+06	191141	1.79865e+07	1.34926e+06	1.31921e+07	1.28132e+06	201327	239667	275831	1.45744e+06	96180.7	1.60909e+06	524779	6.72175e+06	5.7799e+06	2.28207e+06	856506	45315.4	7.26136e+06	898975	3.15984e+06	4.70791e+06	8.30149e+06	7.46946e+06	1.39846e+06	5.05023e+06	2.33417e+06	1.66737e+06	2880	5.30879e+06
High	Q9UGM3	DMBT1	Deleted in malignant brain tumors 1 protein	32	14	32	14	2413	260.6	7.5061e-06	5.44	109430	169252	550831	376825	207359	200947	42601.3	3.91207e+06	125901	7080	721618	109334	235310	85330.4	403227	351494	7.78708e+06	270716	9389.79	371539	51537.6	1.13004e+08	779682	36032	136655	56397.3	310877	1.54024e+07	125470	357224	350425	228811	114434	532274	64987.9	2700	12351.9	1.4804e+06
High	P14314	PRKCSH	Glucosidase 2 subunit beta	24	18	339	18	528	59.4	0.000348861	4.41	1.29028e+07	5.39259e+06	4.13264e+06	1.43721e+07	484176	1.70631e+07	128427	3.25464e+07	1.4162e+07	360693	1.04237e+08	3.42264e+06	1.48984e+07	3.46424e+06	460698	273258	3.20394e+06	2.40392e+06	687372	4.54394e+06	1.53978e+06	1.8458e+07	1.15229e+07	4.11833e+06	1.52296e+06	853483	2.47751e+07	4.52134e+06	2.08031e+06	2.00477e+07	2.88311e+07	7.90159e+06	2.71189e+06	1.98002e+07	3.78035e+06	4.15085e+06	234405	1.27411e+07
High	Q8TD06	AGR3	Anterior gradient protein 3	78	15	317	14	166	19.2	0.00100925	7.99	9.71407e+06	3.63338e+07	818860	5.10122e+06	467723	2.64907e+07	303781	2.09443e+06	1.04459e+08	2.72384e+06	1.60588e+06	9.11118e+06	3.71559e+07	1.49981e+07	679231	75885.6	93337.1	5.27674e+06	3296.22	1.44508e+06	9.42272e+06	2.76647e+07	2.58905e+07	2.95602e+07	2.7541e+07	27779.8	4.55256e+07	3208336	1.8033e+06	3.99915e+06	6.60903e+07	244632	7.38565e+06	2.36423e+07	3.10621e+07	2.42212e+07	2880	3.41832e+07
High	Q8N1G4	LRRC47	Leucine-rich repeat-containing protein 47	33	18	171	18	583	63.4	0.000164872	8.28	4.62805e+06	3.59751e+06	487048	1.65671e+06	54742.2	2.93676e+06	8138.58	6.58581e+06	5.39881e+06	353149	1.6726e+07	418186	5.58575e+06	733383	93202.6	10000	510723	1.16055e+06	6796.86	1.93939e+06	356444	1.6815e+06	4.09764e+06	625090	1.46679e+06	31234.7	2.81398e+06	516854	1.56967e+06	1.04786e+06	1.23146e+07	938842	665626	7.79602e+06	1.18198e+06	2.08102e+06	2880	4.48372e+06
High	P05109	S100A8	Protein S100-A8	59	11	111	11	93	10.8	0.000628258	7.03	8.68514e+06	1.80415e+06	7.04744e+06	2.37723e+07	82754.2	2.64873e+07	439585	4.37753e+07	3.11243e+06	964362	3.2508e+06	326890	2.88661e+06	2.50885e+06	663406	1.49214e+06	2.0646e+07	57276.7	61905.5	207433	42014.9	2.29631e+08	1.01886e+06	101295	337431	5600	2.90887e+06	1.7332e+07	580946	228383	1.86497e+06	950836	547163	1.48018e+06	142087	281620	2880	3.46328e+06
High	Q96C19	EFHD2	EF-hand domain-containing protein D2	57	16	228	14	240	26.7	0.00052199	5.2	8.02007e+06	2.74891e+06	3.74739e+06	7.32163e+06	403458	5.274e+06	296750	6.6027e+06	4.04287e+06	456553	5.15645e+06	1.59492e+06	3.69185e+06	1.28439e+06	326763	220280	5.72788e+06	1.31706e+06	66918.4	5.04598e+06	1.20018e+06	4.85313e+06	4.66652e+06	1.50094e+06	2.32737e+06	102698	3.44662e+06	778177	3.57099e+06	1.12073e+07	9.4132e+06	2.47205e+06	4.67174e+06	1.49041e+07	1.14606e+06	1.93324e+06	36368.3	8.81631e+06
High	Q9NR45	NANS	Sialic acid synthase	63	18	264	18	359	40.3	0.00040044	6.74	5.16619e+06	3.63224e+06	1.51301e+06	2.52089e+06	23714.5	1.10747e+07	28369.3	8.49153e+06	1.35001e+07	448940	9.24064e+06	743115	1.03852e+07	1.45157e+06	98604.9	126185	584429	762377	3860	1.69007e+06	663615	9.34957e+06	1.10158e+07	2.51513e+06	576289	5600	1.4753e+07	1.24317e+06	1.79916e+06	1.0749e+06	1.39688e+07	1.683e+06	1.4145e+06	9.46014e+06	5.76479e+06	2.10091e+06	21360.2	4.88735e+06
High	P14543	NID1	Nidogen-1	19	21	134	20	1247	136.3	6.00963e-05	5.29	6.54794e+06	4.07029e+06	1.83593e+06	3.30969e+06	300396	2.2349e+06	645845	6.84197e+06	1.48073e+07	765194	2.48996e+06	3.05702e+06	2.79816e+06	3.39251e+06	1.41526e+06	458848	2.74667e+06	518502	40596.9	1.55831e+06	1.00308e+06	2.80684e+06	1.77919e+06	447136	182435	5600	1.0265e+06	963373	236175	2.4546e+06	2.61413e+06	2.31946e+06	1.84228e+06	1.08287e+06	469654	230927	2880	994309
High	Q13177	PAK2	Serine/threonine-protein kinase PAK 2	43	15	152	9	524	58	0.000160197	5.96	5.12282e+06	1.29771e+06	1.21427e+06	2.34352e+06	55325.5	2717106	64456.3	5.30483e+06	4.70917e+06	132678	1.63491e+07	1.12045e+06	3.77984e+06	855852	9280	63798.7	1.29359e+06	748634	9016.3	2.74532e+06	688693	3.8604e+06	3.40347e+06	985586	645610	98685.2	4.30873e+06	1.97467e+06	1.38109e+06	4.25772e+06	1.06627e+07	1.28131e+06	873911	7.28447e+06	653329	868899	48256.2	2.41612e+06
High	P51911	CNN1	Calponin-1	35	15	199	15	297	33.2	0.000366399	9.07	6.05568e+07	1.01116e+07	1.0487e+06	5.56833e+06	265658	3.33097e+06	697040	1.05952e+07	9.84831e+07	792218	1.95569e+06	6.70586e+06	9.94902e+06	391007	1.29915e+06	10000	1.25767e+06	1.78809e+06	37129.9	1.60182e+06	2.89276e+06	9.86472e+06	4.3905e+06	2.67838e+06	1.20601e+06	58958.5	4.92421e+06	725491	2.82279e+06	3.73804e+06	2.35733e+07	1.93478e+06	4.28288e+06	3.4996e+07	1.32321e+06	2.94989e+06	2880	2.07628e+06
High	P00505	GOT2	Aspartate aminotransferase, mitochondrial	40	16	192	16	430	47.5	0.000247085	9.01	3.65219e+06	1.75819e+06	311297	632629	89288.3	5.25775e+06	33233.3	1.5397e+08	4.37859e+06	183540	1.05249e+07	43511.6	2.24161e+07	461823	89048.8	10000	398432	170560	19121.6	2.06838e+06	138433	6.54956e+06	4.94398e+06	3.51837e+06	185584	49914.3	6.40506e+06	1.85989e+06	1.25021e+06	1.62407e+06	6.4344e+06	5000540	249760	4.73786e+06	1.47359e+06	774146	2880	7.86394e+06
High	O75531	BANF1	Barrier-to-autointegration factor	89	14	240	14	89	10.1	0.00145254	6.09	3.0712e+07	7.36769e+06	9.47783e+06	1.34992e+07	331706	1.39584e+07	2.93115e+06	2.37924e+07	6.6478e+07	958723	3.17949e+07	3.91686e+06	2.82325e+07	3.46406e+06	1.94021e+06	571182	3.21276e+06	2.06004e+06	87232.9	3.28731e+06	1.73777e+06	2.52827e+07	1.26131e+07	2.17229e+06	1.44913e+06	5600	1.58987e+07	6.43608e+06	2.6507e+06	3.35084e+06	2.50655e+07	8.18513e+06	2.96436e+06	2.54465e+07	5.38815e+06	3.52008e+06	80940	5.30992e+06
High	Q9H299	SH3BGRL3	SH3 domain-binding glutamic acid-rich-like protein 3	55	11	491	11	93	10.4	0.00288594	4.93	6.54498e+07	2.10847e+07	3.64028e+07	4.79166e+07	7.44221e+06	4.36997e+07	7.0039e+06	3.97376e+07	5.03709e+07	7.38124e+06	3.48492e+07	1.9382e+07	2.81648e+07	5.66397e+06	8.94493e+06	4.48708e+06	3.55598e+07	1.40359e+07	2.674e+06	5.54129e+07	1.96154e+07	2.97889e+07	2.91601e+07	1.35576e+07	1.11544e+07	587749	2.84381e+07	1.42451e+07	1.48378e+07	6.15609e+07	9.5284e+07	3.11481e+07	7.20459e+07	1.49171e+08	2.70071e+07	1.41825e+07	177447	5.16375e+07
High	P13489	RNH1	Ribonuclease inhibitor	46	17	245	17	461	49.9	0.000300127	4.82	1.36614e+07	8.83574e+06	9.383e+06	8.19963e+06	3.77915e+06	8.32993e+06	1.12575e+06	1.73487e+07	2.35295e+07	2.63923e+06	6.86641e+06	4.34988e+06	1.35642e+07	4.82396e+06	2.09312e+06	1.2628e+06	6.01221e+06	4.08241e+06	1.57524e+06	2.72632e+06	2.06255e+06	4.35939e+06	5.18761e+06	2.14621e+06	2.48661e+06	2.45008e+06	6.40774e+06	5.186e+06	2.55144e+06	3.95904e+06	1.9935e+07	3.64848e+06	4.00408e+06	1.89801e+07	5.00602e+06	4.36912e+06	2.92465e+06	1.23981e+07
High	P13797	PLS3	Plastin-3	30	18	217	10	630	70.8	0.000187355	5.6	7.26481e+06	1.36337e+06	997927	5.91582e+06	420206	2.23546e+06	5960	2.11077e+07	3.74194e+06	214511	1.27136e+06	432276	2.52704e+06	288833	257282	51572	1.02893e+06	406636	57040.6	986078	604482	2.32124e+06	2.70469e+06	608300	116127	5600	1.72641e+06	3.67438e+06	454241	1.60589e+06	9.13846e+06	2.81963e+06	1.24593e+06	9.06954e+06	4.23433e+06	384394	2880	857999
High	P13798	APEH	Acylamino-acid-releasing enzyme	27	19	242	19	732	81.2	0.000182179	5.48	5.04669e+06	2.57482e+06	769143	1.65979e+06	4470	4.11152e+06	53421.2	1.33674e+07	7.61032e+06	844966	8.6096e+06	1.14111e+06	9.86428e+06	1.34104e+06	385826	104358	1.99173e+06	1.05008e+06	61302	2.08283e+06	1.09867e+06	2.98842e+06	1.01465e+07	5.52309e+06	1.01526e+06	5600	6.13215e+06	6.58018e+06	762633	2.11849e+06	8.7568e+06	1.47256e+06	3.58531e+06	9.49213e+06	2.46509e+06	3.74495e+06	2880	9.3105e+06
High	P25398	RPS12	40S ribosomal protein S12	89	12	412	12	132	14.5	0.00173687	7.21	3.95838e+07	1.3066e+07	1.38341e+07	2.15925e+07	1.57693e+06	1.48165e+07	1.26593e+06	3.91807e+07	5.39908e+07	2.46194e+06	7.53596e+07	5.71371e+06	2.25187e+07	5.05046e+06	2.23842e+06	385225	6.13528e+06	2.10262e+06	365088	6.37314e+06	1.37993e+06	1.93718e+07	1.44419e+07	4.05589e+06	1.28197e+06	5600	1.68544e+07	1.40375e+08	3.41245e+06	1.51055e+07	5.55357e+07	1.70201e+07	8.59679e+06	3.90312e+07	6.63618e+06	1.11062e+07	11195.3	2.06426e+07
High	P61158	ACTR3	Actin-related protein 3	55	17	194	16	418	47.3	0.000250714	5.88	8.44404e+06	1.04001e+06	792382	3.12004e+06	4470	4.71367e+06	15531.8	1.22589e+07	5.95168e+06	7080	2.42594e+07	792566	4.95717e+06	433572	50822.8	17757.6	748950	232639	3860	3.44409e+06	273243	8.14859e+06	5.74349e+06	1.22434e+06	336323	56789.3	7.02623e+06	1.22605e+06	1.96435e+06	3.65816e+06	9.76872e+06	1.85556e+06	1.2563e+06	1.05733e+07	1.53818e+06	1.30626e+06	2880	5.55845e+06
High	Q9NRX4	PHPT1	14 kDa phosphohistidine phosphatase	76	9	177	9	125	13.8	0.000784031	6.07	4.36989e+06	5.12285e+06	4.06516e+06	1.97537e+06	432121	3.44105e+06	556790	684467	1.15151e+07	696341	899961	5.28053e+06	3.59312e+06	1.92233e+06	589903	27530.7	636371	1.1315e+06	128899	2.32305e+06	1.77599e+06	2.67695e+06	4.87354e+06	2.63083e+06	911163	5600	1.09041e+07	945708	2.06064e+06	5.81834e+06	2.49008e+07	1.01562e+06	3.30744e+06	1.57576e+07	5.66459e+06	3.97171e+06	2880	8.97099e+06
High	P62241	RPS8	40S ribosomal protein S8	53	11	126	11	208	24.2	0.000318269	10.32	4.71742e+06	1.22377e+06	924184	1.66116e+06	202758	3.11446e+06	27593.4	7.84644e+06	3.47944e+06	452081	1.09541e+07	189992	2.7531e+06	216469	164172	10000	1.24069e+06	296203	34041.7	1.6272e+06	178756	2.73201e+06	2.19645e+06	448244	776204	33907.4	5.40361e+06	290575	1.64652e+06	705802	5.0127e+06	929065	237102	4.5182e+06	1.53058e+06	701166	2880	956445
High	Q9Y4L1	HYOU1	Hypoxia up-regulated protein 1	20	20	183	20	999	111.3	0.000100507	5.22	4.17399e+06	1.06448e+06	34790.7	3.88707e+06	4470	1.00182e+07	44314	1.21975e+07	1.64896e+06	18053.4	1.34561e+07	81623.5	2.32288e+06	104933	16808.1	10000	468418	187294	3860	2.24932e+06	107686	4.40851e+06	5.2209e+06	1.15996e+06	256365	5600	1.3468e+07	1.35622e+06	1.84109e+06	3.57093e+06	1.04338e+07	4.47741e+06	275539	7.09204e+06	1.51943e+06	1.87937e+06	73262.9	5.11471e+06
High	P27695	APEX1	DNA-(apurinic or apyrimidinic site) endonuclease	53	14	183	14	318	35.5	0.00031511	8.12	1.20301e+07	2.22629e+06	928593	2.10846e+06	59768.1	5.58156e+06	241006	9.31021e+06	8.24638e+06	519569	1.45801e+07	915349	8.14614e+06	787080	213200	47200.4	752504	1.17714e+06	60808.5	2.80885e+06	551362	3.33946e+06	6.17736e+06	1.48017e+06	1.35389e+06	25051.2	8.15374e+06	1.43023e+06	1.69754e+06	3.49089e+06	1.08903e+07	2.33418e+06	650818	8.58812e+06	1.04638e+06	2.17958e+06	2880	4.40081e+06
High	Q15366	PCBP2	Poly(rC)-binding protein 2	34	10	345	4	365	38.6	0.00054635	6.79	8.83717e+06	3.49485e+06	969209	3.45479e+06	199295	6.34799e+06	61829.3	1.1971e+07	7.91197e+06	727421	1.84182e+07	418536	8.78021e+06	1.46854e+06	132950	10000	1.09843e+06	496071	111355	1.25623e+06	264715	4.08181e+06	2.6419e+06	725386	358789	5600	4.16341e+06	878953	1.11959e+06	1.29702e+06	5.9179e+06	1.45108e+06	563183	4.16095e+06	831716	1.0594e+06	2880	3.16731e+06
High	P62942	FKBP1A	Peptidyl-prolyl cis-trans isomerase FKBP1A	60	11	479	11	108	11.9	0.00246052	8.16	2.43175e+07	1.08069e+07	1.28917e+07	1.65289e+07	1.68964e+06	1.46905e+07	233459	1.58954e+07	2.27127e+07	1.72551e+06	2.98071e+07	2.74118e+06	2.65614e+07	2.14713e+06	1.30634e+06	156105	5.96303e+06	4.18807e+06	152922	1.0073e+07	2.74788e+06	1.14148e+07	1.02823e+07	2.94582e+06	1.43318e+06	5600	7.02369e+06	5.70913e+06	2.84438e+06	9.99941e+06	3.20843e+07	1.50716e+07	9.43177e+06	3.17041e+07	1.56353e+06	4.98208e+06	2880	1.77827e+07
High	P14317	HCLS1	Hematopoietic lineage cell-specific protein	40	15	192	15	486	54	0.000217343	4.81	7.24737e+06	588772	2.53844e+06	6.84378e+06	74664.2	2.27825e+06	54740	1.02661e+07	2.01589e+06	221812	735851	997574	1.7152e+06	649783	88792.7	68407.2	2.94892e+06	272854	3860	5.05433e+06	980882	2.94389e+06	2.84757e+06	1.20184e+06	1.12963e+06	5600	1.96538e+06	967838	1.24169e+06	7.98492e+06	5.84199e+06	893820	2.29121e+06	1.07437e+07	498425	191446	2880	3.05293e+06
High	Q13404	UBE2V1	Ubiquitin-conjugating enzyme E2 variant 1	60	13	466	8	147	16.5	0.0017264	7.93	2.46607e+07	1.78258e+07	7.93821e+06	1.62585e+07	1.18878e+06	1.50994e+07	771384	3.00457e+07	4.19495e+07	1.87966e+06	6.43057e+07	5.95971e+06	2.52517e+07	3.1788e+06	1.41583e+06	460361	5.53983e+06	4.42438e+06	588282	1.46542e+07	2.71102e+06	1.58958e+07	1.19832e+07	5.55093e+06	5.81608e+06	629480	1.16086e+07	1.52178e+07	1.42757e+07	1.51646e+07	4.02858e+07	9.40228e+06	1.07412e+07	4.2892e+07	1.13248e+07	1.64803e+07	528803	2.57287e+07
High	P82979	SARNP	SAP domain-containing ribonucleoprotein	55	15	144	15	210	23.7	0.000371409	6.42	1.54724e+07	1.0373e+06	832345	2.27823e+06	85438.8	3.56982e+06	52762.4	1.18497e+07	6.33039e+06	137778	1.83277e+07	1.03075e+06	5.10987e+06	545294	139342	10000	624351	354151	47408.9	2.61857e+06	295852	2.8389e+06	7.46167e+06	1.09805e+06	1.28985e+06	5600	2.32721e+06	335408	2.95466e+06	3.92622e+06	2.40318e+07	864784	617314	1.76689e+07	720502	2.45053e+06	2880	6.5947e+06
High	Q13185	CBX3	Chromobox protein homolog 3	64	13	210	11	183	20.8	0.000617156	5.33	8.5402e+06	3.63476e+06	1.99353e+06	4.87735e+06	237318	8.17026e+06	592565	1.39506e+07	1.75336e+07	621890	2.09155e+07	3.22264e+06	1.29712e+07	4.22883e+06	415613	47224.3	2.01689e+06	2.36152e+06	154465	1.87469e+06	1.00394e+06	5.69653e+06	6.4852e+06	1.49206e+06	2.11091e+06	140111	1.106e+07	3.64553e+06	3.67166e+06	6.7469e+06	1.58555e+07	3.2893e+06	1.14608e+06	9.71265e+06	1.98027e+06	3.01558e+06	10288.2	1.0864e+07
High	P45974	USP5	Ubiquitin carboxyl-terminal hydrolase 5	26	19	143	19	858	95.7	9.13404e-05	5.03	4.64786e+06	2.20922e+06	429162	1.48668e+06	4470	4.41384e+06	65190.3	9.12492e+06	4.61756e+06	177656	9.77127e+06	388820	5.09279e+06	817657	151115	76772.7	577619	1.56299e+06	65238.8	801630	683280	7.80674e+06	2.87207e+06	966449	801529	52548.5	7.6861e+06	2.33138e+06	1.27136e+06	1.20783e+06	6.94534e+06	3.05521e+06	456443	3.9624e+06	762827	1.50828e+06	23574.9	2.91451e+06
High	Q53EL6	PDCD4	Programmed cell death protein 4	32	14	95	14	469	51.7	0.000112324	5.21	4.68905e+06	860851	508936	595675	131183	2.30066e+06	83432.3	5.26077e+06	1.44158e+07	163015	12823917	764297	1.90513e+06	252692	320214	1.06031e+06	71052.9	454582	6844.36	1.04129e+06	552257	1.36035e+06	7.52299e+06	747509	396370	62968.6	70803.5	595021	505846	547690	1.47049e+07	1.3771e+06	308785	6.11695e+06	418238	2.32753e+06	2880	818023
High	P28482	MAPK1	Mitogen-activated protein kinase 1	46	15	269	11	360	41.4	0.000397183	6.98	1.9553e+07	1.37904e+07	6.45767e+06	1.03495e+07	2.25054e+07	4.20667e+07	1.43832e+06	1.77831e+07	1.47501e+07	1.34232e+07	1.68323e+07	3.83008e+06	1.53146e+07	5.89752e+06	4.37337e+06	4.05485e+06	1.5135e+07	7.97904e+07	5.91448e+07	3.24214e+07	4.87869e+07	1.54706e+07	1.36681e+07	3.07901e+07	7.6313e+07	1.10193e+08	2.05077e+07	2.93859e+07	1.29477e+07	7.20483e+06	1.66023e+07	1.07571e+07	5.18128e+06	1.11401e+07	3.92593e+06	9.19513e+06	15451376	5.55434e+06
High	P08294	SOD3	Extracellular superoxide dismutase [Cu-Zn]	48	13	277	12	240	25.8	0.000656295	6.61	1.35384e+07	1.18801e+07	2.15061e+07	2.79011e+07	6.52483e+06	1.70804e+07	6.74942e+06	1.06652e+07	3.01565e+07	5.34867e+06	3.72863e+07	1.55926e+07	2.98987e+07	4.54133e+06	8.63468e+06	8.46815e+06	2.85358e+07	2.62931e+07	1.51363e+06	8.00971e+06	9.03662e+06	9.52025e+06	1.67388e+07	5.13686e+06	2.42674e+06	680471	5.58999e+06	834335	3.8465e+06	2.06294e+07	1.03745e+07	1.99673e+07	1.27777e+07	1.56745e+07	3.74251e+06	1.42506e+06	34406.2	3.80992e+07
High	Q9UQ80	PA2G4	Proliferation-associated protein 2G4	46	18	302	18	394	43.8	0.000421475	6.55	1.5491e+07	3.7445e+06	1.37483e+06	4.17405e+06	54550.2	8.60444e+06	117410	2.26052e+07	1.03934e+07	624855	3.10723e+07	1.40284e+06	1.32186e+07	1.42402e+06	511493	47692.7	1.82223e+06	1.22528e+06	135920	3.78329e+06	747921	8.52067e+06	1.31842e+07	3.77946e+06	2.38465e+06	26723.2	8.66565e+06	3.50397e+06	3.82323e+06	3.75952e+06	1.57706e+07	3.54684e+06	2.10198e+06	1.02869e+07	2.93732e+06	5.70441e+06	15568.8	8.21575e+06
High	P02750	LRG1	Leucine-rich alpha-2-glycoprotein	38	15	193	14	347	38.2	0.000308839	6.95	3.71908e+06	4.53115e+06	1.23883e+07	8.56127e+06	950420	1.65788e+07	2.10347e+06	2.73419e+07	8.17737e+06	836708	1.98794e+07	4.18951e+06	5.17658e+06	476782	1.73981e+06	4.58295e+06	1.42008e+07	990143	82325.1	2.77842e+06	936115	3.5471e+07	1.44578e+07	1.15867e+06	283724	175138	1.72395e+06	2.04902e+06	602227	6.23959e+06	2.35627e+07	9.91434e+06	7.22882e+06	6.90509e+06	5.88167e+06	2.83049e+06	1.30521e+06	1.34321e+07
High	P01889	HLA-B	HLA class I histocompatibility antigen, B alpha chain	48	15	200	8	362	40.4	0.000302613	5.85	4.79437e+06	857601	2.56156e+06	2.95612e+06	448832	6.07438e+06	121749	1.31385e+07	1.57112e+06	190570	1.00201e+06	558614	1.18633e+06	706278	157114	159994	1.1583e+06	90227.7	60917.8	8.3062e+06	887902	1.9854e+06	2.12364e+06	1.26101e+06	383848	5600	8.63903e+06	4777158	515572	1.55655e+07	1.40141e+06	1.76916e+06	564974	1.92067e+07	240107	139600	2880	5.27841e+06
High	P15104	GLUL	Glutamine synthetase	31	12	152	12	373	42	0.000221224	6.89	1.80286e+06	2.59015e+06	298205	858736	227926	2.0596e+06	89368.4	1.90216e+06	5.59166e+06	248855	1.93381e+06	1.3317e+06	2.66055e+06	929555	367904	403326	2.90251e+06	1.6319e+06	67027.4	1.88727e+06	2.63052e+06	8.01441e+06	1.45197e+06	1.55012e+06	2.45719e+06	83034.9	1.82788e+06	224816	5103605	2.98595e+06	6.59114e+06	2.96784e+06	3.2848e+06	3.56832e+06	2.94253e+06	2.72078e+06	6534.35	1.3442e+07
High	P22695	UQCRC2	Cytochrome b-c1 complex subunit 2, mitochondrial	41	16	97	16	453	48.4	0.000122508	8.63	2.84845e+06	1.26024e+06	203922	2.2141e+06	48629.5	5.82323e+06	48220.1	1.33259e+07	3.40955e+06	104506	2.00602e+07	562124	7.54415e+06	204462	191465	100416	725916	1.35714e+06	35230.9	957196	552664	8.18137e+06	6.4586e+06	1.61643e+06	630196	24801.2	7.89946e+06	1.97641e+06	853650	1.72799e+06	4.29912e+06	2.1705e+06	501816	5.36681e+06	3.58583e+06	1.0796e+06	10986.5	3.74986e+06
High	Q9H4B7	TUBB1	Tubulin beta-1 chain	20	10	386	4	451	50.3	0.000469092	5.17	1.65536e+06	1.26604e+06	1.37315e+06	1.70333e+06	362096	4441713	239305	2.88986e+06	5.35335e+06	176352	7.96815e+06	2.74313e+06	3.72139e+06	2.93112e+06	504124	10000	1.54836e+06	1.67061e+06	3860	4.34972e+06	1.30669e+06	6.75341e+06	4.30802e+06	831004	1.11799e+06	5600	9.19523e+06	5.32439e+06	1.54058e+06	2.99436e+06	6.30737e+06	3285231	1.13648e+06	4.94509e+06	2158730	1.43007e+06	2880	5.80771e+06
High	P20933	AGA	N(4)-(beta-N-acetylglucosaminyl)-L-asparaginase	32	10	241	10	346	37.2	0.000396016	6.28	1.26556e+07	6.42249e+06	1.35688e+06	5.37199e+06	106127	1.27744e+07	240548	2.4523e+07	2.21334e+07	674802	1.21425e+07	1.57606e+06	9.90323e+06	1.82552e+06	428348	79888.7	217108	1.11943e+06	511354	4.88821e+06	2.29915e+06	8.33494e+06	2.05349e+07	5.90134e+06	1.0929e+06	125080	1.11028e+07	1.69072e+06	5.5082e+06	3.93005e+06	1.16768e+07	2.84288e+06	1.63033e+06	7.21597e+06	4.07872e+06	6.50646e+06	2880	5.09236e+06
High	P54868	HMGCS2	Hydroxymethylglutaryl-CoA synthase, mitochondrial	28	15	78	13	508	56.6	8.42397e-05	8.16	706527	2.77365e+06	349109	600240	139572	9.23377e+06	78083.9	6.12839e+07	1.70229e+06	70207.1	930107	153312	441374	42613.5	380354	356391	311392	139635	45834.9	183695	138067	1.19946e+07	165294	180675	43362.6	32301.6	1.39605e+06	607206	142195	2.21575e+07	406129	340622	342640	863067	2.10916e+06	768366	3084.72	215603
High	P62820	RAB1A	Ras-related protein Rab-1A	58	14	231	5	205	22.7	0.00062205	6.21	1.18274e+07	6.69573e+06	1.98169e+06	9.04744e+06	438338	9.38132e+06	806228	2.13117e+07	1.11603e+07	1.41075e+06	2.49339e+07	969553	8.14065e+06	2.61317e+06	321085	489916	3.39544e+06	1.35571e+06	394824	2.89392e+06	1.40997e+06	1.40577e+07	4.40448e+06	3.13738e+06	1.35671e+06	32785.8	1.47107e+07	4.79702e+06	3.779e+06	3.03171e+06	7.86983e+06	8.5709e+06	1.8881e+06	6.77444e+06	6.60719e+06	2.91478e+06	5546.36	5.5403e+06
High	Q15121	PEA15	Astrocytic phosphoprotein PEA-15	37	9	323	9	130	15	0.00131629	5.02	1.32947e+07	4.85253e+06	7.65083e+06	7.92443e+06	502132	8.97419e+06	1.69785e+06	9.53155e+06	2.4632e+07	1.07658e+06	1.02836e+07	1.05112e+07	6.93158e+06	2.41462e+06	1.22267e+06	1.11494e+06	3.13176e+06	1.73908e+06	415637	3.57682e+06	2.25204e+06	1.59779e+07	1.0412e+07	1.40367e+06	1.43552e+06	5600	6.57847e+06	1.31752e+06	1.26078e+06	4.66856e+06	2.14742e+07	4.41782e+06	4.35838e+06	1.93136e+07	1.80964e+06	2612701	2880	5.89228e+06
High	P34932	HSPA4	Heat shock 70 kDa protein 4	21	15	64	13	840	94.3	4.14865e-05	5.19	1.85755e+06	393384	273791	390979	4470	1.9962e+06	20671.1	1.86762e+06	1.36501e+06	80314.1	3.14404e+06	100962	1.09144e+06	139131	9280	20624.2	125988	254296	40146.4	487351	101192	1.3909e+06	1.47278e+06	595180	90373.1	34813.3	2.17937e+06	3.11477e+06	183948	437441	1.9622e+06	398265	202243	1.93788e+06	1.52607e+06	286626	13045.4	1.22707e+06
High	P98179	RBM3	RNA-binding protein 3	66	7	443	7	157	17.2	0.0015744	8.91	9.21455e+07	6.44933e+07	4.61879e+07	6.38496e+07	5.46119e+07	1.06936e+08	5.44651e+07	4.14082e+07	1.01475e+08	4.6187e+07	4.97959e+07	6.01823e+07	1.03418e+08	5.25333e+07	4.34676e+07	1.34847e+08	1.26589e+08	2.60759e+07	2.24742e+07	4.2722e+07	1.6729e+07	4.12463e+07	4.37976e+07	1.69018e+07	2.94229e+07	1.7696e+07	4.83493e+07	7.98273e+07	2.13045e+07	4.97019e+07	9.96121e+07	7.2419e+07	5.39057e+07	7.08853e+07	8.35671e+07	7.14481e+07	7.8551e+07	6.72837e+07
High	P26447	S100A4	Protein S100-A4	56	11	370	11	101	11.7	0.0019331	6.11	7.64372e+07	2.08816e+07	4.87519e+07	1.01267e+08	1.08625e+07	4.34945e+07	8.01785e+06	1.05059e+08	5.49938e+07	7.2827e+06	2.45867e+07	2.37394e+06	3.26527e+07	1.00036e+07	6.87781e+06	3.75951e+06	5.12892e+07	2.23072e+06	195928	5.2427e+06	3.18106e+06	1.31445e+07	9.65888e+06	2.55793e+06	1.93929e+06	5600	7.09966e+06	5.62682e+07	2.26446e+06	2.23508e+07	2.92175e+07	1.13314e+07	1.23206e+07	5.91737e+07	2.16554e+06	1.2049e+06	9069.58	2.75942e+07
High	Q92598	HSPH1	Heat shock protein 105 kDa	21	16	69	13	858	96.8	4.35725e-05	5.39	1.34469e+06	598221	1.53591e+06	1.01712e+06	97572.9	3.3114e+06	655833	2.98733e+06	1.78071e+06	806847	9.55267e+06	1.48509e+06	2.26408e+06	710886	890883	2.09075e+06	1.67535e+06	1.12455e+06	20617.4	1.10742e+06	512945	4.10305e+06	4.00101e+06	957491	643233	5600	2.5484e+06	3.94461e+06	778385	1.55685e+06	2.42209e+06	717100	869099	2.07031e+06	436725	918401	2880	2.6941e+06
High	P62491	RAB11A	Ras-related protein Rab-11A	62	18	514	1	216	24.4	0.00128769	6.57	2607700	363805	329113	760304	4470	703141	5960	1785964	1.03669e+06	7080	1463244	60774.9	1.12067e+06	89210.9	9280	10000	177378	27846.2	3860	109030	28530.4	559961	315157	12700	15100	5600	319164	71679.4	74472.9	522334	2453051	404076	158106	1333276	130517	67128.3	2880	761471
High	Q9UQ35	SRRM2	Serine/arginine repetitive matrix protein 2	10	18	239	18	2752	299.4	4.87961e-05	12.06	1.04125e+07	1.65156e+06	106100	627041	27417.6	2.71917e+06	32386.6	8.95097e+06	4.93401e+06	165117	3.07433e+07	786929	5.77213e+06	312034	229310	128999	515219	640333	11573.5	4.08174e+06	132329	2.45569e+06	6.66243e+06	1.02625e+06	2.02502e+06	12527.3	2.04455e+06	87033.9	1.78261e+06	4.15674e+06	1.25922e+07	1.04673e+06	116108	7.74215e+06	351455	2.11169e+06	6333.39	4.02403e+06
High	P23381	WARS1	Tryptophan--tRNA ligase, cytoplasmic	39	15	184	15	471	53.1	0.000211818	6.23	6.20511e+06	2.04542e+06	1.32195e+06	3.60478e+06	296794	3.19969e+06	73795	8.73246e+06	4.48246e+06	393213	2.28651e+07	698275	2.8044e+06	479258	441002	10000	1.14475e+06	110251	44092.9	7.21143e+06	213326	3.14649e+06	5.12094e+06	1.10204e+06	698692	28596.5	4.39651e+06	1.66561e+06	301885	4.52396e+06	6.71414e+06	3.66287e+06	731421	1.68636e+07	812347	1.20552e+06	13838.5	1.19131e+07
High	Q03252	LMNB2	Lamin-B2	29	18	301	16	620	69.9	0.000263226	5.59	2.00769e+07	7.26244e+06	7.34473e+06	7.44745e+06	1.30803e+06	6.2633e+06	668806	1.61613e+07	1.82048e+07	2.01364e+06	8.22232e+06	3.4111e+06	1.07661e+07	6.00567e+06	3.59425e+06	301656	2.48016e+06	1.86635e+06	185409	1.73019e+06	1.41343e+06	3.07897e+06	7272601	3.7997e+06	1.84193e+06	173602	3.564e+06	2.22939e+06	1.46591e+06	8.60025e+06	2.53254e+07	2.31561e+06	1.8562e+06	1.58014e+07	1.1922e+06	2.93348e+06	12357.8	7.97652e+06
High	P11086	PNMT	Phenylethanolamine N-methyltransferase	43	15	33	15	282	30.8	6.54941e-05	6.07	792541	302550	207636	310965	26497.4	389212	18048.3	3.19413e+06	192824	111214	643738	6280	26581.5	16539.2	58927.5	118508	202485	54994.4	22284.7	159068	36165.1	363705	25300	19032.6	258779	100659	90811355	1.62544e+06	32001.7	200270	382198	135521	144695	501667	46860.7	41664.9	32090.2	429152
High	Q15102	PAFAH1B3	Platelet-activating factor acetylhydrolase IB subunit alpha1	59	14	378	14	231	25.7	0.000899078	6.84	1.42667e+07	7.68582e+06	1.83468e+06	3.86779e+06	122890	1.04954e+07	47759.6	1.87293e+07	3.63476e+07	1.51813e+06	4.61463e+07	1.86947e+06	3.81773e+07	4.96674e+06	361254	71931	1.64426e+06	3.52485e+06	149927	4.1523e+06	944181	1.56603e+07	1.35458e+07	5.28173e+06	5.47768e+06	124537	3.72898e+07	7.95034e+06	5.00376e+06	7.03882e+06	3.94507e+07	8.34559e+06	2.76629e+06	1.84655e+07	5.63344e+06	6.43416e+06	2880	2.27932e+07
High	Q15907	RAB11B	Ras-related protein Rab-11B	60	18	524	1	218	24.5	0.00130739	5.94	3.90461e+07	3.37365e+07	7.29358e+06	2.42727e+07	2.2361e+06	2.36067e+07	805239	6.2302e+07	2.48616e+07	7801810	4.87825e+07	5.80531e+06	2.73752e+07	9.48215e+06	1.80892e+06	716237	1.03792e+07	2.73832e+06	1.07179e+06	5.53307e+06	2.4965e+06	2.32039e+07	1.36891e+07	5.68777e+06	4.16729e+06	250322	2.10955e+07	1.77171e+07	4.82222e+06	9.92273e+06	2.57483e+07	9.96841e+06	6.2608e+06	1.89885e+07	3.97718e+06	5.50928e+06	2880	1.8752e+07
High	Q9BS26	ERP44	Endoplasmic reticulum resident protein 44	37	18	270	17	406	46.9	0.000351908	5.26	1.28062e+07	5.33255e+06	5.46456e+06	8.67129e+06	456422	1.20222e+07	227026	2.04159e+07	1.58126e+07	463923	1.4011e+07	2.96292e+06	5.36996e+06	1.79546e+06	461068	125131	3.33995e+06	949820	71055.1	6.24054e+06	1.49131e+06	7.88908e+06	6.95422e+06	4.34988e+06	969894	144817	2.0772e+07	4.05263e+06	1.91278e+06	9.48666e+06	1.64138e+07	1.04416e+07	2.8505e+06	1.47535e+07	2.69601e+06	4.5227e+06	14549	1.14355e+07
High	P00747	PLG	Plasminogen	28	19	95	18	810	90.5	6.41673e-05	7.24	3.06189e+06	867652	3.41341e+06	1.39882e+07	439724	4.91447e+06	326737	5.04832e+06	3.47121e+06	610818	2.69911e+07	680718	2.38872e+06	589796	967729	881919	4.08165e+06	192881	64803.1	1.59216e+06	270305	6.99355e+06	1.20382e+06	1.43001e+06	209101	55106.2	8.23932e+06	1.91121e+06	698442	3.35797e+06	4.77582e+06	3.05504e+06	1.47725e+06	2.46002e+06	673931	104901	39229.4	6.39586e+06
High	Q8NCW5	NAXE	NAD(P)H-hydrate epimerase	42	13	154	13	288	31.7	0.000296962	7.66	7.51519e+06	3.28358e+06	1.65758e+06	2.03604e+06	111969	2.69222e+06	80611.8	8.25251e+06	2.11414e+07	248254	1.71992e+07	1706571	6.74373e+06	1.02304e+06	522782	174158	1.00621e+06	964439	30033.6	1.49133e+06	484160	5.7226e+06	8.62708e+06	2.64279e+06	780524	25803	9.61706e+06	734622	1.68011e+06	2.24526e+06	2.02788e+07	1.42474e+06	1.4812e+06	8.18104e+06	5.525e+06	4.45269e+06	22659.1	5.35607e+06
High	P21281	ATP6V1B2	V-type proton ATPase subunit B, brain isoform	40	17	124	11	511	56.5	0.000134157	5.81	5.99409e+06	2.92177e+06	2.50179e+06	5.19561e+06	75248	3.79911e+06	120648	9.05132e+06	5.27219e+06	623774	4.88756e+06	667777	5.3233e+06	505004	891945	68830	5.40526e+06	470604	208021	3.12037e+06	766743	8.01813e+06	4.06235e+06	1.89548e+06	1.02915e+06	78173.2	2.51418e+06	2.06435e+07	1.35904e+06	3.02207e+06	8.61963e+06	3.13229e+06	1.78417e+06	6.88618e+06	3.61796e+06	2.27415e+06	29666.9	2.98115e+07
High	P00568	AK1	Adenylate kinase isoenzyme 1	51	12	262	12	194	21.6	0.000741458	8.63	7.99121e+06	5.03445e+06	2.04825e+06	2.92718e+06	321697	3.67686e+06	30285.6	6.94562e+06	1.01501e+07	696844	7.16303e+06	1.93904e+06	9.34755e+06	1.79534e+06	281097	22270.5	2.84109e+06	1.36066e+06	58425.9	2.31663e+06	1.49184e+06	6.41352e+06	8.86999e+06	2.32249e+06	747887	5600	1.61013e+07	1.3521e+07	1.58992e+06	1.75666e+06	1.22901e+07	1.24881e+06	1.27308e+06	5.69408e+06	1.15043e+06	1.91498e+06	8643.88	8.87612e+06
High	P09417	QDPR	Dihydropteridine reductase	59	15	267	15	244	25.8	0.000632602	7.37	1.32666e+07	5.85717e+06	1.20269e+06	1.97427e+06	440218	4.06015e+06	570462	1.30324e+07	1.91396e+07	3.60042e+06	5.06055e+06	2.13715e+06	6.95085e+06	904385	394459	595628	869674	3.46434e+06	118535	3.03445e+06	1.63283e+06	1.40321e+07	3.64118e+07	8.09259e+06	1.73482e+06	72537.5	5.39977e+06	2.15309e+06	2.7112e+06	2.24595e+06	4.58852e+07	4.76037e+06	3.96674e+06	2.70903e+07	5.97633e+06	2.30931e+07	9726.76	3.49439e+07
High	O60240	PLIN1	Perilipin-1	35	15	98	15	522	56	0.000106974	6.42	993332	4.50215e+06	43458.2	35156.6	4470	1.08674e+06	463947	349143	1.35103e+06	1.11886e+06	96043.2	45589.1	6.35992e+06	42528.4	186974	950721	2.24988e+06	823556	1.28007e+06	4.85933e+06	7.85281e+06	326814	75053.2	242994	52644.8	112556	827974	698543	83307.7	30358.5	39800	650053	4.80331e+06	938552	2.76522e+06	61244.4	2880	206775
High	Q8NFV4	ABHD11	Protein ABHD11	48	13	167	13	315	34.7	0.000294189	9.48	5.32683e+06	2.68832e+06	126039	374951	4470	2.94991e+06	46181.1	21265064	5.52957e+06	102411	1.67682e+07	151283	6.34466e+06	173050	19456.6	45779.7	284540	661766	119334	2.70899e+06	506324	9.86815e+06	7.28828e+06	1.80899e+06	4.61514e+06	117641	2.05254e+07	4.74885e+06	3.02137e+06	5.41586e+06	7.85049e+06	748820	2.0131e+06	3.41797e+06	1.8444e+06	1.33375e+06	2880	5.27769e+06
High	Q14011	CIRBP	Cold-inducible RNA-binding protein	75	12	246	12	172	18.6	0.000808465	9.51	1.55853e+07	3.20524e+06	1.29701e+06	2.1996e+06	103798	3.80371e+06	210851	3.29683e+06	1.23846e+07	1.04002e+06	4.27903e+06	2.64993e+06	1.30466e+07	1.35182e+06	510437	426894	520853	1.47886e+06	81581.4	2.8665e+06	547922	6.66196e+06	1.11903e+07	2.16883e+06	1.65093e+06	4703.86	6.8884e+06	1.50752e+06	3.44573e+06	5.603e+06	3.97846e+07	667361	1.09165e+06	2.24807e+07	2.23286e+06	4.91294e+06	2880	5.84854e+06
High	P60900	PSMA6	Proteasome subunit alpha type-6	52	13	152	13	246	27.4	0.000339103	6.76	1.09719e+07	3.31279e+06	2.69705e+06	5.25995e+06	729742	6.60364e+06	385819	1.47327e+07	7.46548e+06	1.26142e+06	1.79755e+07	1.21103e+06	8.98776e+06	1.44154e+06	707245	220072	3.17605e+06	1.17249e+06	242372	3.4833e+06	1.3104e+06	6.48107e+06	6.53565e+06	1.91352e+06	1.031e+06	100503	9.05978e+06	3.00838e+06	936243	2.69605e+06	8.70537e+06	3.7128e+06	1.40754e+06	8.96546e+06	2.48302e+06	2.52179e+06	75480.9	7.58262e+06
High	Q00796	SORD	Sorbitol dehydrogenase	47	14	74	14	357	38.3	0.000118106	7.97	1.26521e+06	1.47514e+06	906235	865484	214149	1.20778e+06	227224	1.99683e+07	4.04062e+06	903900	1.70973e+06	165218	6.58756e+06	491427	565684	669895	211602	402091	51339.7	294938	761370	6.86596e+06	2.24086e+06	1.0424e+06	634033	44415.7	1.01579e+06	1.59489e+06	644335	133195	4.6111e+06	819981	1.26879e+06	2.46232e+06	3.4887e+06	1.00547e+06	176848	2.78454e+06
High	P23526	AHCY	Adenosylhomocysteinase	31	15	159	15	432	47.7	0.000203759	6.34	3.4471e+06	2.07145e+06	877884	4.22483e+06	128607	7.83918e+06	102825	2.22117e+07	4.48974e+06	388708	2.00841e+07	718068	1.44286e+07	876437	419333	80830.3	1.19446e+06	1.38723e+06	118212	3.64008e+06	469030	6.32666e+06	5.16359e+06	1.67716e+06	622901	5600	6.81321e+06	3.01912e+06	2.57547e+06	1.2251e+06	6.26496e+06	3.86706e+06	945990	6.88236e+06	4.54447e+06	1.55871e+06	2880	3.55978e+06
High	Q9NQR4	NIT2	Omega-amidase NIT2	64	16	130	16	276	30.6	0.000259693	7.21	3.49528e+06	1.46847e+06	560112	1.73988e+06	25109.5	2.83902e+06	188787	5.75125e+06	1.22716e+07	242201	8.59704e+06	827621	4.713e+06	782196	235828	835303	567114	1.70205e+06	3860	920107	256609	9.16909e+06	4.98491e+06	1.3255e+06	842604	26135.7	3.67972e+06	919468	1.2587e+06	1.43746e+06	4.31888e+06	1.52345e+06	700557	3.90189e+06	2.6994e+06	2.67145e+06	2880	2.26998e+06
High	P52943	CRIP2	Cysteine-rich protein 2	52	8	169	8	208	22.5	0.000459138	8.72	1.88929e+07	9.75192e+06	8.69424e+06	3.14165e+06	2.11519e+06	6.4552e+06	866184	7.88355e+06	2.09306e+07	4.52787e+06	1.9142e+07	848362	8.39607e+06	2.19374e+06	1.42135e+06	45308.6	388445	1.5865e+06	135732	7.87873e+06	1.51871e+06	7.58375e+06	1.75957e+07	1.31007e+06	2.59232e+06	55969.3	1.22325e+07	1.05903e+06	5.44963e+06	5.10351e+06	2.80903e+07	2.42941e+06	3.11024e+06	2.12932e+07	2.88737e+06	2.29345e+06	2880	4.34456e+06
High	Q9ULA0	DNPEP	Aspartyl aminopeptidase	32	12	145	12	485	53.4	0.000165984	7.58	1.51632e+07	4.71488e+06	3.47937e+06	4.35762e+06	261971	3.74032e+06	1.48355e+06	1.51294e+07	2.08866e+07	867733	2.15359e+07	3.32374e+06	9.26664e+06	1.60996e+06	682040	356777	891925	475101	20968.2	1.6171e+06	921389	5.76504e+06	9.60523e+06	1.52515e+06	921026	5600	3.84593e+06	908024	2.09325e+06	2.90587e+06	1.88396e+07	2.32342e+06	2.11483e+06	1.67488e+07	3.05857e+06	2.38606e+06	11450.2	6.34497e+06
High	P0CG38	POTEI	POTE ankyrin domain family member I	7	8	1152	1	1075	121.2	0.000581017	6.21	560907	13000	83532.2	176015	4470	220838	5960	2.36997e+06	1.27026e+06	11925.4	1.35251e+06	43582.2	156505	27422.6	9280	46514.1	38481.9	1980	3860	52786.1	16900	574023	1.75855e+06	47981.2	15100	5600	413546	140688	14200	25257.1	145699	55835.1	13600	166797	9810	83134.9	2880	100232
High	P52907	CAPZA1	F-actin-capping protein subunit alpha-1	59	13	423	11	286	32.9	0.000785929	5.69	2.19705e+07	1.06683e+07	1.07267e+07	1.29828e+07	1.39317e+06	19092780	1.10552e+06	2.0442e+07	3.2334e+07	2.60808e+06	3.81217e+07	7.16663e+06	1.58418e+07	4.37363e+06	2.98956e+06	841224	8.434e+06	4.79275e+06	520823	1.20433e+07	2.83491e+06	1.03e+07	1.11461e+07	4.70698e+06	7.18851e+06	206298	1.2303e+07	7.09011e+06	4.78342e+06	1.32944e+07	3.15032e+07	7.49888e+06	8.12812e+06	4.3297e+07	6.44484e+06	1.23393e+07	2880	2.65387e+07
High	P36871	PGM1	Phosphoglucomutase-1	30	17	195	17	562	61.4	0.000194136	6.76	1.11e+07	5.14139e+06	1.96175e+06	5.1512e+06	263081	5.34329e+06	38198.4	3.48546e+07	1.09478e+07	412934	2.78162e+07	583459	9.4832e+06	791967	348941	338937	1.06618e+06	323770	164139	1.63929e+06	467224	5.17427e+06	2.19213e+06	1.19956e+06	194322	91927.4	3.73394e+06	2.00769e+06	623941	1.21846e+06	4.18652e+06	2.37492e+06	937592	5.20719e+06	1.13209e+06	1.6987e+06	36550.8	3.36315e+06
High	P31942	HNRNPH3	Heterogeneous nuclear ribonucleoprotein H3	55	13	212	13	346	36.9	0.000351195	6.87	3.54378e+07	3.27023e+06	2.64824e+06	3.88488e+06	154854	8.22107e+06	126002	1.21607e+07	2.00808e+07	470623	1.20382e+07	1.15685e+06	1.72435e+07	979210	128245	47169.5	1.15017e+06	448202	31636	2.72978e+06	323747	5.65938e+06	2.72746e+06	868285	2.27772e+06	35871.4	7.45959e+06	1.16215e+06	2.29488e+06	4.27201e+06	1.74526e+07	4.55625e+06	755831	1.41045e+07	1.27254e+06	808841	36186.9	7.9438e+06
High	P05387	RPLP2	60S acidic ribosomal protein P2	81	9	153	9	115	11.7	0.000799364	4.54	1.58075e+07	2.08419e+06	8.40002e+06	5.69993e+06	225529	1.148e+07	1.27574e+06	2.09901e+07	4.17729e+07	582166	8.42832e+06	1.03421e+06	4.10209e+06	1.89141e+06	564914	532974	6.11314e+06	282664	3860	503424	162487	2.65795e+06	1.58611e+06	356937	245336	5600	3.37076e+06	3.96694e+06	353598	1.07331e+06	5.44567e+06	2.13255e+06	401684	6.15868e+06	264182	1.03428e+06	2880	3.12515e+06
High	P30626	SRI	Sorcin	61	14	394	14	198	21.7	0.00110988	5.59	5.68052e+07	1.73644e+07	1.9689e+07	17071382	2.4723e+06	1.2199e+07	2.28905e+06	3.0062e+07	6.79995e+07	4.08401e+06	2.26707e+07	1.88719e+07	2.32369e+07	1.56233e+07	2.27396e+06	287688	4.76736e+06	2.78656e+06	465143	6.05644e+06	3.42064e+06	1.34679e+07	9.32308e+06	4.36838e+06	2.37186e+06	106172	6.79025e+06	6.6068e+06	4.53866e+06	1.71037e+07	7.37011e+07	8.03064e+06	1.24682e+07	4.86302e+07	7.14205e+06	1.01315e+07	51583	1.24149e+07
High	P10321	HLA-C	HLA class I histocompatibility antigen, C alpha chain	49	15	180	7	366	40.6	0.00027101	6.04	1.24016e+06	579238	1.06355e+06	2.23618e+06	269305	2.00026e+06	158340	1.12182e+06	1.71832e+06	139913	3.23444e+06	745320	1.43419e+06	711920	359353	281277	1.01417e+06	232131	50963.2	1.77512e+06	397746	860031	1.53349e+06	425711	217184	18544.2	3.1773e+06	578650	284745	1.17852e+06	1.85401e+06	278925	746319	3.08653e+06	556576	97780.1	2880	1.39763e+06
High	Q8NBS9	TXNDC5	Thioredoxin domain-containing protein 5	34	17	335	17	432	47.6	0.000430206	5.97	9.84207e+06	5.77502e+06	1.66232e+07	1.57655e+07	1.35718e+06	1.27469e+07	286177	2.34329e+07	9.63432e+06	569921	2.96343e+07	4.18823e+06	8.47882e+06	2.03871e+06	2.54969e+06	383226	1.86455e+06	2.56304e+06	655478	1.27043e+07	1.98337e+06	1.4747e+07	1.2626e+07	3.36146e+06	1.91033e+06	889625	2.20121e+07	1.5036e+06	2.41508e+06	9.51817e+06	4.2932e+07	5.08302e+06	4.40543e+06	3.74611e+07	3.81867e+06	2.74564e+06	6041.5	6.00432e+06
High	P20930	FLG	Filaggrin	6	13	32	13	4061	434.9	4.49779e-06	9.25	754257	386680	1.25024e+06	515789	306074	329246	94791.5	813338	369608	437613	445581	51415.6	852748	158573	1.03205e+06	1.16183e+06	424254	124650	32185.7	69904.1	527340	376588	309649	127468	169641	58406.1	281562	719280	66778.8	1.28023e+06	995381	197147	227158	514027	552681	27718.8	327994	375492
High	P42167	TMPO	Lamina-associated polypeptide 2, isoforms beta/gamma	38	16	206	6	454	50.6	0.00024886	9.38	5.46029e+06	1.8152e+06	2.07178e+06	2.27551e+06	170070	3.59079e+06	40605.9	7.25569e+06	6.6963e+06	417944	8.76914e+06	1.67891e+06	5.50598e+06	1.75964e+06	1.17011e+06	25764.2	1.43303e+06	849776	97071.5	2.07287e+06	629801	4.3187e+06	4.45608e+06	1.09908e+06	1.67647e+06	5600	2.48588e+06	1.90677e+06	1.0281e+06	2.30091e+06	7.9061e+06	1.35011e+06	457220	5.96312e+06	143438	762227	2880	5.08352e+06
High	P50990	CCT8	T-complex protein 1 subunit theta	34	19	174	19	548	59.6	0.00017846	5.6	5.89368e+06	2.18176e+06	1.40923e+06	4.94131e+06	126821	9.54726e+06	87833.7	1.94348e+07	5.53552e+06	631240	2.44633e+07	1.02952e+06	7.74892e+06	1.15386e+06	134835	100139	1.64216e+06	977563	81053.3	2.93747e+06	713465	4.87002e+06	6.4682e+06	1.32484e+06	563299	5600	7.37174e+06	3.27164e+06	1.75829e+06	4.27826e+06	1.10333e+07	3.99698e+06	1.78913e+06	8.88259e+06	5.35339e+06	3.24804e+06	2880	8.78945e+06
High	Q9Y3I0	RTCB	RNA-splicing ligase RtcB homolog	32	14	297	14	505	55.2	0.000328894	7.23	1.3172e+07	3.11762e+06	1.68061e+06	4.42893e+06	121754	8.38509e+06	9506.52	1.5628e+07	1.03872e+07	737908	3.23294e+07	1.23735e+06	1.55584e+07	1.17843e+06	67668.2	81792.4	940599	1.31535e+06	235467	4.17012e+06	698661	1.01184e+07	8.75274e+06	2.53184e+06	1.55499e+06	13788.8	9.21362e+06	1.50186e+06	2.48627e+06	4.17012e+06	2.28353e+07	3.28261e+06	1.75533e+06	1.58447e+07	4.85418e+06	3.54974e+06	11359.5	1.24967e+07
High	P28331	NDUFS1	NADH-ubiquinone oxidoreductase 75 kDa subunit, mitochondrial	31	19	135	19	727	79.4	0.000103933	6.23	3.80023e+06	1.35063e+06	608926	1.17249e+06	57919.1	3.26344e+06	60865.1	8.19211e+06	4331620	108755	1.22628e+07	641587	5.16653e+06	976974	287834	230741	632104	530558	36345.6	1.51878e+06	578422	3.70608e+06	2.8266e+06	760838	344530	74466.4	6.62649e+06	182719	1.48761e+06	2.4318e+06	4.36895e+06	1.69607e+06	943874	6.81181e+06	7.89944e+06	1.72451e+06	396578	2.36843e+06
High	Q13361	MFAP5	Microfibrillar-associated protein 5	41	9	250	9	173	19.6	0.000779691	5.94	2.72153e+07	7.77138e+06	3.38735e+06	6.82549e+06	1.17851e+06	8.22067e+06	809974	1.43255e+07	7.17878e+07	811111	4.47202e+06	4.90211e+06	7.30449e+06	3.76437e+06	3.19644e+06	187617	242971	1.65732e+06	183431	9.44846e+06	2.34324e+06	5.89575e+06	2.11327e+07	5.24431e+06	2.93831e+06	50952.9	3.55872e+06	256504	4.083e+06	2.36277e+07	1.17498e+07	3.63051e+06	2.98148e+07	1.28993e+07	1.96712e+06	2.50432e+06	2880	2.90196e+06
High	O75828	CBR3	Carbonyl reductase [NADPH] 3	66	16	282	13	277	30.8	0.000559677	6.18	5.13893e+06	2.10541e+06	711583	1.11982e+06	215851	4.29865e+06	41493.7	9.19061e+06	1.24107e+07	149212	9.35403e+06	1.46872e+06	1.34535e+06	805513	202566	33852.6	413297	647700	34171.1	1.19082e+06	302493	2.23376e+06	3.03104e+06	574278	881860	25322.3	4.3432e+06	882481	654020	3.45699e+06	4.95871e+06	5.73206e+06	1.74781e+06	3.83075e+06	3.59238e+06	2.65136e+06	2880	2.89413e+06
High	Q6UWP8	SBSN	Suprabasin	39	12	57	12	590	60.5	5.75915e-05	7.01	181163	1.23631e+06	1.69494e+06	1.33414e+06	316609	928233	1.03999e+06	1.07697e+06	403173	306701	671570	296412	1.20461e+06	790557	2.17583e+06	1.69151e+06	577571	134197	61739	164592	308844	420169	487279	322961	140704	58025.7	961952	949823	248214	123170	447762	695308	382065	1.05628e+06	616865	404906	38840.9	187756
High	P50454	SERPINH1	Serpin H1	38	15	238	15	418	46.4	0.000313544	8.69	8.33042e+06	1.58583e+06	3.29176e+06	1.38848e+07	804700	6.70894e+06	182575	1.3172e+07	4.89554e+06	48472.7	2.31915e+07	2.36478e+06	9.74614e+06	845514	660167	10000	4.51997e+06	781610	90957.7	5.71348e+06	1.32882e+06	5.33753e+06	3.27635e+06	1.28849e+06	214047	13769.1	1.08627e+07	3.3277e+06	1.06048e+06	4.30574e+06	1.50084e+07	6.65728e+06	2.14054e+06	1.09216e+07	845752	819616	2880	3.01967e+06
High	Q14764	MVP	Major vault protein	27	19	179	19	893	99.3	0.00011019	5.48	6.49998e+06	2.39241e+06	832626	1.90134e+06	186652	2.25631e+06	73516.7	4.75161e+06	2.25313e+06	490089	2.71575e+06	557674	3.75047e+06	748013	63351.6	61036.8	1.00779e+06	531354	126461	1.39743e+06	540182	6.58797e+06	2.56157e+06	985453	948647	38203.6	9.90756e+06	2.04317e+06	1.04759e+06	1.38447e+06	4.2051e+06	878128	1.28956e+06	9.14659e+06	1.94533e+06	667114	2880	6.51388e+06
High	Q14974	KPNB1	Importin subunit beta-1	14	13	235	13	876	97.1	0.000147941	4.78	1.31919e+07	6.78877e+06	3.79665e+06	8.09045e+06	702179	8.14733e+06	119553	1.2689e+07	1.33674e+07	1.05355e+06	2.04161e+07	2.05798e+06	8.08089e+06	2.17674e+06	657479	24607.5	4.84649e+06	1.14232e+06	269049	4.66664e+06	1.37295e+06	6.29284e+06	5.96253e+06	3.14469e+06	930043	5600	6.13309e+06	5.09643e+06	2.11187e+06	4.5756e+06	1.92087e+07	6.55595e+06	2.95128e+06	1.30744e+07	3.08042e+06	6.16946e+06	2880	1.46846e+07
High	P52566	ARHGDIB	Rho GDP-dissociation inhibitor 2	74	13	185	13	201	23	0.00049168	5.21	1.32816e+07	3.30959e+06	4.60124e+06	8.51921e+06	451278	8.5561e+06	578498	2.27075e+07	1.74059e+07	719536	5.03343e+06	1.37075e+06	1.32936e+07	2.89583e+06	921243	486241	4.62683e+06	1.59361e+06	22019.7	3.79538e+06	1.25845e+06	1.37325e+07	1.12937e+07	1.14209e+06	1.4024e+06	80723.2	1.21732e+07	4.02112e+06	781668	4.14829e+06	1.4788e+07	2.95016e+06	1.05565e+06	1.17378e+07	3.87921e+06	2.58311e+06	2880	2.90282e+06
High	Q14112	NID2	Nidogen-2	15	20	130	18	1375	151.2	5.2557e-05	5.29	8.57059e+06	3.36361e+06	4.0584e+06	9.55386e+06	807217	4.77103e+06	668827	7.81618e+06	9.84158e+06	461010	4.50471e+06	2.09664e+06	8.34382e+06	1.61708e+06	1.45732e+06	1.21265e+06	2.92765e+06	535897	44668.3	3.16595e+06	690188	3.99705e+06	1.27584e+06	678092	344392	176120	1.70456e+06	624904	378420	1.90063e+06	6.27553e+06	2.22677e+06	3.3827e+06	6.46568e+06	485739	469350	29992.8	1.17243e+06
High	Q6P996	PDXDC1	Pyridoxal-dependent decarboxylase domain-containing protein 1	26	16	108	13	788	86.7	7.61454e-05	5.38	2.71708e+07	1.2172e+07	2.77609e+06	6.97935e+06	424680	6.82529e+06	169325	2.01424e+07	2.01659e+07	326568	1.25272e+07	871817	8.34208e+06	1.46351e+06	541120	224600	799746	1.11703e+06	22058.2	1.37976e+06	622074	7.40637e+06	4.03679e+06	1.17687e+06	1.29698e+06	46381.9	6.22449e+06	1.52683e+06	2.29494e+06	5.41322e+06	1.14759e+07	3.01503e+06	1.54889e+06	1.07432e+07	3.31985e+06	1.27602e+06	2880	6.66707e+06
High	P02794	FTH1	Ferritin heavy chain	51	10	312	10	183	21.2	0.000899617	5.55	4.37159e+07	1.04586e+07	4.18303e+07	1.68307e+07	1.96226e+07	2.81704e+07	2.51295e+07	1.61726e+07	6.11539e+07	1.74983e+06	2.28036e+07	5.72253e+06	4.5524e+07	3.15292e+06	2.31176e+06	1.15739e+06	5.37392e+07	2.25296e+06	832249	1.51237e+06	2.26085e+06	2.23789e+07	9.07678e+06	5.40733e+06	3.25847e+06	13259.1	5.55325e+06	2.51817e+06	6.77236e+06	8.84278e+06	1.11131e+07	1.58961e+07	3.3289e+06	1.9639e+07	2.76862e+07	3.18034e+06	31143.9	2.14714e+08
High	Q3LXA3	TKFC	Triokinase/FMN cyclase	24	11	163	11	575	58.9	0.000169165	7.49	3.32164e+06	2.72697e+06	130305	1.04785e+06	828769	4.24339e+06	53038.6	2.89356e+06	7.56725e+06	1.04853e+06	3.22046e+06	1.19323e+06	6.24572e+06	2.25139e+06	752779	2.36824e+06	585153	1.83836e+06	808304	1.10518e+06	913597	2.11937e+06	3.71945e+06	1.67674e+06	1.53071e+06	1.04542e+06	2.14169e+06	1.61943e+06	1.20082e+06	35145	7.37685e+06	1.16579e+06	556639	2.03367e+06	3.5038e+06	3.00044e+06	578010	988757
High	P21796	VDAC1	Voltage-dependent anion-selective channel protein 1	57	15	391	14	283	30.8	0.000776006	8.54	8.13854e+06	1.74754e+06	1.1638e+06	2.32249e+06	187050	1.39164e+07	67783.8	2.15642e+07	1.1096e+07	650502	1.05757e+07	1.16297e+06	7.75688e+06	1.18356e+06	440907	123647	1.91614e+06	2.7307e+06	157869	1.53953e+06	922883	1.53337e+07	8.85071e+06	2.40207e+06	712446	24304.1	1.80521e+07	3.85354e+06	1.30729e+06	3.35871e+06	5.33404e+06	3.90897e+06	857337	7.64649e+06	1.1763e+07	1.77022e+06	2880	3.20108e+06
High	Q16629	SRSF7	Serine/arginine-rich splicing factor 7	31	10	232	9	238	27.4	0.000517579	11.82	1.40844e+07	3.29495e+06	1.16958e+06	2.51048e+06	139700	5.47848e+06	174557	1.94155e+07	7.40207e+06	390193	2.75569e+07	470416	1.27003e+07	461898	211393	40444.1	579443	2.3596e+06	60030.6	5.60049e+06	898796	4.65465e+06	8.55717e+06	1.7392e+06	2.70515e+06	5600	7.34329e+06	1.64555e+06	2.10917e+06	3.48957e+06	3.65044e+07	2.37213e+06	776203	2.02323e+07	1.60388e+06	5.2271e+06	2880	5.42718e+06
High	P42126	ECI1	Enoyl-CoA delta isomerase 1, mitochondrial	34	11	195	11	302	32.8	0.000363412	8.54	1.20728e+07	6.44299e+06	2.20741e+06	3.23639e+06	645843	6.46768e+06	336412	2.03724e+07	7.00812e+06	768558	4.31041e+07	1.12726e+06	1.80063e+07	1.75367e+06	534406	117182	1.37345e+06	2.03026e+06	276075	2.46859e+06	1.2941e+06	7.40801e+06	2.33509e+07	4.06053e+06	1.84809e+06	44117.7	1.0936e+07	3.5597e+06	2.54134e+06	5.38681e+06	1.59201e+07	4.85349e+06	2.58986e+06	1.62498e+07	4.0787e+06	3.67751e+06	2880	1.06029e+07
High	Q9UBQ7	GRHPR	Glyoxylate reductase/hydroxypyruvate reductase	52	13	159	13	328	35.6	0.000273015	7.39	1.0341e+07	1.79992e+06	185237	1.82664e+06	4470	5.01391e+06	9656.65	9.6335e+06	1.04491e+07	141592	1.25639e+07	613654	1.01788e+07	749721	33451	38710.3	164220	517530	37923.8	804416	267762	1.69127e+06	7.92214e+06	947013	266293	5600	5.80388e+06	1.07986e+06	1.1408e+06	1.40074e+06	1.28092e+07	3.93318e+06	306066	9.49439e+06	2.62911e+06	2.33793e+06	2880	4.22167e+06
High	P38117	ETFB	Electron transfer flavoprotein subunit beta	66	17	262	17	255	27.8	0.000576097	8.1	9.61682e+06	8.5019e+06	3.20847e+06	4.98385e+06	329109	9.61029e+06	34181.6	2.78475e+07	9.5522e+06	646617	1.88743e+07	1.20827e+06	1.05861e+07	2.16715e+06	390101	104957	3.34384e+06	516113	904484	3.30299e+06	540045	1.13129e+07	5.1285e+06	5.20185e+06	1.22031e+06	42108.8	7.90965e+06	2.6999e+06	1.36105e+06	7.88902e+06	5.49913e+06	3.49772e+06	1.84197e+06	6.11346e+06	584965	1.74639e+06	9002.93	6.08417e+06
High	P04080	CSTB	Cystatin-B	80	5	364	5	98	11.1	0.00200455	7.56	1.84259e+07	7.433e+06	1.29172e+07	1.25522e+07	895979	2.73684e+07	710827	3.52222e+07	5.21071e+07	3.33343e+06	7.86903e+07	1.08609e+06	2.93311e+07	5.29993e+06	1.77821e+06	1.24222e+06	6.86787e+06	2.78317e+06	165416	6.61481e+06	2.14157e+06	2.31653e+07	1.36933e+07	3.61384e+06	2.48791e+06	5600	5.8415e+06	1.24162e+06	1.68227e+06	2.59104e+06	2.57664e+07	2.43218e+07	4.33669e+06	1.69917e+07	2.89195e+06	3.44687e+06	2880	2.88854e+07
High	P63244	RACK1	Receptor of activated protein C kinase 1	57	16	262	16	317	35.1	0.000456282	7.69	1.61114e+07	5.09358e+06	2.18145e+06	8.03417e+06	347902	1.01136e+07	211642	2.74685e+07	1.55497e+07	830243	3.4115e+07	1.0617e+06	1.40422e+07	1.58067e+06	327240	169438	3.12333e+06	1.58363e+06	211230	5.69628e+06	940408	9.72654e+06	8.61084e+06	2.75502e+06	1.83801e+06	28412.6	1.14297e+07	1.50012e+06	3.01741e+06	2.88473e+06	1.39115e+07	7.27852e+06	2.39873e+06	1.12718e+07	2.82045e+06	5.33463e+06	60019.2	7.36681e+06
High	P05023	ATP1A1	Sodium/potassium-transporting ATPase subunit alpha-1	20	15	93	7	1023	112.8	5.03979e-05	5.49	2.64562e+06	567529	438429	1.2629e+06	54731	1.24669e+06	41210	1.38696e+07	3.37517e+06	124661	1.88878e+07	362731	2.71218e+06	273678	181999	20670.6	988048	427118	3860	815163	184841	1.14373e+07	1.69106e+06	611261	29778.1	5600	1.28219e+07	4.9391e+06	81223.9	1.62454e+06	4.33477e+06	6.12723e+06	392730	4.70602e+06	3.79328e+06	1.26757e+06	2880	1.81806e+06
High	P30050	RPL12	60S ribosomal protein L12	76	10	284	10	165	17.8	0.000975298	9.42	1.487e+07	3.03639e+06	1.62395e+06	4.29155e+06	370989	9.34528e+06	133352	2.18143e+07	1.25207e+07	447460	5.61588e+07	1.93485e+06	9.32182e+06	856939	309227	219970	1.43559e+06	1.88037e+06	43692.8	1.12823e+07	1.11396e+06	1.38168e+07	2.27824e+07	3.65158e+06	4.22747e+06	79870	1.33884e+07	487590	1.12698e+07	5.08e+06	2.88936e+07	3.0591e+06	1.27508e+06	1.93228e+07	1.32782e+06	6.14733e+06	13848.2	8.46102e+06
High	O14558	HSPB6	Heat shock protein beta-6	85	13	228	13	160	17.1	0.000815037	6.4	1.3139e+07	1.64002e+07	1.92348e+07	1.37313e+07	3.9308e+06	1.23218e+07	1.20212e+06	1.52876e+07	1.28375e+07	5.53457e+06	3.07776e+06	1.20194e+06	2.67604e+07	1.08731e+06	4.02846e+06	889375	6.48268e+06	3.17074e+06	2.1635e+06	3.57122e+06	4.9196e+06	3.85097e+06	5.67071e+06	1.65752e+06	2.35254e+06	177655	2.53876e+06	1.08148e+06	2.50843e+06	3.75691e+06	1.3e+07	1.15889e+07	2.48812e+07	1.07306e+07	2.58812e+06	535880	13071.4	6.22897e+06
High	P48047	ATP5PO	ATP synthase subunit O, mitochondrial	67	15	221	15	213	23.3	0.000579796	9.96	7.79324e+06	2.08249e+06	522400	1.7902e+06	4470	4.60224e+06	27139.4	1.81854e+07	6.45026e+06	350866	3.11329e+07	454222	9.19613e+06	499256	165835	95488	1.00624e+06	493216	71815.8	2.23159e+06	525205	5.6216e+06	1.07766e+07	1.92621e+06	1.17407e+06	5600	5.30002e+06	1.94558e+06	1.69218e+06	2.19728e+06	1.60864e+07	1.95844e+06	947000	1.24211e+07	2.92254e+06	3.89022e+06	2880	6.58236e+06
High	P46782	RPS5	40S ribosomal protein S5	51	10	174	10	204	22.9	0.000464465	9.72	9.40164e+06	1.56438e+06	1.03436e+06	3.35521e+06	144656	4.00696e+06	95860.3	1.51858e+07	7.12451e+06	378847	2.95191e+07	720257	3.08427e+06	298184	630567	436438	777405	901371	3860	3.01055e+06	427197	5.85135e+06	5.68225e+06	1.21668e+06	879780	5600	7.17987e+06	566044	3.12515e+06	1.78763e+06	1.3357e+07	1.8394e+06	748342	8.23179e+06	1.2524e+06	2.53584e+06	2880	2.83953e+06
High	Q16774	GUK1	Guanylate kinase	72	11	210	11	197	21.7	0.000591559	6.55	4.90396e+06	2.08246e+06	1.17836e+06	2.26698e+06	83999.4	1.15943e+07	88815.7	5.5122e+06	6.23436e+06	114177	7.48362e+06	1.48247e+06	3.3055e+06	565234	117572	143342	601349	1.72995e+06	62916.8	3.10813e+06	764057	2.63421e+06	2.81881e+06	1.69061e+06	607983	5600	5.75014e+06	2.55665e+06	1.58549e+06	3.02796e+06	6.8559e+06	1.89591e+06	1.54718e+06	4.82219e+06	1.49676e+06	1.09611e+06	2880	3.22255e+06
High	P50213	IDH3A	Isocitrate dehydrogenase [NAD] subunit alpha, mitochondrial	33	13	147	13	366	39.6	0.000226914	6.92	4.6341e+06	4.26206e+06	3.01414e+06	3360100	63735.6	3.77939e+06	22188.1	8.18687e+06	3.99398e+06	220400	9.92552e+06	819496	4.89527e+06	535351	34244.6	16661.5	1.51438e+06	342113	34174.4	1.27781e+06	284373	7.37379e+06	3.84978e+06	1.11759e+06	472481	18286.9	2.28944e+06	1.05102e+06	750032	1.59049e+06	4.62762e+06	1.12052e+06	936712	3.30665e+06	1.72851e+06	697450	25656.6	1.45509e+07
High	P49458	SRP9	Signal recognition particle 9 kDa protein	85	11	209	11	86	10.1	0.00126492	7.97	2.02205e+07	1.11993e+07	3.96134e+06	8.32678e+06	616049	1.327e+07	355370	2.85584e+07	2.9245e+07	2.94856e+06	5.62108e+07	3.1369e+06	3.57734e+07	5.40395e+06	1.51719e+06	195491	3.42786e+06	3.43728e+06	509871	8.27328e+06	3.00561e+06	2.01136e+07	1.50009e+07	6.15764e+06	2.75651e+06	146845	1.9052e+07	6.15355e+06	2.84965e+06	1.08104e+07	4.47409e+07	6.84119e+06	6733176	3.26973e+07	1.93649e+07	1.58124e+07	10108.3	3.45786e+07
High	P09758	TACSTD2	Tumor-associated calcium signal transducer 2	37	11	156	11	323	35.7	0.000267113	8.87	7.12731e+06	1.37746e+06	456386	3.02323e+06	157542	3.14558e+06	53418.2	4.21778e+07	8.99379e+06	92215.5	5.17762e+07	211203	8.01916e+06	222528	9280	27902	13600	913909	84597.1	3.81293e+06	1.79557e+06	2.04854e+07	7.55839e+06	2.05563e+06	1.34531e+06	101736	5.40896e+06	1.25209e+06	3.21063e+06	753687	1.56982e+07	2.20449e+06	138612	6.55943e+06	7.36177e+06	7.77147e+06	18513.9	5.4895e+06
High	P30740	SERPINB1	Leukocyte elastase inhibitor	35	12	194	11	379	42.7	0.000277724	6.28	1.25075e+07	5.18629e+06	3.57656e+06	5.08218e+06	1.4872e+06	6.80959e+06	1.75666e+06	1.12818e+07	1.25168e+07	1.73943e+06	4.55759e+06	2.70147e+06	1.04487e+07	2.12929e+06	3.90371e+06	1.99156e+06	5.21023e+06	3.19014e+06	3.03647e+06	3.87961e+06	2.8054e+06	8.24164e+06	8.51094e+06	2.97923e+06	1.18545e+06	339680	4.47408e+06	5.89802e+06	1.26979e+06	1.77657e+06	7.58876e+06	1.18902e+06	1.47239e+06	7.88602e+06	2.42414e+06	2.68591e+06	233240	7.06474e+06
High	Q9UD71	PPP1R1B	Protein phosphatase 1 regulatory subunit 1B	59	11	133	11	204	22.9	0.000355022	4.53	2.4801e+06	891376	898486	1.37144e+06	36140.4	3.70819e+07	84126.8	1.83464e+06	6.85653e+06	125450	4.75385e+07	1.32984e+06	1.44727e+06	229894	267014	27839.8	1.13936e+07	28132.3	3860	2.98124e+06	17945.2	9.51479e+07	3.83279e+06	483416	33191.9	5600	4.25743e+07	3.66739e+07	184573	6.39555e+06	6.82306e+06	1.00748e+06	517246	3.05304e+06	78618.7	241611	2880	6.73402e+06
High	P11177	PDHB	Pyruvate dehydrogenase E1 component subunit beta, mitochondrial	47	13	156	13	359	39.2	0.000243264	6.65	2.89215e+06	1.76047e+06	759517	1.12574e+06	270753	3.59959e+06	57170.8	6.69405e+06	4.98488e+06	420885	1.0578e+07	1.05678e+06	4.38575e+06	577355	411402	127446	3.18051e+06	611041	85367.6	1.7418e+06	721712	3.26213e+06	3.61991e+06	1.26628e+06	526926	181120	4.93188e+06	3.63711e+06	908011	2.10494e+06	5.67765e+06	1.82364e+06	931148	3.62475e+06	1.80559e+06	1.09971e+06	25420.8	2.80308e+06
High	P20700	LMNB1	Lamin-B1	30	18	272	16	586	66.4	0.000250403	5.16	1.30921e+07	2.28917e+06	5.97867e+06	5.18106e+06	857420	5.11312e+06	442515	1.36924e+07	1.04529e+07	1.00859e+06	4.61508e+06	1.75634e+06	8.93463e+06	3.01936e+06	1.82211e+06	70888.9	2.88104e+06	1.65042e+06	485457	4.41669e+06	1.51425e+06	3.58947e+06	3.33992e+06	3.27974e+06	1.7027e+06	336164	2.93515e+06	1.46863e+06	1.57659e+06	6.06266e+06	1.06501e+07	4.03306e+06	1.84271e+06	8.31669e+06	1.34479e+06	4.08773e+06	59311.3	1.10695e+07
High	P16930	FAH	Fumarylacetoacetase	49	14	130	14	419	46.3	0.000171633	6.95	9.24847e+06	6.7354e+06	510974	231843	46273.8	3.15976e+06	28601	8.29983e+07	4.94126e+06	454640	730990	75015.6	2.95258e+06	430977	278761	371754	755973	491769	37721	724502	220932	6.56264e+06	5.78137e+06	1.22737e+06	521831	44337.8	1.76028e+06	3.10186e+06	97140.8	266473	8.94088e+06	1.84063e+06	921842	5.0768e+06	2.62699e+06	2.52567e+06	23328.4	2.71382e+06
High	Q13151	HNRNPA0	Heterogeneous nuclear ribonucleoprotein A0	36	12	212	10	305	30.8	0.00042075	9.29	1.21957e+07	2.12682e+06	4.66355e+06	5.96142e+06	1.76126e+06	6.66233e+06	719985	5.95477e+06	9.13789e+06	2.13677e+06	3.57194e+06	1.03073e+06	1.45116e+07	2.06395e+06	3.66653e+06	1.61235e+06	1.66929e+06	2.29818e+06	147530	1.94845e+06	775961	5.09557e+06	5.87362e+06	1.68901e+06	1.37257e+06	445745	7.39597e+06	750162	2.11758e+06	7.1892e+06	1.52698e+07	2.73128e+06	604043	1.0232e+07	1.04718e+06	522653	17667.9	4.89397e+06
High	P20674	COX5A	Cytochrome c oxidase subunit 5A, mitochondrial	40	9	608	9	150	16.8	0.00221224	6.79	3.59649e+07	1.44075e+07	3.0909e+07	3.47251e+07	2.94362e+06	3.66473e+07	4.12455e+06	5.01833e+07	4.22319e+07	3.1639e+06	6.29946e+07	1.33507e+07	3.21825e+07	9.93482e+06	4.69328e+06	2.42539e+06	1.16215e+07	4.98354e+06	1.61049e+06	9.92896e+06	5.85335e+06	3.87768e+07	2.93327e+07	1.58594e+07	3.72383e+06	1.21334e+06	2.95061e+07	4.93941e+06	1.20198e+07	3.40101e+07	7.65328e+07	3.13832e+07	2.47769e+07	7.61839e+07	2.76157e+07	1.72605e+07	736666	4.70595e+07
High	P14927	UQCRB	Cytochrome b-c1 complex subunit 7	76	10	205	10	111	13.5	0.000928237	8.78	7.74195e+06	3.41011e+06	6.83231e+06	7.06947e+06	2.69286e+06	9.82569e+06	527066	1.50134e+07	9.37677e+06	1.31866e+06	2.14252e+07	1.2824e+06	1.31803e+07	1.09832e+06	3.32544e+06	518932	3.03161e+06	2.90114e+06	117835	1.81643e+06	1.03093e+06	1.13652e+07	8.73687e+06	2.61821e+06	1.60064e+06	456719	1.32031e+07	6.21227e+06	2.67335e+06	8.25833e+06	1.30558e+07	4.18932e+06	3.35956e+06	9.50286e+06	3.52084e+06	883393	2880	7.34684e+06
High	Q9H773	DCTPP1	dCTP pyrophosphatase 1	64	13	281	13	170	18.7	0.000918552	5.03	4.47621e+06	1.33427e+07	927039	1.44901e+06	248857	6.00958e+06	128294	4.37525e+06	1.18239e+07	879100	1.99327e+07	3.09459e+06	4.15067e+06	2.29389e+06	318440	148014	392579	2.27452e+06	8420.56	4.17058e+06	1.55107e+06	3.50902e+06	1.14262e+07	1.41674e+06	1.82641e+06	1.55545e+06	5.28654e+06	3.3503e+06	2.51285e+06	2.41277e+06	6.51697e+06	2.15844e+06	1.62899e+06	1.6232e+07	1.92966e+06	1.64527e+06	363833	3.76267e+06
High	P62913	RPL11	60S ribosomal protein L11	48	12	206	12	178	20.2	0.000623383	9.6	1.15321e+07	2.3188e+06	453821	2.54199e+06	63171.6	5.29835e+06	45754.9	1.52592e+07	6.07933e+06	362364	2.20731e+07	452410	6.60794e+06	230349	217831	28325.8	1.85042e+06	681316	37389.8	3.79145e+06	344348	4.62988e+06	7.85776e+06	1.52191e+06	1.5024e+06	13476.5	5.30361e+06	489064	3.25512e+06	2.27797e+06	1.0956e+07	1.42667e+06	360782	8.6019e+06	1.12543e+06	2.09617e+06	2880	4.3253e+06
High	P51148	RAB5C	Ras-related protein Rab-5C	58	11	186	8	216	23.5	0.00048382	8.41	3.75046e+06	2.34846e+06	1.3577e+06	2.54711e+06	166313	4.83716e+06	145162	7.39059e+06	5.64664e+06	803826	5.50509e+06	844005	3.79279e+06	1.55795e+06	203156	63437.1	2.853e+06	215277	211098	1.93432e+06	873381	3.37625e+06	3.59663e+06	1.49232e+06	1.59739e+06	5600	3.45661e+06	1.85748e+06	1.32886e+06	1.03391e+06	5.8682e+06	1.74817e+06	1.14119e+06	5.63097e+06	2.16086e+06	1.15104e+06	2880	5.41712e+06
High	P25787	PSMA2	Proteasome subunit alpha type-2	53	12	174	12	234	25.9	0.000410666	7.43	4.04141e+06	1.33794e+06	263192	2.85683e+06	70429.1	5.76901e+06	44482.6	1.15399e+07	4.98795e+06	52990.8	2.05136e+07	397997	7.35596e+06	380295	164807	92881.4	1.0549e+06	503639	9356.09	2.57908e+06	617884	6.02406e+06	4.0475e+06	1.51365e+06	500164	5600	8.69142e+06	5.12464e+06	821893	1.63959e+06	6.59856e+06	2.9896e+06	788963	5.62134e+06	1.91238e+06	1.77321e+06	46065.7	6.3352e+06
High	Q1KMD3	HNRNPUL2	Heterogeneous nuclear ribonucleoprotein U-like protein 2	23	16	248	16	747	85.1	0.00017814	4.91	2.32802e+07	6.3914e+06	4.13126e+06	8.17941e+06	1.61934e+06	7.72648e+06	1.13115e+06	1.61638e+07	1.38857e+07	1.26775e+06	1.70506e+07	4.83211e+06	1.65948e+07	4.45632e+06	2.69002e+06	486112	3.68748e+06	2.39094e+06	447833	5.5922e+06	2.04842e+06	7.4844e+06	9.4507e+06	3.53838e+06	2.94595e+06	273433	7.97039e+06	1.96703e+06	6.91792e+06	1.38322e+07	3.40048e+07	9.37402e+06	9.37358e+06	3.47763e+07	8.79691e+06	1.00806e+07	5.15715e+06	1.38287e+07
High	P20073	ANXA7	Annexin A7	32	14	305	14	488	52.7	0.000353776	5.68	8.72385e+06	4.9117e+06	5.19709e+06	4.24477e+06	818252	8.36598e+06	334479	1.21857e+07	1.5098e+07	926281	6.7572e+06	2.54043e+06	1.14442e+07	3.10442e+06	1.39441e+06	1.73864e+06	6.18342e+06	1.93694e+06	338292	2.37353e+06	1.49217e+06	6.16827e+06	5.01146e+06	3.4457e+06	3.45016e+06	550839	8.26917e+06	1.27071e+07	1.32269e+06	4.18864e+06	1.06142e+07	5.27303e+06	2.47314e+06	6.36214e+06	4.94273e+06	2.22514e+06	490506	7.43653e+06
High	P21291	CSRP1	Cysteine and glycine-rich protein 1	67	11	142	11	193	20.6	0.000421366	8.57	1.60344e+07	5.6211e+06	1.58711e+06	5.79898e+06	1.06819e+06	5.65479e+06	189561	6.83146e+06	5.66405e+07	998564	2.22195e+07	4.11855e+06	1.02146e+07	966998	1.40869e+06	1.04536e+06	2.9747e+06	2.56211e+06	77793.5	5.88687e+06	2.00413e+06	1.6083e+07	1.18949e+07	1.63081e+06	2.76249e+06	78912.4	1.59071e+07	1.12544e+07	4.21551e+06	3.96582e+06	1.61029e+07	4.55356e+06	3.11725e+06	3.19737e+07	1.91415e+06	3.47023e+06	2880	5.34863e+06
High	P48643	CCT5	T-complex protein 1 subunit epsilon	34	16	185	15	541	59.6	0.000189742	5.66	2.11165e+07	4.38739e+06	3.24256e+06	8.66369e+06	933709	1.01597e+07	2.93027e+06	2.44464e+07	2.89178e+07	1.05193e+06	1.98903e+07	1.89705e+06	8.79794e+06	3.85733e+06	1.20347e+06	82917.7	2.89873e+06	1.18193e+06	45771.5	2.30472e+06	500974	7.44571e+06	7.08093e+06	796531	1.98681e+06	29553.7	6.99532e+06	4.02682e+06	1.03688e+06	4.69939e+06	1.11817e+07	5.22224e+06	2.46055e+06	7.02049e+06	3.46894e+06	2.79349e+06	6215.58	5.47386e+06
High	Q99729	HNRNPAB	Heterogeneous nuclear ribonucleoprotein A/B	28	12	221	11	332	36.2	0.000373184	8.21	6.06629e+06	1.69787e+06	1.4306e+06	1.61754e+06	43686	6.02225e+06	99345.5	5.62564e+06	6.99446e+06	114467	6.16094e+06	1.62183e+06	6.33276e+06	800910	130632	63373.9	6.06329e+06	1.59242e+06	3860	3.76151e+06	354339	7.69318e+06	3.44885e+06	797393	986774	382223	4.93422e+06	1.28469e+07	1.22154e+06	3.10433e+06	7.50731e+06	1.57695e+06	746705	5.96999e+06	831273	662660	94090.1	4.54501e+06
High	Q14624	ITIH4	Inter-alpha-trypsin inhibitor heavy chain H4	17	15	76	15	930	103.3	4.4973e-05	6.98	904617	217174	1.08203e+06	5.43809e+06	390373	7.11213e+06	189317	2.67168e+06	1.14912e+06	170479	2.09135e+07	991714	1.0183e+06	291327	476378	566064	3.73018e+06	1.69277e+07	7.16329e+06	5.04014e+06	2.82164e+06	1.95094e+06	1.34238e+06	1.79474e+06	7.31276e+06	4.34555e+06	3.01835e+06	2.13156e+07	1.21368e+06	3.62531e+06	4.35595e+06	2.73306e+06	2.20289e+06	2.33753e+06	688813	660524	662844	7.87173e+06
High	P19823	ITIH2	Inter-alpha-trypsin inhibitor heavy chain H2	16	16	219	16	946	106.4	0.000125818	6.86	2.83925e+07	1.14336e+06	2.73404e+06	1.22127e+07	396094	6.92723e+06	394033	2.39559e+07	1.85577e+06	275791	2.12506e+07	1.44804e+06	3.50582e+06	304945	472665	680471	2.98809e+06	254895	25645.3	4.36245e+06	974753	2.30848e+06	3.21054e+06	2.05907e+06	331498	10525.8	4.09124e+06	3.85634e+06	3.35471e+06	1.69257e+07	2.13172e+07	5.32608e+06	2.20377e+06	9.59076e+06	854913	144888	19073.3	1.15531e+07
High	P38606	ATP6V1A	V-type proton ATPase catalytic subunit A	24	13	210	13	617	68.3	0.000187948	5.52	7.50687e+06	4.94973e+06	2.26174e+06	4.38804e+06	356803	5.06947e+06	72518.2	1.54677e+07	4.89052e+06	335487	1.15194e+07	1.15814e+06	5.68432e+06	592840	268844	23609.7	2.10946e+06	632381	28847	2.45403e+06	801419	6.49082e+06	5.37596e+06	1.47734e+06	2.24783e+06	5600	3.6217e+06	2.60904e+06	2.85162e+06	4.29193e+06	1.00217e+07	9.17834e+06	1.86973e+06	7.5418e+06	4.78884e+06	3.89905e+06	25876.5	8.84883e+06
High	Q13740	ALCAM	CD166 antigen	24	11	60	11	583	65.1	5.6339e-05	6.25	901719	447110	49039.9	96740.9	110507	571523	63812.6	2.59235e+07	3.63736e+06	94294	1.2805e+06	759871	348590	784791	62130.4	129717	123556	336167	138585	133091	331195	6.18463e+06	2.45314e+06	1.46269e+06	226465	65254.9	762884	463602	63230.2	1.04386e+06	3.19095e+06	159951	140292	1.79942e+06	1.14507e+06	1.38813e+06	63954	1.89099e+06
High	P50895	BCAM	Basal cell adhesion molecule	37	17	147	17	628	67.4	0.00013332	5.81	5.49329e+06	4.32478e+06	2.31682e+06	2.01596e+06	636761	2.17049e+06	615940	7.90361e+06	1.45238e+07	950102	1.29876e+07	3.0954e+06	8.99223e+06	1.92402e+06	1.76112e+06	212567	1.55354e+06	2.5844e+06	430437	1.12854e+06	1.63368e+06	3.16727e+06	1.07003e+07	1.32404e+06	2.13146e+06	100667	8.15568e+06	4.74713e+06	2.43303e+06	8.50555e+06	8.91313e+06	1.63843e+06	4.56204e+06	6.52707e+06	1.33968e+06	5.25068e+06	4148.57	7.52191e+06
High	P11586	MTHFD1	C-1-tetrahydrofolate synthase, cytoplasmic	24	20	99	20	935	101.5	5.96222e-05	7.3	4.25824e+06	2.29209e+06	254072	855300	342957	2.17186e+07	51923	7.90343e+06	4.89017e+06	118447	1.54697e+07	536969	5.82284e+06	355323	145701	89717	797178	108589	33874.6	1.26149e+06	78367.5	2.00759e+06	3.29359e+06	884104	313069	100087	5.18552e+06	882701	868779	1.39048e+06	6.86571e+06	3.92915e+06	367499	5.16801e+06	1.45356e+06	1.27948e+06	6252.41	4.10487e+06
High	O14979	HNRNPDL	Heterogeneous nuclear ribonucleoprotein D-like	21	11	234	8	420	46.4	0.000308274	9.57	9.18459e+06	1.40691e+06	1.88829e+06	1.78604e+06	70252.3	1.84692e+06	157971	4.27686e+06	1.61725e+07	245755	6.86975e+06	3.11086e+06	4.78447e+06	3.1729e+06	178072	24195.9	668368	395062	32989.5	2.58728e+06	351061	6.32378e+06	2.21265e+06	672003	248535	5600	8.82656e+06	914260	1.2988e+06	2.9711e+06	8.10118e+06	1.17653e+06	489551	8.61069e+06	1.23703e+06	740099	2880	4.28784e+06
High	Q07954	LRP1	Prolow-density lipoprotein receptor-related protein 1	6	20	146	20	4544	504.3	1.76971e-05	5.39	5.17599e+06	2.34576e+06	2.05875e+06	5.82755e+06	1.11789e+06	3.47626e+06	338750	4.90496e+06	5.34799e+06	391033	3.14461e+06	1.55888e+06	3.8686e+06	2.11921e+06	945823	785512	1.9339e+06	621053	168860	1.33058e+06	869970	2.60404e+06	2.65143e+06	458438	345689	147281	1.21868e+06	251934	654422	3.25917e+06	1.09597e+07	748071	2.23109e+06	7.49756e+06	244891	199417	105369	562085
High	Q15819	UBE2V2	Ubiquitin-conjugating enzyme E2 variant 2	57	11	488	6	145	16.4	0.00181893	8.09	4.76788e+06	6.22086e+06	2.73072e+06	3.21805e+06	657317	4.42167e+06	265405	2.3579e+06	7.68013e+06	773137	2.55516e+07	5.06858e+06	5.40374e+06	1.60409e+06	1.24487e+06	93297.5	1.04881e+06	4.20387e+06	656572	8.81576e+06	2.86562e+06	9.03033e+06	1.37532e+07	3.9052e+06	4.59404e+06	513831	3.80996e+06	3.03471e+06	6.12285e+06	1.29769e+07	2.31356e+07	6.70883e+06	8.45691e+06	1.72349e+07	6.93585e+06	1.05916e+07	300477	1.30689e+07
High	P13667	PDIA4	Protein disulfide-isomerase A4	24	15	116	15	645	72.9	9.72678e-05	5.07	5.30613e+06	7.46099e+06	7.92113e+06	7.14137e+06	563660	1.06921e+07	297622	1.73592e+07	6.30783e+06	491885	4.11015e+07	1.20892e+06	4.99657e+06	1.50524e+06	472740	356280	2.11446e+06	1.18908e+06	149209	4.49315e+06	615052	1.32767e+07	4.0349e+06	2.08245e+06	787396	190165	1.98324e+07	2.95826e+06	1.93417e+06	5.51332e+06	1.59303e+07	7.11432e+06	1.04901e+06	1.16901e+07	2.40049e+06	2.60789e+06	34536.2	8.22866e+06
High	Q8N1N4	KRT78	Keratin, type II cytoskeletal 78	28	18	120	13	520	56.8	0.000129143	6.02	772532	1.9469e+06	1.77033e+06	657339	301718	1.14314e+06	309543	679584	314482	1.17511e+06	295199	870940	1.77999e+06	1.34325e+06	7.65697e+06	3.37121e+06	4.60861e+06	1.38426e+06	320503	438579	966014	883343	393912	256031	397963	362952	1.56365e+06	1.91627e+06	301824	1.30716e+06	1.2776e+06	384682	679125	939469	628496	311393	148270	836669
High	P31930	UQCRC1	Cytochrome b-c1 complex subunit 1, mitochondrial	33	15	106	14	480	52.6	0.000123185	6.37	1.77409e+06	1.44008e+06	482004	1.31418e+06	4470	4.09633e+06	52904.3	9.80507e+06	3.08979e+06	105212	1.36293e+07	918776	6.57653e+06	888109	67400.8	63375.1	492082	620089	88056.8	1.1381e+06	533823	1.04057e+07	5.45989e+06	1.83298e+06	207571	15791	9.58448e+06	984756	881119	1.61244e+06	4.75397e+06	1.83342e+06	859560	6.19906e+06	6.30526e+06	903480	2880	3.71436e+06
High	O75390	CS	Citrate synthase, mitochondrial	27	14	291	14	466	51.7	0.000344066	8.32	9.7292e+06	6.8873e+06	903089	5.39799e+06	59219.2	1.45973e+07	47372.4	2.6173e+07	5.86312e+06	500139	4.86167e+07	381504	1.94488e+07	791733	405987	34660.2	3.28274e+06	2.12139e+06	348150	3.7433e+06	1.48039e+06	1.76919e+07	8.42945e+06	4.10789e+06	1.34665e+06	57781.9	1.53181e+07	4.5527e+06	3.0832e+06	6.81272e+06	1.27455e+07	4.94187e+06	2.19145e+06	1.07953e+07	6.64166e+06	3.28853e+06	126884	6.95428e+06
High	Q96HC4	PDLIM5	PDZ and LIM domain protein 5	36	16	152	16	596	63.9	0.000145406	8.21	1.23062e+07	5.01223e+06	58807.4	3.20188e+06	4470	1.759e+06	67148.1	1.19875e+07	8.66949e+06	361726	1.03565e+07	515755	1.56437e+07	682666	124223	33262.9	111006	545955	223156	2.45615e+06	385568	2.98401e+06	3.66365e+06	855701	952531	331301	3.30574e+06	614133	2.68691e+06	3.02671e+06	1.11123e+07	3.62062e+06	796382	1.29019e+07	1.03442e+06	2.42779e+06	2880	7.93184e+06
High	P31948	STIP1	Stress-induced-phosphoprotein 1	28	15	164	15	543	62.6	0.000160143	6.8	7.71627e+06	2.25539e+06	1.04453e+06	1.71271e+06	28412.8	5.60204e+06	36078.6	1.14657e+07	5.85485e+06	366865	1.05668e+07	1.01024e+06	6.98603e+06	636522	149409	105654	1.59416e+06	621453	37505	1.06622e+06	136982	4.38685e+06	2.85974e+06	1.16644e+06	274001	5600	5.80549e+06	2.44821e+06	809672	3.72946e+06	5.65242e+06	4.33281e+06	798384	5.89155e+06	1.70718e+06	1.14903e+06	9957.19	2.52251e+06
High	P60842	EIF4A1	Eukaryotic initiation factor 4A-I	36	12	226	5	406	46.1	0.000299672	5.48	6.72693e+06	2.88568e+06	1.56542e+06	4.54891e+06	104330	8.5608e+06	145499	1.7616e+07	9.67999e+06	355038	2.88054e+07	788217	8.1207e+06	1.03416e+06	393769	123853	3.36625e+06	1.0874e+06	156365	4.03636e+06	874174	1.1358e+07	6.99981e+06	1.62376e+06	1.54396e+06	37261.2	1.3184e+07	3.70963e+06	4.79008e+06	3.33439e+06	1.00278e+07	4.50333e+06	1.09585e+06	8.03366e+06	5.95474e+06	2.46036e+06	2880	7.28284e+06
High	P36955	SERPINF1	Pigment epithelium-derived factor	37	15	132	15	418	46.3	0.000174274	6.38	1.58352e+07	2.4888e+07	2.47552e+07	1.4974e+07	1.66982e+06	1.88963e+07	2.43426e+06	1.20859e+07	1.7145e+07	1.06999e+07	2.44787e+07	1.44987e+06	2.14789e+07	1.47792e+07	5.9664e+07	3.44381e+07	6.38558e+07	803734	427443	969663	676135	4.22146e+06	1.86286e+06	1.79742e+06	346526	962755	8.72444e+06	2.3102e+07	643320	2.84647e+06	8.22048e+06	2.10727e+06	1.92472e+06	4.65497e+06	1.38279e+06	282334	257769	3.86473e+06
High	Q8N8S7	ENAH	Protein enabled homolog	31	15	91	14	591	66.5	8.36486e-05	6.93	1.00613e+07	2.03938e+06	2.96404e+06	5.86364e+06	1.98923e+06	6.18922e+06	300906	6.493e+06	4.31156e+06	768763	1.17129e+07	690383	5.51854e+06	379355	1.23771e+06	530798	1.2798e+06	1.38408e+06	102330	2.70354e+06	1.15635e+06	2.31389e+06	2.53084e+06	1.26631e+06	774844	170907	7.328e+06	447720	2.08742e+06	4.93102e+06	8.69125e+06	2.53691e+06	1.27491e+06	6.81615e+06	761090	1.30018e+06	18403.7	3.47211e+06
High	Q9UI08	EVL	Ena/VASP-like protein	41	14	160	13	416	44.6	0.000219293	8.84	1.87619e+06	130706	740899	2.07882e+06	156544	663147	41555.6	3.1661e+06	2.68371e+06	46375.9	392795	645398	6.82806e+06	768925	88998.2	179362	235162	40566.1	203616	1.37839e+06	574437	407313	6.87464e+06	1.56185e+06	687593	75363.6	406506	351220	738853	2.90075e+06	5.83998e+06	42139.8	927585	3.78238e+06	488443	994271	25427.9	7.9113e+06
High	Q9H4A4	RNPEP	Aminopeptidase B	25	13	188	13	650	72.5	0.000158511	5.74	5.44835e+06	4.34587e+06	851898	1.35888e+06	145325	6.60521e+06	120494	1.08146e+07	9.74129e+06	1.09761e+06	1.07598e+07	369415	8.82278e+06	900584	2.596e+06	135240	4.04209e+06	1.29027e+06	133613	1.71198e+06	909550	1.46902e+07	5.11862e+06	1.68337e+06	1.55562e+06	23976.3	4.88776e+06	5.38754e+06	3.76525e+06	1.60117e+06	6.2372e+06	2.61666e+06	862848	7.28746e+06	8.50538e+06	4.12362e+06	55447.1	5.86823e+06
High	P60983	GMFB	Glia maturation factor beta	66	13	170	11	142	16.7	0.000622259	5.29	1.0671e+07	2.44746e+06	4.46412e+06	6.17745e+06	424636	6.20458e+06	213832	9.61637e+06	1.26997e+07	621419	1.09451e+07	2.18452e+06	5.38757e+06	1.61053e+06	526966	110114	2.47119e+06	547306	84141.7	2.06155e+06	762292	3.7747e+06	4.18724e+06	1.18032e+06	501481	23174.2	6.37615e+06	1.52604e+06	362072	4.1668e+06	9.56846e+06	2.80994e+06	1.18391e+06	9.47351e+06	1.47298e+06	2.31463e+06	12171.5	5.603e+06
High	O75347	TBCA	Tubulin-specific chaperone A	64	9	434	9	108	12.8	0.00207261	5.29	2.60442e+07	1.33111e+07	8.43269e+06	9.62081e+06	967811	2.00579e+07	1.68004e+06	2.198e+07	4.64844e+07	3.98174e+06	2.60818e+07	1.36912e+07	1.59446e+07	8.41445e+06	2.6337e+06	564067	5.84915e+06	5.85612e+06	749985	8.12594e+06	3.3154e+06	1.83846e+07	1.26737e+07	6.15891e+06	3.72696e+06	5600	1.58849e+07	6.08093e+06	3.19951e+06	9.74253e+06	3.43998e+07	8.91626e+06	5.14933e+06	3.15867e+07	4.98218e+06	7.55874e+06	6738.66	3.08555e+07
High	Q99439	CNN2	Calponin-2	37	13	170	12	309	33.7	0.00030836	7.33	2.03901e+07	1.22645e+06	2.99256e+06	1.17198e+07	69956.4	3.79144e+06	31881.7	1.18581e+07	1.18404e+07	194069	1.08834e+07	1.63013e+06	3.97195e+06	1.37194e+06	129115	10000	1.30847e+06	680236	4279.15	1.60256e+06	844879	5.42051e+06	1.34039e+06	402308	213508	36346.5	2.22e+06	1.4884e+06	1.07425e+06	4.52426e+06	1.95027e+07	1.80873e+06	1.18042e+06	1.3846e+07	217182	610927	44355.6	1.37219e+06
High	O75223	GGCT	Gamma-glutamylcyclotransferase	52	9	183	9	188	21	0.000532685	5.14	9.49997e+06	3.34232e+07	1.51187e+07	7.10688e+06	3.77566e+06	1.20729e+07	3.56826e+06	3.34715e+07	1.61959e+07	2.09395e+07	8.79872e+06	3.24067e+06	3.37326e+07	1.02748e+07	1.93091e+06	3.75164e+07	3.34783e+07	3.73226e+06	2.8379e+06	2.62683e+06	3.12618e+06	1.53063e+07	6.33031e+06	2.68047e+06	3.19836e+06	2.2756e+06	1.29482e+07	3.38395e+07	1.18817e+06	5.41603e+06	8.43557e+06	3.14433e+06	1.82569e+06	8.19757e+06	9.46859e+06	3.44788e+06	1043151	3.78821e+06
High	Q13242	SRSF9	Serine/arginine-rich splicing factor 9	72	18	147	18	221	25.5	0.000352384	8.65	1.65658e+07	4.6264e+06	3.61506e+06	864536	145120	5.62919e+06	472155	7.29912e+06	2.29642e+07	1.00687e+06	4.26163e+06	1.77114e+06	1.21106e+07	1.97792e+06	363354	1.41646e+06	1.01137e+06	494034	63295.6	1.37011e+06	336694	3.89995e+06	3.61768e+06	979608	929107	54520	2.84301e+06	1.87625e+06	1.10601e+06	1.53441e+06	9.39063e+06	2.20321e+06	738777	4.57624e+06	530773	1.49923e+06	5515.87	3.29048e+06
High	Q04637	EIF4G1	Eukaryotic translation initiation factor 4 gamma 1	15	17	75	14	1599	175.4	2.61379e-05	5.33	1.16376e+06	571626	851628	875237	294882	980361	5960	2.40527e+06	505210	64072.3	9.59207e+06	210347	1.02216e+06	123513	387170	14237.1	201240	926485	12617.7	2.33586e+06	292607	2.07063e+06	1.12202e+06	311725	340747	46017.4	1.87781e+06	1.28712e+06	919812	2.51194e+06	2.2746e+06	1.29635e+06	499146	2.30327e+06	994513	522977	34119.9	1.45549e+06
High	Q9UMX5	NENF	Neudesin	57	11	185	11	172	18.8	0.000601524	5.69	4.12055e+06	2.46836e+06	2.8732e+06	2.95256e+06	230084	3.69736e+06	285784	6.28343e+06	1.83551e+07	298340	1.52588e+07	2.22474e+06	2.81041e+06	1.13927e+06	618428	48190.4	615385	1.26405e+06	279255	2.53727e+06	1.3579e+06	1.83902e+06	1.4339e+06	833546	661114	54757.4	4.85428e+06	895016	609568	2.75429e+06	8.97674e+06	2.66788e+06	1.81573e+06	8.29561e+06	2.08207e+06	4.38672e+06	2880	4.55313e+06
High	P62263	RPS14	40S ribosomal protein S14	42	9	201	9	151	16.3	0.000753785	10.05	1.01751e+07	1.99644e+06	652982	1.70432e+06	84743.2	4.01047e+06	152951	1.23799e+07	4.1008e+06	268525	2.61533e+07	710914	4.41592e+06	303635	22230.5	156959	336875	843856	12299.6	3.80269e+06	494813	3.76235e+06	7.85855e+06	1.25916e+06	2.31061e+06	5600	4.03666e+06	374797	5.46205e+06	2.28671e+06	1.61937e+07	1.19147e+06	678650	1.31024e+07	879853	2.65091e+06	2880	2.77261e+06
High	P13861	PRKAR2A	cAMP-dependent protein kinase type II-alpha regulatory subunit	35	14	223	11	404	45.5	0.000299593	5.07	9.292e+06	4.71874e+06	2.45788e+06	3.68531e+06	408373	3.86267e+06	489604	1.72234e+07	1.03635e+07	1.07497e+06	1.95432e+07	2.07879e+06	7.13277e+06	2.24434e+06	1.17343e+06	309983	1.7585e+06	865331	182637	1.51711e+06	857925	7.75912e+06	5.05652e+06	2.07182e+06	533794	54867.3	4.27529e+06	1.39606e+06	729460	4.27158e+06	1.28738e+07	2.11358e+06	2.46557e+06	1.03909e+07	2.07875e+06	2.45435e+06	10224.3	6.02088e+06
High	P36578	RPL4	60S ribosomal protein L4	32	11	50	11	427	47.7	6.40753e-05	11.06	3.28962e+06	934507	169652	1.84897e+06	55223.3	1.68757e+06	35022.8	4.45747e+06	827492	402193	6.03749e+06	18705.6	1.29046e+06	78732.8	214449	95810.5	717404	87884.4	3860	643711	49137.9	731084	1.23556e+06	155541	287626	5600	1.26943e+06	703432	574910	219830	1.7731e+06	308174	138951	1.60993e+06	217633	301440	2880	867822
High	Q9H3K6	BOLA2; BOLA2B	BolA-like protein 2	86	9	344	9	86	10.1	0.00208198	6.52	9.47941e+06	4.42818e+06	3.82905e+06	5.04967e+06	474068	7.39498e+06	367222	1.06329e+07	1.26959e+07	1.66945e+06	3.64079e+07	3.39581e+06	1.0437e+07	2.54978e+06	1.1398e+06	168184	2.71467e+06	5.26457e+06	414843	9.62012e+06	2.16716e+06	6.24966e+06	1.34983e+07	1.61142e+06	3.56298e+06	108067	1.55203e+07	5.18112e+06	6.8816e+06	4.68902e+06	1.30165e+07	3.6917e+06	3.11858e+06	1.26462e+07	4.4162e+06	3.88516e+06	7595.28	1.16874e+07
High	Q15435	PPP1R7	Protein phosphatase 1 regulatory subunit 7	29	15	156	15	360	41.5	0.000229782	4.91	9.10501e+06	3.69856e+06	4.40387e+06	4.83585e+06	640476	5.48076e+06	2.16102e+06	9.06301e+06	9.26826e+06	685353	1.80168e+07	1.9814e+06	6.56078e+06	1.72147e+06	385993	833126	2.06812e+06	1.10658e+06	3860	2.76872e+06	776507	6.46683e+06	6.03956e+06	1.68995e+06	811567	9323.27	6.56654e+06	1.36054e+06	1.81354e+06	3.09149e+06	1.26707e+07	3.48869e+06	2.46832e+06	8.3256e+06	1.62299e+06	2.25826e+06	4708.66	7.81875e+06
High	Q15019	SEPTIN2	Septin-2	48	14	184	14	361	41.5	0.000271025	6.6	9.01851e+06	3.32281e+06	2.97663e+06	4.04706e+06	455135	5.36034e+06	176130	9.66337e+06	1.03054e+07	324064	3.14043e+06	1.63934e+06	6617169	1.66735e+06	784503	44771.2	2.30013e+06	874935	88079.5	1.87118e+06	573686	4.03841e+06	4.42121e+06	1.0968e+06	1.17238e+06	61269	4.58504e+06	1.66066e+07	737599	5.21097e+06	1.10279e+07	1.70671e+06	1.37658e+06	9.17701e+06	1.4345e+06	1.1019e+06	63583	5.2968e+06
High	O95861	BPNT1	3'(2'),5'-bisphosphate nucleotidase 1	54	17	68	17	308	33.4	0.000124452	5.69	3.06581e+06	1.39425e+06	59945.2	3.0697e+06	32450.1	2.03665e+06	7679.51	4.22306e+06	3.67133e+06	90195.6	9.00283e+06	83922.1	4.10828e+06	388385	121717	15233.7	8.42864e+06	157674	36637.6	746792	94141.6	2.20086e+06	1.12991e+06	605279	581612	14959.7	1.57144e+06	2.37613e+07	776358	752100	4.82658e+06	1.65503e+06	536642	4.915e+06	267945	1.19113e+06	9004.52	2.47044e+06
High	Q9UKX2	MYH2	Myosin-2	11	17	42	3	1941	222.9	1.1518e-05	5.82	7.74764e+07	1.15131e+08	7.0824e+07	9.21288e+07	1.09132e+08	1.91001e+08	9.97871e+07	5.57671e+07	1.50092e+08	8.98991e+07	7.08866e+07	1.94495e+08	1.2139e+08	1.05056e+08	1.05448e+08	2.21026e+08	2.05279e+08	1.91579e+08	1.6873e+08	1.59644e+08	1.16803e+08	1.57088e+08	1.76189e+08	1.08987e+08	2.17662e+08	1.50109e+08	1.97561e+08	2.18255e+08	8.43267e+07	5.4777e+07	7.50853e+07	1.11306e+08	7.92114e+07	8.23442e+07	1.44648e+08	1.0739e+08	1.17884e+08	8.30011e+07
High	O14773	TPP1	Tripeptidyl-peptidase 1	16	7	457	7	563	61.2	0.000456461	6.48	3.06686e+07	1.354e+07	2.032e+07	1.97692e+07	1.95006e+06	1.52025e+07	478388	2.5413e+07	4.17567e+07	3.7892e+06	3.32037e+07	7.69763e+06	1.01509e+07	7.43323e+06	2.08615e+06	651028	1.09092e+07	3.50162e+06	338993	8.29666e+06	3.11094e+06	9.50969e+06	1.64878e+07	9.5669e+06	5.55207e+06	5600	1.15542e+07	3.03688e+06	4.87815e+06	1.95757e+07	4.36307e+07	4.33592e+06	1.19192e+07	3.39297e+07	2.26604e+06	5.96306e+06	83476	2.87013e+07
High	Q15942	ZYX	Zyxin	29	11	185	11	572	61.2	0.000184782	6.67	1.02588e+07	984998	807962	2.84499e+06	330389	2.45861e+06	90245.5	6.25453e+06	7.15888e+06	124939	1.27268e+07	1.04225e+06	3.23151e+06	389655	356036	88584.9	2.13377e+06	585135	21812.9	2.44042e+06	408449	4.67051e+06	3.37845e+06	512906	923662	137511	4.39537e+06	2.37646e+06	1.5174e+06	1.19287e+07	9.39773e+06	891774	607262	1.23099e+07	588071	1.52411e+06	10198.8	3.11898e+06
High	O43390	HNRNPR	Heterogeneous nuclear ribonucleoprotein R	26	16	254	9	633	70.9	0.000218991	8.13	2.95064e+06	272963	413860	748204	4470	1.49747e+06	79058.7	1.88479e+06	3.85078e+06	27399	3.39991e+06	178705	3.06719e+06	659719	9280	126103	4.29193e+06	215366	9584.65	128025	16900	816865	285425	165752	172009	119680	1.84013e+06	2.91165e+06	197484	162700	3.48392e+06	512940	117426	2.59016e+06	468009	116012	18685.9	475741
High	P62826	RAN	GTP-binding nuclear protein Ran	54	14	324	14	216	24.4	0.000811697	7.49	1.6585e+07	5.17691e+06	854403	4.95935e+06	451880	1.0743e+07	120341	2.28781e+07	9.84196e+06	993679	4.21519e+07	945186	1.61765e+07	827387	457787	169645	4.05183e+06	1.44021e+06	358479	4.31795e+06	1.20841e+06	9.21599e+06	6.89405e+06	2.92635e+06	1.41251e+06	57770.3	9.9272e+06	8.32e+06	3.25198e+06	1.62259e+06	1.67624e+07	5.36994e+06	1.22216e+06	1.12688e+07	2.46723e+06	3.82861e+06	53358.9	9.66714e+06
High	P08708	RPS17	40S ribosomal protein S17	71	11	80	11	135	15.5	0.000315498	9.85	4.84611e+06	1.43003e+06	525049	1.30079e+06	127108	1.5118e+06	85082	8.30898e+06	2.98598e+06	275903	1.40623e+07	327548	2229200	202592	394284	10000	675898	362491	102371	1.38618e+06	343036	2.35563e+06	4.05266e+06	786064	1.00333e+06	50705.4	2.40934e+06	4.76711e+06	2.26087e+06	1.73274e+06	7.68231e+06	710966	747738	6.34183e+06	889768	1.90542e+06	38106.7	3.22109e+06
High	Q9UBI6	GNG12	Guanine nucleotide-binding protein G(I)/G(S)/G(O) subunit gamma-12	81	9	314	9	72	8	0.00239927	8.97	2.41436e+07	1.08548e+07	5.66334e+06	1.04932e+07	3.18518e+06	8.54168e+06	1.04613e+06	1.9146e+07	2.57799e+07	4.33749e+06	8.59819e+06	2.16974e+06	1.72171e+07	2.97562e+06	2.67246e+06	208531	4.16895e+06	4.06364e+06	1.02456e+06	4.98697e+06	3.82235e+06	1.33954e+07	1.44739e+07	5.97483e+06	2.14694e+06	127965	4.909e+06	1.03658e+06	2.90263e+06	4.90518e+06	3.74547e+07	5.60622e+06	1.04749e+07	2.75869e+07	6.34692e+06	1.41568e+07	2880	5.57472e+06
High	Q9Y2B0	CNPY2	Protein canopy homolog 2	68	13	287	13	182	20.6	0.000851635	4.92	1.3519e+07	5.21129e+06	8.83993e+06	7.42928e+06	440969	9.58317e+06	820069	1.42311e+07	2.75723e+07	575483	2.17309e+07	4.7222e+06	9.05614e+06	1.77188e+06	1.57899e+06	501505	1.66028e+06	1.37249e+06	187863	3.574e+06	1.12503e+06	1.48218e+07	6.77948e+06	2.91157e+06	863872	18102	7.38905e+06	658623	2.01985e+06	6.16616e+06	1.67873e+07	4.27032e+06	3.29737e+06	2.00085e+07	2.05413e+06	5.32738e+06	12985	1.28847e+07
High	P35637	FUS	RNA-binding protein FUS	15	8	165	6	526	53.4	0.000188878	9.36	4.89168e+06	1.71499e+06	767144	1.30937e+06	108586	4.21105e+06	20689.5	2.98014e+06	9.4114e+06	136908	1.20526e+07	548567	8.9013e+06	1.0789e+06	9280	10000	627159	1.08916e+06	39475.1	2.40235e+06	451158	1.97389e+06	2.41344e+06	270078	779548	69928.2	4.36881e+06	655586	2.10019e+06	1.99179e+06	9.41207e+06	1.4974e+06	126035	6.36456e+06	194714	339558	2880	1.997e+06
High	Q9BXN1	ASPN	Asporin	34	12	165	12	380	43.4	0.000232398	7.08	1.04094e+07	3.66335e+06	4.52042e+06	8.85177e+06	1.42593e+06	4.69402e+06	1.35248e+06	4.01095e+06	7.67003e+06	552243	2.02691e+06	5.46686e+06	1.24792e+07	479859	946915	5.17488e+06	638730	712367	38222.7	837403	601670	3.45321e+06	1.51326e+07	1.34322e+06	725730	56737.2	3.48964e+06	2.84704e+06	1.13557e+06	2.37823e+06	2.61026e+07	3.31229e+06	5.75318e+06	9.47444e+06	3.45938e+06	277151	13692.5	2.93473e+06
High	P27824	CANX	Calnexin	24	13	173	13	592	67.5	0.000156668	4.6	6.14142e+06	5.38564e+06	2.73845e+06	4.23164e+06	1.59457e+06	9.72907e+06	4.29349e+06	1.70141e+07	8.74099e+06	1.33754e+06	4.98659e+06	3.27639e+06	5.54687e+06	2.12362e+06	2.95675e+06	2.67423e+06	2.89808e+06	3.95891e+06	4.16584e+06	5.00591e+06	3.05076e+06	7.14855e+06	5.49214e+06	2.14123e+06	913826	825355	1.57073e+07	3.74938e+06	1.76261e+06	2.0042e+06	4.78133e+06	3.06273e+06	1.29805e+06	8.56593e+06	3.66882e+06	2.07364e+06	820807	5.68844e+06
High	P40925	MDH1	Malate dehydrogenase, cytoplasmic	34	14	215	14	334	36.4	0.000361057	7.36	1.283e+07	3.78076e+06	1.82382e+06	4.80574e+06	322340	8.81428e+06	892092	2.5743e+07	1.87116e+07	880927	4.20924e+07	2.22131e+06	1.01143e+07	2.72534e+06	558476	310153	2.43067e+06	1.37258e+06	183471	3.84406e+06	1.138e+06	8.90628e+06	1.08517e+07	3.47513e+06	475022	8053.17	6.21725e+06	3.46654e+06	947390	3.88318e+06	1.5891e+07	1.18381e+07	2.43238e+06	1.09643e+07	1.90073e+06	3.04905e+06	5592.52	8.16464e+06
High	P01911	HLA-DRB1	HLA class II histocompatibility antigen, DRB1 beta chain	49	10	173	3	266	29.9	0.000353683	7.74	1.01416e+07	1.71008e+06	9.97592e+06	7.15801e+06	450584	5.4948e+06	499731	2.47128e+07	1.59311e+06	470328	1.85875e+06	294958	1.60022e+06	785626	242395	222921	1.59165e+06	86565.6	70968	5.35973e+06	1.91342e+06	4.53476e+06	1.11253e+07	678791	306500	56726.1	2.85084e+06	280977	653827	6.26534e+06	5.74013e+06	1.54448e+06	267377	2.0491e+07	592717	248795	429379	5.77497e+06
High	P10644	PRKAR1A	cAMP-dependent protein kinase type I-alpha regulatory subunit	42	15	122	13	381	43	0.000173432	5.35	9.71414e+06	2.17166e+06	924834	2.62968e+06	4470	2.57092e+06	5960	1.22466e+07	4.93045e+06	40782.8	2.01399e+07	1.03056e+06	8.26179e+06	666147	9280	97528.1	1.05014e+06	274247	12932.8	2.58755e+06	194559	5.26913e+06	4.75985e+06	368996	580799	20021.2	3.59843e+06	3.16978e+06	2.08173e+06	2.35405e+06	5.51531e+06	2.00607e+06	940492	6.70377e+06	2.78484e+06	532122	2880	1.75055e+06
High	O43809	NUDT21	Cleavage and polyadenylation specificity factor subunit 5	44	11	148	11	227	26.2	0.000345302	8.82	4.81712e+07	1.31126e+08	2.75115e+08	2.94681e+08	18327444	3.86454e+07	3.41163e+06	1.41217e+08	9.16723e+07	1.30276e+07	9.78948e+07	6.7858e+06	2.40461e+08	9.93199e+06	3.48923e+07	5.34041e+06	9.68568e+08	8.01692e+06	1.1813e+06	2.20878e+07	1.37151e+07	8.58852e+07	2.3189e+07	9.67661e+06	3.58491e+06	1.22454e+06	8.13026e+07	2.81297e+09	4.03383e+06	7.87049e+07	1.11687e+08	1.28438e+08	8.99738e+06	1.07202e+08	7.26159e+06	4.38902e+06	32675	8.64817e+08
High	P50991	CCT4	T-complex protein 1 subunit delta	27	15	147	14	539	57.9	0.000155195	7.83	3.8352e+06	1.98066e+06	1.85182e+06	3.70519e+06	561093	5.66781e+06	5960	1.12941e+07	4.08883e+06	464162	1.75533e+07	239423	5.80554e+06	547300	584291	145937	4.60852e+06	1.58132e+06	525442	1.6784e+06	1.2133e+06	4.90604e+06	3.03663e+06	839301	1.48656e+06	1.26146e+06	5.40704e+06	2.9161e+06	1.48154e+06	3.0564e+06	7.0961e+06	2.93706e+06	613201	5.03952e+06	3.368e+06	2.09855e+06	3821.66	5.60885e+06
High	P08236	GUSB	Beta-glucuronidase	21	13	160	13	651	74.7	0.00013093	7.02	1.39206e+06	1.61314e+06	123231	120136	4470	7.00937e+06	23833.5	1.87942e+08	7.87313e+06	440283	4.26569e+06	330702	8.76665e+06	1.31123e+06	12297.2	10000	93877.1	682155	118302	327474	314123	1.31374e+07	4.55771e+06	2.48483e+06	394579	5600	1.63904e+07	2.87598e+06	528167	3.19731e+06	5.14702e+06	2.5055e+06	48406.8	1.61177e+06	879071	2.73812e+06	66179.9	1.07253e+06
High	P05455	SSB	Lupus La protein	36	14	89	14	408	46.8	0.000116247	7.12	3.28678e+06	514137	732767	1.33764e+06	316353	1.48954e+06	137695	4.42481e+06	2.5052e+06	187181	1.0606e+07	383816	4.0192e+06	388555	288812	116981	623430	527226	51724.5	1.03501e+06	344573	2.36402e+06	3.04199e+06	453897	267214	5600	3.50159e+06	1.02246e+06	258837	1.29948e+06	6.77799e+06	2.05806e+06	231477	3.45949e+06	506628	809553	21470.8	3.25235e+06
High	P55769	SNU13	NHP2-like protein 1	64	12	188	12	128	14.2	0.000809298	8.46	1.62152e+07	4.32841e+06	2.23432e+06	5.47652e+06	136027	4.40474e+06	75346.3	1.36196e+07	1.9387e+07	625241	3.40956e+07	1.25761e+06	1.87861e+07	930312	314839	10000	587075	2.10477e+06	83088.8	3.51543e+06	705976	7.8931e+06	9.11248e+06	3.32298e+06	1.22464e+06	125998	9.32985e+06	382878	3.48464e+06	3.70511e+06	1.95694e+07	2.95501e+06	2.18506e+06	1.68251e+07	861660	3.34301e+06	35865	8.07225e+06
High	Q14CN4	KRT72	Keratin, type II cytoskeletal 72	12	9	193	2	511	55.8	0.000211428	6.89	1.88497e+06	1.54986e+06	2.05687e+06	1.11683e+06	73406.6	2.20816e+06	334619	3.28656e+06	1.30969e+06	1.03296e+06	225056	338766	1.28886e+06	1.34073e+06	4.40565e+06	2.93714e+06	5.46676e+06	57989	38169.4	7740	38956.3	405514	80219.5	287349	209600	67390.5	835305	1.66023e+06	512180	178634	156338	357379	75238.4	252330	365704	356760	25312.1	20100
High	Q16851	UGP2	UTP--glucose-1-phosphate uridylyltransferase	34	14	109	14	508	56.9	0.000117099	8.15	4.87507e+06	2.22584e+06	503348	1.95364e+06	66537.7	4.1126e+06	66190.4	1.08859e+07	3.95775e+06	182393	4.42405e+07	220649	3.96477e+06	512011	109889	18996.8	861681	152824	11650	1.82989e+06	81831.2	8.66244e+06	1.62713e+06	702440	15100	21050.5	6.62402e+06	2.0773e+06	268658	1.21257e+06	5.11613e+06	1.19886e+07	980716	3.95957e+06	1.24762e+06	452940	14580.3	3.54083e+06
High	Q96I99	SUCLG2	Succinate--CoA ligase [GDP-forming] subunit beta, mitochondrial	35	14	85	14	432	46.5	0.000111739	6.39	3.1956e+06	1.11969e+06	611092	1.28836e+06	34712.7	3.05159e+06	37000.2	1.10121e+07	6.58222e+06	122077	1.06155e+07	176055	3.61059e+06	357693	280827	38315	597259	153210	24655.7	525583	198487	4.65756e+06	2.78077e+06	638882	50447.9	24757.2	3.24462e+06	1.33987e+06	162493	1.0403e+06	3.22334e+06	1.54964e+06	712056	2.1583e+06	727133	390070	4064.87	1.07483e+06
High	O00571	DDX3X	ATP-dependent RNA helicase DDX3X	29	19	79	6	662	73.2	6.59713e-05	7.18	6.78621e+06	1.6146e+06	488195	2.42611e+06	110392	1.95109e+06	62168.4	1.03311e+07	2.5458e+06	47154	1.39177e+07	632172	3.9141e+06	365188	293881	31273.4	166696	1.5012e+06	348729	3.32231e+06	1.37175e+06	5.39054e+06	5.21659e+06	1.35922e+06	1.66289e+06	1.08224e+06	4.68158e+06	258490	1.98496e+06	2.28455e+06	1.4977e+07	2.95252e+06	3.51182e+06	1.32979e+07	3.14193e+06	4.4324e+06	2880	5.41639e+06
High	P08493	MGP	Matrix Gla protein	44	8	241	8	103	12.3	0.00119771	9.67	7.55298e+06	6.15156e+06	1.24988e+06	4.48817e+06	467269	1.7292e+06	1.90385e+06	1.65755e+06	29462298	23383.3	7.91763e+06	749452	2.37021e+06	479698	61179.9	372174	876664	1.93508e+06	26999.9	321274	953240	5.06756e+06	1.35252e+07	6.04366e+06	1.39603e+06	246268	3.87801e+06	419705	112791	1.2344e+06	7.04519e+06	1.01096e+06	1.00323e+06	2.62632e+06	2.73685e+06	2.51202e+07	2880	499338
High	P61956	SUMO2	Small ubiquitin-related modifier 2	59	9	293	3	95	10.9	0.00164316	5.5	3.01418e+07	8.63437e+06	1.23146e+07	1.39877e+07	1.2423e+06	1.72622e+07	926952	2.11217e+07	3.14062e+07	1.71232e+06	2.62776e+07	6.99348e+06	2.19605e+07	2.87478e+06	1.72079e+06	309784	3.75211e+06	2.89686e+06	617491	5.11588e+06	3.68584e+06	6.03809e+06	6.97765e+06	2.73321e+06	3.00114e+06	494792	5.43774e+06	1.46447e+06	4.69654e+06	1.20213e+07	3.9019e+07	1.14217e+07	7.7502e+06	4.21184e+07	3.59602e+06	6.73357e+06	2880	2.13533e+07
High	P00750	PLAT	Tissue-type plasminogen activator	24	12	38	12	562	62.9	3.69294e-05	7.8	329358	169700	530912	444208	169314	211741	45065.6	398889	864645	89187.1	1.85591e+06	130592	316193	93389.2	207436	187990	105062	120885	17305.1	7740	292957	108734	2.16785e+07	1.68275e+06	15100	5600	279589	156678	17035.3	16200	925991	69543.4	250262	429861	2.76166e+06	1.36696e+06	13740.8	1.3209e+06
High	P09960	LTA4H	Leukotriene A-4 hydrolase	26	12	108	12	611	69.2	9.54018e-05	6.18	4.25774e+06	1.06262e+06	1.15251e+06	2.03966e+06	187520	2.84972e+06	35413.2	8.09098e+06	6.1235e+06	251868	2.94281e+06	268759	6.5459e+06	401564	269054	10000	1.23751e+06	415190	3860	1.30137e+06	274678	3.53218e+06	3.57867e+06	1.29151e+06	212948	23048.5	1.93952e+06	1.39306e+06	507838	1.10855e+06	6.15883e+06	924758	324599	4.0642e+06	730871	1.76474e+06	2880	3.30682e+06
High	Q13526	PIN1	Peptidyl-prolyl cis-trans isomerase NIMA-interacting 1	60	8	325	7	163	18.2	0.00109157	8.82	1.00112e+07	5.12962e+06	1.20933e+06	4.24459e+06	224982	5.44072e+06	167173	3.4534e+06	9.6373e+06	1.00547e+06	1.89967e+07	4.54427e+06	6.38486e+06	3.10124e+06	330510	29330.2	1.55039e+06	3.22884e+06	217068	4.39982e+06	1.3419e+06	7.67056e+06	7.71254e+06	2.44446e+06	3.38055e+06	5600	5.9992e+06	2.35041e+06	2.82798e+06	5.87902e+06	1.16001e+07	1.27114e+06	2.76447e+06	7.78866e+06	1.53343e+06	2.81656e+06	2880	6.84931e+06
High	P02763	HEL-S-153w	Alpha-1-acid glycoprotein 1	35	10	251	7	201	23.5	0.000652897	5.02	4.22146e+06	1.05839e+06	4.37783e+07	1.38476e+07	219758	9.077e+07	1.31413e+07	7.42482e+06	1.54944e+07	1.53606e+06	3.21568e+07	8.88651e+06	8.03205e+06	517978	1.57709e+06	2.05543e+07	4.33242e+07	5.59588e+06	108542	6.23772e+06	2.13833e+06	1.6263e+08	4.73615e+06	1.83593e+06	98927.9	5600	1.54676e+07	5.1302e+07	543272	6.73875e+06	1.91365e+07	1.77654e+07	5.62207e+06	7.5404e+06	831855	102979	2880	2.95697e+07
High	Q15126	PMVK	Phosphomevalonate kinase	57	15	150	15	192	22	0.000416781	5.73	1.03056e+07	4.24357e+06	695793	2.0829e+06	484368	4.61947e+06	19599.7	1.32349e+07	1.18787e+07	803261	1.83138e+07	1.75043e+06	3.09339e+06	893661	421250	30904.2	702232	2.0883e+06	35777.1	2.45306e+06	1.14393e+06	4.76164e+06	4.93691e+06	1.48636e+06	1.58838e+06	5600	1.40608e+07	1.15674e+06	2.25282e+06	2.84778e+06	1.11246e+07	3.12753e+06	1.06333e+06	3.47086e+06	3.75331e+06	3.52397e+06	19034.4	4.54798e+06
High	O76070	SNCG	Gamma-synuclein	92	12	119	11	127	13.3	0.000546933	4.86	1.67381e+07	3.97123e+06	2.11519e+06	2.10961e+06	353089	3.02721e+06	878111	6.08777e+06	3.36345e+07	1.30264e+06	2.91751e+06	4.95049e+06	3.36438e+06	661038	1.46566e+06	3.66702e+06	2.81991e+06	3.68216e+06	163105	199367	582170	2.23869e+07	3.55601e+06	801070	207128	46739.9	2.61262e+06	437097	970194	5.31722e+06	2.9398e+06	1.45667e+06	2.22113e+06	4.03123e+06	405551	410689	2880	2.83143e+06
High	P49321	NASP	Nuclear autoantigenic sperm protein	22	12	111	12	788	85.2	7.96383e-05	4.3	4.91349e+06	1.31188e+06	635305	2.12547e+06	62966.8	2.3293e+06	136010	1.67625e+07	2.49387e+06	201867	2.97269e+07	1.04552e+06	3.57607e+06	852832	82832.5	63153.8	1.31998e+06	341879	54111.6	3.96335e+06	262900	2.97439e+06	2.80492e+06	707409	298917	82901.6	4.64947e+06	1.42841e+06	673451	1.51914e+06	5.29323e+06	5.94533e+06	371133	4.75975e+06	1.31227e+06	1.15446e+06	7807.4	4.03943e+06
High	P31150	GDI1	Rab GDP dissociation inhibitor alpha	30	15	193	7	447	50.6	0.000233155	5.14	3.0756e+06	1.99527e+06	830407	1.1294e+06	126513	2.58123e+06	166826	2.4816e+06	3.34266e+06	347696	4.95967e+06	1.17188e+06	4.51837e+06	1.05455e+06	174713	10000	849395	1.03289e+06	182232	1.24242e+06	424374	2.58044e+06	3.0816e+06	1.31228e+06	829925	5600	4.19249e+06	739021	1.28894e+06	2.32641e+06	7.00956e+06	1.57454e+06	1.05983e+06	5.26593e+06	1.19442e+06	1.39295e+06	2880	6.07049e+06
High	P42765	ACAA2	3-ketoacyl-CoA thiolase, mitochondrial	41	16	111	16	397	41.9	0.000161938	8.09	5.27009e+06	1.93807e+06	847562	2.92115e+06	173479	3.67165e+06	40490.3	3.45933e+06	3.50561e+06	182980	1.72734e+07	151246	6.32231e+06	692787	150710	37544.2	2.37228e+06	127356	23245.9	1.03033e+06	269064	3.14638e+06	1.6809e+06	1.47874e+06	300865	12684.7	2.84478e+06	270229	717397	2.05829e+06	5.08818e+06	5.21012e+06	1.21681e+06	1.4582e+06	138076	44150.1	2880	2.35252e+06
High	P31944	CASP14	Caspase-14	47	14	78	14	242	27.7	0.000172129	5.58	2.17908e+07	5.92653e+06	6.59178e+06	1.01554e+07	1.80583e+06	7.272e+06	2.60093e+06	1.51412e+07	1.38573e+07	1.61489e+06	2.70917e+07	4.74843e+06	9.8562e+06	4.15591e+06	6.56661e+06	5.72892e+06	4.25523e+06	6.81096e+06	502418	6.87769e+06	3.33593e+06	1.29471e+07	6.64662e+06	3.16869e+06	3.87863e+06	303764	7.76846e+06	7.82204e+06	6.1829e+06	1.46241e+07	2.58435e+07	5.63298e+06	1.05587e+07	1.82891e+07	3.14791e+06	4.94543e+06	233868	7.79747e+06
High	Q01082	SPTBN1	Spectrin beta chain, non-erythrocytic 1	7	14	196	14	2364	274.4	4.36627e-05	5.57	8.27341e+06	2.95146e+06	2.94741e+06	5.53853e+06	1.565e+06	8.29087e+06	2.42424e+06	6.45789e+06	9.25387e+06	1.05032e+06	8.9192e+06	5.16916e+06	8.28953e+06	2.77269e+06	2.58862e+06	664832	3.18722e+06	1.48264e+06	1.11573e+06	4.70492e+06	2.54304e+06	5.41739e+06	5.53887e+06	1.48717e+06	1.39219e+06	15975.6	3.17154e+06	570600	1.63512e+06	4.95288e+06	6.47226e+06	2.52344e+06	2.73917e+06	4.54503e+06	1.25733e+06	2.64452e+06	795574	2.41848e+06
High	P42224	STAT1	Signal transducer and activator of transcription 1-alpha/beta	23	15	84	15	750	87.3	5.88171e-05	6.05	3.98575e+06	836005	1.02046e+06	1.90032e+06	270505	2.84288e+06	98971.6	3.44021e+06	3.46839e+06	180549	585913	780240	1.07902e+06	739534	151592	145223	1.4267e+06	240573	48563.4	1.73084e+06	235100	1.38237e+06	582368	377946	897682	13141.1	3.78704e+06	2.60967e+06	91578.8	1.0418e+06	827314	1.25784e+06	189663	6.35135e+06	1.40671e+06	287026	14674.2	4.93216e+06
High	Q15637	SF1	Splicing factor 1	22	13	254	13	639	68.3	0.000227327	8.98	1.03806e+07	2.38501e+06	1.22751e+06	2.64047e+06	413213	4.40434e+06	9876.66	5.86851e+06	7.04385e+06	249681	6.67619e+06	1.53406e+06	7.3407e+06	954411	787943	15642.3	576410	2.50031e+06	38198.2	4.40781e+06	1.12895e+06	5.61328e+06	5.03242e+06	2.25843e+06	2.06748e+06	119984	4.00574e+06	514347	3.13395e+06	6.16194e+06	1.51448e+07	2.87094e+06	1.73025e+06	8.62078e+06	921793	1.83372e+06	5567.73	4.9471e+06
High	P13693	TPT1	Translationally-controlled tumor protein	32	8	253	6	172	19.6	0.000789048	4.93	1.35391e+07	3.73194e+06	6.02587e+06	5.99231e+06	343282	1.21435e+07	1.22678e+06	1.13196e+07	2.35574e+07	1.55299e+06	1.05247e+07	2.38606e+06	5.24312e+06	2.27893e+06	611409	727267	5.10027e+06	468307	6965.5	2.07222e+06	661154	8.94832e+06	2.87015e+06	778919	147813	5600	9.65331e+06	1.24588e+06	854522	1.61186e+06	6.88896e+06	3.21303e+06	1.08723e+06	8.94947e+06	601153	1.0728e+06	2880	4.18246e+06
High	Q9NVS9	PNPO	Pyridoxine-5'-phosphate oxidase	46	12	127	12	261	30	0.000258774	7.06	3.53866e+06	2.90613e+06	641998	1.54678e+06	23375.7	3.03498e+06	10519.6	3.9969e+06	1.70698e+07	272036	1.99505e+06	3.02589e+06	3.00566e+06	1.05661e+06	149744	10000	445490	1.5672e+06	186776	2.4095e+06	418353	2.02044e+06	1.08419e+07	2.7362e+06	1.32965e+06	5600	2.2642e+06	100672	1.53832e+06	1.46162e+06	4.87344e+06	1.26714e+06	601582	6.56974e+06	1.29006e+06	1.44563e+06	9424.84	3.26551e+06
High	P62136	PPP1CA	Serine/threonine-protein phosphatase PP1-alpha catalytic subunit	41	15	162	6	330	37.5	0.000264072	6.33	9.63045e+06	3.74841e+06	840805	3.1412e+06	80666	4.26967e+06	24937.7	1.0951e+07	7.39198e+06	583946	1.68287e+07	783260	7.29557e+06	1.48076e+06	24096.6	48791	1.25118e+06	588248	150179	1.59451e+06	517396	6.27271e+06	2.92909e+06	719523	781513	110693	7.19835e+06	1.58093e+06	1.46593e+06	3.18059e+06	7.40452e+06	3.00858e+06	944524	8.61629e+06	2.72821e+06	1.89452e+06	33460.7	4.78918e+06
High	Q13247	SRSF6	Serine/arginine-rich splicing factor 6	28	14	330	10	344	39.6	0.000509398	11.43	3.52286e+07	4.66325e+06	1.08357e+06	2.94816e+06	103371	8.96197e+06	107963	2.51697e+07	1.18682e+07	720083	3.54484e+07	1.82441e+06	1.8143e+07	975709	355875	46005.8	691946	2.80276e+06	98570.1	7.57799e+06	1.50001e+06	5.36667e+06	1.10025e+07	2.74186e+06	3.44455e+06	10658.7	8.42558e+06	1.36522e+06	5.3967e+06	1.03027e+07	4.28846e+07	5.28053e+06	1.50742e+06	2.40741e+07	4.1407e+06	6.98438e+06	15832	7.33257e+06
High	Q9H0U4	RAB1B	Ras-related protein Rab-1B	59	13	211	2	201	22.2	0.00058099	5.73	1.33177e+06	1790722	281005	536874	103940	1.36592e+06	161847	1.29002e+06	8.04316e+06	518236	2.50758e+07	297827	879152	531091	198025	93797.1	397028	333492	92747.1	497773	364954	6.45711e+06	861459	293249	459460	5600	8.49132e+06	848768	318283	404871	1.1008e+06	510069	346655	674184	2.05116e+06	1.50867e+06	2880	4.33016e+06
High	P24752	ACAT1	Acetyl-CoA acetyltransferase, mitochondrial	37	11	74	11	427	45.2	0.000100077	8.85	2.60219e+06	1.69144e+06	1.89195e+06	2.57799e+06	489804	1.65087e+06	54173.5	5.81355e+06	2.68213e+06	372348	16244424	216569	3.60939e+06	628005	553544	90751.7	1.4236e+06	667029	10776.4	515078	138215	2.27408e+06	2.2007e+06	1.15117e+06	202903	124542	1.03356e+06	971781	496716	2.31684e+06	5.87985e+06	3.02127e+06	908861	1.64558e+06	3.46784e+06	839040	2880	634915
High	Q9UHL4	DPP7	Dipeptidyl peptidase 2	33	15	261	15	492	54.3	0.000293819	6.32	1.06571e+07	1.50012e+06	1.49017e+06	2.81261e+06	125525	1.41548e+07	43619.5	2.22418e+07	2.41473e+07	2.12703e+06	1.64042e+07	2.01462e+06	4.21862e+07	5.0122e+06	556624	171810	2.34422e+06	174242	582152	723605	72528.4	1.10537e+06	5.58708e+06	1.14714e+07	185197	5600	2.3086e+07	6.38147e+06	2.67555e+06	2.66581e+06	1.17643e+07	1.60177e+06	2.24013e+06	7.88577e+06	5.20615e+06	3.24217e+06	2880	1.8274e+07
High	Q14204	DYNC1H1	Cytoplasmic dynein 1 heavy chain 1	4	16	138	16	4646	532.1	1.58535e-05	6.4	1.94859e+06	1.46853e+06	887221	1.06113e+06	175236	3.2648e+06	80660.1	4.61188e+06	3.11754e+06	380749	7.4294e+06	967196	2.09155e+06	694588	365637	114064	922195	349362	113474	1.00824e+06	345472	3.55372e+06	2.08112e+06	640123	498516	50558	6.00272e+06	1.4622e+06	952371	1.55445e+06	3.8389e+06	2.46907e+06	494637	4.44157e+06	2.54823e+06	1.22784e+06	2880	4.28784e+06
High	Q15370	ELOB	Elongin-B	67	11	224	11	118	13.1	0.00104524	4.88	1.2399e+07	5.25493e+06	3.03266e+06	4.61751e+06	611359	6.11672e+06	1.09653e+06	1.24772e+07	1.68946e+07	1.51279e+06	2.02437e+07	2.37717e+06	6.52387e+06	1.95112e+06	836834	306873	2.17351e+06	2.6338e+06	750518	4.27538e+06	1.32197e+06	4.66022e+06	7.69158e+06	2.74772e+06	1.46647e+06	13229.5	5.68113e+06	1.84158e+06	2.22935e+06	3.43026e+06	1.32463e+07	7.70424e+06	2.81099e+06	1.42967e+07	2.8715e+06	6.14981e+06	89297.2	6.6246e+06
High	Q9Y2Q3	GSTK1	Glutathione S-transferase kappa 1	46	10	100	10	226	25.5	0.000239717	8.41	3.32837e+06	2.36359e+06	335326	1.10267e+06	4470	3.00908e+06	115922	6.92759e+06	4.78142e+06	104304	2.32634e+07	74774.1	4.67823e+06	532552	14321.4	10000	1.04798e+06	341250	111545	609523	16900	2.94253e+06	3.15568e+06	326874	193458	128086	3.05479e+06	4.48148e+06	189071	1.13294e+06	2.66949e+06	910443	170870	3.25152e+06	848281	1.07462e+06	122224	9.60812e+06
High	O14638	ENPP3	Ectonucleotide pyrophosphatase/phosphodiesterase family member 3	19	12	26	12	875	100.1	1.58774e-05	6.57	717419	153780	69584.4	970338	4470	1.6871e+06	24115.1	5.51017e+07	432956	37974.9	32966.7	74799.4	409381	240196	9280	89335.1	111147	54933.2	3860	47456.6	72462.8	6.33716e+06	379616	36102.4	30184.8	5600	109242	207806	17468.5	464660	102383	40411.1	19495.4	167383	255582	156199	2880	159176
High	P22234	PAICS	Multifunctional protein ADE2	29	13	131	13	425	47	0.000170378	7.23	1.16423e+07	5.47949e+06	785564	2.20663e+06	211151	5.31131e+06	40339	1.09822e+07	4.71056e+06	414895	3.15133e+07	496250	4.89941e+06	354619	151163	18632.3	936002	1.01884e+06	45142.8	3.51927e+06	379918	1.21479e+07	4.20509e+06	1.70618e+06	677099	25386.9	7.15037e+06	2.5927e+06	3.01303e+06	1.52709e+06	5.03254e+06	7.20695e+06	1.06106e+06	3.11061e+06	5.59218e+06	2.18257e+06	18847.5	3.52503e+06
High	P40199		Carcinoembryonic antigen-related cell adhesion molecule 6	20	6	73	6	344	37.2	0.000119955	5.82	903493	225756	9390	2.28446e+06	4470	4.59604e+06	10212.7	63124.4	1.20594e+06	5.90074e+06	206389	6280	52056.1	938760	9280	10000	1.4262e+06	42038.4	30514.4	7740	16900	1.18863e+07	3.59982e+06	44578.9	208903	5600	6.44367e+07	2.64468e+06	37270.9	16200	71548.8	11700	579382	2.33705e+06	8.52002e+06	116347	2880	8.31295e+06
High	Q8N163	CCAR2	Cell cycle and apoptosis regulator protein 2	19	16	169	15	923	102.8	0.000100492	5.22	8.29819e+06	2.66483e+06	1.22615e+07	1.07378e+07	1.50266e+06	6.74988e+06	994598	9.11787e+06	7.29032e+06	1.0617e+06	8.90293e+06	1.80895e+06	1.05485e+07	2.37997e+06	678761	1.02148e+06	5.9403e+06	1.12329e+06	1.00969e+06	1.6914e+06	1.13156e+06	3.21709e+06	1.94112e+06	915626	897336	1.151e+06	2.87451e+06	1.34158e+06	712887	4.43949e+06	1.38665e+07	7.36692e+06	3.70908e+06	6.67339e+06	1.63691e+06	2.27352e+06	743328	8.50119e+06
High	P02749	APOH	Beta-2-glycoprotein 1	31	8	185	8	345	38.3	0.000295265	7.97	4.81072e+06	1.19411e+06	6.54385e+06	7.77239e+06	499463	5.4404e+06	641003	5.46535e+06	5.53494e+06	194844	3.69697e+07	2.62343e+06	4.4211e+06	1.17238e+06	789880	913972	933413	1.09278e+06	27259.1	2.76327e+06	1.25937e+06	1.16384e+07	2.24678e+06	2.91556e+06	266399	139683	1.09199e+07	1.2775e+06	1.39211e+06	5.25936e+06	1.14095e+07	4.54272e+06	5.29372e+06	4.47501e+06	1.70949e+06	360256	30763	3.96662e+06
High	P61457	PCBD1	Pterin-4-alpha-carbinolamine dehydratase	65	11	324	11	104	12	0.00165045	6.8	1.15547e+07	1.75239e+07	3.73859e+06	3532827	1.3848e+06	1.37334e+07	400737	2.08162e+07	4.45519e+07	1.43541e+06	4.83732e+06	2.12259e+06	1.51752e+07	1.63401e+06	1.02047e+06	200561	2.37684e+06	4.94529e+06	540461	3.05705e+06	1.99218e+06	8.81326e+06	1.05455e+07	3.70453e+06	5.40267e+06	68635.6	3.51286e+06	7.83905e+06	2.61315e+06	6.13802e+06	1.99869e+07	4.48423e+06	8.32445e+06	2.89703e+07	2.36298e+07	1.42653e+07	2880	9.67438e+06
High	P08603	CFH	Complement factor H	12	14	141	12	1231	139	6.20073e-05	6.61	4.40455e+06	1.02895e+06	4.66535e+06	6.16539e+06	371351	4.49749e+06	355081	5.58071e+06	4.71685e+06	215459	2.70922e+07	1.77502e+06	2.9832e+06	762390	618782	2.58002e+06	1.76933e+06	334419	3860	2.4787e+06	453055	2.87361e+06	2.61271e+06	1.72887e+06	144195	5600	5.61711e+06	108633	1.16573e+06	5.91658e+06	1.04779e+07	2.81404e+06	6.03745e+06	3.4588e+06	590080	193594	6026.55	6.51399e+06
High	Q8N4P3	HDDC3	Guanosine-3',5'-bis(diphosphate) 3'-pyrophosphohydrolase MESH1	42	9	150	9	179	20.3	0.000451683	6.74	3.9902e+06	3.8906e+06	1.07733e+06	1.25495e+06	154436	1.18071e+06	104963	4.48173e+06	6.01678e+06	968812	4.12995e+06	1.98524e+06	3.5225e+06	452837	32605.6	46981.7	667012	340012	50176	1.31947e+06	415149	953510	2.46874e+06	1.10506e+06	1.85567e+06	33846.8	923895	191809	264777	999269	4.44412e+06	625505	1.23086e+06	5.19721e+06	914297	1.12033e+06	190678	2.89065e+06
High	Q9UGT4	SUSD2	Sushi domain-containing protein 2	15	7	53	7	822	90.2	3.59177e-05	6.28	2.07704e+06	362922	115356	706049	85381.1	6.82512e+06	218938	1.61894e+07	2.83726e+06	80580.6	717680	108137	396822	341454	91297.3	33512.1	342121	1980	15009.5	381308	16900	597322	1.00916e+06	76411	185758	47871.5	7.56071e+06	1900	298687	838465	4.46035e+06	363076	13600	989002	333907	329726	13493.7	592314
High	Q96S19	METTL26	Methyltransferase-like 26	54	11	135	11	204	22.6	0.000365144	7.83	2.59488e+06	1.40457e+06	31243.4	684380	85715.6	698586	12498.2	2.04878e+06	3.88935e+06	278012	4.16988e+06	328518	2.46078e+06	212203	73961	10000	43561.9	467702	49211.7	1.16763e+06	287811	1.3896e+06	3.13095e+06	1.09035e+06	534116	17567.5	3.09651e+06	1.4087e+06	1.13822e+06	1.0346e+06	6.88492e+06	863759	346976	4.33817e+06	1.083e+06	2.22424e+06	2880	3.66162e+06
High	P02549	SPTA1	Spectrin alpha chain, erythrocytic 1	8	16	19	16	2419	279.8	4.15092e-06	5.05	98174.8	154277	366102	205041	575798	219291	19310.5	1.08628e+06	431452	7080	2.26013e+06	105115	475611	3290	97783	74989.4	1.27068e+06	629316	3424052	1.48809e+06	396275	530032	106192	947251	3.34787e+06	22386.8	432779	1.4771e+07	214299	1.10983e+06	2.152e+06	11700	230581	282739	919234	77228.4	1.75053e+06	1.57199e+06
High	P14854	COX6B1	Cytochrome c oxidase subunit 6B1	65	9	522	9	86	10.2	0.00312831	7.05	1.42754e+07	5.52504e+06	5.09116e+06	7.19317e+06	395751	8.76494e+06	377258	1.53023e+07	2.0794e+07	913188	1.44516e+07	2.62596e+06	1.29141e+07	2.18435e+06	943128	321025	2.34975e+06	2.84532e+06	496305	8.35584e+06	2.87825e+06	1.73211e+07	1.97879e+07	9.84351e+06	2.08399e+06	88512.9	9.33074e+06	820502	6.7429e+06	7.53171e+06	2.25379e+07	3.87486e+06	7.55651e+06	3.04637e+07	6.43948e+06	6.66192e+06	11023.8	1.14265e+07
High	Q6XQN6	NAPRT	Nicotinate phosphoribosyltransferase	37	14	120	14	538	57.5	0.000127571	5.68	3.15344e+06	766564	488451	781710	61170.5	2.22501e+06	75870.5	1.34779e+06	1.9423e+06	542489	3.31263e+07	553951	2.71837e+06	426948	201234	1.49564e+06	830861	1.03154e+06	186836	474549	416963	823994	4.77248e+06	732501	1.30516e+06	141245	685324	1.52873e+06	1.98358e+06	221225	2.81647e+06	5.07375e+06	668397	2.12599e+06	1.93646e+06	1.10987e+06	172231	3.19428e+06
High	O15212	PFDN6	Prefoldin subunit 6	61	14	176	14	129	14.6	0.000736883	8.88	8.3188e+06	3.95168e+06	3.91919e+06	5.01801e+06	458572	4.32919e+06	155257	5.42317e+06	1.0701e+07	1.29668e+06	1.29471e+07	1.03893e+06	8.22258e+06	1.54154e+06	781436	94724.5	1.83249e+06	1.0505e+06	239033	2.12355e+06	643124	5.29072e+06	3.05281e+06	1.10011e+06	756425	291357	3.19016e+06	2.57983e+06	579394	3.61702e+06	1.56515e+07	3.95736e+06	1.8959e+06	1.02479e+07	1.33057e+06	2.50022e+06	2880	9.19537e+06
High	P50479	PDLIM4	PDZ and LIM domain protein 4	48	13	176	13	330	35.4	0.000303912	7.91	6.27878e+07	2.05948e+07	1.44423e+08	1.25904e+08	4.87226e+07	3.64564e+07	4.64083e+06	4.6048e+07	3.27149e+07	1.11961e+07	2.0213e+07	7.22797e+06	8.57603e+07	2.08678e+07	6.23834e+07	5.34117e+06	2.40427e+07	3.73027e+07	1.49806e+06	1.24298e+07	1.22551e+07	3.18539e+07	4.42266e+07	2.84456e+07	8.18647e+06	5.0988e+06	4.07907e+07	1.46943e+07	2.17212e+07	1.87467e+08	1.47535e+08	3.04063e+07	3.00504e+07	7.5392e+07	1.62391e+07	1.75028e+06	161201	3.91268e+07
High	O95969	SCGB1D2	Secretoglobin family 1D member 2	49	9	97	9	90	9.9	0.000598929	8.25	1.79589e+06	722284	385762	408057	4470	563414	4.79081e+06	2.5355e+06	1.0938e+07	265802	4.551e+06	296432	2.4229e+06	663599	324095	532967	270122	1980	31994.3	93484.3	338967	1.71271e+06	1.79003e+06	1.07359e+06	99128	18319.7	514274	234719	201053	40751.1	2.18895e+06	568813	3.13727e+06	982885	8.75791e+07	226307	16791.2	705875
High	P49591	SARS1	Serine--tRNA ligase, cytoplasmic	19	13	173	13	514	58.7	0.000180155	6.43	5.13176e+06	3.86143e+06	1.02848e+06	1.40886e+06	81709.5	4.30561e+06	68452.7	7.64876e+06	6.74245e+06	658182	1.18939e+07	657411	7.49535e+06	656198	241716	16297.2	1.05032e+06	529493	61274.2	3.15763e+06	490770	3.18957e+06	5.0008e+06	1.92537e+06	747676	14281.2	3.13982e+06	453617	577195	660235	7.271e+06	2.69636e+06	758451	5.47683e+06	1.42898e+06	2.39693e+06	2880	6.26626e+06
High	Q9Y230	RUVBL2	RuvB-like 2	39	15	92	15	463	51.1	0.000110054	5.64	3.01984e+06	1.3129e+06	149945	1.02407e+06	4470	2.02067e+06	49819.6	7.33931e+06	3.32513e+06	153545	2.01324e+07	269172	2.08491e+06	516007	57693	12799.7	423750	564184	24285.8	1.3468e+06	23455.2	808318	1.58664e+06	616586	782183	5600	3.6836e+06	3.11412e+06	579594	491484	2.92459e+06	3.41135e+06	162536	2.86527e+06	927449	879536	2880	1.35554e+06
High	Q13347	EIF3I	Eukaryotic translation initiation factor 3 subunit I	44	12	166	12	325	36.5	0.000278006	5.64	3.77219e+06	2.12096e+06	657905	2.13709e+06	123972	3.2425e+06	136694	4.33692e+06	5.1256e+06	186711	8.74076e+06	1.61785e+06	2.32527e+06	1.14397e+06	151105	86787.4	1.0725e+06	1.26516e+06	172564	2.85813e+06	556092	4.49518e+06	4.1728e+06	1.81356e+06	913749	112085	3.62185e+06	528460	1.7632e+06	2.82708e+06	7.26522e+06	1.81904e+06	1.42553e+06	4.78444e+06	1.47657e+06	2.16264e+06	35266.5	4.34077e+06
High	P51570	GALK1	Galactokinase	39	15	128	15	392	42.2	0.000185411	6.46	3.64853e+06	853199	325380	1.08589e+06	349768	2.19468e+06	10668.1	7.20393e+06	4.51112e+06	139921	2.44416e+06	646053	7.36569e+06	297675	235284	171483	494115	747022	186932	1.96386e+06	964146	786938	1.70922e+06	1.0275e+06	2.07301e+06	388936	5.76989e+06	2.9483e+06	3.62071e+06	1.26539e+06	3.69302e+06	957445	1.23146e+06	3.00835e+06	782277	939458	80273.5	1.71239e+06
High	P61160	ACTR2	Actin-related protein 2	35	11	122	11	394	44.7	0.000166837	6.74	2.51502e+07	9.97235e+06	2.77701e+07	2.11416e+07	1.31162e+07	1.5906e+07	3.73205e+06	1.63402e+07	3.37315e+07	8.66835e+06	1.32035e+07	2.21024e+06	1.89921e+07	1.06162e+07	1.36512e+07	1.50796e+07	1.3451e+07	1.64511e+07	833090	4.77322e+06	4.4493e+06	8.81518e+06	1.55353e+07	5.50542e+06	7.29726e+06	5.35951e+06	8.75282e+06	6.47525e+06	7.27403e+06	9.97097e+06	1.14345e+07	4.51045e+06	3.34326e+06	1.17367e+07	2.30489e+06	1.49696e+06	2880	6.1117e+06
High	O15067	PFAS	Phosphoribosylformylglycinamidine synthase	15	16	79	16	1338	144.6	3.33962e-05	5.76	2.55848e+06	697957	730894	953255	92012.7	1.26594e+06	12322.6	3.06788e+06	3.9696e+06	74885.6	7.37343e+06	517865	2.96624e+06	231688	92092.2	10000	1.17355e+06	310401	17088.5	609700	428763	1.33785e+06	3.32499e+06	1.49047e+06	103789	31007.2	3.47374e+06	8.83355e+06	1.12302e+06	1.33277e+06	7.79993e+06	398258	551054	3.54473e+06	591968	1.17653e+06	4278.05	1.96429e+06
High	Q9UJ70	NAGK	N-acetyl-D-glucosamine kinase	33	13	252	13	344	37.4	0.000411877	6.24	2.45109e+07	7.47276e+06	1.00212e+07	6.83118e+06	1.11825e+06	6.35802e+06	801223	2.42876e+07	1.19406e+07	1.2053e+06	1.38809e+07	1.58621e+06	7.26265e+06	1.50264e+06	1.06084e+06	164731	3.26072e+06	851602	15713.8	2.19352e+06	614366	3.10963e+06	2.3668e+06	900178	1.23353e+06	73044.4	4.66913e+06	1.34581e+06	1.82533e+06	3.15749e+06	9.59987e+06	4.84601e+06	2.97219e+06	1.1722e+07	2.94245e+06	3.71893e+06	18847.5	6.4463e+06
High	O14818	PSMA7	Proteasome subunit alpha type-7	48	12	157	6	248	27.9	0.000343981	8.46	4.13785e+06	1.94603e+06	479374	3.2548e+06	4470	7.24028e+06	49941.2	1.353e+07	3.66072e+06	219896	2.25445e+07	495679	6.09433e+06	575843	252269	196318	2.23526e+06	346434	95100	2.61994e+06	485434	7.77586e+06	5.13792e+06	1.76976e+06	347432	16154.4	9.7001e+06	6.40326e+06	680085	1.74075e+06	6.01174e+06	2.50644e+06	849804	4.94759e+06	2.11602e+06	2.00084e+06	17901	6.98599e+06
High	P29590	PML	Protein PML	18	17	151	17	882	97.5	9.46697e-05	6.21	8.48405e+06	2.80151e+06	2.41597e+06	6.96914e+06	1720950	3.65802e+06	949710	8.34441e+06	4.40495e+06	1.65765e+06	6.48065e+06	2.13731e+06	4846985	1.92793e+06	1.31047e+06	1.02882e+06	2.43756e+06	1.28604e+06	539712	2.35052e+06	1.14867e+06	2.87061e+06	3.02233e+06	2.58243e+06	1.25507e+06	820253	2.18841e+06	2.21902e+06	1.50432e+06	7.06813e+06	1.12136e+07	2.63969e+06	3.37905e+06	1.24023e+07	2.94399e+06	1.82558e+06	1.29243e+06	6.42427e+06
High	O95571	ETHE1	Persulfide dioxygenase ETHE1, mitochondrial	72	13	178	13	254	27.9	0.000389991	6.83	9.71877e+06	2.33268e+06	5.79155e+06	7.93912e+06	88894.3	5.45392e+06	188111	2.39679e+07	1.26477e+07	221837	3.67507e+07	1.54865e+06	7.80531e+06	3.75197e+06	511327	2.18586e+06	556185	531584	42811	4.06637e+06	535892	8.56805e+06	5.79143e+06	1.93915e+06	556011	16378.4	6.73675e+06	748691	495132	4.09443e+06	9.58988e+06	4.70975e+06	2.21017e+06	8.2152e+06	2.68413e+06	1.87918e+06	10660.7	8.14486e+06
High	P53396	ACLY	ATP-citrate synthase	17	16	73	16	1101	120.8	3.69398e-05	7.33	1.68267e+06	1.13715e+06	9390	563568	279027	9.37365e+06	5960	5.94975e+06	1.33136e+06	17754.7	6.27917e+06	648602	1.62385e+06	468818	470660	579687	203892	272408	3860	1.52609e+06	306931	2.24702e+06	2.5027e+06	598615	145017	582115	4.10846e+06	1.32439e+06	624968	631733	4.64682e+06	983111	198082	6.66418e+06	3.52911e+06	559776	29438.5	2.70155e+06
High	Q96CX2	KCTD12	BTB/POZ domain-containing protein KCTD12	49	15	220	14	325	35.7	0.000376698	5.64	9.28121e+06	1.64187e+06	3.11314e+06	4.24144e+06	158719	5.05678e+06	46435.7	8.79608e+06	4.837e+06	519670	3.42318e+06	1.22051e+06	3.78554e+06	842124	786208	442064	2.29016e+06	729516	6767.72	4085364	1.20677e+06	1.37925e+06	5.34979e+06	879320	1.07766e+06	17986	2.69841e+06	249974	1.76651e+06	4.36007e+06	1.01149e+07	1.226e+06	3.09175e+06	1.01088e+07	275872	305195	2880	3.14235e+06
High	P07910	HNRNPC	Heterogeneous nuclear ribonucleoproteins C1/C2	28	11	244	6	306	33.7	0.000442587	5.08	1.25149e+07	2.69971e+06	628589	5.00467e+06	203886	7.58616e+06	107539	1.11418e+07	5.31841e+06	1.17838e+06	1.21604e+07	549903	1.43689e+07	524389	27367.2	119107	1.33957e+06	1.6429e+06	313972	4.07475e+06	1.20151e+06	5.07207e+06	5.90778e+06	2.07663e+06	2.86178e+06	207636	6.87024e+06	2.01737e+06	4.50303e+06	3.64314e+06	1.73955e+07	2.8128e+06	658400	1.11099e+07	995052	1.69733e+06	29733.6	5.04666e+06
High	P35268	RPL22	60S ribosomal protein L22	67	9	201	9	128	14.8	0.000830182	9.19	2.17281e+07	3.85659e+06	2.80736e+06	5.88917e+06	252960	9.40985e+06	424062	2.64719e+07	2.10913e+07	687997	2.85218e+07	2.61224e+06	1.06311e+07	1.58299e+06	433547	55963.9	2.59756e+06	838627	104501	4.23228e+06	701504	5.1729e+06	7.14889e+06	1.75397e+06	2.48024e+06	5600	6.83306e+06	1.37524e+06	2.72489e+06	3.8606e+06	1.49329e+07	3.06692e+06	1.02345e+06	1.07825e+07	1.21698e+06	2.6512e+06	2880	5.38314e+06
High	Q8WUM4	PDCD6IP	Programmed cell death 6-interacting protein	21	14	99	14	868	96	6.30381e-05	6.52	3.82573e+06	2.66228e+06	249521	1.72176e+06	105241	2.02316e+06	69727.7	6.42025e+06	6.95596e+06	240984	3.09719e+06	647357	5.1008e+06	1.42826e+06	209105	10000	1.05036e+06	538140	66322.7	591297	454405	2.15708e+06	2.88671e+06	980435	561656	22745.5	2.73267e+06	1.7981e+06	515681	2.51957e+06	8.06779e+06	3.50505e+06	633594	4.2129e+06	2.51534e+06	1.12888e+06	204912	4.84445e+06
High	Q9Y3Z3	SAMHD1	Deoxynucleoside triphosphate triphosphohydrolase SAMHD1	26	17	130	17	626	72.2	0.000110064	7.14	1.25507e+07	1.63846e+06	2.53873e+06	4.96511e+06	332636	3.94151e+06	144800	1.41444e+07	2.91983e+06	315871	3.67491e+06	455845	2.46952e+06	766789	123593	201302	2.25002e+06	89816.3	3860	2.26816e+06	379581	1.26258e+06	2.49833e+06	243032	954056	28117.2	1.38212e+06	318399	1.24075e+06	4.18874e+06	4.82798e+06	840062	1.74251e+06	9.65826e+06	476307	258249	2880	4.2686e+06
High	P45880	VDAC2	Voltage-dependent anion-selective channel protein 2	45	11	357	11	294	31.5	0.000692782	7.56	8.33275e+06	4.27647e+06	1.72618e+06	8.08052e+06	115371	1.42679e+07	88187.9	2.25058e+07	7.84287e+06	555583	2.45095e+07	1.45788e+06	1.49213e+07	3.02135e+06	58933.4	84810.3	1.47757e+06	2.42819e+06	261280	3.03946e+06	1.11763e+06	8.27048e+06	9.20814e+06	3.05629e+06	1.04488e+06	21567.7	1.62618e+07	4.01682e+06	2.29905e+06	3.7973e+06	1.00058e+07	1.84809e+07	2.13839e+06	7.71242e+06	9.97831e+06	2.38293e+06	9705.48	8.86984e+06
High	P09661	SNRPA1	U2 small nuclear ribonucleoprotein A'	41	17	90	17	255	28.4	0.000193715	8.62	1.00265e+07	2.83459e+06	5.85257e+06	5.49102e+06	3.55659e+06	7.70224e+06	2.99506e+06	1.28131e+07	1.31055e+07	2.26987e+06	1.99097e+07	9.94413e+06	7.56583e+06	2.77891e+06	8.41584e+06	3.3408e+07	7.1116e+06	3.06962e+06	3.83459e+06	3.1719e+06	1.56623e+06	3.37273e+06	5.66038e+06	1.86762e+06	8.61479e+06	2.28977e+06	3.69861e+06	3.72372e+06	2.18435e+06	1.60119e+07	2.28273e+07	1.77121e+07	1.7888e+07	1.89014e+07	1.69033e+07	1.85242e+07	17301654	2.0257e+07
High	P00167	CYB5A	Cytochrome b5	64	9	189	9	134	15.3	0.000755108	4.96	1.35476e+07	8.90161e+06	2.12653e+06	2.5359e+06	372145	1.09143e+07	1.11166e+06	4.07761e+07	1.96383e+07	1.57445e+06	1.53026e+07	1.34044e+06	7.13138e+06	2.11067e+06	1.28438e+06	1.35422e+06	6.07221e+06	1.71373e+06	649483	1.5795e+06	2.52741e+06	1.15726e+07	5.88581e+06	3.0298e+06	1.26746e+06	51214.5	8.64127e+06	2.79924e+06	2.00124e+06	4.05634e+06	1.27679e+07	2.03201e+06	3.32914e+06	2.2126e+07	3.13319e+06	6.96418e+06	2880	2.98495e+06
High	P62140	PPP1CB	Serine/threonine-protein phosphatase PP1-beta catalytic subunit	36	12	177	4	327	37.2	0.00029085	6.19	4.51588e+06	1.62561e+06	278757	1.72757e+06	169417	3.103e+06	21791.8	5.7484e+06	4.71704e+06	276017	8.24128e+06	651216	4.16707e+06	666462	288629	79839.1	489787	695495	5907.6	1.52426e+06	319921	5.77402e+06	2.02037e+06	472543	412467	9597.56	3.25537e+06	1.60642e+06	1.07807e+06	1.24637e+06	4.56781e+06	1.90084e+06	738719	4.38074e+06	2.38178e+06	866691	2880	2.78126e+06
High	Q9BRA2	TXNDC17	Thioredoxin domain-containing protein 17	59	9	290	9	123	13.9	0.00127533	5.52	1.40589e+07	6.03661e+06	5.10548e+06	5.52858e+06	486650	7.09848e+06	1.1407e+06	7.92941e+06	4.9866e+07	2.83904e+06	2.14146e+07	5.10987e+06	6.33918e+06	5.15319e+06	864751	342115	1.50223e+06	2.36142e+06	395402	5.07822e+06	1.41705e+06	1.65399e+07	7.5552e+06	3.77682e+06	1.52901e+06	57240.9	2.81787e+07	2.58367e+06	2.21069e+06	8.2671e+06	2.19045e+07	3.34892e+06	4.13854e+06	1.69813e+07	7.12582e+06	1.16389e+07	11043.8	9.22509e+06
High	P49721	PSMB2	Proteasome subunit beta type-2	37	11	186	11	201	22.8	0.000498674	7.02	5.07627e+06	2.78736e+06	676742	3.55452e+06	45220.7	5.7382e+06	46712.6	9.14614e+06	1.07115e+07	237604	1.71232e+07	756297	7.10617e+06	660467	12659	28966.8	1.96532e+06	413130	3860	3.23824e+06	946004	7.73875e+06	3.99331e+06	2.08914e+06	735285	5600	8.46537e+06	3.74963e+06	1.96793e+06	1.92403e+06	7.42499e+06	3.3739e+06	1.95571e+06	7.94372e+06	4.11098e+06	2.01165e+06	2880	8.19835e+06
High	Q6W4X9	MUC6	Mucin-6	8	15	34	15	2439	256.9	8.0901e-06	7.39	746214	270233	1.44431e+06	1.05811e+06	194024	1.43977e+06	900861	859584	1.44568e+06	7080	735445	201018	818154	74607.7	185683	9438.91	182205	244487	13922.8	301487	115644	983625	2.86192e+06	4.78751e+06	188300	44163.7	2.24486e+06	874987	181535	972784	3153887	458884	190889	3601455	318576	123787	8537.73	460407
High	P20591	MX1	Interferon-induced GTP-binding protein Mx1	22	14	55	12	662	75.5	4.45302e-05	5.83	1.11082e+06	279441	1.26593e+06	293558	359419	609028	87991.5	1.19059e+06	309859	92995.2	2.51971e+06	418744	317671	588719	517181	87704.1	1.58181e+06	61951.8	145307	614046	94726.1	678070	791551	134595	596401	257335	4.07945e+06	1.679e+06	101261	75778.9	164008	309307	103003	1.07162e+06	1.15173e+06	264552	2880	5.09086e+06
High	P25788	PSMA3	Proteasome subunit alpha type-3	33	8	196	8	255	28.4	0.000421868	5.33	5.36629e+06	3.37628e+06	922091	3.29549e+06	291014	6.56443e+06	809119	1.20949e+07	6.31237e+06	970367	1.74903e+07	1.48666e+06	5.10631e+06	1.05804e+06	1.22214e+06	1.14745e+06	2.42948e+06	713777	448380	2.90876e+06	776163	6058222	4.33961e+06	1.36926e+06	446804	45400.3	6.40153e+06	4.37327e+06	489489	994477	3.57773e+06	2.79376e+06	1.57702e+06	3.77765e+06	1.70268e+06	2.44279e+06	91484.2	7.13741e+06
High	Q9Y5Z4	HEBP2	Heme-binding protein 2	53	11	243	11	205	22.9	0.000648649	4.63	1.4733e+07	2.17115e+06	1.36231e+06	1.14265e+06	66349	5.55723e+06	513034	1.79427e+07	3.2019e+07	711556	8.00366e+06	1.12616e+06	5.34697e+06	957683	388050	1.1387e+06	1.55526e+06	1.29218e+06	193389	1.82907e+06	583127	1.0509e+07	3.646e+06	289133	407285	29519.2	3.93005e+06	777494	179630	2.45305e+06	7.19523e+06	1.55683e+06	1.00163e+06	5.26674e+06	1.40818e+06	1.34609e+06	4528.25	3.48813e+06
High	P30084	ECHS1	Enoyl-CoA hydratase, mitochondrial	32	10	119	10	290	31.4	0.000231663	8.07	2.64938e+06	3.00697e+06	1.13288e+06	1.38195e+06	40395.8	4.37919e+06	117891	5.79563e+06	3.79758e+06	564641	4.889e+06	743545	3.77756e+06	1.14303e+06	1.1044e+06	929417	1.29592e+06	1.25333e+06	457039	1.47702e+06	1.19434e+06	3.3272e+06	3.76337e+06	2.51408e+06	1.00064e+06	466853	5.78619e+06	2.45853e+06	1.42011e+06	3.31007e+06	4.55552e+06	2.85606e+06	1.3626e+06	3.19263e+06	4.25932e+06	1.61476e+06	667878	3.3007e+06
High	P18621	RPL17	60S ribosomal protein L17	57	12	55	12	184	21.4	0.000157104	10.17	5.17888e+06	544943	242715	1.45134e+06	4470	1.62747e+06	26574.2	6.20367e+06	1.6774e+06	98909.9	7.2261e+06	159343	1.29942e+06	19762.2	160229	51845.2	611644	133812	14750.5	704557	126997	815816	1.42297e+06	262427	450251	63862.3	1.33024e+06	1.08989e+06	816044	624257	4779876	210739	25117.4	3.82137e+06	240463	399314	11093.2	822678
High	P46108	CRK	Adapter molecule crk	53	12	222	12	304	33.8	0.00040149	5.55	7.69463e+06	3.66503e+06	2.48032e+06	3.95183e+06	685391	4.51223e+06	204180	5.29062e+06	1.30222e+07	1.10112e+06	8.97746e+06	2.60522e+06	5.21523e+06	2.17559e+06	981379	10000	2.02086e+06	1.15433e+06	270179	2.45033e+06	1.38294e+06	4.0557e+06	4.58014e+06	1.53545e+06	937716	127575	3.66151e+06	1.28129e+06	1.87304e+06	2.81637e+06	1.20404e+07	1.7734e+06	2.05316e+06	5.98942e+06	1.31266e+06	2.41477e+06	2880	4.47369e+06
High	O75936	BBOX1	Gamma-butyrobetaine dioxygenase	22	9	19	9	387	44.7	2.59827e-05	6.74	1.70433e+06	298170	224199	474737	4470	83272	11729.6	431463	529916	96798.8	683805	118788	436425	29093.7	589067	10000	1.72172e+06	17201.1	5132.58	1.11489e+06	80788.4	177014	85394	12700	57202	11915.9	23200	13067993	24529.9	16200	39800	36985.3	13600	22400	105722	17934.5	2880	5.47119e+06
High	Q9BRP8	PYM1	Partner of Y14 and mago	72	13	95	13	204	22.6	0.000256953	9.45	4.82639e+06	2.14721e+06	212684	357032	4470	1.687e+06	13208.6	2.82358e+06	4.27023e+06	70153.7	3.0927e+06	972849	2.83917e+06	327540	44214.5	39469.1	120229	197621	12030.3	1.12226e+06	117573	3.14877e+06	4.08206e+06	747131	978510	24025.3	814090	317611	1.06497e+06	1.62111e+06	7.28607e+06	177874	192396	5.72041e+06	272703	1.28749e+06	2880	1.82079e+06
High	Q96TA1	NIBAN2	Protein Niban 2	25	13	101	13	746	84.1	7.34115e-05	6.19	4.55918e+06	1.17233e+06	875414	1.57756e+06	4470	4.31628e+06	81108	7.20474e+06	4.75743e+06	179243	9.64256e+06	712007	6.48855e+06	500698	86469	10000	761791	442928	3860	1.98118e+06	202472	4.27156e+06	2.43011e+06	713142	100413	5600	6.03229e+06	100684	468838	1.22916e+06	5.76194e+06	1.0409e+06	390833	4.29895e+06	781955	870611	2880	4.98226e+06
High	P52306	RAP1GDS1	Rap1 GTPase-GDP dissociation stimulator 1	13	9	53	8	607	66.3	4.88654e-05	5.31	1.73118e+06	760347	234068	821136	151377	563440	42977.3	1.32048e+06	524651	62470.4	1.20622e+06	630561	1.06498e+06	147648	409840	93118	255244	239707	3860	713789	57450.4	535651	519131	309237	923188	52601.9	1.28308e+06	1.15435e+06	326746	621139	1.9595e+06	738632	244948	1.39968e+06	6.63652e+06	202723	20173.9	3.34663e+06
High	Q13630	GFUS	GDP-L-fucose synthase	40	14	146	14	321	35.9	0.000248598	6.6	5.64905e+06	1.49113e+06	414438	1.44227e+06	46702.5	1.00882e+07	67316.4	1.0203e+07	6.83073e+06	551844	3.00746e+07	252380	5.61055e+06	892508	204796	18586	982819	1.52318e+06	53142.3	3.3338e+06	660385	4.22539e+06	7.21322e+06	1.8847e+06	874844	19122.1	3.24357e+06	5.36796e+06	1.63143e+06	2.71064e+06	1.08096e+07	5.17008e+06	1.08749e+06	9.33823e+06	4.10332e+06	5.16996e+06	12138	6.53092e+06
High	P10599	TXN	Thioredoxin	67	8	221	8	105	11.7	0.00115464	4.92	3.76751e+07	1.06804e+07	1.27836e+07	7.2276e+06	1.59867e+06	2.02149e+07	3.76311e+06	4.17864e+07	7.90002e+07	3.01795e+06	2.10655e+07	6.29918e+06	3.06134e+07	5.27366e+06	4.34692e+06	3.4158e+06	5.50923e+06	3.20403e+06	199673	5.03988e+06	1.55498e+06	8.14939e+06	1.0947e+07	3.70528e+06	829971	40514.6	1.55837e+07	7.88249e+06	1.5855e+06	6.03925e+06	2.6683e+07	1.12253e+07	4.26216e+06	1.97116e+07	6.54194e+06	5.36931e+06	2880	1.659e+07
High	P15289	ARSA	Arylsulfatase A	24	9	126	9	507	53.6	0.000143696	6.07	1.00984e+06	2.14989e+06	295042	1.99417e+06	4470	3.17048e+06	30300	3.34676e+06	4.38084e+06	37445.5	1.6912e+07	1.4443e+06	3.03994e+06	571560	163117	51071.2	936941	537204	3860	2.44483e+06	270175	5.77024e+06	2.84893e+06	3.51271e+06	1.08704e+06	49008.7	7.97992e+06	2.6199e+06	3.59399e+06	1.43323e+06	2.67222e+06	4.05992e+06	2.0955e+06	4.5471e+06	2.40197e+06	2.5332e+06	7401.49	2.69298e+06
High	P61088	UBE2N	Ubiquitin-conjugating enzyme E2 N	48	10	247	5	152	17.1	0.000882957	6.57	2.34941e+07	8160901	3.73752e+06	9.82979e+06	441309	1.32159e+07	145762	3.45395e+07	4.21222e+07	1.17054e+06	3.00234e+07	1.30553e+06	2.25579e+07	2.09686e+06	456730	100452	2.81498e+06	1.51742e+06	191774	2.76224e+06	828659	8.82389e+06	7.39235e+06	2.71927e+06	1.17928e+06	155709	7.33829e+06	6.94169e+06	1.59978e+06	3.48974e+06	2.41182e+07	5.50973e+06	2.27497e+06	1.92063e+07	2.80458e+06	4.81824e+06	9741.35	1.40318e+07
High	P02652	APOA2	Apolipoprotein A-II	27	9	155	9	100	11.2	0.000845965	6.62	8.6896e+06	2.5438e+06	4.74595e+07	3.70264e+07	1.11669e+06	1.57351e+07	5.85007e+06	5.93529e+06	8.59568e+06	1.77375e+06	2.23362e+07	2.64946e+06	1.48901e+07	885487	1.18631e+06	2.78546e+06	1.92413e+07	227185	5277.31	901101	479499	1.6777e+06	469851	807986	84946.1	5600	1.94374e+06	1.2786e+06	202584	8.08732e+06	1.93684e+07	2.35727e+07	1.12251e+07	1.34098e+07	723860	54090.5	3765.92	1.63181e+07
High	Q8NHP1	AKR7L	Aflatoxin B1 aldehyde reductase member 4	26	8	198	1	331	36.9	0.000328003	6.87	10600	13000	9390	4430	4470	19800	5960	19900	10900	7080	24900	6280	5590	3290	9280	10000	13600	1980	3860	7740	16900	13100	25300	12700	15100	5600	23200	1900	14200	16200	39800	11700	13600	22400	9810	2700	2880	20100
High	Q969E4	TCEAL3	Transcription elongation factor A protein-like 3	47	10	199	1	200	22.5	0.000540642	4.92	1.11298e+07	1.5483e+06	845852	2.58079e+06	63708	2.24061e+06	817208	3.71432e+06	1.00724e+07	484624	2.17553e+06	4.7256e+06	8.89785e+06	1.50051e+06	42320.8	10000	348326	1.36074e+06	117134	1.08295e+06	1.8131e+06	4.49122e+06	8.588e+06	3.78511e+06	3.34593e+06	26308.5	1.63441e+06	277327	2.78269e+06	4.41558e+06	1.77504e+07	613686	497354	6.35951e+06	2.05387e+06	1.29627e+06	32950.7	2.1711e+07
High	Q13442	PDAP1	28 kDa heat- and acid-stable phosphoprotein	44	12	71	12	181	20.6	0.000210683	8.87	7.1851e+06	4.12941e+06	937403	1.82398e+06	227364	3.91419e+06	19222.1	5.09244e+06	5.6606e+06	219568	2.28993e+07	1.4475e+06	4.00226e+06	545715	345745	24904.3	2.35069e+06	800015	54960.9	2.62348e+06	535254	2.38083e+06	4.68492e+06	609250	1.34903e+06	31660.2	2.92756e+06	1.17448e+07	1.5851e+06	3.66064e+06	1.14664e+07	869722	752675	5.63784e+06	122806	1.23006e+06	2880	4.88479e+06
High	P50897	PPT1	Palmitoyl-protein thioesterase 1	29	9	100	9	306	34.2	0.000178736	6.52	7.95196e+06	1.02451e+06	514293	1.03334e+06	4470	4.62494e+06	81495.7	3.1421e+06	2.16514e+06	200030	7.31115e+06	1.1887e+06	1.1132e+06	361624	113989	90574.1	601823	361697	139921	787926	245509	5.04248e+06	8.0115e+06	1.6905e+06	244548	137396	2.08177e+06	1.4968e+06	467637	2.04281e+06	3.13648e+06	502556	615414	4.5952e+06	819696	824404	2880	3.15261e+06
High	P35221	CTNNA1	Catenin alpha-1	22	15	86	11	906	100	5.25699e-05	6.29	1.72291e+07	5.00344e+06	1.17102e+07	4.5997e+06	474895	8.0391e+06	1.34596e+06	3.73813e+07	9.66348e+06	926725	1.07635e+07	1.00274e+06	8.98531e+06	1.8472e+06	303554	420601	2.2853e+06	397445	31230.6	619472	408768	4.03096e+06	2.99661e+06	1.09065e+06	192874	5600	5.25005e+06	2.86366e+06	856505	2.74229e+06	9.21756e+06	3.47939e+06	732342	6.81475e+06	4.54138e+06	1.97762e+06	28916.5	4.56747e+06
High	P25325	MPST	3-mercaptopyruvate sulfurtransferase	55	17	173	17	297	33.2	0.000318527	6.6	8.59398e+06	5.78357e+06	784900	2.00928e+06	98378.7	4.49006e+06	40560.2	5.19474e+06	9.30758e+06	227067	628215	895794	8.12155e+06	700160	139107	70155.6	861782	725993	3860	3.02984e+06	380068	4.87554e+06	6.18955e+06	1.55694e+06	618848	21051.3	5.89006e+06	2.08705e+06	3.3551e+06	2.09509e+06	1.04233e+07	1.52515e+06	2.52037e+06	4.67018e+06	743411	2.6322e+06	2880	7.0143e+06
High	P49747	COMP	Cartilage oligomeric matrix protein	21	11	59	9	757	82.8	4.35573e-05	4.6	3.77683e+06	365308	355668	1096963	160778	513764	30182.6	1.49564e+06	795068	38747.9	612499	96696.7	947206	3290	9280	195381	107470	75847.8	12995.8	191720	122162	209432	1.08373e+06	216857	85675.3	5600	542222	1797379	19526.3	116384	8.75898e+06	82757	801379	681084	236656	93822.9	2880	831833
High	P17174	GOT1	Aspartate aminotransferase, cytoplasmic	25	12	147	12	413	46.2	0.000194498	7.01	6.79866e+06	4.3645e+06	846926	1.59751e+06	4470	8.60589e+06	5960	4.24377e+07	3.78864e+06	96208	1.86957e+07	452103	8.53864e+06	276334	89407.9	10000	835477	1.7438e+06	47476.8	1.3104e+06	282484	5.25373e+06	7.99677e+06	3.02907e+06	15100	5600	3.01633e+06	3.3753e+06	668971	1.79453e+06	1.07187e+07	4.46552e+06	1.79913e+06	6.25597e+06	4.18833e+06	3.71151e+06	2880	3.23058e+06
High	P17987	TCP1	T-complex protein 1 subunit alpha	30	14	128	14	556	60.3	0.000129757	6.11	3.15006e+06	1.15908e+06	791546	2.49015e+06	115197	5.59466e+06	119258	1.15986e+07	5.48218e+06	533634	1.04383e+07	505722	4.05619e+06	801191	393835	10000	1.00059e+06	370344	44967.6	1.24333e+06	186202	4.23776e+06	2.21152e+06	326960	337491	5600	4.36044e+06	2.45703e+06	474504	1.13386e+06	3.75489e+06	2.81586e+06	358507	3.77541e+06	4.52048e+06	1.68971e+06	2880	3.2126e+06
High	P40227	CCT6A	T-complex protein 1 subunit zeta	31	14	108	13	531	58	0.000113824	6.68	3.95199e+06	864849	207813	2.62222e+06	4470	6.16494e+06	11435.4	1.00951e+07	4.45271e+06	160527	1.40224e+07	327905	4.98063e+06	669288	9280	10000	1.11696e+06	488285	551821	1.43659e+06	358986	2.96141e+06	2.68143e+06	335036	310022	5600	4.78692e+06	3.15242e+06	589560	1.72003e+06	4.48745e+06	1.97195e+06	237412	2.40808e+06	2.34649e+06	1.2051e+06	2880	3.19271e+06
High	Q8NFU3	TSTD1	Thiosulfate:glutathione sulfurtransferase	51	8	322	8	115	12.5	0.00157465	6.07	4.15622e+07	2.98362e+07	5.29402e+06	5.33594e+06	795432	1.13452e+07	824333	1.54094e+07	1.73699e+08	1.03625e+07	2.56286e+07	1.05751e+07	3.25064e+07	6.19718e+06	2.21609e+06	405131	3.8336e+06	1.41939e+07	1.17713e+06	1.36628e+07	1.05382e+07	2.73668e+07	2.98114e+07	2.28403e+07	2.02665e+07	513437	1.74783e+07	5.06951e+07	7.90119e+06	1.76415e+07	1.55344e+08	1.04952e+07	1.64906e+07	9.19261e+07	3.53426e+07	1.04593e+08	99555.9	5.01626e+07
High	Q16822	PCK2	Phosphoenolpyruvate carboxykinase [GTP], mitochondrial	28	16	109	15	640	70.7	9.42423e-05	7.62	3.90063e+06	1.9823e+06	735994	1.32517e+06	27812.8	2.23544e+06	24874.3	7.7129e+06	3.40844e+06	147610	5.76037e+06	197126	2.90382e+06	571246	93959.3	38732.2	293769	39889.3	3860	271893	182736	2.58609e+06	2.254e+06	882641	212769	5600	5.61836e+06	1.00227e+06	1.17939e+06	871077	2.36353e+06	1.35387e+06	518257	2.67235e+06	1.17824e+06	495193	2880	1.49659e+06
High	P09622	DLD	Dihydrolipoyl dehydrogenase, mitochondrial	26	11	145	11	509	54.1	0.000163836	7.85	4.3592e+06	2.82517e+06	1.1589e+06	1.50316e+06	109126	5.63563e+06	87342.9	1.0904e+07	3.02136e+06	325369	2.11734e+07	344385	4.73358e+06	484776	145159	10000	720596	170810	84486.6	1.17705e+06	555912	5.33519e+06	3.75143e+06	1.40512e+06	184260	5600	5.21569e+06	1.38835e+06	288180	2.12128e+06	7.50634e+06	1.49987e+06	1.00342e+06	5.48428e+06	2.1027e+06	1.39838e+06	2880	4.78445e+06
High	P60953	CDC42	Cell division control protein 42 homolog	48	13	182	12	191	21.2	0.000524776	6.55	1.49036e+07	5.91976e+06	2.98295e+06	6.64815e+06	217923	6.14776e+06	115780	1.83664e+07	1.07891e+07	929868	1.47354e+07	2.06826e+06	9.25528e+06	2.04317e+06	284341	257221	1.40143e+06	922266	23906.3	2.90825e+06	1.258e+06	10321878	7.62974e+06	2.25834e+06	402945	5600	1.37608e+07	3.32457e+06	2.33207e+06	5.10378e+06	1.44241e+07	4.931e+06	3.18728e+06	1.34222e+07	5.08581e+06	2.48423e+06	2880	6.7005e+06
High	P46783	RPS10	40S ribosomal protein S10	41	8	113	4	165	18.9	0.000365473	10.15	4.22802e+06	544064	538397	801060	72165.8	2.4968e+06	5960	5.14262e+06	2.08822e+06	144501	1.23749e+07	143126	2.12291e+06	7718.51	693144	10000	1.1418e+06	226980	19579	1.48714e+06	115135	1.96934e+06	3.49694e+06	248962	1.11527e+06	34875.2	2.03222e+06	481240	1.21503e+06	447303	4.86386e+06	334547	156173	4.23362e+06	195403	689333	9302.86	1.35288e+06
High	P01903	HLA-DRA	HLA class II histocompatibility antigen, DR alpha chain	36	11	104	10	254	28.6	0.000222283	5	2.22447e+06	222576	3.71944e+06	2.87948e+06	111621	1.79618e+06	132832	6.33587e+06	1.04092e+06	109809	662166	75138	348410	399442	38990	159184	2.5436e+06	32098.1	36173.4	812442	214150	651570	6.07433e+06	118937	151804	65685.9	533293	216342	51187.5	1.29484e+06	1.17558e+06	270407	122323	5.76313e+06	95969.9	46207.6	16493.3	1.59778e+06
High	P16112	ACAN	Aggrecan core protein	6	13	18	13	2530	261.2	4.21248e-06	4.13	396965	137650	9390	254835	66664	19800	247344	2.56492e+06	195257	50666.4	1.39727e+06	51351.9	633241	58489.8	9280	134872	46216.5	1980	3860	41616.9	16900	797364	25300	31190.2	62548.7	10073.3	71097.9	42039.3	81834.3	144598	916921	189869	129162	393828	225707	123449	2880	115361
High	Q15181	PPA1	Inorganic pyrophosphatase	38	10	203	9	289	32.6	0.000380642	5.86	1.32353e+07	4.7244e+06	1.54461e+06	3.8711e+06	273833	1.05249e+07	201020	1.72283e+07	1.01337e+07	621952	8.77957e+06	1.17939e+06	5.86382e+06	1.78883e+06	296585	329023	1.49675e+06	1.60414e+06	288687	4.23052e+06	1.10548e+06	6.20289e+06	5.09173e+06	3.33854e+06	1.48161e+06	5600	9.53733e+06	1.28692e+06	1.34772e+06	2.90268e+06	1.02021e+07	5.02173e+06	1.43692e+06	1.00642e+07	2.29788e+06	2.75479e+06	2880	9.08929e+06
High	P98095	FBLN2	Fibulin-2	16	12	122	12	1184	126.5	5.89533e-05	4.82	7.91773e+06	1.88917e+06	5.16135e+06	8.7603e+06	1.08034e+06	1.96767e+06	1.34337e+06	1.17935e+07	1.0954e+07	183603	4.35806e+06	1.41143e+06	3.58445e+06	422764	1.35263e+06	861610	2.16665e+06	497863	72610.7	1.12762e+06	935945	1.56218e+06	8.926e+06	1.74877e+06	195280	41549.9	898538	260449	852328	6.37443e+06	1.96248e+07	1.54769e+06	3.65763e+06	1.83891e+07	659685	134149	27790.4	1.76842e+06
High	P27144	AK4	Adenylate kinase 4, mitochondrial	40	10	51	10	223	25.3	0.000123222	8.4	3.20449e+06	349312	189801	389167	37890.8	2.60466e+06	35491.1	8.14838e+06	1.93462e+06	67391.3	2.35715e+07	140841	1.32365e+06	143401	160610	122317	266513	54699.3	3860	1.53498e+06	44040	4.27503e+06	1.1823e+06	340636	164427	5600	2.10739e+06	502253	315090	762041	3.80696e+06	1.32081e+06	13600	3.7489e+06	435090	280447	2880	921363
High	Q08188	TGM3	Protein-glutamine gamma-glutamyltransferase E	25	15	49	15	693	76.6	3.91026e-05	5.86	2.88124e+06	969950	763011	877327	4470	624041	140630	2.32599e+06	1.05856e+06	448107	658312	343159	1.59545e+06	899947	3.62125e+06	2.1609e+06	2.19979e+06	339277	52614.2	217601	364031	625580	327802	160427	397225	133916	642391	1.45861e+06	213655	680160	1.41714e+06	273623	373444	1.12534e+06	338421	327249	21204.5	955814
High	Q9H993	ARMT1	Damage-control phosphatase ARMT1	26	11	35	11	441	51.1	4.18684e-05	5.76	684953	201168	212485	36931.2	4470	152730	26151.1	862435	4.4681e+06	49422.6	1.22131e+06	323801	1.28848e+07	139287	76856.4	1.87507e+06	98870.6	1980	35906.8	102103	46973.6	167845	179849	164537	79606.3	52176.2	23200	408438	72378.5	173268	446195	49767.4	155297	710480	9810	80067.6	2880	972838
High	Q86V81	ALYREF	THO complex subunit 4	33	8	97	8	257	26.9	0.000220424	11.15	6.98701e+06	1.23017e+06	485330	927259	23686.7	1.87889e+06	32714	4.68969e+06	2.02379e+06	153368	7.82506e+06	231735	4.01855e+06	173964	229710	10000	484038	341721	16226.5	1.53629e+06	202598	1.3509e+06	3.97283e+06	569827	1.50588e+06	5600	1.20742e+06	376462	1.71564e+06	2.56905e+06	9.43452e+06	576082	163400	8.02154e+06	231485	752960	4169.49	3.1383e+06
High	P27361	MAPK3	Mitogen-activated protein kinase 3	33	11	149	7	379	43.1	0.000211324	6.74	4.52906e+06	3.64244e+06	866167	1.23657e+06	187941	1.99421e+06	168444	2.02096e+06	4.37508e+06	387634	4.66172e+06	1.14396e+06	4.8996e+06	801298	629039	19015.2	537289	574676	110598	901791	493390	1.51493e+06	5.13423e+06	399106	1.55737e+06	14046	1.79789e+06	664631	1.35499e+06	1.92102e+06	7.41679e+06	1.03478e+06	564513	6.84865e+06	679458	1.11723e+06	2880	5.67587e+06
High	Q8WXF1	PSPC1	Paraspeckle component 1	29	10	100	10	523	58.7	0.000104136	6.67	3.9266e+06	1.0075e+06	9390	788048	4470	2.33659e+06	36984	1.77296e+06	3.42713e+06	37039.3	3.39972e+06	322704	5.09279e+06	395776	38175.7	54239.5	397617	390521	6509.19	1.10798e+06	120828	3.44487e+06	1.36683e+06	445834	523299	31292.9	2.55213e+06	534307	719282	1.1073e+06	3.79818e+06	1.25118e+06	196884	2.51798e+06	223411	390588	2880	2.39918e+06
High	P11277	SPTB	Spectrin beta chain, erythrocytic	9	16	19	16	2137	246.3	4.7155e-06	5.27	619751	196196	449272	825440	101428	507116	78236.2	1.86528e+06	90511.1	31713.2	1.0238e+06	167933	444495	19860.8	212880	41852.4	2.0744e+06	31435.3	23524.3	136839	25571.2	469603	246877	333010	15100	31110.6	246397	1.85773e+07	84978	1.17461e+06	645536	616325	218369	344566	196979	48813.8	7303.76	1.64288e+06
High	Q7L266	ASRGL1	Isoaspartyl peptidase/L-asparaginase	39	8	26	8	308	32	4.96663e-05	6.24	1.80263e+06	77322.3	133993	272325	4470	86790.1	193936	753842	387779	146536	294072	86542.5	196939	69539.6	35721.9	10000	279048	178172	3860	123564	49889	137611	36868.5	12700	37355.2	5600	42847	1.1704e+06	14200	149195	585398	1.28115e+06	300552	456193	1.64946e+06	2700	2880	344980
High	P24844	MYL9	Myosin regulatory light polypeptide 9	47	8	158	5	172	19.8	0.000487788	4.92	9.47985e+06	1.76539e+06	3.78553e+06	4.25591e+06	548888	2.41963e+06	1.42942e+06	1.1643e+07	3.83187e+07	539937	3.69857e+06	3.80966e+06	1.57092e+06	850149	1.10909e+06	749830	1.12698e+06	740747	151246	746572	1.5744e+06	3.95695e+06	2.60384e+06	340174	1.07257e+06	68143.6	3.51598e+06	2.02924e+06	822985	2.17146e+06	6.67782e+06	1.38111e+06	952261	1.33119e+07	500664	1.15159e+06	25101.5	1.19639e+06
High	O75340	PDCD6	Programmed cell death protein 6	65	10	258	10	191	21.9	0.000720136	5.4	1.36887e+07	8.5144e+06	3.65265e+06	4.50222e+06	128004	1.08195e+07	102340	2.74503e+07	3.01628e+07	920390	2.39011e+07	723336	2.10571e+07	2.71912e+06	1.14032e+06	553861	2.73898e+06	968418	34148	1.16184e+06	528975	6.58761e+06	3.11738e+06	830844	753315	29904	3.20403e+06	6.25543e+06	739135	2.06131e+06	9.37202e+06	2.17768e+06	1.8562e+06	1.22792e+07	2.42391e+06	1.84952e+06	17197.9	8.33435e+06
High	Q9NRV9	HEBP1	Heme-binding protein 1	58	11	152	11	189	21.1	0.000440352	5.8	7.46197e+06	2.63083e+06	1.71559e+06	919885	43564.9	3.33116e+06	188056	1.17653e+07	1.55044e+07	91901.4	3.32404e+06	1.46062e+06	1.56256e+07	835862	577288	105286	1.45905e+06	698368	336414	577111	731533	3.42859e+06	3.70607e+06	823979	886369	16884.9	4.65564e+06	3.77954e+06	3.66427e+06	1.14612e+06	5.30486e+06	3.17753e+06	592939	4.20148e+06	1.58489e+06	1.06558e+06	11951.9	4.13063e+06
High	P23193	TCEA1	Transcription elongation factor A protein 1	47	14	81	12	301	33.9	0.000146058	8.38	4.66039e+06	1025643	561086	1.44678e+06	84781.8	2.35453e+06	163805	4.40981e+06	4.27057e+06	53280	9.15576e+06	747479	4.64618e+06	562500	228480	10000	133916	378020	12538.7	1.01021e+06	333836	1.86812e+06	4.32907e+06	507498	232854	54862.4	1.24969e+06	148925	1.17811e+06	1.35461e+06	8.53222e+06	1.3592e+06	208466	7.3634e+06	180193	643749	55921.6	1.71835e+06
High	P48681	NES	Nestin	10	15	42	15	1621	177.3	1.44804e-05	4.36	4.13819e+06	388619	1.1054e+06	988655	70566.2	1.08983e+06	125790	3.08823e+06	1.07983e+07	123907	1.15139e+07	1.72067e+06	1.52799e+06	904690	859434	120858	2.98798e+06	71134.5	31900.1	1.67636e+06	146935	827017	1.62757e+06	96862.2	138247	85515.1	532433	4.01801e+06	338634	1.91603e+06	1.96968e+06	602745	244400	2.03849e+06	180929	870192	29845.7	612992
High	P20618	PSMB1	Proteasome subunit beta type-1	33	8	141	8	241	26.5	0.000325246	8.13	4.71372e+06	2.18057e+06	878388	3.52809e+06	161585	5.6726e+06	50566	1.25057e+07	5.71245e+06	571797	1.44444e+07	491144	6.40544e+06	670859	457276	231439	3.28247e+06	493393	139268	1.77426e+06	343833	5.20441e+06	3.20711e+06	1.11201e+06	607388	5600	6.61757e+06	5.34804e+06	809409	2.00005e+06	5.82246e+06	2.73395e+06	859754	5.84408e+06	1.76738e+06	1.86657e+06	2880	9.36624e+06
High	P12004	PCNA	Proliferating cell nuclear antigen	44	12	195	12	261	28.8	0.000413886	4.69	8.68054e+06	3.45327e+06	1.6554e+06	4.66783e+06	510908	6.82732e+06	167880	1.65629e+07	1.17143e+07	440445	2.62709e+07	1.68688e+06	7.15182e+06	1.62722e+06	218346	24506.9	2.35948e+06	850640	436516	2.3741e+06	722698	4.7262e+06	1.94172e+06	1.85583e+06	305839	359965	1.22383e+07	2.51634e+06	3.14598e+06	3.54868e+06	8.22915e+06	9.42975e+06	1.64137e+06	8.41839e+06	1.62498e+06	2.24784e+06	2880	4.65745e+06
High	Q04760	GLO1	Lactoylglutathione lyase	62	13	225	13	184	20.8	0.000661238	5.31	2.97828e+07	7.61953e+06	1.90491e+06	8.167e+06	506580	1.2555e+07	1.31041e+06	2.54602e+07	5.36139e+07	1.69086e+06	1.54032e+07	5.53388e+06	1.86663e+07	6.65574e+06	486447	633416	1.96482e+06	1.39608e+06	593336	2.36902e+06	862938	9.51822e+06	8.25031e+06	2.38332e+06	939776	13622.7	8.6268e+06	3.12225e+06	2.42813e+06	3.93042e+06	3.18213e+07	9.06404e+06	2.38387e+06	2.29279e+07	7.14176e+06	4.24551e+06	49302.6	1.2629e+07
High	P27635	LOC100768740; LOC101344695; LOC105294701; LOC112632580; Rpl10; RPL10	60S ribosomal protein L10	55	12	41	4	214	24.6	0.00010188	10.08	3.36251e+07	1.22497e+07	1.63463e+07	2.70861e+06	1.5367e+07	6.01218e+06	1.88062e+06	1.12011e+07	7.00372e+06	1.55907e+07	9.0953e+06	2.65915e+06	4.93599e+06	1.30803e+06	1.13421e+07	1.20968e+07	3.0603e+06	4.25382e+06	1.52398e+06	3.04677e+06	2.59495e+06	4.96279e+06	5.2219e+06	2.18557e+06	2.33982e+07	1.17447e+06	4.88568e+06	2.14813e+06	2.03023e+06	746770	3.35785e+06	542054	428994	3.24772e+06	904517	748226	807228	1.67896e+06
High	P36957	DLST	Dihydrolipoyllysine-residue succinyltransferase component of 2-oxoglutarate dehydrogenase complex, mitochondrial	22	10	164	10	453	48.7	0.000205851	8.95	6.18037e+06	2.08773e+06	1.07942e+06	2.13416e+06	580731	5.62532e+06	156965	1.5258e+07	3.96043e+06	262465	2.28644e+07	635190	8.57941e+06	762528	420043	121305	956495	567375	90294	2.0008e+06	673595	3.71673e+06	5.00232e+06	1.48406e+06	639376	5600	9.81347e+06	1.75342e+06	999558	2.42848e+06	6.73022e+06	5.41001e+06	740549	5.84491e+06	4.46402e+06	909653	2880	5.40075e+06
High	O15061		Synemin	10	16	47	16	1565	172.7	1.66358e-05	5.16	1.45755e+07	2.27638e+06	2.20358e+06	2.85355e+06	432061	2.38949e+06	368071	1.09867e+07	1.50493e+07	398823	3.78584e+06	3.34553e+06	5.12194e+06	1.21662e+06	696670	84352.3	1.52269e+06	252359	89720.7	487085	244440	1.43514e+06	1.56161e+06	284709	605692	129724	1.90803e+06	1.50577e+06	153720	2.00869e+06	5.31358e+06	995862	1.65909e+06	3.47748e+06	400139	731045	4647.36	2.94797e+06
High	P55084	HADHB	Trifunctional enzyme subunit beta, mitochondrial	26	11	145	11	474	51.3	0.000172778	9.41	5.96761e+06	2.26573e+06	977705	2.52327e+06	68151	4.62513e+06	45752.4	1.17783e+07	2.98296e+06	290577	1.28512e+07	515904	5.68805e+06	273258	217454	94995.7	807336	568484	48860	2.03273e+06	572704	5.89482e+06	4.06502e+06	1.50669e+06	365201	56275.1	7.81824e+06	2.41075e+06	1.21889e+06	2.14043e+06	8.95415e+06	4.76481e+06	1.55991e+06	5.62601e+06	5.97904e+06	1.37989e+06	6834.08	3.60515e+06
High	P22307	SCP2	Sterol carrier protein 2	28	13	90	13	547	59	9.32458e-05	6.89	3626916	4.26677e+06	1.01446e+06	2.36756e+06	180928	5.498e+06	50217.3	4.48132e+07	4.69242e+06	676527	7.03293e+06	655407	6.71837e+06	2.30434e+06	279763	37283.2	862663	808910	356048	745022	335213	2.57176e+06	1.44825e+06	1.55155e+06	1.03927e+06	37873.3	2.58222e+06	1.70254e+06	588147	4.11453e+06	5.59048e+06	2.2851e+06	973579	5.79334e+06	2.4433e+06	2.24944e+06	2880	5.60576e+06
High	P12268	IMPDH2	Inosine-5'-monophosphate dehydrogenase 2	29	11	68	11	514	55.8	7.44927e-05	6.9	6.99858e+06	926300	1.41058e+06	2.57967e+06	26395.8	2.69942e+06	91409.7	8.09869e+06	4.00604e+06	214009	7.44447e+06	452259	5.27138e+06	404939	271117	16136.5	646938	270356	3860	888616	192022	2.01505e+06	2.05269e+06	1.22076e+06	53342.5	5600	4.30116e+06	979081	549939	2.29947e+06	9.93045e+06	1.20403e+06	1.20894e+06	6.02479e+06	1.50339e+06	568705	2880	4.06269e+06
High	Q16698	DECR1	2,4-dienoyl-CoA reductase [(3E)-enoyl-CoA-producing], mitochondrial	33	9	57	9	335	36	9.67857e-05	9.28	1.51691e+06	556540	126019	419668	4470	1.59388e+06	9671.54	7.08203e+06	1.7564e+06	24599.2	13091839	41617.7	1.99317e+06	174303	558397	10767.7	107095	207581	3860	236745	118307	6.16721e+06	2.78746e+06	373654	184189	5600	1.12303e+06	398309	171365	1.19798e+06	701365	4.45066e+06	207608	1.62426e+06	870339	506094	2880	413439
High	P12273	PIP	Prolactin-inducible protein	46	8	87	8	146	16.6	0.000320369	8.05	167895	1.11574e+06	189763	4430	333187	4.11979e+07	3.86407e+06	4.19177e+07	1.07801e+07	84985.8	476742	976839	87705.4	1.32808e+06	1.17368e+07	796617	838397	1.2896e+06	91604.2	60428.7	1.40438e+06	2.39959e+07	2.34556e+07	1.97199e+07	1.79414e+06	351024	441321	4.33258e+06	14200	230813	4.25788e+06	38195.1	859379	207915	1.62408e+06	4.17622e+07	2880	32059.6
High	P07738	BPGM	Bisphosphoglycerate mutase	50	11	53	11	259	30	0.000107992	6.54	2.92302e+06	1.90311e+06	2.41143e+06	1.90616e+06	256985	2.03508e+06	242555	5.41045e+06	2.7544e+06	37533.8	1.02525e+07	338273	2.15697e+06	333384	948200	18735.7	1.20213e+07	73542.7	12077.8	297716	237229	4.17805e+06	741165	429268	195151	40616.7	2.11025e+06	6.01112e+07	76175.7	1.64563e+06	3.38641e+06	872283	372608	2.90165e+06	734704	751961	213710	1.02966e+07
High	P78417	GSTO1	Glutathione S-transferase omega-1	29	9	191	9	241	27.5	0.00042456	6.6	1.32525e+07	3.35809e+06	3.46132e+06	8.24471e+06	672019	4.11695e+06	145988	1.24978e+07	1.43303e+07	527925	7.02142e+06	1.62344e+06	8.02111e+06	1.13192e+06	423240	297727	2.09063e+06	2.21059e+06	1.00699e+06	2.64605e+06	1.62829e+06	3.48719e+06	9.02855e+06	3.71585e+06	1.7935e+06	1.37634e+06	4.42213e+06	7.05643e+06	1.77023e+06	3.26975e+06	1.70612e+07	2.52374e+06	121482	1.26385e+07	865345	3.23776e+06	681529	7.07759e+06
High	Q01105	SET	Protein SET	26	9	144	3	290	33.5	0.000262758	4.32	1.05569e+07	1.5075e+06	1.1777e+06	3.5953e+06	95516.7	5.4094e+06	409194	1.13767e+07	6.82669e+06	128243	1.86798e+07	1.55587e+06	6.15936e+06	1.20805e+06	318573	45232.5	1.19008e+06	1.04561e+06	23483.5	3.81927e+06	855933	3.95334e+06	4.50673e+06	1.09725e+06	907283	12632.3	1.22187e+07	1.95611e+06	1.06941e+06	5.23198e+06	1.42039e+07	2.56198e+06	227942	1.17399e+07	1.34162e+06	1.80697e+06	2880	8.05206e+06
High	Q8WUW1	BRK1	Protein BRICK1	77	9	183	9	75	8.7	0.00128579	5.45	1.22526e+07	5.10592e+06	5.13689e+06	5.86807e+06	769092	4.27015e+06	548646	9.09842e+06	1.46136e+07	1.36742e+06	1.45607e+07	1.5128e+06	7.47479e+06	1.54898e+06	1.56429e+06	68890.4	2.32397e+06	1.20533e+06	370377	3.35415e+06	1.19116e+06	5.19773e+06	5.41243e+06	2.13406e+06	1.90055e+06	20263.8	3.3543e+06	1.42633e+06	2.38072e+06	5.19583e+06	1.57474e+07	4.92512e+06	5.70708e+06	1.78745e+07	4.33946e+06	6.17768e+06	9289.74	1.01016e+07
High	P50402	EMD	Emerin	41	11	227	11	254	29	0.000478483	5.5	8.4741e+06	2.43736e+06	2.82242e+06	3.75415e+06	206321	2.96588e+06	421918	2.80887e+06	8.9409e+06	403211	3.82325e+06	2.53044e+06	6.16463e+06	1.64773e+06	590121	696955	765723	2.3493e+06	40879.9	2.69424e+06	1.667e+06	2.42978e+06	2.04955e+06	2.12452e+06	1.45205e+06	5600	4.36466e+06	417872	1.57184e+06	3.87321e+06	9.611e+06	3.32449e+06	657911	7.6959e+06	1.37718e+06	1.39238e+06	7177.97	2962157
High	P09455	RBP1	Retinol-binding protein 1	61	8	44	8	135	15.8	0.000170229	5.11	8.18638e+06	1.32188e+06	845920	2.59845e+06	3.93958e+06	7.29213e+06	2.38372e+06	1.03537e+07	9.99628e+06	2.04933e+06	8.36181e+07	890288	1.63008e+07	946447	298169	98852.3	1.57082e+06	4.73447e+06	3.64889e+06	697282	1.27826e+06	6.89952e+06	219126	445074	2.26025e+06	4.0454e+06	273446	288971	203345	1.35577e+06	1.04015e+06	1.87114e+06	359144	442196	520351	1.6001e+06	3714282	458007
High	Q15691	MAPRE1	Microtubule-associated protein RP/EB family member 1	57	9	139	9	268	30	0.000283226	5.14	5.51911e+06	2.20554e+06	1.91173e+06	3.63691e+06	451972	4.7382e+06	458848	6.59022e+06	8.89591e+06	851816	2.20824e+07	2.77578e+06	5.87338e+06	1.2604e+06	411642	551848	3.02336e+06	1.06112e+06	438429	4.7677e+06	1.04415e+06	5.42055e+06	3.04146e+06	600611	995365	1.12112e+06	5.51144e+06	1.76495e+06	1.09918e+06	3.10569e+06	6.36285e+06	3.41685e+06	856849	6.82046e+06	431748	630611	2880	4.07081e+06
High	Q9NX63	CHCHD3	MICOS complex subunit MIC19	47	14	133	14	227	26.1	0.000311494	8.28	1.23787e+06	1.33631e+06	565224	538252	197367	2.09791e+06	116507	361895	1.54949e+06	59815.9	3.83052e+06	701289	2.63114e+06	416719	186616	219639	1.08638e+06	1.18034e+06	454506	1.35568e+06	829854	3.48372e+06	2.71325e+06	1.66792e+06	801832	26760.9	4.68313e+06	457904	1.34068e+06	3.44095e+06	5.55265e+06	662149	756184	2.89685e+06	1.18475e+06	380280	2880	761778
High	P62318	SNRPD3	Small nuclear ribonucleoprotein Sm D3	60	10	152	10	126	13.9	0.000668448	10.32	7.6601e+06	3.24934e+06	3.05002e+06	4.44689e+06	2.65386e+06	6.14643e+06	2.1753e+06	1.48286e+07	6.17054e+06	2.57559e+06	2.14013e+07	4.50065e+06	7.50934e+06	2.74336e+06	3.96364e+06	3.08281e+06	3.16108e+06	6.9524e+06	6.60272e+06	7.30537e+06	4.48391e+06	1.42401e+07	8.07281e+06	1.56404e+06	2.39996e+06	991245	9.05643e+06	1.03452e+06	4.07906e+06	2.32466e+06	8.8921e+06	3.15052e+06	1.5711e+06	7.61687e+06	3.3186e+06	3.3979e+06	773153	4.30829e+06
High	Q13310	PABPC4	Polyadenylate-binding protein 4	14	9	102	3	644	70.7	8.819e-05	9.26	715358	239845	62105	377773	4470	824460	5960	2.30514e+06	449184	7080	3.9905e+06	6280	599201	3290	9280	10000	78988.2	49665.8	3860	271195	16900	1.04669e+06	471046	72659.2	63561.5	5600	1.17801e+06	1900	251087	182613	1696148	207043	13600	1.6988e+06	142210	89046.9	2880	624096
High	Q13428	TCOF1	Treacle protein	10	13	74	13	1488	152	2.97596e-05	9.04	6.20743e+06	824758	1.26955e+06	2.63298e+06	145996	1.29952e+06	84662.2	4.75431e+06	2.80411e+06	70505.2	3.22223e+06	1.27362e+06	2.75323e+06	223174	286334	152155	536829	243194	365667	940086	259004	925658	1.95793e+06	946821	419923	8259.29	1.03979e+06	437106	367966	3.40629e+06	4.96408e+06	1.26049e+06	884987	3.94256e+06	239969	544390	2880	1.98189e+06
High	P47755	CAPZA2	F-actin-capping protein subunit alpha-2	44	9	265	7	286	32.9	0.000492367	5.85	4.63385e+06	3.18764e+06	1.95906e+06	2.3775e+06	362938	4.26132e+06	456459	4.54728e+06	8.44487e+06	650570	9.05877e+06	1.87842e+06	4.79658e+06	1.77503e+06	563984	353893	1.52266e+06	1.3832e+06	698637	1.45977e+06	1.0142e+06	2.26535e+06	3.34106e+06	1.14365e+06	1.53176e+06	651140	3.21067e+06	1.65909e+06	764535	1.40788e+06	5.27638e+06	1.12268e+06	1.03511e+06	5.51074e+06	948250	1.74305e+06	2880	4.46736e+06
High	Q07507	DPT	Dermatopontin	40	8	237	8	201	24	0.000603637	4.82	1.84274e+07	8.87627e+06	2.77937e+07	1.28314e+07	5.96875e+06	1.01369e+07	2.23645e+07	6.76624e+06	2.2922e+07	3.18313e+06	3.38163e+06	1.37931e+07	1.81687e+07	3.43536e+07	1.79999e+07	6.61328e+07	4.60141e+06	4.90479e+06	107877	2.5406e+06	1.85614e+06	3.85224e+06	5.57188e+06	2.87051e+06	1.33493e+06	270087	4.07925e+06	2.11375e+06	2.09014e+06	8.08976e+06	9.05878e+06	3.13078e+07	1.01129e+07	6.91945e+06	825899	175438	34261.1	4.77705e+06
High	Q96PK6	RBM14	RNA-binding protein 14	25	13	104	13	669	69.4	9.16036e-05	9.67	9.40178e+06	1.32098e+06	754889	774991	4470	2.04157e+06	81277.6	3.44725e+06	4.6755e+06	196316	3.37232e+06	653654	6.4747e+06	447399	54364.5	101294	238631	781652	11318.4	1.7343e+06	206465	3.24828e+06	1.67374e+06	666801	1.09805e+06	173824	2.8324e+06	245926	1.28146e+06	1.71193e+06	8.97995e+06	992574	303975	6.06947e+06	323060	757643	2880	2.34811e+06
High	Q9NRN5	OLFML3	Olfactomedin-like protein 3	24	12	130	12	406	46	0.000172753	6.57	5.48974e+06	1.08751e+06	1.12577e+07	5.14709e+06	1.3745e+06	1.74959e+06	1.97255e+06	4.56469e+06	1.44424e+07	594636	1.11945e+06	2.42961e+06	4.68754e+06	2.58619e+06	9.02209e+06	2.91486e+06	2.56696e+06	650976	94768.4	402788	381365	7.00103e+06	1.93262e+06	655969	327498	72486.7	286779	2.16669e+06	448367	4.507e+06	6.10696e+06	2.21926e+06	1.30766e+06	5.19414e+06	461597	13451.1	373938	2.57923e+06
High	P62906	RPL10A	60S ribosomal protein L10a	32	10	86	10	217	24.8	0.000211975	9.94	5.96381e+06	1.29781e+06	256172	1.82563e+06	61913.9	2.86636e+06	59295.6	9.86867e+06	3.11918e+06	494468	1.3301e+07	138592	3.28631e+06	270994	603944	256364	740605	280158	3860	1.49744e+06	65789.9	2.44643e+06	2.5538e+06	443412	403067	5600	2.92395e+06	1.13029e+06	932566	470631	5.33425e+06	820606	77617.1	3.64026e+06	200035	862166	2880	1.57043e+06
High	Q30154	HLA-DRB5	HLA class II histocompatibility antigen, DR beta 5 chain	40	9	127	3	266	30	0.000258774	6.93	2.39044e+06	340665	1.50797e+06	5.7338e+06	616565	1.98924e+06	372998	3.15874e+06	1.53827e+06	84207.6	1.1576e+06	489904	991066	570719	236812	162700	895982	359753	17974.5	5.94966e+06	1.67457e+06	1.72414e+06	1.3349e+07	705680	980044	243726	1.43279e+06	382157	492528	5.02499e+06	4.13526e+06	410679	995449	1.45362e+07	318789	372829	130659	5.14438e+06
High	P23946	CMA1	Chymase	46	11	125	11	247	27.3	0.000279889	9.29	6.6321e+06	4.08761e+06	5.29826e+06	9.41011e+06	4.41537e+06	2.57498e+06	4.02291e+06	5.6088e+06	9.45225e+06	5.41096e+06	2.80225e+06	1.63231e+06	2.25036e+07	5.73922e+06	4.83284e+06	2.76574e+06	1.23474e+06	4.51244e+06	271162	2.47841e+06	2.84035e+06	4.35056e+06	4.73156e+06	1.84127e+06	3.44687e+06	427862	2.0562e+06	1.59172e+06	4.13785e+06	4.92931e+06	1.24231e+07	2.03308e+06	4.20983e+06	6.2222e+06	932417	119349	28682.4	1.95087e+06
High	P24666	ACP1	Low molecular weight phosphotyrosine protein phosphatase	60	9	230	9	158	18	0.000781078	6.74	9.06567e+06	6.0608e+06	3.69567e+06	5.09337e+06	326156	5.73937e+06	277755	1.04346e+07	1.2259e+07	1.46811e+06	2.57252e+07	2.84584e+06	1.31253e+07	2.6491e+06	371794	82588	1.43404e+06	1.90565e+06	223928	3.85137e+06	1.51029e+06	1.47963e+07	6.10251e+06	2.31498e+06	994286	21998.2	9.15156e+06	4.57417e+06	3.62266e+06	5.17829e+06	2.08102e+07	3.40543e+06	3.80642e+06	1.13532e+07	6.90458e+06	3.42325e+06	2880	6.62048e+06
High	Q5SRE7	PHYHD1	Phytanoyl-CoA dioxygenase domain-containing protein 1	42	9	47	9	291	32.4	8.86731e-05	6.32	1.23543e+06	26236.9	100621	4430	20240.9	105187	10290	1.65506e+06	1.11555e+07	32058.7	215350	313058	2.26798e+06	689588	9280	23098.5	74240.2	64825.2	3860	202962	75292.2	79967.2	1.888e+06	587998	176343	5600	517642	1900	156763	70707.8	2.3182e+06	28194.8	114209	1.3766e+06	31578.5	1.74779e+06	15842.6	562868
High	Q9BUH6	PAXX	Protein PAXX	60	12	93	12	204	21.6	0.000263189	5.48	6.04187e+06	1.40556e+06	653461	1.9421e+06	36568.7	3.86935e+06	37305.4	5.64895e+06	1.07137e+07	429095	6.55996e+06	1.0986e+06	4.24725e+06	795995	72862.5	28353	193246	412712	105697	2.72962e+06	553651	1.85064e+06	4.53376e+06	1.42153e+06	1.02702e+06	79015.2	3.38482e+06	1.48737e+06	2.00252e+06	3.45889e+06	9.56139e+06	991379	984665	6.40101e+06	1.35766e+06	3.64911e+06	9656.98	5.54301e+06
High	P36269	GGT5	Glutathione hydrolase 5 proenzyme	21	10	86	10	586	62.2	8.45175e-05	7.55	3.84431e+06	1.12942e+06	1.12375e+06	2.63824e+06	4470	2.65832e+06	21400.7	3.48803e+06	2.80015e+06	116303	1.27385e+06	263149	1.12879e+06	621736	63594.9	10000	1.45232e+06	185479	154172	766007	380296	1.22463e+06	2.60961e+06	219570	230336	15199	542980	3.50205e+06	342346	1.1146e+06	2.83083e+06	355993	354219	1.60447e+06	236939	511727	157581	851610
High	O75348	ATP6V1G1	V-type proton ATPase subunit G 1	57	8	190	6	118	13.7	0.000847758	8.79	5.68997e+06	4.78742e+06	2.81384e+06	4.86494e+06	86428.4	3.59368e+06	45018.7	5.81002e+06	6.82364e+06	296296	3.33435e+06	2.02635e+06	3.82519e+06	811596	496265	19378.3	2.44068e+06	555145	3860	1.86655e+06	828723	5.19029e+06	3.98775e+06	972448	2.19377e+06	30926.8	2.28251e+06	1.34e+06	1.79637e+06	2.71378e+06	6.16604e+06	3.28038e+06	764115	4.80017e+06	1.07186e+06	723238	2880	4.15362e+06
High	P23396	RPS3	40S ribosomal protein S3	53	14	103	14	243	26.7	0.000235811	9.66	5.80944e+06	1.12382e+06	655940	3.06678e+06	113851	3.77728e+06	68012	1.1655e+07	3.50471e+06	381577	1.57917e+07	170097	3.62097e+06	355473	119209	45874.6	1.33293e+06	126286	6609.25	854207	227955	4.61806e+06	2.60883e+06	359107	463758	7179.49	5.60443e+06	1.17837e+06	1.17666e+06	230822	3.1432e+06	2.22243e+06	52609.4	2.75885e+06	1.67063e+06	585174	8501.49	1.33153e+06
High	Q9P2E9	RRBP1	Ribosome-binding protein 1	10	15	113	15	1410	152.4	4.53244e-05	8.6	8.31672e+06	2.99851e+06	3.94237e+06	6.89725e+06	416913	3.86784e+06	155548	9.22475e+06	6.10849e+06	260685	7.17289e+06	1.08844e+06	6.15481e+06	1.11311e+06	508734	23757.8	1.68597e+06	641177	41809.4	1.8996e+06	392327	4.46025e+06	3.38982e+06	1.26953e+06	351940	21322.1	3.07827e+06	662921	747948	6.45894e+06	1.14181e+07	3.46637e+06	1.56346e+06	8.99296e+06	1.29935e+06	1.87538e+06	6167.96	4.55679e+06
High	Q9HC38	GLOD4	Glyoxalase domain-containing protein 4	32	12	105	12	313	34.8	0.000184437	5.6	8.92169e+06	2.39702e+06	2.03541e+06	3.63326e+06	128966	3.17437e+06	244845	1.03922e+07	2.45388e+07	536367	1.30589e+07	686908	7.30954e+06	1.31793e+06	129386	67752.4	1.05801e+06	145363	28166.7	406079	238470	3.63136e+06	7.27845e+06	1.12075e+06	52076.2	4080.12	2.78941e+06	1.42938e+06	564968	1.70866e+06	1.45463e+07	1.70666e+06	516048	5.20015e+06	725671	1.5247e+06	1917.87	5.06474e+06
High	Q96G03	PGM2	Phosphoglucomutase-2	19	11	182	11	612	68.2	0.000163127	6.73	1.25106e+07	3.91368e+06	1.29925e+06	2.08192e+06	379395	3.56767e+06	47136	1.32212e+07	7.15553e+06	555613	7.84211e+06	475430	7.79353e+06	1.27508e+06	113262	72157	1.27094e+06	1.86899e+06	147787	1.65633e+06	1.01582e+06	5.56922e+06	7.99298e+06	1.56812e+06	647678	175371	1.21246e+06	1.3387e+06	1.46306e+06	3.3015e+06	2.07604e+07	1.68761e+06	1.0753e+06	1.05114e+07	2.97743e+06	5.10347e+06	12595.4	7.48114e+06
High	P13716	ALAD	Delta-aminolevulinic acid dehydratase	34	11	88	11	330	36.3	0.000148189	6.79	1.4029e+06	935479	127875	346465	83177.3	1.24219e+06	5960	1.88907e+06	4.6718e+06	76368.5	4.80689e+06	169043	3.72449e+06	168563	119878	10000	1.84755e+06	226881	117724	251658	87630.6	568555	2.25427e+06	554313	198493	84779.7	1.39936e+06	10369853	359463	289791	4.0893e+06	1.08598e+06	460831	3.08116e+06	1.20106e+06	726862	97308.6	3.3432e+06
High	P18440	NAT1	Arylamine N-acetyltransferase 1	40	11	75	11	290	33.9	0.000135239	6.54	314406	8649.43	313593	1.66781e+06	4470	346189	6924.89	19900	4.11028e+06	7080	216829	168707	14843	2.11251e+06	9280	10509.6	471622	28109.3	25784.9	252155	118342	395441	5.122e+06	12700	357687	5600	53075.5	992933	338726	490522	8.54619e+06	99386.2	307703	216305	8.09741e+06	2.75682e+06	2880	150155
High	P10586	PTPRF	Receptor-type tyrosine-protein phosphatase F	10	14	30	12	1907	212.7	8.62169e-06	6.3	10600	26496.3	9390	133185	4470	338831	8493.47	1.4253e+06	363574	7080	6.22257e+06	110094	1.89283e+06	202161	197700	52679.3	51761.9	95978.2	25143.1	200293	66853.6	6.28995e+06	813147	642109	15100	5600	609806	782081	172758	236427	819290	260533	43837	506147	145728	139048	19237.7	411673
High	P21266	GSTM3	Glutathione S-transferase Mu 3	47	9	103	8	225	26.5	0.000237591	5.54	1.67799e+06	1.0361e+06	573822	884626	216970	1.85349e+06	321814	1.39123e+07	9.63948e+06	1.1999e+06	6.49624e+06	1.2347e+06	1.38796e+07	2.50036e+06	205401	605504	5.12792e+06	873264	461322	756338	964425	1.11178e+06	2.38534e+06	1.19125e+06	538646	60885.9	8.05689e+06	1.77876e+07	1.25197e+06	331159	7.89494e+06	590804	196410	4.04357e+06	1.41451e+06	3.17318e+06	28244.6	5.45791e+06
High	Q5TEC6	H3-7	Histone HIST2H3PS2	44	11	233	1	136	15.4	0.000924856	11.27	8669991	1.60524e+06	1.23913e+06	7.54664e+06	249371	7330421	262335	11595142	4451309	701342	68215976	168099	5.88574e+06	638455	760084	10000	1.1908e+06	296022	38860.5	405820	184948	8859818	1.23854e+06	225685	673331	5600	6.62592e+06	2.93758e+06	3.10654e+06	508220	4.06517e+06	11463743	181830	6881414	494561	337593	2880	3.61268e+06
High	P34897	SHMT2	Serine hydroxymethyltransferase, mitochondrial	30	13	80	13	504	56	8.73254e-05	8.53	3.81275e+06	858780	298460	1.56004e+06	4470	3.22457e+06	30174.7	1.07754e+07	996502	95194.8	2.50812e+07	213153	1.75739e+06	137854	56270.3	10000	611483	1.13632e+06	3860	1.17529e+06	414020	4.11515e+06	1.38474e+06	1.43039e+06	452484	42789.4	8.08356e+06	419833	2.44951e+06	2.62197e+06	3.96609e+06	1.36996e+06	922345	4.34009e+06	643785	713856	2880	957712
High	P19440	GGT1	Glutathione hydrolase 1 proenzyme	17	10	62	2	569	61.4	6.17251e-05	7.12	116221	1.01464e+06	512153	879806	116299	4.62744e+06	202505	6.21352e+07	2.28705e+06	214816	1.09323e+06	294191	1.14879e+06	155883	200091	36138.1	13600	774897	64100.8	547909	233124	7.4529e+06	1.32518e+06	662984	398598	67730	2.86474e+06	1.52183e+07	415013	1.87997e+06	2.00096e+06	927662	450570	2.60566e+06	736509	833124	2880	853614
High	P07919	UQCRH	Cytochrome b-c1 complex subunit 6, mitochondrial	88	9	283	6	91	10.7	0.00161674	4.44	9.89558e+06	3.33813e+06	6.40796e+06	5.02822e+06	609905	6.32762e+06	2.24904e+06	1.68051e+07	1.38902e+07	602549	3.74187e+07	9.09974e+06	8.85331e+06	2.5077e+06	1.52291e+06	857547	1.28323e+06	2.73719e+06	129191	4.12841e+06	3.39068e+06	1.63268e+07	2.46962e+07	5.71506e+06	2.32914e+06	11079.3	1.69627e+07	420010	1.03846e+07	1.21117e+07	2.94777e+07	1.01679e+07	1.27431e+07	4.04464e+07	2.07567e+07	5.58956e+06	2880	2.56326e+07
High	O14618	CCS	Copper chaperone for superoxide dismutase	36	9	201	9	274	29	0.000423679	5.58	3.7419e+06	3.24326e+06	2.39696e+06	3.29388e+06	2.88306e+06	7.28891e+06	314383	3.95205e+06	6.68012e+06	2.15484e+06	2.35803e+07	2.17013e+06	4.50447e+06	1.6119e+06	804615	310169	4.89591e+06	9.00148e+06	2.35362e+06	3.01104e+06	3.47615e+06	3.86179e+06	4.7107e+06	2.81029e+06	4.35556e+06	2.66369e+06	5.8385e+06	1.01905e+07	2.17516e+06	4.33691e+06	8.54232e+06	6.76375e+06	2.19906e+06	6.70153e+06	5.58918e+06	3.55017e+06	1.79079e+06	4.99917e+06
High	P10606	COX5B	Cytochrome c oxidase subunit 5B, mitochondrial	50	8	276	8	129	13.7	0.00123148	8.81	1.58535e+07	9.2217e+06	8.5771e+06	9.80515e+06	859024	1.72033e+07	596069	1.70645e+07	2.03837e+07	1.8028e+06	2.39439e+07	2.98885e+06	1.67555e+07	4.42754e+06	1.84123e+06	341782	3.96521e+06	5.30129e+06	841956	1.07219e+07	4.88884e+06	2.08434e+07	1.48603e+07	1.13866e+07	2.71161e+06	112240	1.98689e+07	2.18697e+07	7.28662e+06	1.62919e+07	4.00859e+07	1.1146e+07	1.20281e+07	5.08709e+07	9.36237e+06	7.94126e+06	2880	2.0753e+07
High	Q16401	PSMD5	26S proteasome non-ATPase regulatory subunit 5	33	13	121	13	504	56.2	0.00013161	5.48	5.83633e+06	2.44046e+06	3.55181e+06	2.86546e+06	25008.9	6.59162e+06	78965.6	2.01105e+07	5.96609e+06	458873	1.24464e+07	307333	6.05005e+06	1.19853e+06	68449.1	98636.4	852529	141351	8034.97	872380	67104.2	2.98763e+06	1.55073e+06	763636	139036	19973.2	6.77114e+06	2.94624e+06	523675	1.03217e+06	6.01004e+06	2.13504e+06	591248	4.12061e+06	1.35956e+06	1.05348e+06	40340.9	2.17252e+06
High	Q13200	PSMD2	26S proteasome non-ATPase regulatory subunit 2	19	12	98	12	908	100.1	5.98454e-05	5.2	4.04138e+06	1.46809e+06	389910	2.45034e+06	84268.3	2.64568e+06	32213.4	5.37823e+06	2.72543e+06	222744	1.01233e+07	241773	4.31927e+06	858201	124394	67556.4	1.24324e+06	974262	68005.5	1.18811e+06	432081	2.30614e+06	2.73329e+06	622906	152628	12111.8	3.93391e+06	1.70687e+06	893490	2.03178e+06	3.18082e+06	2.63091e+06	267861	3.27935e+07	816006	785017	48092.3	3.16406e+06
High	O14737	PDCD5	Programmed cell death protein 5	70	11	126	11	125	14.3	0.000538609	6.04	5.43028e+06	3.48369e+06	4.09032e+06	4.62052e+06	545400	4.17648e+06	695966	5.84514e+06	1.39588e+07	905974	9.02313e+06	3.72786e+06	5.61731e+06	2.91066e+06	834872	128989	2.77419e+06	1.73665e+06	130857	3.38588e+06	881707	2.91098e+06	3.25727e+06	1.31534e+06	1.30761e+06	95131.2	3.45648e+06	1.18181e+06	1.26776e+06	4.37595e+06	1.08957e+07	3.67596e+06	1.81879e+06	7.78708e+06	1.28742e+06	2.33249e+06	14650.4	5.61185e+06
High	Q9BUJ2	HNRNPUL1	Heterogeneous nuclear ribonucleoprotein U-like protein 1	20	13	65	13	856	95.7	4.15184e-05	6.92	3.03848e+06	1.06753e+06	204334	1.1672e+06	4470	697066	32992.4	4.40734e+06	2.90772e+06	70237.9	6.19895e+06	445576	3.39888e+06	974650	164268	10000	108644	450986	24752.4	294551	81010.8	1.92816e+06	441081	150945	217728	20095.1	3.28149e+06	1900	394259	667664	3.11998e+06	1.09611e+06	21072.4	2.47492e+06	537437	261732	2880	861037
High	P18065	IGFBP2	Insulin-like growth factor-binding protein 2	42	10	62	10	325	34.8	0.000108906	7.5	166751	413709	268059	243278	4470	196075	54712	633938	3.21767e+06	89966.3	562814	691723	5590	3290	153306	10000	13600	335505	30504.9	7740	16900	4521308	1.84574e+07	620941	941406	5600	1.90878e+06	215705	416028	1.05869e+06	457355	161716	13600	34418.9	1.04358e+06	1.08434e+06	2880	1.66216e+06
High	P25815	S100P	Protein S100-P	52	4	36	4	95	10.4	0.000211596	4.88	10600	13000	9390	4430	4470	19800	5960	19900	10900	7080	24900	6280	5590	3290	9280	10000	13600	1980	3860	7740	16900	13100	25300	12700	15100	5600	23200	1900	14200	16200	39800	11700	13600	22400	9810	2700	2880	20100
High	Q13501	SQSTM1	Sequestosome-1	32	9	71	9	440	47.7	9.09869e-05	5.22	1.34408e+06	5.31404e+06	376343	361753	4470	1.49122e+06	23529.6	6.5094e+06	532699	7080	1.6551e+06	359826	551678	302560	57281.6	56644.5	290053	118404	17485.4	395860	129913	2.08407e+06	1.37242e+06	153275	704649	37877.6	567962	346085	1.23033e+06	917473	1.16269e+06	958167	936007	3.17996e+06	8.26958e+06	395661	2880	1.37914e+06
High	P33316	DUT	Deoxyuridine 5'-triphosphate nucleotidohydrolase, mitochondrial	39	9	157	9	252	26.5	0.000362153	9.36	7.7444e+06	525436	304646	1.04086e+06	59590.4	1.39153e+06	23241.6	4.68811e+06	5.77418e+06	65493.9	1.55737e+07	1.70959e+06	7.30968e+06	265035	100619	21316.7	405638	857409	11536	4.47476e+06	680680	3.71906e+06	6.12523e+06	3.31987e+06	1.59155e+06	5600	1.8148e+06	148304	1.81223e+06	4.21523e+06	1.06013e+07	1.36048e+06	1.45235e+06	7.44056e+06	2.15898e+06	1.37367e+06	2880	3.34207e+06
High	P19367	HK1	Hexokinase-1	20	17	45	14	917	102.4	2.68628e-05	6.8	2.19151e+07	6.72497e+06	6.69377e+06	9.54529e+06	704924	8.30216e+06	1.20328e+06	1.91519e+07	1.91064e+07	1.20128e+06	2.50982e+07	1.87058e+06	1.49625e+07	1.79059e+06	2.30732e+06	96120.9	3.27104e+06	2.37866e+06	1.65975e+06	4.42712e+06	2.51875e+06	7.98525e+06	8.45771e+06	3.15179e+06	355712	5600	1.22549e+07	2.48824e+06	2.81353e+06	3.12157e+06	1.97505e+07	5.84433e+06	3.93668e+06	1.83601e+07	4.4416e+06	5.97699e+06	2880	9.64586e+06
High	P20340	RAB6A	Ras-related protein Rab-6A	49	11	127	4	208	23.6	0.00032895	5.54	2.4568e+06	2.33761e+06	105540	2.00664e+06	34722.9	2.88176e+06	5960	3.35038e+06	2.25424e+06	227384	7.18235e+06	547431	3.04272e+06	831937	41895.6	75175.1	826289	451083	3860	651630	160497	3.12012e+06	2.51806e+06	664952	739756	5600	3.0972e+06	3.9373e+06	1.08607e+06	474383	3.04688e+06	1.56572e+06	539115	1.90655e+06	1.89051e+06	1.22597e+06	2880	2.48742e+06
High	Q9Y365	STARD10	START domain-containing protein 10	45	11	120	11	291	33	0.000222283	7.12	5.33307e+06	1.00101e+07	48382.6	411490	114708	2.10006e+06	50898.3	1.96272e+06	5.06565e+06	1.46971e+06	1.77438e+06	581456	1.21438e+07	1.13303e+06	199678	14696.6	13600	569182	242565	70526.8	258277	1.31744e+06	4.90495e+06	1.3327e+06	3.97367e+06	119772	1.97991e+06	389025	3.24686e+06	308383	6.47274e+06	240930	2.18999e+06	4.75338e+06	2.87093e+06	2.39746e+06	14002.9	9.10988e+06
High	Q12765	SCRN1	Secernin-1	24	11	163	11	414	46.4	0.000214738	4.75	7.37383e+06	2.58467e+06	1.69049e+06	2.20642e+06	193210	1.69991e+06	232287	4.59631e+06	7.13992e+06	318335	453758	2.50565e+06	5.29469e+06	1.15599e+06	199515	129643	445886	163403	102095	1.66604e+06	478863	2.57568e+06	2.84586e+06	1.87169e+06	1.98734e+06	5600	4.1316e+06	172156	1.63167e+06	2.8507e+06	7.55379e+06	491862	1.08106e+06	6.86753e+06	3.93615e+06	177190	2880	6.02237e+06
High	P01034	CST3	Cystatin-C	49	7	103	7	146	15.8	0.000398491	8.75	914201	1.11091e+06	1.35915e+06	1.62854e+06	316430	1.52912e+06	245320	1.90114e+06	6.40793e+06	234220	2.14639e+06	380864	7.68352e+06	541119	330514	57980.9	1.5476e+06	1.01879e+06	186010	637322	963688	2.68981e+06	2.19588e+07	2.84442e+06	3.35289e+06	16195.7	2.59151e+06	2.28011e+06	883957	671720	4.40384e+06	369289	601058	2.36475e+06	1.69135e+06	2.6658e+06	27635.9	1.10251e+07
High	P63000	RAC1	Ras-related C3 botulinum toxin substrate 1	50	11	234	4	192	21.4	0.000668407	8.5	1.16882e+07	4.28618e+06	2.57802e+06	7.69195e+06	104786	6.69641e+06	81919.3	2.1022e+07	9.60588e+06	483474	1.39754e+07	494094	1.3851e+07	994955	102366	38069.4	1.48623e+06	491989	9619.08	2.21356e+06	777968	1.13578e+07	7.2243e+06	1.40783e+06	473431	5600	1.20746e+07	2.57954e+06	2.00254e+06	3.50597e+06	1.88743e+07	2.82769e+06	2.71848e+06	1.60458e+07	5.33601e+06	2.75596e+06	6134.52	5.14056e+06
High	Q9UKY7	CDV3	Protein CDV3 homolog	55	9	200	9	258	27.3	0.000447823	6.4	6.83316e+06	2.92988e+06	2.54413e+06	3.41214e+06	395933	3.89171e+06	323579	5.11962e+06	1.46547e+07	319144	1.03196e+07	2.83671e+06	9.45351e+06	1.03593e+06	461892	10000	1.66161e+06	2.31119e+06	93299.4	4.91149e+06	1.91355e+06	4.17019e+06	5.24416e+06	1.20285e+06	2.49086e+06	14496.2	4.15982e+06	2.29395e+06	2.15095e+06	3.2122e+06	1.21105e+07	2.53677e+06	1.2985e+06	5.88839e+06	370927	1.8386e+06	2880	2.28966e+06
High	P35237	SERPINB6	Serpin B6	34	10	133	9	376	42.6	0.000190845	5.27	3.67423e+06	1.9695e+06	792058	1.91813e+06	193491	4.89897e+06	93065.6	4.95351e+06	1.1813e+07	771187	700163	470385	5.47972e+06	2.11973e+06	163027	10000	2.62743e+06	185967	82535.7	386416	29361.2	3.86727e+06	3.60081e+06	1.55954e+06	481496	40462.6	6.52562e+06	2.32485e+06	348972	355188	3.23196e+06	720590	163865	2.2161e+06	383355	971478	15249	1.93162e+06
High	Q9NPH2	ISYNA1	Inositol-3-phosphate synthase 1	27	14	136	14	558	61	0.000136285	5.76	8.87536e+06	1.53108e+06	1.8491e+06	1.14536e+06	595547	3.84672e+06	522589	5.94261e+06	7.00364e+06	2.1546e+06	3.21877e+07	3.19821e+06	9.14464e+06	2.00955e+06	921634	1.17668e+06	5.61293e+06	1.36048e+06	486220	2.48884e+06	633851	5.98357e+06	6.52152e+06	559570	1.67898e+06	1.32979e+06	1.19652e+07	4.57112e+06	7.47851e+06	3.57935e+06	1.09145e+07	1.9663e+06	2.72311e+06	6.7747e+06	859644	2.98063e+06	107277	1.13809e+07
High	P11310	ACADM	Medium-chain specific acyl-CoA dehydrogenase, mitochondrial	24	12	52	12	421	46.6	6.82113e-05	8.37	1.08466e+06	1.40542e+06	289353	381716	4470	1.81991e+06	31411.5	4.2787e+06	2.14709e+06	77399.2	1.40383e+07	6280	1.93897e+06	516864	98538.5	10000	331834	94198	26600.8	332361	77215	1.86054e+06	2.10981e+06	993725	111418	29763	633804	1900	124334	204066	2.7236e+06	1.01265e+06	506494	2.22338e+06	475341	579995	26989.6	1.26163e+06
High	Q14247	CTTN	Src substrate cortactin	23	10	113	10	550	61.5	0.000112316	5.4	8.72786e+06	3.56098e+06	1.70567e+06	3.65403e+06	239584	4.95461e+06	244067	3.85584e+06	7.40771e+06	229140	1.24436e+07	2.33116e+06	6.63625e+06	1.81392e+06	326080	35705.3	831606	2.04539e+06	115979	1.79793e+06	1.26781e+06	5.78349e+06	2.71273e+06	1.17331e+06	2.00332e+06	24798.9	3.62132e+06	1.17898e+06	711616	4.88942e+06	1.20898e+07	3.31959e+06	1.33113e+06	6.49159e+06	1.33982e+06	835859	2880	1.02189e+07
High	Q92626	PXDN	Peroxidasin homolog	12	14	27	14	1479	165.2	9.99062e-06	7.17	1.61829e+06	243999	583893	1.14607e+06	116062	878695	44573.1	7.85219e+06	412986	50526.2	9.95179e+06	55158.3	54312.4	79129.9	111908	74398.9	137657	185513	18980.7	722770	76060	319163	223163	29966.2	129515	30109.4	3.18679e+06	735545	73333.7	52270.9	304361	68206.3	169856	98119	189822	25633	7495.03	666530
High	O15347	HMGB3	High mobility group protein B3	54	11	49	11	200	23	0.000130229	8.37	2.00104e+06	2.26103e+06	128428	1.15698e+06	4470	1.50165e+06	12447	4.47749e+06	1.46082e+06	7080	8.72324e+06	72497.8	1.79829e+06	88484	9280	10000	1.2032e+06	188534	3860	1.12726e+06	133308	2.83701e+06	9.30209e+06	880942	293663	5600	6.70863e+06	544440	2.25952e+06	937309	2.29915e+06	1.85632e+06	115758	2.03475e+06	766715	165060	2880	965319
High	Q15582	TGFBI	Transforming growth factor-beta-induced protein ig-h3	19	9	104	9	683	74.6	8.52184e-05	7.71	1.14846e+07	3.40624e+06	1.8028e+06	9.30423e+06	695055	6.2317e+06	220902	1.11735e+07	4.93362e+06	933872	4.31114e+07	849284	1.09148e+07	4.84658e+06	736916	88119.2	3.63911e+06	1.15651e+06	339788	3.09734e+06	894433	6.6346e+06	3.59238e+06	2.30336e+06	1.82793e+06	5600	8.76944e+06	1.46709e+06	4.87999e+06	3.05565e+06	4.31983e+06	3.72719e+06	759964	7.54149e+06	465059	864369	57317.9	5.02846e+06
High	O14841	OPLAH	5-oxoprolinase	15	15	32	15	1288	137.4	1.42365e-05	6.58	8.1742e+06	8.37611e+06	6.30551e+06	6.18203e+06	6.18664e+06	6.67816e+06	4.85696e+06	7.25824e+06	6.48036e+06	5.38617e+06	1.98865e+07	7.84778e+06	9.89691e+06	4.47546e+06	1.18164e+07	8.83548e+06	5.68713e+06	1.09415e+07	1.12354e+07	9.27056e+06	8.76497e+06	1.10765e+07	9.15518e+06	3.83309e+06	7.43989e+06	5.17003e+06	8.408e+06	4280086	4.20521e+06	4.12901e+06	4.5268e+06	3.80097e+06	3.40574e+06	3.61468e+06	3.58718e+06	3.69953e+06	5.38886e+06	5.08854e+06
High	Q9UMX0	UBQLN1	Ubiquilin-1	24	11	201	5	589	62.5	0.000196587	5.11	4.18287e+06	2.03448e+06	1.02211e+06	1.93798e+06	112222	3.54014e+06	78514.7	3.56769e+06	6.29562e+06	397449	4.23581e+06	532174	4.49146e+06	974144	107607	15905.3	927548	47764.5	3860	590668	208986	1.07153e+06	656391	448008	202602	5600	1.00317e+06	919900	216114	1.12365e+06	4.68825e+06	1.43441e+06	393164	2.35889e+06	276004	583269	2880	2.96459e+06
High	Q8IW45	NAXD	ATP-dependent (S)-NAD(P)H-hydrate dehydratase	39	10	89	10	347	36.6	0.000148644	8.06	1.5436e+06	1.26015e+06	71957.6	279946	4470	2.1143e+06	17759.7	1.92406e+06	5.70809e+06	64931.4	4.63726e+06	167675	7.41891e+06	284790	75823.7	65039.7	291056	78968.6	3860	7740	73781.8	803200	2.51074e+06	1.03667e+06	15100	28622.1	1.5913e+06	683677	18513.9	144263	4.83097e+06	1.5664e+06	54890.4	2.66278e+06	956129	898014	2880	2.86512e+06
High	Q9NSD9	FARSB	Phenylalanine--tRNA ligase beta subunit	22	12	121	12	589	66.1	0.000111898	6.84	4.52101e+06	1.90501e+06	1.54712e+06	1.2e+06	49473.7	3.23223e+06	53432.4	8.73867e+06	3114425	286789	3.41004e+07	469292	3.52427e+06	491751	9280	10000	324968	582256	62742.7	1.13345e+06	259325	3.77497e+06	2.51448e+06	1.59347e+06	666503	34024	3.93284e+06	84603.8	1.20418e+06	1.19452e+06	6.25889e+06	1.45254e+06	1.16969e+06	3.1401e+06	4.1856e+06	2.68717e+06	15136.1	3.00152e+06
High	O43678	NDUFA2	NADH dehydrogenase [ubiquinone] 1 alpha subcomplex subunit 2	69	7	217	7	99	10.9	0.00121695	9.57	5.19371e+06	2.48239e+06	592254	1.84635e+06	119402	4.7267e+06	75446.9	6.54053e+06	4.6943e+06	191720	1.99896e+07	459694	7.03814e+06	357747	79088.5	53476.7	568993	962670	106921	2.5729e+06	568731	4.65665e+06	6.96877e+06	1.31104e+06	868552	156281	7.7616e+06	786012	1.69133e+06	1.38504e+06	7.78542e+06	1.63266e+06	1.57901e+06	1.02373e+07	3.80683e+06	2.85834e+06	2880	4.08689e+06
High	Q02818	NUCB1	Nucleobindin-1	25	11	152	11	461	53.8	0.000172703	5.25	1.07473e+07	2.80185e+06	3.30764e+06	5.87317e+06	432635	8.25696e+06	295022	9.35915e+06	9.41063e+06	225176	1.15375e+07	2.15916e+06	4.39905e+06	1.75428e+06	487535	392977	3.1406e+06	787169	51986.9	1.81833e+06	1.00509e+06	3.15255e+06	4.41672e+06	845447	614154	25993.8	5.50143e+06	7.47822e+06	602697	6.98935e+06	1.14381e+07	2.82989e+06	1.54337e+06	6.37044e+06	3.13224e+06	1.08194e+06	2880	4.95174e+06
High	P61106	RAB14	Ras-related protein Rab-14	63	12	129	11	215	23.9	0.000329937	6.21	3.00742e+06	1.32804e+06	896663	1.17203e+06	141797	2.46394e+06	119659	2.86517e+06	4.91251e+06	264607	3.32926e+06	286080	2.63973e+06	531798	78391.4	47773.3	967712	158993	31036.8	665925	294119	2.12618e+06	2.08148e+06	700824	370340	10961.8	3.38546e+06	1.24271e+06	556110	410358	2.19638e+06	825086	358256	2.34179e+06	501280	802663	3398.2	2.25303e+06
High	P40939	HADHA	Trifunctional enzyme subunit alpha, mitochondrial	24	15	41	15	763	82.9	3.02321e-05	9.04	1.29282e+06	504865	114886	1.107e+06	4470	1.38778e+06	24479	1.76441e+07	1.04187e+06	72308.4	3.62822e+06	6280	1.30336e+06	100969	9280	25285.1	271648	1980	3860	302620	110410	4.96023e+06	1.02019e+06	275956	92784.6	41904.6	3.61767e+06	794714	272337	1.96893e+06	1.57336e+06	2.89529e+06	150103	1.25348e+06	2.9505e+06	398655	2880	719420
High	P07384	CAPN1	Calpain-1 catalytic subunit	16	12	118	12	714	81.8	8.81795e-05	5.67	5.76882e+06	3.39385e+06	976457	2.06472e+06	1.16106e+06	3.90982e+06	6698.03	8.21903e+06	5.77995e+06	1.16766e+06	4.66123e+06	419322	8.16558e+06	1.16033e+06	742606	510849	1.40561e+06	2.19878e+06	1.19706e+06	3.31673e+06	2.05041e+06	4.71859e+06	4.78957e+06	1.65193e+06	3.03451e+06	2.43063e+06	4.52564e+06	4.30454e+06	2.37958e+06	1.57233e+06	7.22972e+06	2.94139e+06	1.4188e+06	4.62575e+06	2.8728e+06	2.70549e+06	502707	3.665e+06
High	P27482	CALML3	Calmodulin-like protein 3	64	9	52	8	149	16.9	0.000188086	4.42	2.0328e+07	466251	649245	292515	4470	794229	54082.5	1.52126e+06	7.57144e+06	115206	1807098	575758	511959	369715	477765	153188	422610	386045	3860	263730	236021	1.10972e+06	1.67235e+06	153668	309967	79067.2	702640	536240	279871	886983	2.20878e+06	578436	321618	3.60929e+06	200186	69465.6	2880	412615
High	P62873	GNB1	Guanine nucleotide-binding protein G(I)/G(S)/G(T) subunit beta-1	41	11	132	8	340	37.4	0.000215745	6	4.07722e+06	1.21229e+06	1.31836e+06	1.70065e+06	132873	1.94951e+06	186924	7.15742e+06	4.50381e+06	97948.2	7725026	1.11284e+06	3957286	818135	186382	130821	576198	406368	3860	2.05728e+06	324792	3.64294e+06	4.0414e+06	731937	204242	5600	4.38687e+06	1.28213e+06	1.37484e+06	1.00545e+06	5.28256e+06	571518	1.22196e+06	5.00387e+06	2.22053e+06	735014	2880	3.33765e+06
High	P05556	ITGB1	Integrin beta-1	19	15	136	15	798	88.4	9.40428e-05	5.39	1.27708e+07	3.12417e+06	2.29474e+06	9.46804e+06	355123	4.2534e+06	298728	1.16348e+07	1.07033e+07	708539	4.13058e+07	2.41513e+06	5.59528e+06	1.63632e+06	305956	59610.1	2.05426e+06	924096	107142	3.62801e+06	1.17838e+06	6.63009e+06	2.82524e+06	1.29554e+06	354462	34569.7	8.12319e+06	2.57862e+06	418010	5.50505e+06	7.96639e+06	3.79931e+06	1.03995e+06	7.83322e+06	709258	978345	68682.8	3.90668e+06
High	P07954	FH	Fumarate hydratase, mitochondrial	23	8	104	8	510	54.6	0.000116434	8.76	2.07743e+06	573781	355631	1.31239e+06	17910.7	3.88222e+06	69316.6	6.67867e+06	2.49847e+06	16484.8	1.17865e+07	428938	1.51568e+06	189353	9280	10000	656038	399625	180920	1.49707e+06	220501	1.3829e+06	1.81933e+06	1.35305e+06	455827	118386	4.08922e+06	1.55086e+06	397105	3.19614e+06	3.77932e+06	1.74576e+06	653312	1.90795e+06	2.07463e+06	701434	2880	1.63711e+06
High	O00391	QSOX1	Sulfhydryl oxidase 1	22	13	40	13	747	82.5	2.96377e-05	8.92	215673	310065	178560	833469	494614	2.445e+06	139719	1.14102e+06	1.00496e+06	159951	1.39862e+07	189764	565974	18094.3	82249.1	131989	362481	515978	153623	1.17878e+06	1.66778e+06	3.87296e+06	2.41436e+06	508801	363072	5600	7.83227e+06	833506	196316	67147.3	1.0135e+06	122188	13600	346343	3.52596e+06	399712	322951	498868
High	P05386	RPLP1	60S acidic ribosomal protein P1	56	3	163	3	114	11.5	0.00086642	4.32	6.26364e+06	1.58907e+06	2.92452e+06	4.31794e+06	92456.4	5.41688e+06	800376	7.90151e+06	1.30647e+07	179479	1.25696e+07	3.3004e+06	5.1291e+06	1.68562e+06	619104	151818	1.62272e+06	531182	3860	2.61215e+06	555977	5.31128e+06	4.53587e+06	601219	374225	5600	5.20781e+06	1.9035e+06	504639	1.33285e+06	6.66649e+06	2.94647e+06	1.07296e+06	6.7421e+06	1.20548e+06	1.41806e+06	2880	3.61873e+06
High	Q13153	PAK1	Serine/threonine-protein kinase PAK 1	27	11	39	8	545	60.6	3.93397e-05	5.76	1.01429e+06	321606	117243	357795	4470	483383	15135.4	881252	638840	7080	1.48427e+06	186110	2.38965e+06	252733	9280	24715.9	148007	181960	18439.8	217393	288872	927564	456717	11833.6	184252	5600	213976	44429.3	103742	356931	843470	356491	158935	560867	39468.3	2700	7558.39	382163
High	Q9HDC9	APMAP	Adipocyte plasma membrane-associated protein	34	12	105	12	416	46.5	0.000138031	6.16	3.00783e+06	1.86691e+06	798172	2.8007e+06	4470	4.93487e+06	164804	7.54319e+06	2.06558e+06	299714	5.32064e+06	226835	5.94998e+06	411976	259181	10000	4.0454e+06	759201	84940.6	1.26189e+06	507304	8.93137e+06	3.65679e+06	652622	278051	5600	5.65475e+06	1.51922e+06	694966	1.60565e+06	4.06327e+06	1.75195e+06	742755	8.97152e+06	1.12125e+06	2.5901e+06	2880	6.81511e+06
High	P07602	PSAP	Prosaposin	19	11	132	11	524	58.1	0.000138879	5.17	3.55861e+07	7.62143e+06	3.45858e+07	1.03899e+07	503316	1.20294e+07	3.28893e+06	1.03513e+08	2.71715e+07	1.24652e+06	9.75576e+06	1.02592e+06	9.95362e+06	2.59142e+06	213061	1.00206e+06	3.09944e+06	392353	51230.7	921058	480016	4.15006e+06	3.25464e+06	1.64022e+06	189061	137021	6.81433e+06	890483	1.47631e+06	3.37799e+06	8.88092e+06	4.94232e+06	1.50819e+06	1.13778e+07	8.30687e+06	2.00454e+06	2880	4.49628e+06
High	P57764	GSDMD	Gasdermin-D	23	10	51	9	484	52.8	5.90439e-05	5.08	2.64039e+06	849063	22075.5	634138	4470	1.31984e+06	8003.05	2.41959e+06	1.63409e+06	7080	4.88542e+06	429055	1.57669e+06	215537	9280	10000	104125	135172	3860	934596	166593	411965	4.25794e+06	498258	439080	5600	1.89276e+06	740767	2.48457e+06	1.09141e+06	3.91596e+06	794588	399034	8.01467e+06	925094	1.06248e+06	2880	3.69681e+06
High	P42704	LRPPRC	Leucine-rich PPR motif-containing protein, mitochondrial	10	13	69	13	1394	157.8	2.67289e-05	6.13	1.50431e+06	677036	9390	638253	4470	1.53358e+06	5960	3.88098e+06	456017	7080	8.90749e+06	77890.6	1.16735e+06	127596	9280	10000	12512.5	67256.5	3860	624564	16900	1.56268e+06	807278	315402	71741.6	5600	1382737	82001.6	692527	1.10981e+06	1.9025e+06	1.78107e+06	151052	491138	996015	285298	2880	239066
High	P51610	HCFC1	Host cell factor 1	9	12	72	12	2035	208.6	2.10988e-05	7.46	1.72068e+06	330629	153510	301850	90120.9	309447	5960	1.59388e+06	1.16427e+06	7080	3.53031e+06	360455	1.80264e+06	263411	123593	10000	101604	234884	51705	1.15923e+06	100080	470932	1.24084e+06	313576	222802	5600	771231	1900	526440	466897	2.2394e+06	331278	150523	1.45489e+06	174849	466474	2880	1.27075e+06
High	O95372	LYPLA2	Acyl-protein thioesterase 2	42	10	173	10	231	24.7	0.000428142	7.23	1.41217e+07	4.10487e+06	750142	3.24462e+06	84078.6	7.76095e+06	39365.6	2.14258e+07	1.42962e+07	528165	4.14008e+07	691644	1.28472e+07	603791	68027.3	10000	781172	1.33398e+06	17626.6	4.2317e+06	318516	9.62994e+06	5.53341e+06	1.65808e+06	493229	99037	7.10513e+06	2.48786e+06	2.23503e+06	3.18207e+06	1.80125e+07	4.44454e+06	3.15965e+06	2.00772e+07	4.15495e+06	5.37067e+06	27454.3	8.22757e+06
High	Q8N6C5	IGSF1	Immunoglobulin superfamily member 1	10	11	26	11	1336	148.8	1.06809e-05	5.9	974129	418979	165712	277877	4470	560190	95400.9	2.74454e+06	923294	178502	1.20163e+06	191924	793994	5.78131e+07	69926.9	75666.7	113218	41031.8	11695.3	35795.9	16900	676633	763513	51956.8	67501.4	15964.9	473519	755766	78778.3	383187	1.12906e+06	337347	97853.8	649810	43425.2	63281.2	12367.5	1.72798e+06
High	O43598	DNPH1	2'-deoxynucleoside 5'-phosphate N-hydrolase 1	41	8	193	8	174	19.1	0.000617679	5.05	6.5567e+06	2.69181e+06	2.26684e+06	3.17983e+06	81989.2	5.16122e+06	80758.1	1.47835e+07	1.34913e+07	215865	2.10586e+07	1.63819e+06	7.72502e+06	1.03973e+06	69071	390785	330035	932366	22254.1	4.4112e+06	644496	7.28213e+06	7.16612e+06	2.78847e+06	1.8326e+06	5600	8.40686e+06	577691	2.37473e+06	3.71607e+06	1.33126e+07	3.63609e+06	1.5011e+06	1.19916e+07	3.06766e+06	1.2617e+06	2880	5.25533e+06
High	P09012	SNRPA	U1 small nuclear ribonucleoprotein A	39	9	100	8	282	31.3	0.000195297	9.83	4.96147e+06	576244	162940	852008	29674.4	2.36416e+06	5960	6.09297e+06	3.31613e+06	34646.2	1.10999e+07	213427	4.08163e+06	119215	31220.6	40537.6	67015.8	965066	455764	1.47998e+06	341486	1.90029e+06	3.31908e+06	632726	1.07039e+06	587756	2.15897e+06	397892	824650	683580	5.35182e+06	844418	142469	3.92449e+06	231663	697711	30878.7	2.19022e+06
High	Q7Z406	MYH14	Myosin-14	8	12	84	10	1995	227.7	2.25504e-05	5.6	879952	169618	199801	4430	29875.5	174090	5960	281599	542055	71190.6	3.80913e+06	134695	417592	337204	9280	10000	64849.4	1980	3860	251858	47153.8	327388	703413	104279	542266	23999.2	75735.7	1900	662546	51556.5	1.47256e+06	728480	76127.6	679276	418296	504833	2880	1.78082e+06
High	P19652	ORM2	Alpha-1-acid glycoprotein 2	28	9	200	6	201	23.6	0.000518032	5.11	3.45985e+06	974918	2.10307e+07	7.32563e+06	194651	1.93589e+07	2.80128e+06	5.46294e+06	5.13208e+06	401070	2.15627e+07	2.88091e+06	4.42487e+06	441723	850395	6.17949e+06	1.42232e+07	2.111e+06	1.57546e+06	2.62468e+06	334834	4.41896e+06	2.39574e+06	716873	302764	5600	4.45887e+06	388427	289313	1.67141e+06	5.62952e+06	6.03189e+06	1.47693e+06	3.58566e+06	208715	388958	2880	8.27684e+06
High	P22105	TNXB	Tenascin-X	6	15	44	13	4244	458.1	5.87126e-06	5.17	2.96668e+06	1.86168e+06	3.0934e+06	338236	653815	1.92736e+06	201044	6.49308e+06	524223	215165	1.0265e+06	824732	2.0715e+06	2.60831e+06	697156	236874	1.0958e+06	2.21112e+06	17832.1	376155	205694	404686	678640	150455	266217	41375.3	380468	2.37237e+06	199773	1.94968e+06	915947	345966	2.49774e+06	895780	81279.6	121842	16115.7	1.20658e+06
High	P55265	ADAR	Double-stranded RNA-specific adenosine deaminase	12	11	58	11	1226	136	2.60692e-05	8.65	1.82871e+06	780696	738089	797504	102043	1.51719e+06	5960	1.32203e+06	2.59249e+06	94738.9	2.26563e+06	440084	1.14462e+06	225030	208718	46815	550847	419674	102331	1.24018e+06	146016	1.65629e+06	1.31565e+06	383344	454370	134196	3.05897e+06	753301	379406	1.11094e+06	2.63741e+06	602431	603192	2.15971e+06	519641	649274	36477.9	2.10926e+06
High	O95817	BAG3	BAG family molecular chaperone regulator 3	21	10	76	10	575	61.6	7.54174e-05	6.95	3.46166e+06	1.83524e+06	477950	575557	106853	737461	90234.8	2.49607e+06	1.31509e+06	56074	999315	338786	4.70435e+06	910486	9280	252507	265152	608246	61548.3	583701	453485	1.06146e+06	1.38058e+06	633315	918577	63389.9	1.01074e+06	467174	946857	1.7068e+06	5.39805e+06	513876	764560	1.48545e+06	800242	643243	42381.1	2.47484e+07
High	P61019	RAB2A	Ras-related protein Rab-2A	55	10	112	3	212	23.5	0.000291333	6.54	2.35206e+06	1.79674e+06	559354	2.02521e+06	50343.4	4.76392e+06	75224.3	7.24459e+06	3.9902e+06	170249	1.2541e+07	258289	2.96492e+06	592083	83026.4	148753	604932	68802	40567.5	416714	149169	4.81363e+06	3.31372e+06	330256	27279.4	30906.2	2.89191e+06	1.15785e+06	809941	562586	1.57378e+06	4.4417e+06	190885	1.68736e+06	887035	570434	2880	2.67605e+06
High	Q14767	LTBP2	Latent-transforming growth factor beta-binding protein 2	9	12	60	12	1821	194.9	1.88182e-05	5.19	1.15154e+08	1.19457e+07	1.65818e+07	1.99014e+07	2.38329e+06	2.03461e+07	2.30141e+06	5.25487e+07	75038986	2.97963e+06	3.97054e+07	1.75828e+06	1.9447e+07	1.96157e+06	1.47646e+06	878735	5.41765e+06	2.56264e+06	249120	5.94627e+06	2.69284e+06	2.52477e+07	6.7822e+06	2.66277e+06	3.05555e+06	58956.5	1.47407e+07	2.89307e+06	4.16353e+06	9.20937e+06	3.39046e+07	8.68842e+06	7.23162e+06	3.5152e+07	7.56785e+06	6.05856e+06	46528	13244478
High	P49821	NDUFV1	NADH dehydrogenase [ubiquinone] flavoprotein 1, mitochondrial	35	13	64	13	464	50.8	7.70114e-05	8.21	2.8877e+06	649890	448066	942283	124418	1.79953e+06	15112.3	6.11238e+06	2.37135e+06	68812.7	9.39635e+06	392966	3.4055e+06	418101	9280	12873.3	66023.2	214078	38842.8	619376	145337	2.22752e+06	5.72234e+06	314713	140995	11073.8	2.85675e+06	113508	427993	868338	2.63048e+06	968567	572481	3.85628e+06	2.49656e+06	1.08806e+06	54786.2	1.53088e+06
High	P46109	CRKL	Crk-like protein	35	9	79	9	303	33.8	0.000142873	6.74	1.92301e+06	1.09716e+06	913355	1.67308e+06	88037.4	1.73628e+06	39582.8	2.69214e+06	5.77439e+06	128765	4.63447e+06	510857	2.4691e+06	616210	77816	26098.6	687780	685462	98781.5	805131	147643	2.50765e+06	2.47292e+06	486566	653633	5600	2.83899e+06	917723	638738	1.48448e+06	3.93797e+06	989843	385639	2.76495e+06	598998	437335	2880	2.24371e+06
High	Q9NUP9	LIN7C	Protein lin-7 homolog C	50	9	148	7	197	21.8	0.000414996	8.43	1.00547e+07	2.50367e+06	1.03855e+06	2.20702e+06	122672	2.70908e+06	103032	1.07732e+07	1.27831e+07	294702	1.05567e+07	1.6442e+06	7.01489e+06	1.80014e+06	335357	38331.5	703102	1.10415e+06	70320.3	1.81938e+06	411555	3.85497e+06	4.71415e+06	1.16383e+06	665743	5600	1.94374e+06	969948	750928	4.2387e+06	1.18076e+07	2.23622e+06	1.22996e+06	6.38468e+06	1.49744e+06	2.6038e+06	2880	6.93448e+06
High	P02753	RBP4	Retinol-binding protein 4	52	10	237	10	201	23	0.000629882	6.07	5.08727e+06	2.92736e+06	3.04473e+07	1.57149e+07	2.18306e+06	5.82791e+06	1.40346e+06	4.30725e+06	9.06149e+06	696838	4.55167e+07	9.66031e+06	7.29879e+06	560674	3.57964e+06	3.88208e+06	2.75366e+06	2.12438e+06	4952.47	5.37031e+06	2.35216e+06	5.95123e+06	2.692e+06	6.9083e+06	452915	5600	4.78666e+06	921178	2.86787e+06	1.14775e+07	8.94012e+06	8.89951e+06	1.00219e+07	6.92214e+06	2.33041e+06	282513	2880	1.69441e+07
High	O00429	DNM1L	Dynamin-1-like protein	17	13	95	13	736	81.8	7.0992e-05	6.81	2.24949e+06	619123	464821	913998	64910.6	2.38757e+06	5960	3.44288e+06	2.01129e+06	162338	3.76827e+06	238078	2.65493e+06	319440	49606.3	10000	417340	347040	3860	917437	143865	1.67689e+06	1.43952e+06	309728	394339	5600	2.18946e+06	922363	392617	412301	2.50992e+06	1.07164e+06	371167	2.41917e+06	333693	379450	2880	1.95754e+06
High	P35442	THBS2	Thrombospondin-2	13	13	39	12	1172	129.9	1.83525e-05	4.83	616313	469903	350882	1.62007e+06	105968	385882	10230	1.37971e+06	1.57863e+06	7080	2.74803e+06	6280	863368	3290	124041	10000	298523	108059	3860	57939.8	96600.9	491909	25300	192890	123112	5600	440930	145977	104955	583290	3.24604e+06	125088	281767	2.75701e+06	149436	46977	2880	158546
[truncated: 2,042 more rows]
[truncated: 182 more columns]

## Sheet: Overlap to Genomics
Accession	Gene Symbol	Abundance DCIS Patient_1	Abundance DCIS Patient_4	Abundance DCIS Patient_5	Abundance DCIS Patient_7	Abundance DCIS Patient_9	Abundance DCIS Patient_10	Abundance DCIS Patient_11	Abundance DCIS Patient_12	Abundance DCIS Patient_13	Abundance DCIS Patient_17	Abundance DCIS Patient_18	Abundance DCIS Patient_20	Abundance DCIS Patient_22	Abundance DCIS Patient_24	Abundance DCIS Patient_26	Abundance DCIS Patient_29	Abundance DCIS Patient_30	Abundance DCIS Patient_31	Abundance DCIS Patient_32	Abundance DCIS Patient_34	Abundance DCIS Patient_35	Abundance DCIS Patient_36	Abundance DCIS Patient_37	Abundance DCIS Patient_33	Abundance DCIS Patient_2	Abundance DCIS Patient_14	Abundance DCIS Patient_25	Abundance DCIS Patient_8	Abundance DCIS Patient_3	Abundance DCIS Patient_55	Abundance DCIS Patient_53	Abundance DCIS Patient_49	Abundance DCIS Patient_39	Abundance DCIS Patient_38	Abundance DCIS Patient_51	Abundance DCIS Patient_47	Abundance DCIS Patient_54	Abundance DCIS Patient_46	Abundance DCIS Patient_52	Abundance DCIS Patient_44	Abundance DCIS Patient_41	Abundance DCIS Patient_48	Abundance IDC Patient_4	Abundance IDC Patient_9	Abundance IDC Patient_13	Abundance IDC Patient_27	Abundance IDC Patient_28	Abundance IDC Patient_29
[truncated: 22 more rows]
[truncated: 25 more columns]

[truncated: 1 more sheets: DifferentialExpressionAnalysis]
