# Supplementary material for: Clinical Proteomics Reveals Vulnerabilities in Noninvasive Breast Ductal Carcinoma and Drives Personalized Treatment Strategies
Source: Cancer Res Commun. 2025 Jan 23;5(1):138–49. doi: 10.1158/2767-9764.CRC-24-0287 (PMC11755405; doi:10.1158/2767-9764.CRC-24-0287)
Supplement: Supplementary Data Table T3 — LFQ data DCIS mixed vs IDC mixed [file crc-24-0287_supplementary_data_table_t3_suppst3.xlsx]

## Sheet: Processed Data
Processed total proteome data for DCIS vs IDC (IDC with in-situ components).											Missing protein intensity values were imputed using 1.5x the minimum observed intensity for this particular sample. Green cells indicate imputed intensities.																											Data normalization based on summed protein summed.
Entries in red indicate quantitation by a single protein unique peptide -- interpret with caution
Protein FDR Confidence	Accession	Gene Symbol	Description	Coverage [%]	# Peptides	# PSMs	# Protein Unique Peptides	# AAs	MW [kDa]	calc. pI	Abundance DCIS mixed, Patient 55	Abundance DCIS mixed, Patient 53	Abundance DCIS mixed, Patient 49	Abundance DCIS mixed, Patient 39	Abundance DCIS mixed, Patient 38	Abundance DCIS mixed, Patient 51	Abundance DCIS mixed, Patient 47	Abundance DCIS mixed, Patient 54	Abundance DCIS mixed, Patient 46	Abundance DCIS mixed, Patient 52	Abundance DCIS mixed, Patient 44	Abundance DCIS mixed, Patient 41	Abundance DCIS mixed, Patient 48	Abundance IDC mixed, Patient 55	Abundance IDC mixed, Patient 53	Abundance IDC mixed, Patient 49	Abundance IDC mixed, Patient 39	Abundance IDC mixed, Patient 38	Abundance IDC mixed, Patient 51	Abundance IDC mixed, Patient 47	Abundance IDC mixed, Patient 54	Abundance IDC mixed, Patient 46	Abundance IDC mixed, Patient 52	Abundance IDC mixed, Patient 44	Abundance IDC mixed, Patient 41	Abundance IDC mixed, Patient 48		Accession	Abundance DCIS mixed, Patient 55	Abundance DCIS mixed, Patient 53	Abundance DCIS mixed, Patient 49	Abundance DCIS mixed, Patient 39	Abundance DCIS mixed, Patient 38	Abundance DCIS mixed, Patient 51	Abundance DCIS mixed, Patient 47	Abundance DCIS mixed, Patient 54	Abundance DCIS mixed, Patient 46	Abundance DCIS mixed, Patient 52	Abundance DCIS mixed, Patient 44
High	P02768	ALB	Albumin	89	90	2327	90	609	69.3	6.28	1.60108e+09	3.14809e+09	1.9851e+09	1.21838e+09	1.41542e+09	2.95154e+08	6.45896e+07	4.20256e+06	2.5528e+09	3.62973e+09	2066476548	9.18293e+08	4.00209e+08	1.7639e+09	1.91019e+08	4.29029e+08	2.40584e+08	2.45825e+08	1.59286e+08	2.46756e+08	1.11118e+08	9.65881e+08	3.66907e+08	6.71321e+08	1.60393e+08	1.00902e+08		P02768	9.01152e+08	8.64856e+08	1.62956e+09	1.4437e+09	4.99981e+08	3.82689e+08	1.12235e+08	1.0986e+08	8.19085e+08	6.36565e+08	1.40727e+09
High	P60709	ACTB	Actin, cytoplasmic 1	80	46	3055	3	375	41.7	5.48	2.36405e+09	4.52914e+09	9.42117e+08	1.21077e+09	4.98763e+09	6.16811e+08	7.51009e+08	2.94575e+06	1.91208e+09	3.79741e+09	2.14661e+09	1.00836e+09	1.11987e+09	1.0227e+09	3.55737e+08	1.09048e+09	1.50939e+09	8.77778e+08	5.50518e+08	1.12816e+09	4.11642e+08	1.56572e+09	8.21361e+08	2.65994e+09	2.41616e+08	3.50083e+08		P60709	1.33059e+09	1.24426e+09	7.73381e+08	1.43469e+09	1.76183e+09	7.99739e+08	1.305e+09	7.70052e+07	6.13508e+08	6.65973e+08	1.46184e+09
High	P63261	ACTG1	Actin, cytoplasmic 2	80	46	3004	3	375	41.8	5.48	3.61993e+06	6.5831e+06	1.71148e+06	2.64322e+06	9.2237e+06	2.15083e+06	1.40256e+06	2240	3.4581e+06	1.52771e+07	3.557e+06	2.9566e+06	2.76254e+06	3.53496e+06	1.23593e+06	3.37782e+06	6.31087e+06	2.94598e+06	1.56294e+06	7.78423e+06	1.76654e+06	5.81585e+06	6.33384e+06	1.07422e+07	2.39169e+06	1.93578e+06		P63261	2.03745e+06	1.80853e+06	1.40494e+06	3.13205e+06	3.25817e+06	2.7887e+06	2.43718e+06	58556.1	1.10956e+06	2.67923e+06	2.42231e+06
High	P21333	FLNA	Filamin-A	49	103	689	96	2647	280.6	6.06	6.74572e+07	1.98785e+08	5.3808e+07	1.8309e+07	1.88514e+08	1.39039e+07	1.77609e+07	236651	4.15175e+07	3.42523e+07	2.74081e+07	2.61926e+07	1.4652e+07	1.98425e+07	6.32514e+06	6.64345e+07	4.10545e+07	2.27802e+07	1.8691e+07	1.88562e+07	9.10762e+06	3.84445e+07	7.91299e+06	1.43121e+08	4.30227e+06	4.63173e+06		P21333	3.79677e+07	5.46108e+07	4.41708e+07	2.1695e+07	6.65904e+07	1.80274e+07	3.08624e+07	6.18633e+06	1.33212e+07	6.00701e+06	1.86649e+07
High	O75369	FLNB	Filamin-B	38	99	811	93	2602	278	5.73	1.83549e+07	1.33501e+08	1.58897e+07	7.95726e+06	4.78955e+07	3.90355e+07	2.8383e+07	267604	1.07115e+08	2.7284e+08	1.43244e+07	3.52177e+07	2.61841e+07	1.53719e+07	2.36326e+06	1.24286e+07	4.35502e+07	5.93482e+06	5.23893e+06	3.82792e+07	1.05574e+07	3.84473e+07	3.71239e+07	3.46538e+07	5.49345e+06	6.82068e+06		O75369	1.03309e+07	3.66757e+07	1.30438e+07	9.42886e+06	1.69186e+07	5.06123e+07	4.93201e+07	6.99548e+06	3.43687e+07	4.78494e+07	9.75489e+06
High	P12111	COL6A3	Collagen alpha-3(VI) chain	34	111	1158	111	3177	343.5	6.68	2.92248e+08	1.99453e+08	1.82458e+08	1.04174e+08	1.70567e+08	1.10954e+07	3.1359e+06	377169	6.50341e+07	8.63947e+07	1.38254e+08	1.00136e+08	6.19249e+07	1.39756e+08	1.26068e+07	5.49787e+07	1.62476e+07	1.95564e+07	6.20983e+06	2.67865e+07	1.508e+07	6.46416e+07	3.36413e+06	6.61089e+07	8.88094e+06	1.58724e+07		P12111	1.6449e+08	5.47944e+07	1.49779e+08	1.2344e+08	6.02508e+07	1.4386e+07	5.44914e+06	9.85963e+06	2.08667e+07	1.51515e+07	9.41508e+07
High	P04264	KRT1	Keratin, type II cytoskeletal 1	69	57	821	50	644	66	8.12	3.73603e+08	1.10589e+08	8.17555e+07	9.19791e+07	8.98095e+07	1.63902e+08	1.24675e+08	4.77606e+07	8.55278e+07	3.58507e+08	9.56966e+07	2.59432e+08	6.59764e+07	2.19809e+08	2.1924e+07	4.16567e+08	4.22206e+07	3.38678e+07	3.3259e+07	2.79663e+08	2.00828e+07	5.72142e+07	6.64896e+07	8.78472e+07	6.95183e+07	1.82658e+08		P04264	2.10279e+08	3.03813e+07	6.71128e+07	1.08989e+08	3.17242e+07	2.12511e+08	2.16644e+08	1.24851e+09	2.74423e+07	6.28733e+07	6.51693e+07
High	P02787		Serotransferrin	63	57	820	57	698	77	7.12	1.61026e+08	3.82701e+08	1.20856e+08	2.35632e+08	1.54953e+08	2.79308e+07	1.24323e+07	8.48629e+06	3.15597e+08	6.25052e+08	2.40916e+08	1.18119e+08	4.80027e+07	1.62852e+08	3.27501e+07	3.5126e+07	3.59376e+07	2.47749e+07	2.04537e+07	3.59757e+07	1.50442e+07	1.24154e+08	5.48071e+07	7.4361e+07	1.91979e+07	1.24314e+07		P02787	9.06322e+07	1.05137e+08	9.92099e+07	2.7921e+08	5.47353e+07	3.62143e+07	2.16032e+07	2.21841e+08	1.01262e+08	1.09619e+08	1.64063e+08
High	P08670	VIM	Vimentin	86	58	1006	47	466	53.6	5.12	1.25653e+08	3.04303e+08	4.84945e+07	7.86823e+07	4.97066e+08	1.48499e+07	1.18789e+07	610434	9.73647e+07	2.70071e+08	1.43588e+08	6.36105e+07	5.07101e+07	5.20417e+07	3.17182e+07	1.28576e+08	4.27311e+07	6.91876e+07	3.0082e+07	3.13538e+07	3.84086e+07	1.17876e+08	4.22884e+07	1.86151e+08	1.57102e+07	2.30233e+07		P08670	7.07226e+07	8.35993e+07	3.98089e+07	9.32336e+07	1.75583e+08	1.92539e+07	2.06415e+07	1.59574e+07	3.12402e+07	4.73639e+07	9.77834e+07
High	P06733	ENO1	Alpha-enolase	81	46	803	42	434	47.1	7.39	7.72617e+07	2.82578e+08	7.23046e+07	3.87512e+07	2.03626e+08	4.53306e+07	5.19656e+07	59089.5	1.30426e+08	7.40464e+08	7.46746e+07	1.63614e+08	7.59298e+07	3.51196e+07	1.5325e+07	1.22783e+08	1.10268e+08	3.1034e+07	6.6163e+06	1.10779e+08	1.85218e+07	8.34806e+07	9.62818e+07	1.30979e+08	1.87154e+07	1.63351e+07		P06733	4.34861e+07	7.76309e+07	5.93546e+07	4.59177e+07	7.19285e+07	5.87744e+07	9.02986e+07	1.54467e+06	4.18482e+07	1.29859e+08	5.08533e+07
High	P11142	HSPA8	Heat shock cognate 71 kDa protein	60	45	798	33	646	70.9	5.52	6.64341e+07	2.69149e+08	6.01048e+07	2.178e+07	1.57924e+08	4.16983e+07	4.19492e+07	2.96738e+06	2.05318e+08	6.57625e+08	4.52396e+07	7.70938e+07	5.55908e+07	3.20404e+07	8.91589e+06	4.47021e+07	4.04475e+07	1.47757e+07	7.60862e+06	1.09309e+08	1.46266e+07	1.16891e+08	5.76578e+07	7.48228e+07	1.16126e+07	1.30153e+07		P11142	3.73919e+07	7.39415e+07	4.93398e+07	2.5808e+07	5.5785e+07	5.40648e+07	7.28935e+07	7.75707e+07	6.58778e+07	1.15331e+08	3.08081e+07
High	P04075	ALDOA	Fructose-bisphosphate aldolase A	78	43	946	38	364	39.4	8.09	1.38528e+08	7.22235e+08	8.57402e+07	6.8594e+07	6.9892e+08	2.61379e+08	1.25885e+08	83577.1	3.56329e+08	6.395e+08	1.08835e+08	2.10414e+08	9.90659e+07	1.48718e+08	1.83776e+07	9.54549e+07	3.5763e+08	4.13857e+07	1.48461e+07	3.36391e+08	5.76011e+07	1.70303e+08	8.37543e+07	1.63159e+08	2.87633e+07	2.12026e+07		P04075	7.79693e+07	1.98415e+08	7.03838e+07	8.12796e+07	2.46886e+08	3.38896e+08	2.18746e+08	2.1848e+06	1.14331e+08	1.12153e+08	7.41165e+07
High	P68371	TUBB4B	Tubulin beta-4B chain	77	34	1149	2	445	49.8	4.89	9.17733e+07	3.91013e+08	1.06784e+08	2.7655e+07	2.37299e+08	6.59241e+07	4.50684e+07	1.06568e+07	2.27697e+08	3.63948e+08	5.73158e+07	4.822e+07	7.6665e+07	5.58314e+07	2.63444e+07	9.65701e+07	8.91932e+07	3.78788e+07	1.68611e+07	9.01154e+07	5.60056e+07	1.66101e+08	7.0902e+07	1.46227e+08	2.11335e+07	2.35069e+07		P68371	5.16538e+07	1.07421e+08	8.76587e+07	3.27695e+07	8.38234e+07	8.54754e+07	7.83137e+07	2.78582e+08	7.30582e+07	6.38276e+07	3.9032e+07
High	P55072	VCP	Transitional endoplasmic reticulum ATPase	63	56	575	55	806	89.3	5.26	5.28154e+07	1.06579e+08	3.42089e+07	1.2142e+07	8.96149e+07	1.75843e+07	3.68993e+07	380565	6.76255e+07	2.72981e+08	2.31367e+07	3.98955e+07	2.97632e+07	2.14686e+07	5.13372e+06	3.2006e+07	2.08901e+07	1.19961e+07	4.60427e+06	5.84848e+07	1.01237e+07	3.73587e+07	4.10197e+07	3.51395e+07	6.65983e+06	7.87451e+06		P55072	2.97267e+07	2.92798e+07	2.8082e+07	1.43875e+07	3.16555e+07	2.27993e+07	6.41186e+07	9.9484e+06	2.16982e+07	4.78742e+07	1.5756e+07
High	P0DMV9	HSPA1B	Heat shock 70 kDa protein 1B	56	40	711	21	641	70	5.66	2.69284e+07	1.55268e+08	2.4917e+07	8.15923e+06	8.43437e+07	3.62001e+07	1.85386e+07	12337.6	3.86658e+07	4.06777e+08	3.12209e+07	4.93044e+07	5.10975e+07	2.70827e+07	4.79374e+06	1.57883e+07	1.90124e+07	8.69243e+06	4.19147e+06	7.50413e+07	3.20584e+07	2.41554e+07	4.17671e+07	4.76539e+07	7.85438e+06	1.19789e+07		P0DMV9	1.51564e+07	4.26558e+07	2.04543e+07	9.66818e+06	2.97935e+07	4.69361e+07	3.22138e+07	322519	1.24062e+07	7.13387e+07	2.12614e+07
High	P08727	KRT19	Keratin, type I cytoskeletal 19	84	48	1001	32	400	44.1	5.14	2.27449e+08	8.56115e+08	1.40271e+08	2.66713e+07	6.22517e+08	6.46209e+08	5.92371e+07	3.20356e+06	2.01062e+08	4.09393e+08	6.22121e+07	2.57246e+08	2.18472e+08	6.12728e+07	8.00434e+06	3.4972e+07	9.52822e+07	5.25877e+07	1.79276e+07	7.58005e+07	3.95486e+07	1.01696e+08	4.05735e+07	1.62078e+08	2.22509e+07	5.03566e+07		P08727	1.28018e+08	2.35195e+08	1.15148e+08	3.16038e+07	2.19897e+08	8.37857e+08	1.02934e+08	8.37447e+07	6.45123e+07	7.17975e+07	4.23664e+07
High	P07437	TUBB	Tubulin beta chain	73	33	1209	4	444	49.6	4.89	2.76975e+07	7.19133e+07	3.33053e+07	9.91515e+06	5.77338e+07	2.13561e+07	1.30037e+07	24928.4	5.45075e+07	8.17552e+07	2.52431e+07	1.27388e+07	2.11551e+07	1.8152e+07	8.2602e+06	5.14062e+07	2.64749e+07	1.91288e+07	7.0259e+06	3.03138e+07	1.91139e+07	6.86684e+07	2.7965e+07	7.22073e+07	4.45871e+06	1.44828e+07		P07437	1.55893e+07	1.97563e+07	2.73402e+07	1.17488e+07	2.03938e+07	2.76897e+07	2.2596e+07	651657	1.74892e+07	1.43379e+07	1.71905e+07
High	P14618	PKM	Pyruvate kinase PKM	64	36	588	34	531	57.9	7.84	5.06074e+07	2.42733e+08	3.47708e+07	2.36717e+07	1.55149e+08	1.38076e+08	7.43455e+07	100648	1.91921e+08	4.51828e+08	2.54355e+07	6.90955e+07	1.7762e+08	3.22932e+07	5.53736e+06	4.47275e+07	8.98357e+07	2.20469e+07	6.17024e+06	1.90052e+08	1.45736e+07	7.45264e+07	1.05444e+08	7.59916e+07	1.88954e+07	4.17733e+07		P14618	2.84839e+07	6.66845e+07	2.85432e+07	2.80494e+07	5.48047e+07	1.79026e+08	1.29187e+08	2.63105e+06	6.15793e+07	7.92397e+07	1.73215e+07
High	P35527	KRT9	Keratin, type I cytoskeletal 9	73	38	754	38	623	62	5.24	2.63688e+08	7.40846e+07	6.19316e+07	5.6744e+07	7.5589e+07	9.70909e+07	8.5373e+07	3.19794e+07	8.24308e+07	2.82881e+08	6.49967e+07	1.50414e+08	5.50822e+07	1.83655e+08	2.3078e+07	5.65424e+07	4.34081e+07	2.47353e+07	3.75966e+07	1.58994e+08	18149952	5.40551e+07	4.51854e+07	9.4802e+07	3.82823e+07	9.04432e+07		P35527	1.48415e+08	2.03528e+07	5.08394e+07	6.72381e+07	2.6701e+07	1.25885e+08	1.48349e+08	8.35976e+08	2.64486e+07	4.96103e+07	4.42627e+07
High	P49327	FASN	Fatty acid synthase	33	67	341	66	2511	273.3	6.44	1.14046e+07	5.74817e+07	1.64508e+07	8.35987e+06	2.99443e+07	4.83452e+07	7.15185e+06	572676	2.88979e+07	2.79403e+08	6.94924e+06	3.49278e+07	1.64496e+07	1.88507e+07	1.02323e+06	1.43412e+06	2.62443e+07	979972	1.48896e+06	1.05369e+07	2.55683e+06	1.9914e+07	1.6865e+07	6.7037e+06	7.42504e+06	1.03726e+06		P49327	6.419e+06	1.57916e+07	1.35044e+07	9.90592e+06	1.05775e+07	6.2683e+07	1.24275e+07	1.49704e+07	9.27211e+06	4.90004e+07	4.73242e+06
High	P68871	HBB	Hemoglobin subunit beta	97	21	1073	14	147	16	7.28	6.96011e+08	7.25966e+08	6.05159e+08	7.30622e+07	7.62281e+08	6.62475e+07	2.49505e+07	689412	6.38625e+09	2.89056e+09	4.71426e+08	5.96149e+08	2.85333e+08	6.62224e+08	1.19705e+08	6.46179e+08	3.04162e+07	1.24315e+08	2.9948e+07	6.8125e+07	6.08391e+07	5.44896e+08	8.51054e+07	6.91469e+08	1.18257e+07	3.03654e+07		P68871	3.91744e+08	1.9944e+08	4.96773e+08	8.65742e+07	2.69268e+08	8.58946e+07	4.33555e+07	1.8022e+07	2.04908e+09	5.06934e+08	3.21041e+08
High	P05787	KRT8	Keratin, type II cytoskeletal 8	86	63	698	50	483	53.7	5.59	8.90886e+07	4.11163e+08	3.28983e+07	1.56152e+07	3.25524e+08	1.35885e+08	6.03104e+07	2.39621e+06	8.75869e+07	8.36702e+08	3.36165e+07	1.30724e+08	9.19516e+07	3.84716e+07	4.51793e+06	2.10773e+07	4.64942e+07	3.09961e+07	9.81644e+06	8.1326e+07	3.30695e+07	4.68411e+07	8.10848e+07	7.52285e+07	2.24262e+07	3.21686e+07		P05787	5.01427e+07	1.12956e+08	2.70061e+07	1.8503e+07	1.14988e+08	1.76184e+08	1.04799e+08	6.26397e+07	2.8103e+07	1.46737e+08	2.28928e+07
High	P04406	GAPDH	Glyceraldehyde-3-phosphate dehydrogenase	63	31	671	30	335	36	8.46	6.46986e+07	2.43468e+08	1.51852e+08	2.79442e+07	1.90603e+08	6.19877e+07	3.60672e+07	130630	1.29039e+08	5.91907e+08	5.00755e+07	7.1452e+07	6.75085e+07	3.66562e+07	6.87182e+06	1.10682e+08	1.09541e+08	2.67147e+07	8.52316e+06	8.05303e+07	1.47304e+07	6.19154e+07	5.42249e+07	7.49114e+07	5.42748e+06	1.98272e+07		P04406	3.64151e+07	6.68864e+07	1.24655e+08	3.31121e+07	6.73283e+07	8.03716e+07	6.26725e+07	3.41481e+06	4.14032e+07	1.03806e+08	3.41013e+07
High	P52272	HNRNPM	Heterogeneous nuclear ribonucleoprotein M	58	45	815	43	730	77.5	8.7	5.59059e+07	2.22584e+08	2.42565e+07	9.11238e+06	1.35577e+08	2.23005e+07	4.36174e+07	121759	9.45699e+07	4.06896e+08	2.18791e+07	8.42804e+07	8.90772e+07	1.87516e+07	4.22716e+06	4.69484e+07	4.78607e+07	2.20684e+07	4.21598e+06	6.05428e+07	1.98558e+07	4.01417e+07	5.11705e+07	5.34287e+07	5.69686e+06	2.08551e+07		P52272	3.14662e+07	6.1149e+07	1.9912e+07	1.07976e+07	4.7891e+07	2.89141e+07	7.57923e+07	3.18292e+06	3.03435e+07	7.13597e+07	1.48997e+07
High	P35555	FBN1	Fibrillin-1	19	50	592	48	2871	312.1	4.93	1.19818e+08	1.87577e+08	3.37336e+07	1.3767e+08	9.48643e+07	1.67615e+07	8.07953e+06	292831	2.08465e+07	5.40888e+06	7.90249e+07	4.12034e+07	2.57562e+07	5.60611e+07	7.42485e+06	5.20829e+06	1.78313e+07	1.67466e+07	9.10215e+06	3.06917e+07	7.92007e+06	3.71161e+07	6.57115e+06	1.09077e+08	1.32154e+07	1.00148e+07		P35555	6.74388e+07	5.15319e+07	2.76918e+07	1.6313e+08	3.35098e+07	2.17325e+07	1.40395e+07	7.65493e+06	6.68875e+06	948585	5.38159e+07
High	Q15063	POSTN	Periostin	40	39	580	39	836	93.3	7.53	2.19417e+08	2.65397e+08	2.04786e+07	2.1327e+07	2.01287e+08	2.8493e+07	3.5366e+06	132900	5.28115e+07	2.76003e+06	5.80452e+07	6.58618e+07	2.90042e+07	1.20283e+08	4.55059e+06	1.59988e+07	1.99611e+07	2.48659e+07	1.47127e+07	4.12596e+07	1.6745e+07	8.22101e+07	3.69479e+06	1.07668e+08	1.68956e+07	8.72615e+06		Q15063	1.23497e+08	7.29108e+07	1.68108e+07	2.52712e+07	7.11025e+07	3.69433e+07	6.14541e+06	3.47415e+06	1.6945e+07	484042	3.95287e+07
High	P69905	HBA1; HBA2	Hemoglobin subunit alpha	79	19	1139	18	142	15.2	8.68	9.60753e+08	9.1863e+08	5.80971e+08	1.42296e+08	9.65101e+08	1.21956e+08	4.31569e+07	697075	6.54436e+09	3.96798e+09	6.17964e+08	9.67933e+08	5.52891e+08	9.66154e+08	2.34169e+08	1.15261e+09	6.93687e+07	2.77044e+08	6.14938e+07	9.73826e+07	1.0935e+08	4.68056e+08	1.4032e+08	7.99475e+08	2.27694e+07	7.91868e+07		P69905	5.40752e+08	2.52369e+08	4.76917e+08	1.68612e+08	3.40912e+08	1.58124e+08	7.49922e+07	1.82223e+07	2.09981e+09	6.95887e+08	4.20833e+08
High	P04792	HSPB1	Heat shock protein beta-1	94	26	904	26	205	22.8	6.4	1.36048e+08	5.83143e+08	7.8854e+07	7.57599e+07	2.39833e+08	1.14026e+08	4.48621e+07	553720	3.39896e+08	2.15467e+08	1.44011e+08	2.81634e+08	7.98308e+08	1.45553e+08	7.25539e+07	1.06367e+08	2.21547e+08	5.53659e+07	7.37955e+07	6.03158e+07	2.75218e+08	4.63168e+08	5.59047e+07	3.07943e+08	2.22302e+07	2.71457e+08		P04792	7.65733e+07	1.60203e+08	6.47309e+07	8.97708e+07	8.47185e+07	1.47843e+08	7.79552e+07	1.44749e+07	1.09058e+08	3.77876e+07	9.80714e+07
High	P60174	TPI1	Triosephosphate isomerase	90	30	716	30	249	26.7	6.9	1.23916e+08	541622497	2.10361e+08	7.20427e+07	3.81482e+08	9.16791e+07	7.02194e+07	9316.23	2.2285e+08	8.3004e+08	1.52807e+08	2.20799e+08	1.30621e+08	1.02073e+08	1.91724e+07	7.53862e+07	1.36637e+08	4.05392e+07	1.11545e+07	1.42279e+08	2.36881e+07	1.57447e+08	9.45696e+07	1.49334e+08	2.13018e+07	2.82341e+07		P60174	6.9745e+07	1.48796e+08	1.72685e+08	8.53662e+07	1.34755e+08	1.18869e+08	1.22018e+08	243537	7.15031e+07	1.45569e+08	1.04061e+08
High	O60701	UGDH	UDP-glucose 6-dehydrogenase	72	43	365	43	494	55	7.12	9.32305e+06	4.78929e+07	1.71366e+06	4.37082e+06	1.55678e+07	1.24077e+07	25763376	23437.7	3.5377e+07	5.08342e+08	9.46325e+06	6.77201e+07	2.51721e+07	7.90667e+06	264774	1.11548e+06	2.65781e+07	2.05885e+06	375489	4.49022e+07	1.42647e+06	9.69986e+06	5.14205e+07	3.47861e+07	2.59981e+06	1.40761e+06		O60701	5.2474e+06	1.31573e+07	1.40673e+06	5.17915e+06	5.49916e+06	1.60874e+07	4.4768e+07	612686	1.1351e+07	8.91507e+07	6.44446e+06
High	P00558	PGK1	Phosphoglycerate kinase 1	72	35	585	28	417	44.6	8.1	3.65186e+07	1.36787e+08	3.41214e+07	1.97627e+07	9.65189e+07	7.88747e+07	2.38406e+07	1.62255e+06	8.29341e+07	2.21348e+08	3.11088e+07	4.36883e+07	4.27514e+07	2.8396e+07	6.34901e+06	3.64613e+07	4.05939e+07	9.95537e+06	4.43875e+06	5.02383e+07	7.92924e+06	5.94076e+07	3.28921e+07	4.66774e+07	6.80671e+06	1.04291e+07		P00558	2.05542e+07	3.75785e+07	2.80101e+07	2.34176e+07	3.40943e+07	1.02267e+08	4.1427e+07	4.24152e+07	2.66101e+07	3.88191e+07	2.1185e+07
High	P35908	KRT2	Keratin, type II cytoskeletal 2 epidermal	73	49	549	36	639	65.4	8	7.92577e+07	1.89792e+07	2.62612e+07	2.60391e+07	2.9588e+07	4.18992e+07	4.78282e+07	9.07968e+06	2.60119e+07	26471311	2.55965e+07	8.76759e+07	1.98276e+07	2.54669e+07	3.59074e+06	1.37661e+08	5.18055e+06	1.69467e+07	7.20723e+06	5.2007e+07	4.40457e+06	1.04944e+07	3.48785e+07	4.91356e+06	3.27058e+07	7.60199e+07		P35908	4.46095e+07	5.21402e+06	2.15577e+07	3.08547e+07	1.04517e+07	5.43253e+07	8.31092e+07	2.37353e+08	8.34612e+06	4.64242e+06	1.74312e+07
High	P11021	HSPA5	Endoplasmic reticulum chaperone BiP	53	37	624	34	654	72.3	5.16	4.41951e+07	1.05944e+08	5.70658e+07	1.03357e+07	9.57587e+07	2.46677e+07	1.95239e+07	71615.4	4.76861e+07	1.51704e+08	2.05315e+07	5.08254e+07	2.57872e+07	3.64049e+07	2.88222e+06	4.15614e+07	3.55601e+07	9.62382e+06	3.46405e+06	4.55293e+07	4.77646e+06	35763252	3.6338e+07	3.18086e+07	4.97492e+06	7.52507e+06		P11021	2.48749e+07	2.91054e+07	4.68451e+07	1.22472e+07	3.38257e+07	3.19835e+07	3.39259e+07	1.87211e+06	1.53005e+07	2.66051e+07	1.39819e+07
High	P13645	KRT10	Keratin, type I cytoskeletal 10	53	34	667	26	584	58.8	5.21	9.06475e+07	4.42611e+07	3.96055e+07	2.67286e+07	4.31814e+07	4.99158e+07	3.56109e+07	1.35508e+07	3.93794e+07	5.87514e+07	4.67047e+07	7.45794e+07	2.13356e+07	1.61116e+07	6.00946e+06	2.05826e+08	1.03725e+07	2.18835e+07	1.23596e+07	3.73951e+07	4.53888e+06	2.27187e+07	2.51262e+07	9.63495e+06	3.85359e+07	1.2792e+08		P13645	5.10202e+07	1.21596e+07	3.2512e+07	3.16717e+07	1.52534e+07	6.47195e+07	6.18797e+07	3.54232e+08	1.26352e+07	1.03036e+07	3.18058e+07
High	P05783	KRT18	Keratin, type I cytoskeletal 18	69	42	506	38	430	48	5.45	1.46862e+07	1.34025e+08	3.44181e+06	2.36273e+06	6.86305e+07	6.54359e+07	2.35548e+07	59389.9	1.89337e+07	5.86969e+08	5.58348e+06	5.37945e+07	2.52788e+07	1.12101e+07	904512	689180	1.93702e+07	1.19053e+07	1.64523e+06	4.8791e+07	7.41257e+06	1.03651e+07	5.88964e+07	2.5991e+07	4.48487e+06	7.93549e+06		P05783	8.26603e+06	3.68198e+07	2.82537e+06	2.79968e+06	2.4243e+07	8.48424e+07	4.09304e+07	1.55252e+06	6.07503e+06	1.0294e+08	3.80235e+06
High	P22626	HNRNPA2B1	Heterogeneous nuclear ribonucleoproteins A2/B1	63	36	777	36	353	37.4	8.95	1.30019e+08	3.19021e+08	4.59793e+07	3.36153e+07	1.96226e+08	2.17753e+07	2.77377e+07	2240	1.20201e+08	1.86425e+08	1.1059e+08	9.08508e+07	1.21869e+08	4.52021e+07	8.75495e+06	8.72305e+07	5.81611e+07	3.05524e+07	1.01729e+07	4.5414e+07	4.69222e+07	7.88663e+07	2.6873e+07	9.50767e+07	6.24644e+06	2.7826e+07		P22626	7.31803e+07	8.76425e+07	3.77443e+07	3.9832e+07	6.93148e+07	2.82332e+07	4.81987e+07	58556.1	3.85675e+07	3.26943e+07	7.53117e+07
High	P04350	TUBB4A	Tubulin beta-4A chain	62	26	899	1	444	49.6	4.88	5.76013e+06	1.7633e+07	3.82205e+06	1.58988e+06	1.12787e+07	4.26071e+06	2.7015e+06	2240	7.52772e+06	1.30705e+07	2.72059e+06	2.25744e+06	5.98827e+06	3.92232e+06	1.23912e+06	9.64336e+06	6.96211e+06	3.19004e+06	855476	7.5142e+06	4.76621e+06	9.16671e+06	6.06061e+06	1.44606e+07	824746	2.75283e+06		P04350	3.24204e+06	4.8442e+06	3.1375e+06	1.88391e+06	3.98408e+06	5.52432e+06	4.6943e+06	58556.1	2.41533e+06	2.29225e+06	1.85272e+06
High	P06576	ATP5F1B	ATP synthase subunit beta, mitochondrial	54	24	448	24	529	56.5	5.4	1.62235e+07	4.41384e+07	2.08236e+07	8.87625e+06	3.73903e+07	3.9761e+07	1.6086e+07	48828.3	3.66329e+07	1.72576e+08	1.4995e+07	1.97487e+07	1.87132e+07	1.81689e+07	3.33804e+06	9.9182e+06	2.53279e+07	6.3789e+06	2.86401e+06	3.41273e+07	3.11334e+06	2.26368e+07	2.90126e+07	1.51996e+07	4.96848e+06	6.81034e+06		P06576	9.13126e+06	1.21259e+07	1.7094e+07	1.05178e+07	1.32077e+07	5.1553e+07	2.7952e+07	1.27643e+06	1.1754e+07	3.02656e+07	1.02116e+07
High	P62937	PPIA	Peptidyl-prolyl cis-trans isomerase A	96	22	1288	18	165	18	7.81	2.61337e+08	8.52936e+08	1.76835e+08	1.98712e+08	6.79207e+08	2.70383e+08	2.44582e+08	299306	4.82325e+08	1.72643e+09	3.90406e+08	3.24003e+08	3.22956e+08	3.20371e+08	9.38927e+07	2.21437e+08	2.54113e+08	1.00936e+08	7.86727e+07	4.48732e+08	1.17672e+08	5.86387e+08	4.39362e+08	4.74683e+08	7.7285e+07	130129733		P62937	1.47091e+08	2.34322e+08	1.45163e+08	2.35462e+08	2.39923e+08	3.50571e+08	4.25001e+08	7.82419e+06	1.54758e+08	3.02774e+08	2.65866e+08
High	P22314	UBA1	Ubiquitin-like modifier-activating enzyme 1	41	38	408	38	1058	117.8	5.76	1.61289e+07	7.14026e+07	3.18404e+07	7.43323e+06	5.26324e+07	2.15565e+07	2.08715e+07	2240	4.89558e+07	1.72041e+08	1.47055e+07	2.97304e+07	2.72402e+07	9.42776e+06	2.56182e+06	1.32741e+07	2.07337e+07	6.77832e+06	1.72982e+06	3.97886e+07	5.53949e+06	3.50251e+07	2.35672e+07	2.20986e+07	3.31666e+06	5.57764e+06		P22314	9.078e+06	1.9616e+07	2.61376e+07	8.80791e+06	1.85918e+07	2.79496e+07	3.62676e+07	58556.1	1.57079e+07	3.01719e+07	1.00144e+07
High	Q9BVA1	TUBB2B	Tubulin beta-2B chain	63	27	892	1	445	49.9	4.89	791494	3.34512e+06	334840	217729	1.71113e+06	624135	355404	2240	1.27377e+06	1.01117e+06	428269	245739	244122	202679	147183	1.6444e+06	330064	167432	81160.2	661606	78949	1.12807e+06	546731	1.55933e+06	42156.4	180318		Q9BVA1	445486	918984	274869	257995	604438	809236	617573	58556.1	408700	177335	291650
High	P02545	LMNA	Prelamin-A/C	53	40	565	40	664	74.1	7.02	5.89408e+07	1.28444e+08	2.16968e+07	1.99832e+07	1.04242e+08	3.15097e+07	2.10548e+07	2.75989e+06	6.24014e+07	9.03039e+07	3.61133e+07	5.94572e+07	6.29825e+07	2.51541e+07	1.41889e+07	3.05007e+07	1.67225e+07	3.42396e+07	1.00399e+07	4.23018e+07	1.39621e+07	4.12299e+07	2.28892e+07	6.18836e+07	1.30124e+07	1.68695e+07		P02545	3.31743e+07	3.52867e+07	1.78108e+07	2.36788e+07	3.68222e+07	4.08546e+07	3.65861e+07	7.21466e+07	2.0022e+07	1.58371e+07	2.45931e+07
High	Q9HC84	MUC5B	Mucin-5B	13	38	81	34	5762	596	6.64	300891	707313	230933	267830	486538	1.38925e+06	220863	100954	878803	1.23594e+08	797079	141963	930369	1.28199e+07	176552	7400	206218	160154	173154	251156	194000	1.02256e+06	3.19315e+07	394192	110384	136849		Q9HC84	169354	194316	189572	317361	171864	1.80126e+06	383786	2.63905e+06	281971	2.16753e+07	542810
High	Q09666	AHNAK	Neuroblast differentiation-associated protein AHNAK	17	53	192	53	5890	628.7	6.15	8.03084e+06	2.7818e+07	4.43994e+06	2.39082e+06	2.04778e+07	7.34381e+06	3.53813e+06	719365	8.99643e+06	5.448e+07	5.89108e+06	9.42393e+06	9.15841e+06	6.02209e+06	1.5114e+06	2.49228e+06	3.008e+06	3.11876e+06	1.34553e+06	4.78842e+06	8.11597e+06	6.0972e+06	5.4004e+06	1.18319e+07	2.82049e+06	2.62223e+06		Q09666	4.52009e+06	7.64227e+06	3.64473e+06	2.83297e+06	7.23356e+06	9.52178e+06	6.14808e+06	1.8805e+07	2.88658e+06	9.55445e+06	4.01182e+06
High	P02751	FN1	Fibronectin	22	40	281	40	2477	272.2	5.5	2.01065e+07	6.10212e+07	7.99469e+06	2.0053e+07	6.11418e+07	3.05717e+06	3.97735e+06	37965.5	2.24587e+07	6.8672e+06	1.5916e+07	6.4656e+06	3.74073e+06	1.3016e+07	2.52742e+06	3.09293e+07	3.44866e+07	7.51276e+06	4.15248e+06	1.40547e+07	1.21056e+07	2.9057e+07	982548	8.08616e+07	598612	379394		P02751	1.13168e+07	1.6764e+07	6.56282e+06	2.37615e+07	2.15977e+07	3.96384e+06	6.9113e+06	992460	7.20605e+06	1.20434e+06	1.08388e+07
High	Q13509	TUBB3	Tubulin beta-3 chain	47	22	717	6	450	50.4	4.93	1.41096e+06	4.54693e+06	851426	488613	2.42692e+06	90615	45808.7	2240	1.1853e+07	176067	220837	62249.4	12800	551643	23604.5	353882	3.54215e+06	163424	62270	314965	128700	6.12866e+06	102317	2.90734e+06	26460.2	8538.42		Q13509	794146	1.24915e+06	698932	578975	857283	117489	79600	58556.1	3.80313e+06	30877.8	150390
High	P02671	FGA	Fibrinogen alpha chain	38	37	369	37	866	94.9	6.01	8.78151e+07	7.84342e+07	3.99158e+07	3.53058e+07	4.05275e+07	8.0422e+06	3.71274e+06	7.40553e+06	9.57165e+07	2.17244e+07	4.22292e+07	2.49604e+07	4.85707e+07	6.20659e+07	1.18342e+07	2.16142e+07	9.0227e+06	1.66982e+07	6.90721e+06	2.00207e+07	5.13637e+06	1.49694e+07	4.32518e+06	3.86046e+07	7.25261e+06	1.08683e+07		P02671	4.9426e+07	2.15477e+07	3.27667e+07	4.18352e+07	1.43159e+07	1.04273e+07	6.45149e+06	1.93589e+08	3.07114e+07	3.80993e+06	2.8758e+07
High	P30101	PDIA3	Protein disulfide-isomerase A3	53	32	591	32	505	56.7	6.35	6.62677e+07	1.376e+08	5.61034e+07	2.69307e+07	1.10654e+08	4.35531e+07	4.12417e+07	54550.8	7.75872e+07	1.77026e+08	3.47179e+07	7.24413e+07	5.81198e+07	3.19525e+07	5.57476e+06	3.67077e+07	6.90228e+07	1.39423e+07	8.81327e+06	7.28222e+07	1.14884e+07	5.83895e+07	7.30474e+07	5.37176e+07	1.11461e+07	1.67381e+07		P30101	3.72982e+07	3.78021e+07	4.6055e+07	3.19112e+07	3.90873e+07	5.64697e+07	7.16641e+07	1.42602e+06	2.48945e+07	3.1046e+07	2.36428e+07
High	P25705	ATP5F1A	ATP synthase subunit alpha, mitochondrial	47	29	488	29	553	59.7	9.13	1.84431e+07	9.93465e+07	1.87553e+07	8.85932e+06	7.35695e+07	3.47428e+07	2.91161e+07	38012.2	4.78741e+07	5.52292e+08	1.62337e+07	4.08628e+07	3.30315e+07	2.41627e+07	3.96387e+06	1.33384e+07	3.1589e+07	9.18084e+06	2.48746e+06	5.66722e+07	4.55721e+06	3.32154e+07	3.96906e+07	2.46993e+07	7.08496e+06	9.83363e+06		P25705	1.03806e+07	2.72928e+07	1.53962e+07	1.04977e+07	2.59877e+07	4.50465e+07	5.0594e+07	993680	1.53608e+07	9.68584e+07	1.10551e+07
High	P67936	TPM4	Tropomyosin alpha-4 chain	60	27	523	13	248	28.5	4.69	1.28473e+08	2.14549e+08	2.95283e+07	2.75807e+07	1.33596e+08	1.39761e+07	1.23906e+07	100760	6.54219e+07	7.7298e+07	4.22633e+07	2.25434e+07	3.08154e+07	4.315e+07	8.8711e+06	3.84077e+07	3.29459e+07	3.90566e+07	1.68947e+07	3.24605e+07	1.39886e+07	7.27895e+07	1.54006e+07	1.55391e+08	8.6757e+06	1.51335e+07		P67936	7.23101e+07	5.89417e+07	2.42397e+07	3.26814e+07	4.71914e+07	1.8121e+07	2.15307e+07	2.63399e+06	2.09911e+07	1.35562e+07	2.87813e+07
High	Q9NZT1	CALML5	Calmodulin-like protein 5	97	22	231	22	146	15.9	4.44	1.30188e+08	7.1173e+06	1.51266e+08	2.4964e+06	2.1296e+07	1.43103e+06	1.61287e+06	358173	6.00795e+07	1.10617e+07	1.15011e+07	2.52611e+06	780824	3.02941e+08	2.85104e+06	889807	568126	1.24664e+06	444748	1.19075e+06	405029	2.08902e+08	1.02857e+06	3.3044e+06	491295	1.17463e+06		Q9NZT1	7.32751e+07	1.95529e+06	1.24174e+08	2.95808e+06	7.52259e+06	1.85543e+06	2.80263e+06	9.36304e+06	1.9277e+07	1.93995e+06	7.83225e+06
High	P13639	EEF2	Elongation factor 2	35	30	295	28	858	95.3	6.83	1.77988e+07	4.47024e+07	1.31969e+07	8.69238e+06	3.1071e+07	1.08912e+07	9.19457e+06	16161.3	1.56097e+07	1.20719e+08	8.65898e+06	1.75066e+07	1.26734e+07	7.03453e+06	2.10112e+06	1.43369e+07	2.9772e+07	4.28852e+06	1.66183e+06	1.88586e+07	5.06699e+06	1.07404e+07	1.05591e+07	1.86646e+07	1.49916e+06	3.63618e+06		P13639	1.00179e+07	1.22808e+07	1.08333e+07	1.02999e+07	1.09755e+07	1.41213e+07	1.5977e+07	422473	5.0085e+06	2.11711e+07	5.89676e+06
High	P62979	RPS27A	Ubiquitin-40S ribosomal protein S27a	68	19	1399	2	156	18	9.64	6.69692e+07	3.6007e+08	1.32947e+08	1.25518e+08	4.48695e+08	1.74532e+08	1.38509e+08	382769	2.76154e+08	1.01292e+09	2.23206e+08	1.93411e+08	1.72124e+08	2.11246e+08	6.29577e+07	1.91214e+08	2.07905e+08	9.57061e+07	1.75464e+07	2.47872e+08	3.31794e+07	3.15201e+08	3.49105e+08	3.16184e+08	5.85531e+07	9.42852e+07		P62979	3.76931e+07	9.89197e+07	1.09136e+08	1.48731e+08	1.58497e+08	2.26293e+08	2.40682e+08	1.0006e+07	8.86062e+07	1.77641e+08	1.52003e+08
High	P40926	MDH2	Malate dehydrogenase, mitochondrial	68	28	417	28	338	35.5	8.68	4.59493e+07	8.49354e+07	2.14823e+07	1.68534e+07	5.04146e+07	2.28577e+07	1.44586e+07	2240	3.61413e+07	1.80882e+08	2.88347e+07	3.80835e+07	3.29778e+07	5.42175e+07	3.68872e+06	1.49988e+07	3.84107e+07	5.15542e+06	3.83661e+06	2.87287e+07	3.10489e+06	2.70362e+07	2.4034e+07	2.83444e+07	4.66778e+06	6.39524e+06		P40926	2.58622e+07	2.33337e+07	1.76347e+07	1.99702e+07	1.78084e+07	2.96366e+07	2.51242e+07	58556.1	1.15962e+07	3.17223e+07	1.96364e+07
High	P61978	HNRNPK	Heterogeneous nuclear ribonucleoprotein K	56	32	588	32	463	50.9	5.54	4.58755e+07	1.4853e+08	4.7443e+07	9.2124e+06	1.00375e+08	1.52058e+07	2.486e+07	32558.6	7.99156e+07	1.42503e+08	2.51041e+07	3.27911e+07	3.86207e+07	2.20741e+07	6.2321e+06	4.20183e+07	2.56125e+07	1.35868e+07	3.69183e+06	3.63378e+07	1.70768e+07	6.35062e+07	2.25095e+07	4.95169e+07	3.48669e+06	1.16927e+07		P61978	2.58207e+07	4.08046e+07	3.89458e+07	1.09161e+07	3.54563e+07	1.97154e+07	4.31982e+07	851117	2.56415e+07	2.49916e+07	1.70958e+07
High	P0C0L5	C4B; C4B_2	Complement C4-B	25	38	193	1	1744	192.6	7.27	5.68267e+06	5.72584e+07	3.20172e+06	3.7631e+06	13951464	1.27186e+07	3.54005e+06	10081.8	4.56872e+07	2.36535e+07	3.83962e+06	1.34713e+07	5.68257e+06	7.06106e+06	584325	1.80166e+06	3.88211e+06	1.47799e+06	161173	7.97374e+06	339136	2.45772e+06	5.25434e+06	3.31634e+06	788753	808865		P0C0L5	3.19844e+06	1.57302e+07	2.62828e+06	4.45904e+06	4.92821e+06	1.64905e+07	6.15141e+06	263549	1.46591e+07	4.14825e+06	2.61478e+06
High	P19971	TYMP	Thymidine phosphorylase	59	25	534	25	482	49.9	5.53	2.82724e+07	4.64933e+07	1.63496e+07	2.13649e+07	8.39475e+07	1.21303e+07	2.91116e+07	55032.4	1.6043e+08	2.51938e+08	2.16423e+07	4.99959e+07	4.70516e+07	1.63058e+07	5.05176e+06	2.07249e+07	1.08618e+08	1.92715e+07	6.08655e+06	4.71034e+07	1.20993e+07	3.37996e+07	4.37615e+07	4.15781e+07	1.75906e+07	1.40023e+07		P19971	1.59129e+07	1.27728e+07	1.34213e+07	2.53161e+07	2.96535e+07	1.57278e+07	5.05862e+07	1.43861e+06	5.14754e+07	4.41838e+07	1.47384e+07
High	P02788	LTF	Lactotransferrin	57	41	125	41	710	78.1	8.12	8.81546e+07	6.37001e+06	954911	1.11968e+06	3.29789e+06	1.38299e+06	8.34996e+06	42740.8	1.143e+07	4.63335e+06	2.98472e+06	4.78673e+06	1.49719e+06	2.75313e+07	1.0885e+06	1.21574e+06	2.96654e+06	828729	142380	3.70599e+07	410337	2.64869e+06	770547	1.08163e+06	2.19604e+06	693139		P02788	4.96171e+07	1.74999e+06	783883	1.32676e+06	1.16494e+06	1.79315e+06	1.45094e+07	1.11729e+06	3.66741e+06	812576	2.03259e+06
High	Q14195	DPYSL3	Dihydropyrimidinase-related protein 3	48	26	241	20	570	61.9	6.49	3.95187e+07	1.22781e+08	6.13344e+06	1.10878e+07	1.16219e+08	3.65712e+06	1.32143e+06	68202.5	2.35075e+07	9.12567e+06	1.40994e+07	1.46559e+07	7.57734e+06	1.078e+07	1.96698e+06	1.20978e+07	6.26492e+06	1.4316e+07	4.52926e+06	1.01833e+07	2.85036e+06	1.94903e+07	2.01252e+06	7.10752e+07	1.55677e+06	1.80762e+06		Q14195	2.22428e+07	3.37309e+07	5.03492e+06	1.31383e+07	4.1053e+07	4.74172e+06	2.2962e+06	1.78289e+06	7.54257e+06	1.60042e+06	9.6017e+06
High	O43707	ACTN4	Alpha-actinin-4	34	31	355	18	911	104.8	5.44	2.75204e+07	7.3257e+07	3.66288e+07	9.70075e+06	6.2388e+07	7.27608e+06	7.19661e+06	2240	5.759e+07	4.16577e+07	2.02469e+07	1.19205e+07	1.10493e+07	1.22129e+07	2.44244e+06	9.58076e+06	9.47727e+06	4.3232e+06	1.85896e+06	1.17596e+07	4.25144e+06	3.03975e+07	6.66173e+06	2.62806e+07	1.88441e+06	2.72124e+06		O43707	1.54896e+07	2.01254e+07	3.00685e+07	1.14948e+07	2.20379e+07	9.43396e+06	1.25053e+07	58556.1	1.84782e+07	7.30575e+06	1.37881e+07
High	Q9BQE3	TUBA1C	Tubulin alpha-1C chain	47	26	541	1	449	49.9	5.1	168190	1.88126e+06	678939	5910	768461	119446	5250	2240	934475	1.03137e+06	58897.3	72733.5	12800	8760	3450	133026	106194	31147.7	3560	203548	25928.8	1.06234e+06	117688	834345	3340	7210		Q9BQE3	94664.3	516825	557338	7002.98	271451	154870	9122.73	58556.1	299834	180877	40109
High	P06396	GSN	Gelsolin	40	34	409	34	782	85.6	6.28	7.45724e+07	1.28729e+08	4.02601e+07	2.11877e+07	1.22547e+08	9.52082e+06	1.3526e+07	57421.8	9.65691e+07	5.05658e+07	4.12973e+07	3.86142e+07	2.64476e+07	3.42479e+07	4.37522e+06	2.93623e+07	2.12188e+07	2.25929e+07	7.36592e+06	3.04736e+07	1.12426e+07	6.08706e+07	1.33745e+07	7.04029e+07	7.79842e+06	6.94422e+06		P06396	4.19724e+07	3.53648e+07	3.30494e+07	2.51061e+07	4.32886e+07	1.23444e+07	2.35036e+07	1.50107e+06	3.0985e+07	8.868e+06	2.81234e+07
High	Q99497	PARK7	Parkinson disease protein 7	75	20	508	20	189	19.9	6.79	4.76047e+07	2.61019e+08	3.66979e+07	4.40938e+07	1.74063e+08	4.8473e+07	8.03261e+07	118516	1.14478e+08	4.32436e+08	8.32948e+07	9.79887e+07	7.70397e+07	4.33903e+07	2.62432e+07	3.66186e+07	7.65414e+07	3.79756e+07	1.21777e+07	1.56024e+08	2.74169e+07	1.08556e+08	1.34225e+08	9.24896e+07	3.60472e+07	2.41994e+07		Q99497	2.67939e+07	7.1708e+07	3.01251e+07	5.22484e+07	6.1486e+07	6.28488e+07	1.3958e+08	3.09815e+06	3.67313e+07	7.58387e+07	5.67237e+07
High	P07355	ANXA2	Annexin A2	67	34	429	11	339	38.6	7.75	3.35228e+07	1.26555e+08	1.80687e+07	2.23513e+07	1.15834e+08	4.4788e+07	2.70782e+07	82148.4	7.31074e+07	1.87896e+08	4.80516e+07	4.21848e+07	2.81976e+07	1.63915e+07	5.92888e+06	1.68789e+07	3.18408e+07	1.06056e+07	3.63682e+06	5.41647e+07	5.64614e+06	4.45896e+07	2.88062e+07	5.74612e+07	4.91808e+06	4.46373e+06		P07355	1.8868e+07	3.47677e+07	1.48325e+07	2.64849e+07	4.09172e+07	5.80709e+07	4.70527e+07	2.14745e+06	2.34571e+07	3.29524e+07	3.27231e+07
High	P51884	LUM	Lumican	53	26	876	26	338	38.4	6.61	3.01699e+08	2.52673e+08	1.75681e+08	8.49668e+07	1.41451e+08	2.43739e+07	3.51982e+06	967636	7.89459e+07	5.40921e+06	1.70018e+08	8.00375e+07	5.45925e+07	1.86351e+08	1.41371e+07	6.2535e+06	1.30029e+07	2.45768e+07	1.45055e+07	2.33592e+07	2.10785e+07	4.9626e+07	8.56348e+06	1.12365e+08	2.04843e+07	1.36875e+07		P51884	1.69809e+08	6.94152e+07	1.44216e+08	1.0068e+08	4.99662e+07	3.16026e+07	6.11626e+06	2.52951e+07	2.53304e+07	948643	1.15782e+08
High	P07339	CTSD	Cathepsin D	59	28	296	28	412	44.5	6.54	1.92326e+07	4.51977e+07	1.26511e+07	9.29772e+06	2.89829e+07	4.93689e+07	1.14066e+07	13360.9	1.86471e+08	2.92384e+08	1.90555e+07	2.71363e+07	6.90203e+06	1.43131e+07	5.94076e+06	7.22306e+06	1.15877e+07	2.50251e+06	1.56661e+06	1.92293e+07	2.88919e+06	4.61581e+07	3.32215e+07	1.78749e+07	2.68733e+06	1.85214e+06		P07339	1.08249e+07	1.24169e+07	1.03852e+07	1.10172e+07	1.02379e+07	6.40103e+07	1.98208e+07	349270	5.98306e+07	5.1277e+07	1.29768e+07
High	P01834	IGKC	Immunoglobulin kappa constant	97	15	373	15	107	11.8	6.52	3.58032e+07	1.67101e+08	4.766e+07	6.64379e+07	1.13321e+08	3.59329e+06	3.21624e+06	46885.8	2.50571e+08	1.23069e+08	1.49809e+08	2.27388e+07	2.11316e+07	4.65661e+07	1.26549e+07	1.14319e+07	6.28276e+06	1.11556e+07	1.34088e+06	1.19852e+07	4.02764e+06	3.60666e+07	1.24707e+07	3.84579e+07	3.44988e+06	2.80439e+06		P01834	2.01515e+07	4.59066e+07	3.91239e+07	7.87248e+07	4.00295e+07	4.65896e+06	5.58874e+06	1.22565e+06	8.03976e+07	2.15833e+07	1.0202e+08
High	P10809	HSPD1	60 kDa heat shock protein, mitochondrial	48	29	340	29	573	61	5.87	8.5003e+07	4.61868e+07	2.66585e+07	8.35797e+06	2.59778e+07	2.39818e+07	8.56804e+06	294183	1.99879e+07	1.07966e+08	1.17697e+07	1.82974e+07	1.84601e+07	8.69138e+07	2.91287e+06	1.22817e+07	3.13616e+07	3.20842e+06	3.92519e+06	1.71858e+07	6.01621e+06	1.41294e+07	2.75801e+07	1.47834e+07	4.67843e+06	5.35575e+06		P10809	4.78432e+07	1.26886e+07	2.18839e+07	9.90368e+06	9.17639e+06	3.10941e+07	1.48884e+07	7.69027e+06	6.41329e+06	1.89347e+07	8.01517e+06
High	P02647	APOA1	Apolipoprotein A-I	63	30	380	30	267	30.8	5.76	1.36324e+08	1.741e+08	9.81895e+07	5.45403e+07	6.74659e+07	3.22457e+06	1.26379e+06	23595.1	1.80912e+08	7.69613e+07	8.02751e+07	2.91193e+07	3.42288e+07	1.06771e+08	6.32383e+06	1.35967e+07	1.00766e+07	1.3808e+07	1.86713e+06	6.15364e+06	2.02656e+06	2.02593e+07	5.06721e+06	2.28742e+07	3.98895e+06	3.77282e+06		P02647	7.67288e+07	4.78295e+07	8.06034e+07	6.46269e+07	2.38316e+07	4.18089e+06	2.19605e+06	616802	5.8047e+07	1.34971e+07	5.46672e+07
High	P18669	PGAM1	Phosphoglycerate mutase 1	66	23	330	7	254	28.8	7.18	2.49498e+07	1.02248e+08	1.6597e+07	1.17153e+07	6.43782e+07	2.23598e+07	1.31108e+07	2240	3.87547e+07	1.57638e+08	2.15679e+07	4.05806e+07	3.24042e+07	1.32496e+07	2.45982e+06	1.76916e+07	3.80826e+07	8206027	2.76691e+06	3.45156e+07	7.74328e+06	2.48887e+07	1.90773e+07	3.24144e+07	4.11734e+06	7.61496e+06		P18669	1.40428e+07	2.809e+07	1.36244e+07	1.38819e+07	2.27409e+07	2.8991e+07	2.27822e+07	58556.1	1.24348e+07	2.76458e+07	1.46877e+07
High	P37802	TAGLN2	Transgelin-2	79	23	618	22	199	22.4	8.25	2.04694e+08	4.09277e+08	5.21795e+07	1.02238e+08	2.60109e+08	3.3164e+07	6.41992e+07	237791	8.26823e+07	3.19056e+08	1.49969e+08	1.06465e+08	1.27728e+08	1.32794e+08	2.68264e+07	8.24793e+07	1.42035e+08	5.77485e+07	2.5535e+07	9.41097e+07	3.06783e+07	7.84744e+07	4.44254e+07	1.78352e+08	1.97702e+07	3.38443e+07		P37802	1.15211e+08	1.12438e+08	4.2834e+07	1.21145e+08	9.18807e+07	4.29995e+07	1.11557e+08	6.21611e+06	2.65293e+07	5.59546e+07	1.02128e+08
High	P58876	H2BC5	Histone H2B type 1-D	84	21	325	1	126	13.9	10.32	4.55963e+06	1.17359e+07	6960	1.34758e+06	1.35357e+07	1.63443e+06	4.31511e+06	9088.92	2.51948e+06	1.99176e+07	2.70825e+06	5.50658e+06	8.95734e+06	2.1893e+06	1.74946e+06	8.32035e+06	5.28276e+06	4.72479e+06	573091	9.93957e+06	1.99274e+06	1.00609e+06	1.42374e+07	7.09063e+06	2.37347e+06	5.61032e+06		P58876	2.56635e+06	3.22414e+06	5713.44	1.59679e+06	4.78134e+06	2.11916e+06	7.4982e+06	237595	808396	3.49305e+06	1.84431e+06
High	Q06830	PRDX1	Peroxiredoxin-1	80	23	720	20	199	22.1	8.13	5.46785e+07	2.09327e+08	1.80913e+08	4.63833e+07	1.8946e+08	2.05665e+08	5.83729e+07	263572	2.22678e+08	4.92344e+08	6.89025e+07	1.01874e+08	1.02689e+08	6.84074e+07	1.63807e+07	3.98944e+07	9.01707e+07	2.33381e+07	9.74768e+06	9.17727e+07	2.11765e+07	1.18083e+08	8.33168e+07	8.75657e+07	1.32502e+07	3.11417e+07		Q06830	3.07754e+07	5.7507e+07	1.48511e+08	5.49613e+07	6.69247e+07	2.66659e+08	1.01432e+08	6.89006e+06	7.14481e+07	8.63452e+07	4.69225e+07
High	P12110	COL6A2	Collagen alpha-2(VI) chain	23	30	291	30	1019	108.5	6.21	1.83802e+08	5.92617e+07	1.19014e+08	7.13633e+07	5.82221e+07	5.90785e+06	706992	32680.2	2.49958e+07	4.88732e+06	8.54768e+07	2.76508e+07	2.68754e+07	9.84393e+07	1.05884e+07	1.87254e+07	8.66739e+06	1.43376e+07	7.09245e+06	6.67007e+06	1.16291e+07	2.78444e+07	1.77063e+06	2.45172e+07	6.33597e+06	9.64063e+06		P12110	1.03451e+08	1.62806e+07	9.76984e+07	8.4561e+07	2.05663e+07	7.65995e+06	1.22851e+06	854297	8.02011e+06	857116	5.82096e+07
High	P60660	MYL6	Myosin light polypeptide 6	79	16	365	12	151	16.9	4.65	8.62978e+07	2.69302e+08	6.62227e+07	5.25399e+07	3.33151e+08	3.69064e+07	4.3736e+07	37690.5	1.0099e+08	1.18311e+08	8.2135e+07	5.67898e+07	3.76664e+07	6.80029e+07	1.3538e+07	3.079e+07	5.31104e+07	2.03124e+07	1.44252e+07	4.39041e+07	1.38017e+07	1.61667e+08	5.06978e+07	1.64402e+08	8.55196e+06	1.04376e+07		P60660	4.8572e+07	7.39835e+07	5.4362e+07	6.22566e+07	1.17682e+08	4.78518e+07	7.59984e+07	985272	3.24034e+07	2.07488e+07	5.59339e+07
High	P12109	COL6A1	Collagen alpha-1(VI) chain	25	31	350	31	1028	108.5	5.43	1.30882e+08	5.57884e+07	8.33089e+07	5.73924e+07	5.49316e+07	4.24259e+06	1.09523e+06	18072.7	2.8564e+07	9.88512e+06	7.54324e+07	2.76271e+07	2.1939e+07	6.21588e+07	5.91551e+06	1.88864e+07	5.29224e+06	7.0675e+06	2.34845e+06	5.95206e+06	4.90726e+06	1.91367e+07	966720	1.77607e+07	3.40507e+06	4.77468e+06		P12109	7.36657e+07	1.53264e+07	6.83879e+07	6.80064e+07	1.9404e+07	5.50083e+06	1.90315e+06	472441	9.165e+06	1.73361e+06	5.13694e+07
High	P02452		Collagen alpha-1(I) chain	22	28	490	27	1464	138.9	5.8	4.08391e+08	3.88493e+08	1.17583e+08	9.34604e+07	1.80336e+08	3.3614e+07	3.68533e+06	546576	1.83124e+08	5.07416e+07	1.53119e+08	5.91446e+07	3.57989e+07	2.35271e+08	1.31803e+07	2.16257e+07	1.79252e+07	4.43594e+07	2.12599e+07	1.72293e+07	1.6699e+07	6.74044e+07	1.22638e+07	1.2175e+08	2.32168e+07	1.06795e+07		P02452	2.2986e+08	1.06728e+08	9.65235e+07	1.10745e+08	6.37018e+07	4.3583e+07	6.40386e+06	1.42881e+07	5.87567e+07	8.89884e+06	1.04274e+08
High	P35579	MYH9	Myosin-9	20	34	273	32	1960	226.4	5.6	2.32598e+07	4.78868e+07	1.32619e+07	5.10869e+06	4.71591e+07	7.39223e+06	7.05487e+06	2240	1.90586e+07	2.39876e+07	8.15458e+06	1.13279e+07	9.18589e+06	5.3296e+06	2.14521e+06	9.0648e+06	2.22134e+07	6.6236e+06	4.12566e+06	1.04963e+07	4.27465e+06	1.27561e+07	6.39385e+06	2.55382e+07	2.834e+06	2.55641e+06		P35579	1.30916e+07	1.31556e+07	1.08867e+07	6.05348e+06	1.66584e+07	9.58456e+06	1.2259e+07	58556.1	6.11509e+06	4.20685e+06	5.55326e+06
High	P08238	HSP90AB1	Heat shock protein HSP 90-beta	33	27	320	9	724	83.2	5.03	1.17394e+07	3.16266e+07	1.65674e+07	3.80765e+06	2.20471e+07	1.003e+07	5.32279e+06	15553.1	2.66032e+07	6.18003e+07	6.24246e+06	5.38814e+06	1.37843e+07	3.53039e+06	618430	1.16343e+07	1.13055e+07	1.22958e+06	681967	1.41078e+07	1.98335e+06	1.27416e+07	7.48968e+06	1.00163e+07	514396	1.90056e+06		P08238	6.6074e+06	8.68859e+06	1.36001e+07	4.51183e+06	7.78789e+06	1.30046e+07	9.24922e+06	406576	8.53586e+06	1.08383e+07	4.25111e+06
High	P08133	ANXA6	Annexin A6	48	34	316	34	673	75.8	5.6	1.04149e+07	4.16731e+07	6.64642e+06	3.8509e+06	4.76273e+07	1.73867e+07	6.03687e+06	6965.14	3.7801e+07	1.30915e+08	1.81578e+07	1.25253e+07	1.69209e+07	2.56752e+06	845402	3.13451e+06	1.80781e+06	2.81879e+06	592308	1.49985e+07	1.04942e+06	2.3761e+07	9.43169e+06	1.40856e+07	1.66015e+06	2.78075e+06		P08133	5.86191e+06	1.14486e+07	5.45602e+06	4.56308e+06	1.68239e+07	2.25431e+07	1.049e+07	182077	1.21288e+07	2.29593e+07	1.23654e+07
High	P07900	HSP90AA1	Heat shock protein HSP 90-alpha	38	31	359	20	732	84.6	5.02	2.88153e+07	4.31676e+07	4.36168e+07	4.69291e+06	4.85661e+07	1.74119e+07	7.68943e+06	45277.5	4.29053e+07	1.27781e+08	9.55528e+06	1.16987e+07	1.11847e+07	1.66811e+07	1.07778e+06	1.24699e+07	1.3229e+07	2.4624e+06	724030	2.3133e+07	4.51142e+06	1.79613e+07	1.27447e+07	1.46619e+07	1.1302e+06	1.14101e+06		P07900	1.62185e+07	1.18592e+07	3.58049e+07	5.5608e+06	1.71555e+07	2.25758e+07	1.33616e+07	1.1836e+06	1.37665e+07	2.24097e+07	6.50713e+06
High	P01876	IGHA1	Immunoglobulin heavy constant alpha 1	58	21	568	12	353	37.6	6.51	1.76746e+08	7.23408e+08	9.55511e+07	1.43832e+08	1.9359e+08	9.22789e+06	1.75363e+07	823609	6.27001e+08	3.48927e+08	3.4622e+08	1.15002e+08	1.04474e+08	1.71205e+08	7.00777e+07	3.36879e+07	1.81887e+07	4.06635e+07	6.55914e+06	3.95606e+07	1.41307e+07	4.73268e+07	4.32631e+07	1.07756e+08	2.56748e+07	1.48609e+07		P01876	9.94799e+07	1.98737e+08	7.84376e+07	1.70432e+08	6.83838e+07	1.19646e+07	3.04722e+07	2.15301e+07	2.01178e+08	6.11933e+07	2.35775e+08
High	P12814	ACTN1	Alpha-actinin-1	34	31	348	20	892	103	5.41	1.70978e+07	3.48861e+07	1.82427e+07	3.83237e+06	3.17561e+07	1.67531e+06	2.29107e+06	2240	2.2077e+07	1.36896e+07	7.99775e+06	6.82364e+06	3.80882e+06	3.26613e+06	1.06776e+06	4.27305e+06	4.78209e+06	2.41261e+06	1.02144e+06	2.38311e+06	1.63625e+06	9.3506e+06	2.00014e+06	1.83237e+07	410817	577016		P12814	9.62336e+06	9.58405e+06	1.49753e+07	4.54112e+06	1.12175e+07	2.17216e+06	3.9811e+06	58556.1	7.0836e+06	2.40082e+06	5.44646e+06
High	P06748	NPM1	Nucleophosmin	73	20	273	20	294	32.6	4.78	3.01463e+07	6.08724e+07	1.48987e+07	1.07023e+07	4.05671e+07	2.58614e+07	5.48488e+06	21798.8	2.3982e+07	1.03179e+08	1.3661e+07	3.08563e+07	2.84548e+07	1.17827e+07	1.94824e+06	1.51529e+07	3.51299e+07	7.93867e+06	2.73168e+06	9.60006e+06	4.19948e+06	1.42483e+07	1.54813e+07	2.31583e+07	2.32953e+06	8.40552e+06		P06748	1.69676e+07	1.67231e+07	1.22303e+07	1.26815e+07	1.43299e+07	3.35312e+07	9.53086e+06	569846	7.69483e+06	1.80951e+07	9.30311e+06
High	P02042	HBD	Hemoglobin subunit delta	88	15	539	8	147	16	8.05	1.28573e+07	1.31784e+07	1.55324e+07	1.41852e+06	1.40699e+07	927543	1.12136e+06	78666.7	1.36308e+08	7.519e+07	7.97052e+06	1.48695e+07	8.17959e+06	1.46614e+07	1.90485e+06	1.37825e+07	555181	2.15151e+06	383298	1.5847e+06	742205	9.31334e+06	1.60038e+06	1.2085e+07	325306	693239		P02042	7.23662e+06	3.62043e+06	1.27505e+07	1.68086e+06	4.97005e+06	1.20263e+06	1.94854e+06	2.05644e+06	4.37356e+07	1.31865e+07	5.42791e+06
High	P28838	LAP3	Cytosol aminopeptidase	61	30	324	30	519	56.1	7.93	2.20818e+07	4.1249e+07	1.85337e+07	9.88666e+06	5.99923e+07	7.90228e+06	6.12485e+06	35497.9	3.82347e+07	8.94564e+07	1.87216e+07	1.24954e+07	1.977e+07	5.56252e+06	1.87057e+06	7.26153e+06	7.77931e+06	4.15293e+06	995531	1.15255e+07	2.47955e+06	1.66324e+07	7.00537e+06	1.77016e+07	2.20515e+06	3.22666e+06		P28838	1.24285e+07	1.13321e+07	1.52142e+07	1.17151e+07	2.11916e+07	1.02459e+07	1.06429e+07	927955	1.22679e+07	1.56885e+07	1.27494e+07
High	Q01995	TAGLN	Transgelin	90	26	415	26	201	22.6	8.84	8.64046e+07	2.82498e+08	40800377	8.50575e+07	3.52138e+08	1.6946e+07	2.36098e+07	155195	3.89317e+07	2.5423e+07	7.00301e+07	7.58177e+07	4.37192e+07	2.75075e+07	1.938e+07	2.74498e+07	2.22986e+07	3.10985e+07	4.30613e+07	2.07434e+07	1.22359e+07	5.05914e+07	7.19275e+06	1.53575e+08	7.66699e+06	4.6813e+06		Q01995	4.86321e+07	7.76089e+07	3.34929e+07	1.00788e+08	1.24389e+08	2.19717e+07	4.10258e+07	4.05696e+06	1.24915e+07	4.45858e+06	4.76904e+07
High	P09382	LGALS1	Galectin-1	96	18	459	18	135	14.7	5.5	4.84634e+07	2.1265e+08	43424315	8.42697e+07	2.7508e+08	2.39964e+07	1.28019e+07	17106.4	5.77402e+07	3.83638e+07	1.23043e+08	2.55172e+07	9.41548e+06	7.77085e+07	2.00484e+07	3.28804e+07	1.59181e+08	2.57853e+07	1.4624e+07	4.35907e+07	2.09198e+07	2.71553e+08	3.08551e+07	2.77917e+08	1.21162e+07	6.52663e+06		P09382	2.72772e+07	5.84199e+07	3.56469e+07	9.98543e+07	9.71691e+07	3.11131e+07	2.22454e+07	447181	1.85264e+07	6.72808e+06	8.37921e+07
High	P08729	KRT7	Keratin, type II cytoskeletal 7	64	34	299	22	469	51.4	5.48	1.48317e+07	9.03506e+07	2.07691e+07	1.57488e+06	3.03079e+07	1.8119e+07	2.5227e+06	2240	7.84653e+06	1.48256e+08	3.8554e+06	9.28777e+06	9.40231e+06	3.72369e+06	497524	337522	1.75051e+07	1.41254e+06	129453	672778	2.24487e+06	477628	4.75263e+06	1.15123e+07	365638	1.09369e+06		P08729	8.3479e+06	2.48214e+07	1.70493e+07	1.86614e+06	1.0706e+07	2.34926e+07	4.3836e+06	58556.1	2.51762e+06	2.60004e+07	2.62553e+06
High	P18206	VCL	Vinculin	34	35	221	35	1134	123.7	5.66	1.90286e+07	5.01391e+07	2.13417e+07	6.88611e+06	4.49424e+07	3.34824e+06	5.0499e+06	2240	1.45203e+07	3.93781e+07	1.14593e+07	1.0651e+07	8.73656e+06	5.29037e+06	2.2952e+06	1.62891e+07	6.94076e+06	3.90041e+06	1.66683e+06	8.25148e+06	1.85719e+06	1.36211e+07	4.62973e+06	2.24679e+07	1.32019e+06	1.76568e+06		P18206	1.07101e+07	1.37744e+07	1.75193e+07	8.15962e+06	1.58754e+07	4.34124e+06	8.77501e+06	58556.1	4.65896e+06	6.90595e+06	7.80379e+06
High	Q14697	GANAB	Neutral alpha-glucosidase AB	28	27	360	27	944	106.8	6.14	9.81615e+06	4.31578e+07	2.00034e+07	4.4838e+06	4.19235e+07	1.14042e+07	1.14046e+07	29237.6	2.3776e+07	1.54877e+08	7.31036e+06	4.47545e+07	2.01352e+07	6.76222e+06	1.44528e+06	1.60277e+07	2.29785e+07	6.24005e+06	1.12802e+06	3.37839e+07	4.38631e+06	1.07488e+07	2.08872e+07	1.39682e+07	3.12094e+06	4.33058e+06		Q14697	5.52494e+06	1.18565e+07	1.64207e+07	5.31302e+06	1.4809e+07	1.47863e+07	1.98173e+07	764304	7.62871e+06	2.71617e+07	4.97835e+06
High	P01024	C3	Complement C3	27	38	134	37	1663	187	6.4	1.19777e+07	3.24223e+07	9.9225e+06	9.72275e+06	7.80253e+06	1.8488e+06	488415	106880	9.12101e+07	1.62055e+07	1.0873e+07	6.92106e+06	8.28516e+06	1.31227e+07	1.64118e+06	4.79372e+06	1.48399e+06	1.80158e+06	793707	2.447e+06	543435	1.01709e+07	1.37039e+06	6.45025e+06	705597	910350		P01024	6.74154e+06	8.90717e+06	8.14534e+06	1.15209e+07	2.75616e+06	2.3971e+06	848699	2.79395e+06	2.92655e+07	2.84205e+06	7.40453e+06
High	P61604	HSPE1	10 kDa heat shock protein, mitochondrial	100	24	429	24	102	10.9	8.92	1.42895e+08	1.22214e+08	2.60763e+07	2.84635e+07	1.11898e+08	3.60632e+07	4.49131e+07	71314.4	4.15263e+07	2.09841e+08	4.61058e+07	7.64588e+07	8.94409e+07	2.81027e+08	1.1975e+07	3.23602e+07	5.63463e+07	2.1894e+07	8.05234e+06	6.46476e+07	2.39968e+07	4.4574e+07	7.7841e+07	5.18688e+07	3.24016e+07	3.08302e+07		P61604	8.0427e+07	3.3575e+07	2.14059e+07	3.37275e+07	3.95268e+07	4.67585e+07	7.80437e+07	1.86424e+06	1.33241e+07	3.6801e+07	3.1398e+07
High	P51991	HNRNPA3	Heterogeneous nuclear ribonucleoprotein A3	48	24	370	24	378	39.6	9.01	2.46267e+07	7.17949e+07	1.41035e+07	4.71101e+06	4.87233e+07	5.86889e+06	7.86856e+06	11365.2	2.78203e+07	4.65401e+07	1.36278e+07	1.66515e+07	2.408e+07	9.21297e+06	1.91863e+06	1.64265e+07	1.69823e+07	6.62337e+06	2.25038e+06	1.33311e+07	8.19868e+06	1.83081e+07	6.06062e+06	2.49149e+07	1.95448e+06	6.72398e+06		P51991	1.38609e+07	1.97238e+07	1.15775e+07	5.58225e+06	1.7211e+07	7.60944e+06	1.36729e+07	297100	8.92637e+06	8.162e+06	9.28049e+06
High	P04083	ANXA1	Annexin A1	57	23	304	23	346	38.7	7.02	2.05213e+07	5.06731e+07	3.63199e+07	2.00753e+07	4.52032e+07	3.12758e+06	4.50374e+06	3.59049e+06	3.24302e+07	1.05069e+07	4.23095e+07	2.02262e+07	1.52011e+07	9.46087e+06	7.8739e+06	2.13871e+07	7.07794e+06	8.48697e+06	4.04812e+06	4.93505e+06	2.59907e+06	2.22666e+07	3.84882e+06	3.86733e+07	3.13909e+06	4.20577e+06		P04083	1.15503e+07	1.39211e+07	2.98149e+07	2.37879e+07	1.59675e+07	4.05514e+06	7.82598e+06	9.38593e+07	1.04055e+07	1.84265e+06	2.88127e+07
High	P00367	GLUD1	Glutamate dehydrogenase 1, mitochondrial	45	27	194	12	558	61.4	7.8	4.85702e+06	2.35412e+07	2.46856e+06	1.0617e+06	2.40757e+07	4.08757e+06	2.97425e+06	19968.7	1.35596e+07	2.09137e+08	4.00608e+06	1.09585e+07	1.14668e+07	2.60457e+06	291135	965721	4.2184e+06	1.21834e+06	188557	1.12719e+07	740279	3.20642e+06	1.26982e+07	6.7685e+06	518919	1.36711e+06		P00367	2.73373e+06	6.46731e+06	2.02643e+06	1.25805e+06	8.50449e+06	5.29982e+06	5.16824e+06	522004	4.3507e+06	3.66775e+07	2.72814e+06
High	P63104	YWHAZ	14-3-3 protein zeta/delta	55	22	429	15	245	27.7	4.79	6.5869e+07	1.87489e+08	1.21092e+08	2.40149e+07	1.49914e+08	2.75044e+07	2.32845e+07	62806.1	1.4357e+08	2.16976e+08	5.2861e+07	4.59172e+07	6.43334e+07	4.01663e+07	7.08481e+06	5.74565e+07	4.73237e+07	1.1811e+07	6.0397e+06	3.97713e+07	1.29085e+07	7.16496e+07	3.44133e+07	6.10793e+07	7.34103e+06	2.42295e+07		P63104	3.70738e+07	5.15076e+07	9.94037e+07	2.84561e+07	5.29554e+07	3.56614e+07	4.04605e+07	1.64182e+06	4.60657e+07	3.80522e+07	3.59983e+07
High	P00738	HP	Haptoglobin	47	24	350	14	406	45.2	6.58	5.83431e+07	1.24846e+08	5.94646e+07	6.44892e+07	1.65592e+07	1.44604e+06	1.28736e+06	127358	1.76691e+08	4.27577e+07	6.35636e+07	3.38481e+07	1.58402e+07	6.30676e+07	1.33648e+07	1.29148e+07	7.9399e+06	4.52743e+06	1.10123e+06	6.0992e+06	1.13634e+06	2.88554e+07	3.69303e+06	2.34267e+07	6.66754e+06	2.52398e+06		P00738	3.28379e+07	3.42983e+07	4.88142e+07	7.64157e+07	5.84935e+06	1.87489e+06	2.237e+06	3.32928e+06	5.66926e+07	7.49866e+06	4.32867e+07
High	Q9Y6C2	EMILIN1	EMILIN-1	33	32	228	31	1016	106.6	5.17	5.10869e+07	6.06353e+07	1.12919e+07	1.72721e+07	4.62768e+07	3.02556e+06	1.39222e+06	56374.7	1.57276e+07	1.56295e+06	2.65959e+07	2.17396e+07	1.07747e+07	1.80435e+07	1.8705e+06	1.30853e+07	4.80393e+06	2.9532e+06	1.9226e+06	2.71923e+06	1.53229e+06	1.15382e+07	972410	23019191	1.98424e+06	2.76745e+06		Q9Y6C2	2.87538e+07	1.66579e+07	9.26946e+06	2.04664e+07	1.63468e+07	3.92285e+06	2.41921e+06	1.4737e+06	5.04633e+06	274102	1.81118e+07
High	P63220	RPS21	40S ribosomal protein S21	86	12	444	12	83	9.1	8.5	1.2508e+07	8.70838e+07	2.10098e+07	2.81937e+07	7.84413e+07	1.95068e+07	4.08506e+07	82354.2	3.53188e+07	1.53046e+08	3.75777e+07	5.06569e+07	3.90316e+07	2.94679e+07	1.39402e+07	3.66068e+07	3.5426e+07	1.92363e+07	9.03232e+06	4.32659e+07	1.56777e+07	6.11428e+07	4.95774e+07	5.58686e+07	1.30361e+07	1.87777e+07		P63220	7.04001e+06	2.3924e+07	1.72468e+07	3.34078e+07	2.77086e+07	2.5292e+07	7.09846e+07	2.15283e+06	1.13323e+07	2.68405e+07	2.55904e+07
High	P08123	COL1A2	Collagen alpha-2(I) chain	14	23	607	23	1366	129.2	8.95	1.66771e+09	1.23854e+09	5.27906e+08	5.17552e+08	6.08394e+08	2.19319e+08	1.07012e+07	2.91107e+06	4.0154e+08	6.27616e+06	6.85801e+08	3.608e+08	2.24049e+08	1.48745e+09	7.78292e+07	4.49562e+07	6.21337e+07	2.51933e+08	1.47949e+08	5.73962e+07	1.39457e+08	2.3901e+08	5.02428e+07	5.39661e+08	1.9423e+08	6.93693e+07		P08123	9.38655e+08	3.40255e+08	4.33356e+08	6.13266e+08	2.14909e+08	2.84363e+08	1.8595e+07	7.60987e+07	1.28837e+08	1.10069e+06	4.6703e+08
High	P29401	TKT	Transketolase	39	25	287	24	623	67.8	7.66	1.20891e+07	5.32045e+07	1.02737e+07	6.2725e+06	4.29586e+07	4.06831e+06	1.43518e+07	124540	3.27603e+07	1.58546e+08	1.1262e+07	3.47922e+07	1.23063e+07	6.64598e+06	2.10441e+06	5.43783e+06	2.88917e+07	6.57223e+06	598374	3.1255e+07	1.63369e+06	1.85342e+07	2.12443e+07	1.3275e+07	1.98957e+06	1.99423e+06		P29401	6.80422e+06	1.46165e+07	8.43367e+06	7.43252e+06	1.51747e+07	5.27486e+06	2.49385e+07	3.25561e+06	1.05114e+07	2.78051e+07	7.66939e+06
High	P09651	HNRNPA1	Heterogeneous nuclear ribonucleoprotein A1	53	21	330	11	372	38.7	9.13	6.17565e+07	1.64244e+08	3.48539e+07	1.87484e+07	1.24386e+08	1.78367e+07	2.11777e+07	50604.8	6.09591e+07	1.21104e+08	3.70921e+07	3.92848e+07	6.32116e+07	2.52575e+07	7.24847e+06	5.28301e+07	6.00614e+07	2.48581e+07	6.47224e+06	3.00578e+07	2.66144e+07	3.90819e+07	2.90937e+07	6.56267e+07	6.15144e+06	2.13152e+07		P09651	3.47591e+07	4.51218e+07	2.86115e+07	2.22157e+07	4.3938e+07	2.31266e+07	3.67997e+07	1.32287e+06	1.95592e+07	2.12386e+07	2.52597e+07
High	P32119	PRDX2	Peroxiredoxin-2	54	18	434	17	198	21.9	5.97	4.66236e+07	1.34499e+08	5.21425e+07	2.48705e+07	9.3045e+07	4.8415e+07	4.06498e+07	38123.2	1.58984e+08	2.72616e+08	4.30838e+07	4.94387e+07	4.38868e+07	3.68202e+07	1.2473e+07	2.82451e+07	4.36061e+07	1.46858e+07	5.45345e+06	8.52554e+07	9.01133e+06	7.06373e+07	4.5546e+07	5.47841e+07	9.60284e+06	1.07652e+07		P32119	2.62417e+07	3.695e+07	4.28036e+07	2.947e+07	3.28672e+07	6.27735e+07	7.06356e+07	996583	5.10114e+07	4.78101e+07	2.934e+07
High	P54652	HSPA2	Heat shock-related 70 kDa protein 2	33	21	347	9	639	70	5.74	1.27481e+06	1.55777e+07	1.14e+06	124999	1.36587e+06	405697	2.07372e+06	16177.7	2.09311e+06	2.90636e+07	957501	5.27447e+06	1.41638e+06	658552	325674	265164	312343	420829	48273.3	5.99152e+06	515013	3.31874e+06	3.17503e+06	2.90912e+06	707390	177734		P54652	717519	4.27957e+06	935820	148116	482478	526016	3.60342e+06	422904	671590	5.09705e+06	652057
High	O14745	SLC9A3R1	Na(+)/H(+) exchange regulatory cofactor NHE-RF1	62	26	352	26	358	38.8	5.77	2.94469e+07	9.66238e+07	1.67955e+07	1.53391e+07	6.2002e+07	8.55567e+07	1.53736e+07	9193.01	1.58218e+08	5.61791e+07	1.2201e+07	3.05687e+07	3.81339e+07	4.74162e+07	3.35835e+06	2.62419e+06	4.59265e+07	4.64217e+06	4.29593e+06	1.60892e+07	9.36224e+06	5.37736e+07	1.31131e+07	1.37456e+07	6.06082e+06	1.49372e+07		O14745	1.6574e+07	2.65448e+07	1.37874e+07	1.81759e+07	2.19016e+07	1.1093e+08	2.67141e+07	240316	5.07656e+07	9.85245e+06	8.30884e+06
High	P04040	CAT	Catalase	32	17	165	17	527	59.7	7.39	1.21313e+07	1.01117e+07	8.60504e+06	5.71067e+06	8.90568e+06	4.50246e+06	1.79627e+06	32391.1	5.93917e+07	4.15742e+07	9.15919e+06	8.82241e+06	1.03432e+07	7.24911e+06	3.93132e+06	1.40483e+07	5.32224e+06	4.38586e+06	1.0818e+06	4.79275e+06	2.25163e+06	1.10697e+07	2.98765e+06	5.46128e+06	799742	2.62731e+06		P04040	6.82801e+06	2.77793e+06	7.06384e+06	6.76679e+06	3.14584e+06	5.83777e+06	3.12132e+06	846741	1.90563e+07	7.29109e+06	6.23739e+06
High	P07237	P4HB	Protein disulfide-isomerase	32	22	271	22	508	57.1	4.87	1.02419e+07	3.7422e+07	3.51131e+07	1.3834e+07	4.13151e+07	2.36621e+07	9.55109e+06	115540	3.32643e+07	4.75075e+07	8.31497e+06	2.75441e+07	7.75154e+06	1.49439e+07	1.40615e+06	2.65254e+07	5.93214e+07	3.66817e+06	2.58475e+06	1.52978e+07	3.00625e+06	2.47661e+07	1.13688e+07	1.92038e+07	2.95955e+06	2.44357e+06		P07237	5.76458e+06	1.02807e+07	2.88242e+07	1.63924e+07	1.45941e+07	3.06796e+07	1.65966e+07	3.02035e+06	1.06731e+07	8.33165e+06	5.66248e+06
High	Q05682	CALD1	Caldesmon	37	30	247	30	793	93.2	5.66	5.3342e+07	131457025	1.34224e+07	1.34734e+07	1.01788e+08	5.0512e+06	5.45285e+06	93132.1	1.9172e+07	2.1207e+07	1.65865e+07	1.99262e+07	1.06042e+07	1.6774e+07	2.7904e+06	1.24739e+07	2.02382e+07	9.53625e+06	4.46585e+06	8.59825e+06	3.76649e+06	4.02114e+07	4.68035e+06	5.48476e+07	2.13463e+06	2.23273e+06		Q05682	3.00231e+07	3.61143e+07	1.10184e+07	1.59652e+07	3.59557e+07	6.54924e+06	9.4752e+06	2.43458e+06	6.15148e+06	3.71919e+06	1.12954e+07
High	P07737	PFN1	Profilin-1	98	19	359	19	140	15	8.27	2.25973e+07	8.44899e+07	3.97763e+07	2.26716e+07	8.32395e+07	6.36152e+06	1.87091e+07	50196.1	4.40689e+07	2.32029e+08	6.86355e+07	2.70065e+07	2.40033e+07	1.58749e+07	6.96745e+06	2.11824e+07	1.32485e+07	7.46007e+06	2.65855e+06	3.03886e+07	4.31115e+06	5.8434e+07	1.70859e+07	4.51229e+07	3.0435e+06	4.79632e+06		P07737	1.27187e+07	2.32114e+07	3.26523e+07	2.68645e+07	2.94035e+07	8.24817e+06	3.25102e+07	1.31218e+06	1.41399e+07	4.06923e+07	4.67407e+07
High	P53999	SUB1	Activated RNA polymerase II transcriptional coactivator p15	86	20	209	20	127	14.4	9.6	9.36331e+06	2.73138e+07	6.37172e+06	2.64706e+06	2.3275e+07	3.08217e+06	1.57934e+07	1.2627e+06	1.67166e+07	3.95262e+08	7.87622e+06	1.07305e+08	2.06841e+07	1.49589e+07	2.73736e+06	6.00723e+06	2.48492e+06	2.58684e+06	1.25112e+06	1.16879e+07	2.49702e+06	1.34289e+07	9.87437e+06	3.24961e+06	4.01977e+06	2.80203e+06		P53999	5.27006e+06	7.50374e+06	5.23052e+06	3.1366e+06	8.22166e+06	3.99625e+06	2.74435e+07	3.30084e+07	5.36366e+06	6.93192e+07	5.3637e+06
High	P23528	CFL1	Cofilin-1	94	18	516	10	166	18.5	8.09	4.49127e+07	1.24237e+08	4.44007e+07	2.3337e+07	1.01698e+08	2.63881e+07	2.56502e+07	11443.8	4.97222e+07	1.58093e+08	4.20797e+07	3.46312e+07	3.79686e+07	2.67765e+07	8.0496e+06	4.08454e+07	7.51757e+07	1.95888e+07	1.60647e+07	5.56673e+07	1.13564e+07	4.30295e+07	3.86489e+07	7.19343e+07	1.18062e+07	1.95106e+07		P23528	2.52787e+07	3.4131e+07	3.64484e+07	2.76528e+07	3.59237e+07	3.4214e+07	4.45713e+07	299153	1.59537e+07	2.77257e+07	2.86562e+07
High	P31946	YWHAB	14-3-3 protein beta/alpha	46	19	394	10	246	28.1	4.83	4.51473e+07	1.00976e+08	2.84641e+07	1.7266e+07	9.08873e+07	1.74806e+07	1.85946e+07	9920.55	6.87472e+07	1.28317e+08	3.04717e+07	3.04905e+07	4.63791e+07	2.05277e+07	6.76051e+06	1.89914e+07	31830311	1.06455e+07	4.33975e+06	3.01314e+07	9.19166e+06	3.86915e+07	2.63888e+07	3.83106e+07	6.18019e+06	1.2104e+07		P31946	2.54108e+07	2.77406e+07	2.33661e+07	2.04591e+07	3.2105e+07	2.26648e+07	3.23111e+07	259334	2.20581e+07	2.25036e+07	2.07512e+07
High	P38646	HSPA9	Stress-70 protein, mitochondrial	31	23	374	23	679	73.6	6.16	3.9172e+07	4.29086e+07	1.37759e+07	6.1259e+06	3.95362e+07	3.47738e+07	8.67702e+06	6708.94	1.98638e+07	7.52569e+07	9.78978e+06	1.60694e+07	1.65216e+07	3.75408e+07	2.80681e+06	1.19605e+07	2.28979e+07	1.04118e+07	3.99016e+06	1.49069e+07	5.8587e+06	1.40981e+07	2.01216e+07	1.56692e+07	3.86651e+06	9.60624e+06		P38646	2.20476e+07	1.1788e+07	1.13086e+07	7.25881e+06	1.39657e+07	4.50868e+07	1.50777e+07	175379	6.37345e+06	1.31982e+07	6.66683e+06
High	P14625	HSP90B1	Endoplasmin	43	34	276	29	803	92.4	4.84	1.70317e+07	6.6885e+07	2.4236e+07	4.86841e+06	4.44242e+07	1.74799e+07	7.43018e+06	35449.5	2.97914e+07	8.82534e+07	9.37837e+06	2.99431e+07	1.19028e+07	6.40031e+06	1.07846e+06	1.48894e+07	1.4682e+07	3.84559e+06	882319	1.54881e+07	1.9867e+06	1.44827e+07	1.65879e+07	1.63775e+07	1.68873e+06	2.4643e+06		P14625	9.58617e+06	1.83749e+07	1.98952e+07	5.76876e+06	1.56924e+07	2.2664e+07	1.29111e+07	926689	9.55881e+06	1.54775e+07	6.38666e+06
High	P49773	HINT1	Histidine triad nucleotide-binding protein 1	94	16	284	16	126	13.8	6.95	3.83187e+07	7.61197e+07	1.82215e+07	1.88257e+07	6.06513e+07	3.33083e+07	2.33126e+07	21170.7	2.33588e+07	7.70696e+07	3.26802e+07	2.5162e+07	5.14864e+07	1.07892e+08	1.15125e+07	1.70422e+07	1.92645e+07	1.74128e+07	8.53433e+06	3.47557e+07	1.09316e+07	1.85298e+07	2.89787e+07	3.81344e+07	7.97164e+06	2.21401e+07		P49773	2.15673e+07	2.09119e+07	1.4958e+07	2.23073e+07	2.14244e+07	4.31866e+07	4.05094e+07	553426	7.49487e+06	1.35161e+07	2.22552e+07
High	P25311	AZGP1	Zinc-alpha-2-glycoprotein	41	17	247	17	298	34.2	6.05	1.17285e+07	1.47272e+08	7.5347e+06	5.05824e+06	2.32004e+07	1.40445e+07	2.50161e+07	66859.5	4.23718e+07	4.98738e+07	1.82601e+07	6.22484e+07	6.63632e+06	4.37744e+07	1.18571e+06	847136	5.25124e+06	1.10303e+06	1.13699e+06	1.78538e+07	898467	7.57575e+06	2.28134e+07	3.14545e+06	3.69458e+06	1.36896e+06		P25311	6.60128e+06	4.0459e+07	6.18521e+06	5.9937e+06	8.19531e+06	1.82098e+07	4.34695e+07	1.74778e+06	1.35953e+07	8.74665e+06	1.24351e+07
High	Q99715	COL12A1	Collagen alpha-1(XII) chain	13	29	124	29	3063	332.9	5.53	4.88257e+06	1.25899e+07	1.44598e+06	539011	1.17273e+07	1.2026e+06	599430	51417.3	857806	1.57528e+06	1.13811e+06	1.94644e+06	1.28191e+06	2.00432e+06	304159	4.83645e+06	2.87286e+06	5.67582e+06	561798	1.16521e+07	1.56858e+06	5.4114e+06	894308	3.4503e+07	675092	1.54811e+06		Q99715	2.74811e+06	3.45874e+06	1.187e+06	638694	4.14253e+06	1.55925e+06	1.04161e+06	1.3441e+06	275234	276265	775048
High	Q92945	KHSRP	Far upstream element-binding protein 2	40	25	360	21	711	73.1	7.3	3.13066e+07	5.8193e+07	9.38519e+06	8.338e+06	3.52828e+07	3.99663e+06	7.15016e+06	22901.7	2.43956e+07	3.34265e+07	1.77455e+07	1.08929e+07	1.84151e+07	1.0366e+07	3.76089e+06	1.7111e+07	1.50365e+07	4.93592e+06	1.8574e+06	1.02175e+07	5.97077e+06	1.56808e+07	7.25899e+06	1.88968e+07	1.5837e+06	3.99292e+06		Q92945	1.76207e+07	1.5987e+07	7.70427e+06	9.88001e+06	1.24633e+07	5.18192e+06	1.24246e+07	598677	7.82752e+06	5.86219e+06	1.20847e+07
High	Q9UHD8	SEPTIN9	Septin-9	47	25	139	25	586	65.4	8.97	5.90982e+06	1.62078e+07	1.98078e+06	734152	1.23266e+07	1.91461e+06	2.22996e+06	6252.05	9.87952e+06	7.07098e+07	2.17875e+06	5.90024e+06	3.94187e+06	1.65684e+06	239774	4.58693e+06	3.47392e+06	1.1827e+06	247682	5.29157e+06	834580	4.98891e+06	5.87897e+06	3.8708e+06	587143	983936		Q9UHD8	3.32629e+06	4.45267e+06	1.62601e+06	869924	4.35423e+06	2.48243e+06	3.87492e+06	163436	3.16992e+06	1.24008e+07	1.48372e+06
High	P29373	CRABP2	Cellular retinoic acid-binding protein 2	92	18	181	17	138	15.7	5.4	9.63952e+06	2.17892e+07	1.18122e+07	1.44444e+06	2.46349e+07	2.1913e+07	8.60162e+06	35234.2	7.34598e+07	9.43225e+06	1.37834e+06	2.9249e+06	3.56265e+07	1.99147e+06	1.07247e+06	7.76426e+06	5.8959e+06	1.3484e+06	1.29181e+06	1.57641e+07	584568	4.65316e+07	502015	1.75928e+06	1.25241e+06	9.72947e+06		P29373	5.42552e+06	5.986e+06	9.69662e+06	1.71157e+06	8.702e+06	2.84118e+07	1.49467e+07	921062	2.35702e+07	1.65419e+06	938651
High	P06753	TPM3	Tropomyosin alpha-3 chain	40	17	313	5	285	32.9	4.72	1.51778e+07	1.74299e+07	3.66162e+06	2.84559e+06	1.09261e+07	2.85474e+06	3.35852e+06	14996.3	1.07872e+07	2.05294e+07	4.76805e+06	2.24168e+06	6.07094e+06	3.81546e+06	783495	2.89119e+06	7.33173e+06	2.02255e+06	832193	4.05928e+06	1.76634e+06	5.68535e+06	3.14423e+06	6.48867e+06	899569	2.71825e+06		P06753	8.54268e+06	4.78842e+06	3.00581e+06	3.37184e+06	3.85953e+06	3.70137e+06	5.83598e+06	392020	3.46115e+06	3.60035e+06	3.24704e+06
High	P09493	TPM1	Tropomyosin alpha-1 chain	46	20	280	6	284	32.7	4.74	8.8527e+06	1.54356e+07	1.34335e+06	1.40666e+06	9.12007e+06	839533	1.86063e+06	2240	2.4065e+06	5.06832e+06	1.67907e+06	876057	1.36865e+06	1.37011e+06	435261	1.53982e+06	1.29597e+06	751641	1.50321e+06	1.5712e+06	335229	2.12368e+06	640625	5.88427e+06	219098	140472		P09493	4.98267e+06	4.24052e+06	1.10275e+06	1.66681e+06	3.22157e+06	1.08852e+06	3.23315e+06	58556.1	772144	888859	1.14345e+06
High	P02675	FGB	Fibrinogen beta chain	43	21	159	21	491	55.9	8.27	1.78312e+07	2.57142e+07	1.48042e+07	1.38081e+07	8.34422e+06	263384	165326	51498.5	8.10843e+07	1.88057e+07	2.02094e+07	3.94363e+06	1.0757e+07	1.75493e+07	2.80817e+06	1.06015e+07	1.40493e+06	4.16382e+06	345076	1.49242e+06	573948	5.80411e+06	483894	9.05591e+06	489964	634012		P02675	1.00362e+07	7.06429e+06	1.21527e+07	1.63617e+07	2.94751e+06	341496	287280	1.34623e+06	2.60166e+07	3.29807e+06	1.37626e+07
High	P24821	TNC	Tenascin	14	28	123	28	2201	240.7	4.89	1.1385e+07	8.84413e+06	1.70752e+06	1.24579e+06	1.6684e+07	3.07189e+06	2.12602e+06	102279	2.83577e+06	1.26771e+06	736121	6.13562e+06	379223	838903	107704	4.97243e+06	1.14661e+07	3.84048e+06	844912	2.71909e+07	1.01941e+06	1.56964e+06	806294	1.77219e+07	490101	218588		P24821	6.40794e+06	2.42969e+06	1.40169e+06	1.47619e+06	5.89343e+06	3.98292e+06	3.69431e+06	2.67368e+06	909880	222325	501297
High	P02766	TTR	Transthyretin	54	10	333	10	147	15.9	5.76	2.72182e+07	3.64163e+07	6.2927e+07	4.01689e+07	3.46601e+07	7.09392e+06	1.46542e+06	2240	6.20161e+07	4.06098e+07	8.56285e+07	1.56813e+07	1.35773e+07	9.41192e+07	1.09129e+07	1.98974e+07	7.36485e+06	1.41568e+07	7.12002e+06	7.93449e+06	2.9869e+06	3.71517e+07	1.12822e+07	3.96283e+07	7.55339e+06	4.58471e+06		P02766	1.53195e+07	1.00044e+07	5.16565e+07	4.75976e+07	1.22433e+07	9.19777e+06	2.54641e+06	58556.1	1.98984e+07	7.12196e+06	5.83129e+07
High	P23246	SFPQ	Splicing factor, proline- and glutamine-rich	32	23	195	22	707	76.1	9.44	8.95762e+06	3.69489e+07	6.40874e+06	2.67954e+06	2.49477e+07	5.60071e+06	4.94235e+06	2240	1.4726e+07	4.5491e+07	5.23513e+06	8.48154e+06	1.23879e+07	2.72981e+06	1.19282e+06	9.49565e+06	8.99747e+06	3.39642e+06	934238	1.07114e+07	4.06146e+06	5.39909e+06	4.21396e+06	9.74025e+06	1.11371e+06	4.77193e+06		P23246	5.04172e+06	1.01507e+07	5.26091e+06	3.17509e+06	8.8125e+06	7.26172e+06	8.58814e+06	58556.1	4.72495e+06	7.978e+06	3.56512e+06
High	P16152	CBR1	Carbonyl reductase [NADPH] 1	79	19	184	16	277	30.4	8.32	7.97463e+06	3.77416e+07	1.44529e+07	2.56911e+06	2.98314e+07	2.33142e+06	6.44207e+06	26763	1.64868e+07	1.3846e+08	6.09066e+06	9.22459e+06	6.9421e+06	4.01312e+06	2.1381e+06	7.80123e+06	2.14299e+06	3.04469e+06	456523	5.79667e+06	857589	1.00202e+07	7.09425e+06	7.10589e+06	1.00096e+06	1.41071e+06		P16152	4.48845e+06	1.03685e+07	1.18643e+07	3.04424e+06	1.05376e+07	3.02286e+06	1.11941e+07	699615	5.28992e+06	2.42826e+07	4.14773e+06
High	P31939	ATIC	Bifunctional purine biosynthesis protein ATIC	54	25	171	25	592	64.6	6.71	4.06243e+06	2.71539e+07	3.49983e+06	1.74435e+06	1.60077e+07	8.34778e+06	5.91956e+06	2240	1.08313e+07	7.29602e+07	3.20147e+06	5.39194e+06	9.57222e+06	1.78961e+06	302744	2.44809e+06	5.57864e+06	1.39414e+06	315865	1.66507e+07	1.66008e+06	5.35527e+06	6.81843e+06	5.82463e+06	458131	1.27326e+06		P31939	2.28651e+06	7.45982e+06	2.873e+06	2.06694e+06	5.65454e+06	1.08235e+07	1.02862e+07	58556.1	3.47532e+06	1.27954e+07	2.1802e+06
High	P19012	KRT15	Keratin, type I cytoskeletal 15	42	22	341	6	456	49.2	4.77	3.14032e+06	4.82813e+07	8.41035e+06	747859	7.35453e+06	1.39917e+07	8.93909e+06	35095	7.47709e+06	1.05714e+07	771492	6.43401e+06	2.00104e+06	1.53157e+06	891174	132121	841572	374527	357548	1.36718e+07	818299	822737	5.18186e+06	1.66296e+06	377602	143818		P19012	1.7675e+06	1.3264e+07	6.90402e+06	886166	2.59791e+06	1.81413e+07	1.55331e+07	917423	2.39908e+06	1.85396e+06	525385
High	Q05707	COL14A1	Collagen alpha-1(XIV) chain	17	29	185	29	1796	193.4	5.3	1.28016e+08	4.02516e+07	1.07225e+07	1.95309e+07	1.99694e+07	2.67722e+06	621767	11345.9	1.77719e+07	4.58437e+06	1.98244e+07	1.72235e+07	6.03506e+06	6.33628e+07	2.04778e+06	2.60915e+06	1.23638e+06	4.26159e+06	2.22257e+06	1.14603e+06	4.51365e+06	3.8967e+06	1.13753e+06	6.59862e+06	3.04389e+06	2.28765e+06		Q05707	7.20527e+07	1.10581e+07	8.80204e+06	2.31429e+07	7.05399e+06	3.4712e+06	1.08042e+06	296595	5.70224e+06	803986	1.35004e+07
High	P62805	H4C1; H4C11; H4C12; H4C13; H4C14; H4C15; H4C16; H4C2; H4C3; H4C4; H4C5; H4C6; H4C8; H4C9	Histone H4	59	15	191	15	103	11.4	11.36	3.03043e+06	2.79109e+07	1.69877e+07	675668	6.29115e+07	3.52637e+06	1.27387e+06	345064	1.79481e+07	3.32959e+08	6.19086e+06	1.37911e+07	5.02086e+06	1.81464e+06	974037	4.43652e+06	2.68232e+06	2.35778e+06	388949	6.57206e+06	1.05383e+06	6.46961e+06	4.69353e+06	5.26113e+06	1.36188e+06	1.47751e+06		P62805	1.70565e+06	7.66778e+06	1.39451e+07	800624	2.22228e+07	4.57219e+06	2.21356e+06	9.02037e+06	5.75878e+06	5.83929e+07	4.21596e+06
High	P02533	KRT14	Keratin, type I cytoskeletal 14	43	24	396	3	472	51.5	5.16	1.04539e+07	1.06054e+07	4.44681e+06	4.26351e+06	9.00764e+06	2.93621e+06	5.2328e+06	1.05788e+06	8.28547e+06	1.15456e+07	6.79804e+06	1.18684e+07	4.05693e+06	3.08991e+06	981931	1.02744e+07	1.46825e+06	548741	952214	5.58733e+06	974716	2.29204e+06	1.99842e+06	1.7996e+06	1.12683e+06	2.88949e+06		P02533	5.88391e+06	2.91355e+06	3.65037e+06	5.052e+06	3.18185e+06	3.807e+06	9.09285e+06	2.76542e+07	2.65846e+06	2.02481e+06	4.62946e+06
High	P30086	PEBP1	Phosphatidylethanolamine-binding protein 1	94	16	167	16	187	21	7.53	1.76837e+07	1.31305e+08	2.58123e+07	1.2808e+07	4.87242e+07	9.16699e+06	1.41774e+07	52936.6	5.70555e+07	1.5397e+08	3.08297e+07	2.9478e+07	4.05462e+07	1.25559e+07	3.50741e+06	7.74198e+06	1.36931e+07	3.78032e+06	1.54817e+06	2.10065e+07	3.99582e+06	5.24569e+07	1.42643e+07	2.55381e+07	2.98694e+06	7.17706e+06		P30086	9.9531e+06	3.60724e+07	2.11892e+07	1.51767e+07	1.72113e+07	1.18857e+07	2.46356e+07	1.38382e+06	1.83067e+07	2.70026e+07	2.0995e+07
High	P39019	RPS19	40S ribosomal protein S19	86	22	247	22	145	16.1	10.32	1.0927e+07	1.03052e+08	4.47031e+06	1.58424e+06	7.22454e+07	1.12273e+06	9.42654e+06	19316.7	1.87591e+07	4.96237e+08	4.66099e+06	2.7021e+07	1.56656e+07	2.89666e+06	396334	1.42596e+07	1.0847e+07	2.43378e+06	249523	2.29136e+07	2.24761e+06	1.33724e+07	1.71885e+07	2.15706e+07	750247	3.96298e+06		P39019	6.15019e+06	2.83108e+07	3.66966e+06	1.87722e+06	2.55199e+07	1.4557e+06	1.63801e+07	504960	6.019e+06	8.70278e+07	3.17413e+06
High	P08758	ANXA5	Annexin A5	50	22	463	21	320	35.9	5.05	2.09287e+07	1.22956e+08	6.75149e+07	3.06045e+07	9.24877e+07	2.5503e+07	1.55311e+07	30632.8	9.21453e+07	2.46534e+08	5.8405e+07	4.16288e+07	5.05992e+07	3.10386e+07	1.01136e+07	3.96162e+07	4.74672e+07	1.67308e+07	5.17436e+06	7.40614e+07	5.73197e+06	9.02896e+07	4.20467e+07	8.53702e+07	6.76631e+06	1.70849e+07		P08758	1.17795e+07	3.3779e+07	5.54228e+07	3.62644e+07	3.26703e+07	3.30665e+07	2.69878e+07	800776	2.95656e+07	4.3236e+07	3.97737e+07
High	Q16555	DPYSL2	Dihydropyrimidinase-related protein 2	46	24	258	19	572	62.3	6.38	1.60699e+07	5.78133e+07	6.34543e+06	6.48584e+06	3.58685e+07	771046	2.95148e+06	8739.02	1.82588e+07	1.82217e+07	1.25515e+07	1.2025e+07	5.90701e+06	4.09229e+06	2.29408e+06	1.49458e+07	2.81837e+06	3.751e+06	944858	5.01502e+06	2.03209e+06	1.12498e+07	3.16635e+06	1.75858e+07	1.27249e+06	1.58966e+06		Q16555	9.04481e+06	1.58827e+07	5.20894e+06	7.68531e+06	1.26702e+07	999717	5.12867e+06	228448	5.85849e+06	3.19564e+06	8.54759e+06
High	P61247	RPS3A	40S ribosomal protein S3a	58	21	94	21	264	29.9	9.73	1.86703e+06	1.28366e+07	3.03448e+06	531384	9.46482e+06	1.45845e+06	2.1827e+06	28378.5	3.91702e+06	1.12415e+08	1.59204e+06	4.01315e+06	2.61017e+06	1.23447e+06	369273	2.68811e+06	1.75152e+06	612701	238185	4.05809e+06	846503	3.11276e+06	2.71853e+06	4.74917e+06	107699	576228		P61247	1.05084e+06	3.52652e+06	2.49099e+06	629657	3.34335e+06	1.89098e+06	3.7928e+06	741847	1.25681e+06	1.97149e+07	1.08418e+06
High	P09429	HMGB1	High mobility group protein B1	56	20	184	7	215	24.9	5.74	1.37251e+07	6.32316e+07	4.61419e+06	1.49142e+06	4.35766e+07	1.37203e+06	4.12189e+06	340290	1.3585e+07	3.97379e+08	9.81931e+06	1.8456e+07	1.13311e+07	4.35623e+06	972441	5.35795e+06	3.01805e+06	2.05926e+06	446819	9.99792e+06	2.35413e+06	8.80055e+06	1.25659e+07	1.30356e+07	1.34439e+06	2.16619e+06		P09429	7.72508e+06	1.73712e+07	3.78777e+06	1.76724e+06	1.5393e+07	1.77893e+06	7.16246e+06	8.89556e+06	4.35887e+06	6.96905e+07	6.68694e+06
High	P06744	GPI	Glucose-6-phosphate isomerase	43	23	170	22	558	63.1	8.32	3.4072e+06	3.49292e+07	1.00139e+07	3.91278e+06	1.90202e+07	1.36766e+07	6.97934e+06	2240	3.25287e+07	2.76122e+08	4.72954e+06	3.00767e+07	1.41736e+07	3.97587e+06	1.17211e+06	3.64492e+06	8.04039e+06	1.98809e+06	697476	1.56837e+07	789991	1.09867e+07	1.24206e+07	4.83116e+06	1.68556e+06	1.59879e+06		P06744	1.91772e+06	9.59586e+06	8.22033e+06	4.6364e+06	6.71867e+06	1.77327e+07	1.21277e+07	58556.1	1.04371e+07	4.84251e+07	3.22081e+06
High	P49189	ALDH9A1	4-trimethylaminobutyraldehyde dehydrogenase	39	22	254	22	494	53.8	5.87	8.0287e+06	3.73931e+07	3.45412e+07	5.55339e+06	2.21223e+07	2.43301e+07	1.44956e+07	107126	1.7868e+07	9.11619e+07	1.24082e+07	2.08422e+07	2.4451e+07	4.13655e+06	2.76683e+06	8.93966e+06	5.01497e+06	3.77271e+06	1.05102e+06	3.62978e+07	2.10073e+06	1.00562e+07	7.04806e+06	4.8505e+06	2.40698e+06	4.56161e+06		P49189	4.51889e+06	1.02728e+07	2.83547e+07	6.58042e+06	7.81447e+06	3.15457e+07	2.51885e+07	2.80038e+06	5.73308e+06	1.59876e+07	8.44999e+06
High	P02511	CRYAB	Alpha-crystallin B chain	74	22	132	22	175	20.1	7.33	4.27956e+06	7.29014e+06	9.36369e+07	2.22941e+07	5.99806e+06	913881	618276	15070.5	2.57852e+06	1.69457e+06	3.56498e+07	1.06783e+07	9.77452e+06	1.01462e+06	8.10113e+06	8.06398e+07	3.16366e+06	2.99004e+06	1.94871e+06	859996	389827	9.02391e+06	745811	2.31172e+06	567059	1.38764e+06		P02511	2.40872e+06	2.00277e+06	7.68661e+07	2.64171e+07	2.11875e+06	1.18491e+06	1.07435e+06	393961	827340	297185	2.42775e+07
High	P01871	IGHM	Immunoglobulin heavy constant mu	40	19	170	19	453	49.4	6.77	8.51959e+06	1.95211e+07	6.82875e+06	9.99042e+06	1.13651e+07	240568	148497	25618.4	1.08811e+08	4.37809e+07	1.19865e+07	1.3824e+06	1.11061e+07	4.86177e+06	1.40076e+06	3.4713e+06	1.35193e+06	2.82817e+06	46715.3	91788.8	131209	2.34485e+06	4.17487e+06	4.77226e+06	21815.3	569921		P01871	4.79518e+06	5.3629e+06	5.60569e+06	1.1838e+07	4.01459e+06	311914	258038	669695	3.49129e+07	7.6781e+06	8.1628e+06
High	P13647	KRT5	Keratin, type II cytoskeletal 5	37	28	278	14	590	62.3	7.74	2.69738e+07	1.70185e+07	6.47867e+06	9.61146e+06	1.43577e+07	7.90128e+06	1.29364e+07	1.52439e+06	2.32622e+07	1.43306e+07	8.39347e+06	2.73217e+07	8.1296e+06	9.27012e+06	1.59293e+06	2.65465e+07	3.638e+06	2.58264e+06	2.07766e+06	1.77214e+07	1.25814e+06	4.20756e+06	3.62472e+06	3.67705e+06	5.30327e+06	1.14128e+07		P13647	1.5182e+07	4.67539e+06	5.31831e+06	1.1389e+07	5.0717e+06	1.02446e+07	2.24791e+07	3.98491e+07	7.46386e+06	2.51324e+06	5.71594e+06
High	O60664	PLIN3	Perilipin-3	64	19	187	19	434	47	5.44	1.10677e+07	3.56666e+07	6.36759e+06	5.02456e+06	1.76261e+07	2.84469e+06	3.73338e+06	169070	1.27275e+07	4.25758e+07	7.275e+06	9.97585e+06	1.05589e+07	4.24951e+06	864074	3.61031e+06	1.27165e+07	2.72391e+06	978442	1.1342e+07	1.86528e+06	7.00207e+06	4.60052e+06	1.48028e+07	1.12157e+06	1.7452e+06		O60664	6.22937e+06	9.79844e+06	5.22713e+06	5.95379e+06	6.22621e+06	3.68834e+06	6.48735e+06	4.41968e+06	4.08373e+06	7.46675e+06	4.95426e+06
High	P10253	GAA	Lysosomal alpha-glucosidase	24	20	230	20	952	105.3	6	1.48823e+07	1.78508e+07	9.86534e+06	2.74824e+06	2.07894e+07	4.26083e+06	1.04667e+07	8900.71	1.91841e+07	6.4049e+07	5.34057e+06	1.7841e+07	5.45669e+06	1.06709e+07	1.59607e+06	5.46869e+06	5.69004e+06	2.49672e+06	1.43394e+06	1.43796e+07	3.4828e+06	1.44056e+07	1.5357e+07	7.19578e+06	4.12657e+06	1.92469e+06		P10253	8.37637e+06	4.90402e+06	8.09842e+06	3.25649e+06	7.34362e+06	5.52448e+06	1.81876e+07	232674	6.15537e+06	1.12326e+07	3.63692e+06
High	P50552	VASP	Vasodilator-stimulated phosphoprotein	55	19	184	19	380	39.8	8.94	1.03231e+07	1.68902e+07	3.63351e+06	2.32891e+06	18540906	1.83798e+06	2.08554e+06	15520.3	8.14198e+06	3.89206e+07	4.04122e+06	6.08803e+06	5.94562e+06	1.75435e+06	365647	6.15438e+06	7.64726e+06	2.30835e+06	380243	4.60609e+06	1.64992e+06	6.76576e+06	4.01875e+06	6.02228e+06	386630	1.04224e+06		P50552	5.81026e+06	4.64014e+06	2.98273e+06	2.75961e+06	6.54938e+06	2.38307e+06	3.62396e+06	405718	2.61242e+06	6.82572e+06	2.75207e+06
High	P98160	HSPG2	Basement membrane-specific heparan sulfate proteoglycan core protein	9	33	133	33	4391	468.5	6.51	1.35235e+07	2.88446e+07	7.84602e+06	1.09233e+07	2.23022e+07	2.69043e+06	3.13577e+06	48681.9	7.29752e+06	2.43331e+07	1.8966e+07	1.10243e+07	5.93086e+06	9.13242e+06	4.23842e+06	1.11473e+07	6.28724e+06	2.32301e+06	1.53776e+06	5.99904e+06	1.49048e+06	1.04017e+07	3.01233e+06	9.5549e+06	1.39165e+06	1.34949e+06		P98160	7.61158e+06	7.92428e+06	6.44077e+06	1.29434e+07	7.878e+06	3.48833e+06	5.44892e+06	1.2726e+06	2.34147e+06	4.26744e+06	1.29158e+07
High	P37837	TALDO1	Transaldolase	48	21	266	21	337	37.5	6.81	1.9024e+07	8.14288e+07	2.14886e+07	1.07808e+07	5.42614e+07	1.21853e+07	1.82539e+07	30192.1	1.15995e+08	1.47805e+08	2.82853e+07	4.75356e+07	3.11364e+07	1.11068e+07	5.33416e+06	1.12982e+07	1.4588e+07	6.15499e+06	2.62757e+06	3.21423e+07	8.66932e+06	4.34119e+07	2.93933e+07	2.60617e+07	4.55444e+06	7.1607e+06		P37837	1.07075e+07	2.23704e+07	1.76399e+07	1.27746e+07	1.91673e+07	1.57991e+07	3.17191e+07	789256	3.72178e+07	2.59214e+07	1.92622e+07
High	Q00839	HNRNPU	Heterogeneous nuclear ribonucleoprotein U	26	23	188	23	825	90.5	6	1.99268e+07	5.96454e+07	1.14818e+07	4.91559e+06	4.18766e+07	6.21643e+06	1.9513e+07	248709	3.34319e+07	8.92079e+07	1.24948e+07	2.2942e+07	2.25221e+07	1.24882e+07	4.54605e+06	1.76073e+07	1.8495e+07	9.99297e+06	2.71599e+06	2.33047e+07	9.31761e+06	1.46207e+07	2.3283e+07	2.04306e+07	5.82108e+06	1.00783e+07		Q00839	1.12156e+07	1.6386e+07	9.42535e+06	5.82467e+06	1.47925e+07	8.06005e+06	3.39069e+07	6.50154e+06	1.07269e+07	1.56449e+07	8.50892e+06
High	Q13263	TRIM28	Transcription intermediary factor 1-beta	26	17	146	17	835	88.5	5.77	1.8808e+06	1.09752e+07	2.32045e+06	1.24569e+06	9.24088e+06	2.48658e+06	4.80334e+06	2240	1.00649e+07	2.42579e+07	2.98085e+06	3.87272e+06	4.20296e+06	3.63476e+06	1.84552e+06	2.85129e+06	7.83336e+06	3.4077e+06	1.20621e+06	9.71573e+06	4.64012e+06	1.00146e+07	8.49511e+06	8.14241e+06	1.36353e+06	3.85165e+06		Q13263	1.05859e+06	3.01514e+06	1.90485e+06	1.47606e+06	3.26424e+06	3.22403e+06	8.34658e+06	58556.1	3.22939e+06	4.25424e+06	2.02996e+06
High	P08865	RPSA	40S ribosomal protein SA	56	14	230	14	295	32.8	4.87	1.24156e+07	4.12159e+07	1.893e+07	8.25393e+06	3.23647e+07	4.66044e+06	1.95828e+07	2240	2.24387e+07	1.3746e+08	1.64188e+07	3.0652e+07	2.07773e+07	6.65541e+06	2.33656e+06	1.40514e+07	1.2774e+07	3.48218e+06	1.25259e+06	2.16206e+07	3.13567e+06	1.78469e+07	1.43093e+07	1.68807e+07	2.37117e+06	3.14595e+06		P08865	6.988e+06	1.1323e+07	1.55396e+07	9.78039e+06	1.14325e+07	6.04259e+06	3.40284e+07	58556.1	7.19962e+06	2.41071e+07	1.11812e+07
High	P23142	FBLN1	Fibulin-1	30	16	126	16	703	77.2	5.22	1.03303e+07	3.86834e+07	2.67601e+06	4.15605e+06	2.78211e+07	2.01378e+06	187889	334485	6.78432e+06	661161	6.87131e+06	3.85139e+06	462358	1.19798e+07	935023	1.83403e+06	2.24601e+06	3.93752e+06	2.56639e+06	2.81155e+06	1.94534e+06	1.1927e+07	307855	2.64375e+07	1.20199e+06	306840		P23142	5.81432e+06	1.06272e+07	2.19673e+06	4.92466e+06	9.8275e+06	2.61102e+06	326488	8.74382e+06	2.1768e+06	115951	4.67935e+06
High	Q96AE4	FUBP1	Far upstream element-binding protein 1	35	22	232	16	644	67.5	7.61	1.26536e+07	3.28574e+07	1.14823e+07	2.61168e+06	2.00863e+07	1.91332e+06	2.4883e+06	2240	1.01377e+07	1.52975e+07	8.61317e+06	5.1639e+06	1.0216e+07	4.43617e+06	916934	1.29785e+07	4.39156e+06	2.2078e+06	330926	5.10846e+06	2.34975e+06	6.94801e+06	1.90917e+06	9.01231e+06	259346	2.01872e+06		Q96AE4	7.122e+06	9.02669e+06	9.42578e+06	3.09468e+06	7.09527e+06	2.48075e+06	4.32382e+06	58556.1	3.25276e+06	2.68281e+06	5.86556e+06
High	P01860	IGHG3	Immunoglobulin heavy constant gamma 3	52	19	228	7	377	41.3	7.9	3.05651e+07	7.42916e+07	3.94108e+07	5.05896e+07	4.99884e+07	4.12733e+06	3.60893e+06	87441.8	1.85851e+08	1.30173e+08	9.64643e+07	1.76461e+07	1.9129e+07	2.30437e+07	4.84948e+06	1.34259e+07	7.35874e+06	1.07422e+07	1.92359e+06	9.73448e+06	2.83915e+06	1.58073e+07	1.33984e+07	2.30666e+07	1.89009e+06	2.13368e+06		P01860	1.72033e+07	2.04096e+07	3.23522e+07	5.99456e+07	1.76579e+07	5.35138e+06	6.27109e+06	2.28583e+06	5.96317e+07	2.28292e+07	6.56921e+07
High	P26583	HMGB2	High mobility group protein B2	50	18	120	11	209	24	7.81	5.50134e+06	1.37708e+07	3.47341e+06	600134	1.22096e+07	438375	966800	108563	6.48429e+06	1.18961e+08	2.95641e+06	4.3496e+06	7.53441e+06	1.2078e+06	268521	3.02686e+06	1.08094e+06	395421	127162	3.48345e+06	1.11175e+06	3.70139e+06	3.53125e+06	2.97923e+06	169047	1.53745e+06		P26583	3.09638e+06	3.78315e+06	2.85131e+06	711122	4.3129e+06	568385	1.67997e+06	2.83796e+06	2.08053e+06	2.08628e+07	2.01331e+06
High	P40121	CAPG	Macrophage-capping protein	52	16	267	16	348	38.5	6.19	2.48924e+07	8.58051e+07	1.74768e+07	7.68283e+06	4.14586e+07	6.74325e+06	1.41117e+07	2240	5.65515e+07	5.83668e+07	2.39729e+07	1.20251e+07	6.67665e+07	7.67691e+06	5.16713e+06	1.65048e+07	1.15282e+07	9.99278e+06	2.64624e+06	2.87328e+07	1.24833e+07	2.71009e+07	1.70265e+07	5.39964e+07	3.33416e+06	1.5428e+07		P40121	1.40105e+07	2.35727e+07	1.43467e+07	9.10367e+06	1.46448e+07	8.7431e+06	2.45214e+07	58556.1	1.8145e+07	1.02361e+07	1.63255e+07
High	P00441	SOD1	Superoxide dismutase [Cu-Zn]	71	7	116	7	154	15.9	6.13	5.49187e+06	2.00066e+07	3.7522e+06	2.92488e+06	1.46384e+07	4.84521e+06	5.10264e+06	2240	1.06647e+07	5.6224e+07	7.70939e+06	8.75048e+06	7.12583e+06	1.11977e+07	1.45455e+06	3.50397e+06	2.66879e+06	2.02675e+06	812481	9.33608e+06	1.51036e+06	9.08646e+06	1.49403e+07	7.36531e+06	2.76518e+06	2.52165e+06		P00441	3.09106e+06	5.49628e+06	3.08017e+06	3.46581e+06	5.17084e+06	6.28216e+06	8.86666e+06	58556.1	3.42187e+06	9.86031e+06	5.25008e+06
High	O95865	DDAH2	N(G),N(G)-dimethylarginine dimethylaminohydrolase 2	67	18	270	17	285	29.6	6.01	1.81926e+07	5.14725e+07	9.10569e+06	1.3873e+07	2.88581e+07	6.68827e+06	7.92955e+06	2240	1.85306e+07	3.75171e+07	2.20266e+07	1.63262e+07	1.91014e+07	1.27805e+07	5.54003e+06	4.8939e+06	7.14462e+06	7.67008e+06	3.77056e+06	1.30631e+07	5.42893e+06	2.89838e+07	1.17279e+07	1.81969e+07	4.6997e+06	5.33617e+06		O95865	1.02395e+07	1.41407e+07	7.47482e+06	1.64387e+07	1.01938e+07	8.67182e+06	1.37789e+07	58556.1	5.9457e+06	6.57958e+06	1.50001e+07
High	P31947	SFN	14-3-3 protein sigma	44	15	195	11	248	27.8	4.74	5.57211e+06	1.56157e+07	9.47802e+06	3.70056e+06	8.73157e+06	5.11506e+06	4.33361e+06	28085.7	1.70402e+07	2.01177e+07	1.82859e+06	4.4493e+06	7.35524e+06	594285	1.16467e+06	736549	1.05649e+07	294234	548152	6.94484e+06	2.6979e+06	7.67182e+06	5.37536e+06	3.61638e+06	892021	2.52403e+06		P31947	3.13622e+06	4.29e+06	7.78047e+06	4.38493e+06	3.08433e+06	6.63205e+06	7.53036e+06	734190	5.46747e+06	3.52816e+06	1.24527e+06
High	O95336	PGLS	6-phosphogluconolactonase	71	19	270	19	258	27.5	6.05	9.6037e+06	4.27944e+07	1.06957e+07	8.52432e+06	2.56702e+07	6.06134e+06	1.39599e+07	38081.9	2.8117e+07	6.27518e+07	1.63231e+07	1.32736e+07	1.38259e+07	1.08396e+07	3.61083e+06	5.03395e+06	9.12094e+06	3.70546e+06	1.53655e+06	2.69319e+07	3.22269e+06	2.85416e+07	1.64595e+07	1.87319e+07	2.92026e+06	3.17079e+06		O95336	5.40536e+06	1.17566e+07	8.78005e+06	1.01008e+07	9.06772e+06	7.85897e+06	2.42575e+07	995502	9.02156e+06	1.10051e+07	1.1116e+07
High	P13611	VCAN	Versican core protein	6	20	245	20	3396	372.6	4.51	6.07892e+07	1.54765e+08	9.13373e+06	8.27006e+06	9.69365e+07	1.04217e+07	199713	37709.1	1.21588e+07	1.48086e+06	2.00356e+07	2.0381e+07	5.90527e+06	6.4556e+07	3.05455e+06	6.46538e+06	6.59156e+06	7.22968e+06	1.17068e+07	6.9505e+06	1.01125e+07	5.05127e+07	1.18938e+06	3.04275e+07	5.27737e+06	3.55036e+06		P13611	3.42147e+07	4.25175e+07	7.49785e+06	9.7995e+06	3.42418e+07	1.35125e+07	347033	985758	3.90124e+06	259706	1.36442e+07
High	O15231	ZNF185	Zinc finger protein 185	41	21	55	21	689	73.5	7.01	2.53234e+06	3.75109e+06	1.49248e+06	830011	833095	153198	798958	47933.8	1.04993e+07	3.1878e+07	1.05961e+06	1.00021e+06	1.802e+06	4.414e+06	275340	834848	660676	450328	132724	1.19127e+06	214990	7.55077e+06	6.59318e+06	1.19476e+06	152349	390742		O15231	1.42531e+06	1.03051e+06	1.22517e+06	983511	294282	198633	1.38832e+06	1.25304e+06	3.36879e+06	5.59062e+06	721590
High	P00918	CA2	Carbonic anhydrase 2	62	18	89	18	260	29.2	7.4	1.29704e+06	2.39157e+06	7.93678e+06	140552	1.11269e+06	368665	208765	17950.1	5.53063e+06	2.71491e+08	681816	6.32896e+06	639327	5.41356e+07	254538	2.45594e+06	204266	228563	83006.8	247138	52429.5	633654	2.52564e+07	1.33442e+07	679691	76827.7		P00918	730027	657020	6.51527e+06	166545	393045	478000	362763	469236	1.77455e+06	4.76128e+07	464316
High	P10636	MAPT	Microtubule-associated protein tau	28	20	67	20	758	78.9	6.71	468112	1.32702e+07	43992	260636	1.70316e+06	515372	435362	11430.8	7.20225e+06	5.71481e+07	608394	854126	3.21367e+06	677728	119071	14958.4	2.08538e+06	236316	98596.4	3.00688e+06	646482	1.58008e+06	2.46772e+06	1.7216e+06	272558	249407		P10636	263473	3.64564e+06	36112.9	308837	601624	668216	756513	298813	2.3109e+06	1.00224e+07	414316
High	Q15661	TPSAB1	Tryptase alpha/beta-1	39	13	178	9	275	30.5	7.11	1.82872e+07	1.07295e+08	3.13791e+06	4.19454e+07	7.11361e+07	3.16819e+06	1.91958e+06	20275.7	1.47954e+07	1.95239e+06	9.16057e+07	3.2835e+07	1.5666e+07	1.97876e+07	2.7503e+06	414850	1.17651e+06	7.88281e+06	1.27634e+06	1.49892e+06	2.05577e+06	3.23513e+07	893178	4.15007e+07	2.98605e+06	2.82523e+06		Q15661	1.02928e+07	2.94764e+07	2.5759e+06	4.97027e+07	2.51281e+07	4.10779e+06	3.33558e+06	530031	4.74721e+06	342401	6.23834e+07
High	P15311	EZR	Ezrin	37	25	250	18	586	69.4	6.27	1.64175e+07	4.35589e+07	5.12269e+06	1.67432e+06	3.95772e+07	3.25166e+07	4.38603e+06	5906.66	3.66564e+07	6.84476e+07	3.90303e+06	1.12479e+07	7.70278e+06	9.5679e+06	298394	9.43072e+06	7.823e+06	1.65443e+06	527587	1.33718e+07	792298	7.96691e+06	8.25187e+06	9.72141e+06	1.1882e+06	1.51735e+06		P15311	9.24043e+06	1.19666e+07	4.2052e+06	1.98396e+06	1.39802e+07	4.21601e+07	7.62143e+06	154407	1.17615e+07	1.2004e+07	2.65796e+06
High	P15924	DSP	Desmoplakin	12	33	110	33	2871	331.6	6.81	9.79878e+06	1.60193e+07	6.13566e+06	2.01095e+06	9.72355e+06	7.28493e+06	8.25593e+06	122203	9.36993e+06	5.45034e+07	3.81825e+06	1.14692e+07	7.30793e+06	3.27258e+06	1.67185e+06	7.53334e+06	4.38922e+06	2.10084e+06	2.29684e+06	8.02283e+06	2.37946e+06	3.73741e+06	4.66431e+06	5.45393e+06	1.53455e+06	3.58026e+06		P15924	5.51516e+06	4.40089e+06	5.03674e+06	2.38285e+06	3.43474e+06	9.44544e+06	1.4346e+07	3.19453e+06	3.00642e+06	9.55855e+06	2.60022e+06
High	Q08380	LGALS3BP	Galectin-3-binding protein	36	18	172	18	585	65.3	5.27	4.75985e+06	6.34308e+06	1.20599e+06	5.71608e+06	3.29123e+07	6.9436e+07	1.50207e+07	112719	6.47292e+07	3.79611e+07	6.85654e+06	8.50101e+06	7.73286e+06	2.34382e+07	612687	921908	2.94778e+06	715900	1.34973e+06	1.43943e+07	765782	2.41993e+07	9.46663e+06	7.48065e+06	1.58639e+06	2.354e+06		Q08380	2.67904e+06	1.74259e+06	989996	6.7732e+06	1.16259e+07	9.00288e+07	2.6101e+07	2.9466e+06	2.07689e+07	6.65746e+06	4.6693e+06
High	P07108	DBI	Acyl-CoA-binding protein	95	12	219	12	87	10	6.57	2.45615e+07	1.13264e+08	6.06575e+07	2.20108e+07	8.80435e+07	2.12371e+07	2.58021e+07	2240	2.61154e+07	2.15655e+08	3.58735e+07	1.61701e+07	2.3307e+07	1.48263e+08	2.73246e+07	2.31052e+07	4.65866e+07	2.9752e+07	1.69245e+07	4.69303e+07	2.73679e+07	5.03387e+07	1.10383e+08	4.60827e+07	2.98873e+07	1.705e+07		P07108	1.38243e+07	3.11164e+07	4.97935e+07	2.60814e+07	3.11004e+07	2.75355e+07	4.48354e+07	58556.1	8.37935e+06	3.78207e+07	2.44298e+07
High	P09104	ENO2	Gamma-enolase	34	13	148	7	434	47.2	5.03	3.7942e+06	2.13271e+07	4.87982e+06	2.24793e+06	1.92973e+07	2.00831e+06	3.39967e+06	2240	1.95307e+07	7.78844e+07	6.73417e+06	7.94681e+06	6.36434e+06	2.33685e+06	1.36197e+06	7971893	1.21668e+07	2.94025e+06	389451	1.15514e+07	2.17232e+06	1.38669e+07	9.18462e+06	1.07713e+07	699593	1.1792e+06		P09104	2.13553e+06	5.85906e+06	4.00583e+06	2.66366e+06	6.81657e+06	2.60392e+06	5.90749e+06	58556.1	6.26659e+06	1.3659e+07	4.58596e+06
High	P19338	NCL	Nucleolin	33	22	129	22	710	76.6	4.7	3.88562e+07	4.43732e+07	1.38724e+07	4.62036e+06	2.99365e+07	6.24762e+06	4.61285e+06	28132.7	1.64718e+07	8.9791e+07	9.55414e+06	1.59945e+07	1.87035e+07	1.7787e+07	1.7602e+06	1.19286e+07	1.40254e+07	5.36396e+06	1.67161e+06	1.00713e+07	6.28979e+06	8.60115e+06	1.01531e+07	1.49458e+07	1.3923e+06	6.00673e+06		P19338	2.18699e+07	1.21904e+07	1.13878e+07	5.47483e+06	1.05748e+07	8.10049e+06	8.01558e+06	735420	5.2851e+06	1.57471e+07	6.50635e+06
High	Q15233	NONO	Non-POU domain-containing octamer-binding protein	41	20	175	19	471	54.2	8.95	7.68681e+06	2.85754e+07	7.15998e+06	2.01327e+06	1.71978e+07	2.3014e+06	4.31516e+06	6673.1	1.3817e+07	3.2733e+07	4.14609e+06	8.65486e+06	1.12829e+07	2.3136e+06	840336	8.05565e+06	7.10101e+06	2.28506e+06	687952	8.18061e+06	2.81752e+06	5.21019e+06	2.84246e+06	7.67354e+06	825440	2.46982e+06		Q15233	4.32646e+06	7.85034e+06	5.8776e+06	2.38561e+06	6.07492e+06	2.98393e+06	7.49828e+06	174442	4.4333e+06	5.74058e+06	2.82348e+06
High	Q8WU39	MZB1	Marginal zone B- and B1-cell-specific protein	65	13	124	13	189	20.7	5.57	1.37925e+07	3.38899e+07	8.33127e+06	4.82686e+06	7.01317e+07	1.14761e+07	7.57183e+06	973913	4.7239e+06	2.2828e+07	3.71405e+07	2.04445e+07	5.50582e+06	1.60007e+07	2.40357e+06	5.88153e+06	2.46869e+06	7.50202e+06	1.38015e+06	1.72528e+07	716745	8.88956e+06	3.10993e+06	3.60893e+07	2.27434e+06	5.67884e+06		Q8WU39	7.76299e+06	9.31036e+06	6.83911e+06	5.71952e+06	2.47733e+07	1.48796e+07	1.31573e+07	2.54592e+07	1.5157e+06	4.00347e+06	2.52926e+07
High	Q05639	EEF1A2	Elongation factor 1-alpha 2	31	15	204	5	463	50.4	9.03	7220	33873.4	6960	701517	169756	82115.1	16716.1	2240	3.87634e+06	4.0498e+06	8980	6530	28742.7	8760	3450	7400	4.91391e+06	5130	3560	814062	24209.6	2.56788e+06	385611	131870	3340	15707.6		Q05639	4063.72	9305.83	5713.44	831254	59964.4	106468	29046.9	58556.1	1.24376e+06	710236	6115.37
High	P08779	KRT16	Keratin, type I cytoskeletal 16	29	19	336	2	473	51.2	5.05	495445	344153	129196	160185	316852	43170.4	197010	69740.8	201817	785911	29217.8	564808	196764	554250	62366.7	468918	467685	344691	256250	289082	4340	89630	196477	581624	184701	247157		P08779	278857	94546.9	106056	189809	111925	55973.5	342337	1.8231e+06	64754.7	137830	19897.3
High	Q01518	CAP1	Adenylyl cyclase-associated protein 1	37	17	167	17	475	51.9	8.06	1.25474e+07	3.88785e+07	7.15045e+06	7.81287e+06	3.99627e+07	4.33776e+06	8.40664e+06	2240	2.23907e+07	7.24622e+07	1.64691e+07	2.00679e+07	1.33728e+07	5.99122e+06	1.92542e+06	8.82278e+06	1.67074e+07	7.62181e+06	3.51784e+06	1.63588e+07	3.97298e+06	1.26384e+07	1.20596e+07	2.13721e+07	3.74204e+06	4.6012e+06		Q01518	7.06223e+06	1.06809e+07	5.86977e+06	9.25776e+06	1.41164e+07	5.62422e+06	1.46079e+07	58556.1	7.18424e+06	1.27081e+07	1.12155e+07
High	Q9BUF5	TUBB6	Tubulin beta-6 chain	28	13	282	4	446	49.8	4.88	1.70272e+06	4.38426e+06	1.42925e+06	745668	4.55966e+06	269831	203826	2240	472199	654752	1.70693e+06	348372	490281	366002	450840	1.91501e+06	1.01544e+06	874329	356432	445940	402274	2.18095e+06	294332	3.58848e+06	41967.5	163234		Q9BUF5	958363	1.20446e+06	1.17326e+06	883570	1.61065e+06	349856	354180	58556.1	151509	114827	1.16242e+06
High	Q9UK76	JPT1	Jupiter microtubule associated homolog 1	54	9	159	9	154	16	5.6	9.97915e+06	1.03564e+07	4.93246e+06	1.48131e+07	1.06434e+07	2.84294e+06	4.67819e+06	22659.1	1.24605e+07	2.80371e+07	5.23337e+06	4.23409e+06	3.1863e+06	1.34665e+07	2.8224e+06	1.07072e+07	4.79253e+07	4.48404e+06	3.28564e+06	6.71587e+06	8.17768e+06	1.38588e+07	1.36919e+07	1.19391e+07	2.20006e+06	2.08436e+06		Q9UK76	5.61668e+06	2.84515e+06	4.04904e+06	1.75526e+07	3.75968e+06	3.68607e+06	8.12911e+06	592334	3.99806e+06	4.91702e+06	3.56392e+06
High	P78371	CCT2	T-complex protein 1 subunit beta	53	21	148	21	535	57.5	6.46	4.71193e+06	1.44524e+07	6.78423e+06	1.92113e+06	1.01171e+07	2.75123e+06	4.78641e+06	2240	9.66795e+06	4.32667e+07	3.06141e+06	9.29651e+06	6.34798e+06	3.13233e+06	293866	5.11083e+06	2.74276e+06	1.36051e+06	278468	9.87299e+06	455851	6.71303e+06	4.63471e+06	4.65246e+06	1.03726e+06	904624		P78371	2.65207e+06	3.97041e+06	5.56915e+06	2.27642e+06	3.57376e+06	3.56717e+06	8.31717e+06	58556.1	3.10204e+06	7.58792e+06	2.08482e+06
High	P62328	TMSB4X	Thymosin beta-4	84	6	573	6	44	5.1	5.06	2.65225e+08	4.20718e+08	6.09459e+07	1.60011e+08	4.8414e+08	3.52744e+07	1.20499e+08	445579	1.25102e+08	2.61179e+08	2.91472e+08	1.05487e+08	1.04984e+08	2.17442e+08	8.56676e+07	1.46959e+08	2.7037e+08	1.21572e+08	4.3651e+07	1.90172e+08	9.36012e+07	2.47569e+08	2.33462e+08	4.33421e+08	6.35405e+07	6.61113e+07		P62328	1.49279e+08	1.15581e+08	5.00303e+07	1.89603e+08	1.71017e+08	4.57358e+07	2.09387e+08	1.16479e+07	4.014e+07	4.58044e+07	1.98492e+08
High	P01857	IGHG1	Immunoglobulin heavy constant gamma 1	61	18	193	8	330	36.1	8.19	5.87712e+06	1.76226e+07	1.38452e+07	8.38568e+06	1.72292e+07	1.35152e+06	1.30591e+06	81080.6	7.11545e+07	4.3665e+07	2.09371e+07	3.93531e+06	4.31495e+06	6.58325e+06	1.03074e+06	5.0404e+06	1.53785e+06	2.6613e+06	352068	2.56388e+06	444570	7.91302e+06	3.46943e+06	7.23384e+06	411596	638723		P01857	3.30789e+06	4.84134e+06	1.13655e+07	9.93651e+06	6.08604e+06	1.75234e+06	2.26923e+06	2.11954e+06	2.28305e+07	7.65778e+06	1.42581e+07
High	P07858	CTSB	Cathepsin B	32	11	108	11	339	37.8	6.3	7.67926e+06	3.17433e+07	7.29709e+06	8.22653e+06	3.21483e+07	8.88278e+06	4.63736e+06	32433.1	3.64168e+07	89363977	8.35799e+06	8.78276e+06	3.20498e+06	1.8501e+07	1.99593e+06	8.69496e+06	6.9635e+06	2.36494e+06	1.81046e+06	6.28456e+06	3.97647e+06	2.4731e+07	1.14405e+07	2.40904e+07	1.66919e+06	1.35167e+06		P07858	4.32221e+06	8.72063e+06	5.99015e+06	9.74793e+06	1.1356e+07	1.15172e+07	8.05816e+06	847836	1.16846e+07	1.56723e+07	5.69178e+06
High	Q92841	DDX17	Probable ATP-dependent RNA helicase DDX17	37	26	154	18	729	80.2	8.27	7.01524e+06	4.10837e+07	5.2435e+06	831088	2.36388e+07	3.66275e+06	3.16636e+06	6319.22	1.2003e+07	4.24096e+07	2.22241e+06	6.05443e+06	6.50227e+06	2.00691e+06	449449	6.26019e+06	4.75653e+06	1.17047e+06	172443	7.42534e+06	2.116e+06	4.98116e+06	3.01396e+06	8.50294e+06	145557	1.12883e+06		Q92841	3.94847e+06	1.12867e+07	4.30437e+06	984787	8.35016e+06	4.74902e+06	5.50207e+06	165191	3.85127e+06	7.4376e+06	1.51346e+06
High	O14558	HSPB6	Heat shock protein beta-6	85	14	112	14	160	17.1	6.4	3.67724e+06	1.28297e+07	1.1669e+07	2.51693e+07	1.05899e+07	2.58072e+06	540942	13071.4	5.98109e+06	1.04705e+06	3.98572e+07	6.6712e+06	8.00082e+06	7.2615e+06	1.49086e+07	1.21036e+06	1.53848e+06	2.3427e+06	3.31224e+06	748952	1.19024e+06	4.42369e+07	821195	4.0461e+06	716665	1.8007e+06		O14558	2.0697e+06	3.52461e+06	9.57907e+06	2.98241e+07	3.74076e+06	3.34609e+06	939974	341701	1.91908e+06	183627	2.71427e+07
High	P30041	PRDX6	Peroxiredoxin-6	76	18	161	18	224	25	6.38	1.54132e+07	4.58493e+07	2.00589e+07	1.08658e+07	3.18256e+07	8.77538e+06	7.87794e+06	31606.9	2.11436e+07	1.04375e+08	1.57353e+07	1.68638e+07	2.11866e+07	9.47926e+06	6.22251e+06	1.04083e+07	1.17e+07	5.80834e+06	1.88594e+06	1.98286e+07	4.01923e+06	2.03231e+07	1.83848e+07	1.43376e+07	3.32564e+06	5.484e+06		P30041	8.6752e+06	1.25959e+07	1.64663e+07	1.28753e+07	1.1242e+07	1.13779e+07	1.36892e+07	826240	6.7841e+06	1.83048e+07	1.07157e+07
High	P10909	CLU	Clusterin	36	20	201	20	449	52.5	6.27	2.73064e+07	2.26007e+07	1.61498e+07	7.23471e+06	1.92456e+07	9.01515e+06	4.19383e+06	42919.6	4.0046e+07	7.57811e+06	9.33912e+06	8.45424e+06	1.37655e+07	1.66732e+07	1.9488e+06	6.25153e+06	4.15346e+06	3.38676e+06	770235	3.56382e+06	1.00649e+06	1.74701e+07	2.79256e+06	6.61613e+06	844523	2.84899e+06		P10909	1.53692e+07	6.20893e+06	1.32573e+07	8.57268e+06	6.79829e+06	1.16888e+07	7.28745e+06	1.12197e+06	1.28491e+07	1.32902e+06	6.35993e+06
High	P02765	AHSG	Alpha-2-HS-glycoprotein	25	12	225	12	367	39.3	5.72	2.32212e+07	4.0358e+07	3.75916e+07	3.04073e+07	2.32623e+07	3.02861e+06	859438	96220.3	58083805	1.21998e+07	3.73537e+07	1.25198e+07	8.4796e+06	4.81881e+07	8.27198e+06	8.38467e+06	7.39564e+06	5.91322e+06	2.67708e+06	3.63054e+06	1.93398e+06	1.72579e+07	5.29763e+06	1.25584e+07	2.68063e+06	3.41067e+06		P02765	1.30699e+07	1.10873e+07	3.08588e+07	3.60308e+07	8.21715e+06	3.92682e+06	1.49341e+06	2.51531e+06	1.86367e+07	2.13955e+06	2.54378e+07
High	Q13938	CAPS	Calcyphosin	40	16	212	16	275	30.2	6.04	5.10489e+06	5.25128e+06	4.21696e+07	9.86216e+06	1.95684e+07	1.71728e+06	2.08077e+07	205775	4.75408e+07	118789	1.56558e+07	2.75892e+06	8.70524e+06	6.93015e+06	133587	4.04384e+07	3.84085e+07	496768	2.81262e+06	1.76014e+07	5.127e+06	4.38373e+07	592610	4.46049e+07	224110	4.64206e+06		Q13938	2.87324e+06	1.44265e+06	3.46168e+07	1.1686e+07	6.91234e+06	2.22658e+06	3.61568e+07	5.37918e+06	1.52538e+07	20832.6	1.06616e+07
High	Q02252	ALDH6A1	Methylmalonate-semialdehyde dehydrogenase [acylating], mitochondrial	42	21	77	21	535	57.8	8.5	1.17134e+06	1.14951e+07	4.42429e+06	591961	4.55302e+06	4.25696e+06	2.61762e+06	2240	2.14915e+06	7.75491e+07	2.00757e+06	7.72445e+06	1.87316e+06	1.22662e+06	446110	313416	1.72671e+06	293425	124345	6.07078e+06	328067	2.41421e+06	5.62561e+06	1.7189e+06	337961	130642		Q02252	659281	3.15797e+06	3.63188e+06	701437	1.60831e+06	5.51945e+06	4.54853e+06	58556.1	689573	1.36002e+07	1.36715e+06
High	P61981	YWHAG	14-3-3 protein gamma	39	14	305	6	247	28.3	4.89	4.1456e+06	1.06798e+07	2.07868e+06	2.50074e+06	5.57126e+06	2.66145e+06	1.64424e+06	20783.3	6.09112e+06	1.01317e+07	3.68921e+06	2.82569e+06	4.17227e+06	2.28504e+06	1.1722e+06	2.05591e+06	4.51135e+06	1.84063e+06	2.32291e+06	4.20331e+06	1.91609e+06	4.88911e+06	2.62709e+06	3.15478e+06	1.75392e+06	1.5061e+06		P61981	2.33332e+06	2.93398e+06	1.70638e+06	2.96323e+06	1.96799e+06	3.45077e+06	2.85713e+06	543298	1.95438e+06	1.77685e+06	2.51234e+06
High	P0DOY3	IGLC3	Immunoglobulin lambda constant 3	77	11	229	1	106	11.3	7.24	5.23522e+07	1.54101e+08	7.67153e+07	1.15551e+08	1.03708e+08	7.91658e+06	5.41935e+06	24198.3	2.33514e+08	1.74307e+08	2.12831e+08	2.89773e+07	2.51209e+07	8.83569e+07	1.97093e+07	1.73054e+07	1.16937e+07	1.88419e+07	4.45573e+06	1.8939e+07	5.72295e+06	3.95755e+07	3.77018e+07	7.39655e+07	7.42641e+06	4.75511e+06		P0DOY3	2.9466e+07	4.23352e+07	6.29753e+07	1.36921e+08	3.66336e+07	1.02644e+07	9.417e+06	632571	7.49247e+07	3.05692e+07	1.44938e+08
High	Q9H910	JPT2	Jupiter microtubule associated homolog 2	86	17	204	17	190	20.1	9.26	7.80761e+06	2.59527e+07	2.97576e+06	2.64939e+06	1.82186e+07	4.33582e+06	5.66945e+06	14862.8	1.14107e+07	6.44504e+07	7.97448e+06	1.26215e+07	1.31218e+07	7.36462e+06	1.83676e+06	4.35583e+06	7.61088e+06	3.11295e+06	1.80378e+06	1.60368e+07	8.71283e+06	8.95696e+06	6.44907e+06	1.25206e+07	2.36852e+06	4.77103e+06		Q9H910	4.39445e+06	7.12983e+06	2.44279e+06	3.13936e+06	6.43552e+06	5.6217e+06	9.85159e+06	388529	3.66122e+06	1.1303e+07	5.43061e+06
High	Q13228	SELENBP1	Methanethiol oxidase	40	17	249	17	472	52.4	6.37	8.66421e+06	3.24463e+07	3.24334e+07	2.98519e+06	3.6673e+07	1.49052e+07	1.15452e+07	2240	1.6944e+07	1.44922e+08	5.93292e+06	1.62951e+07	1.3656e+07	1.71578e+07	2.91754e+06	2.25608e+06	5.81594e+06	4.94235e+06	985044	4.89555e+07	2.49203e+06	1.20796e+07	1.46921e+07	4.97047e+06	2.79311e+06	2.35854e+06		Q13228	4.87658e+06	8.91376e+06	2.66245e+07	3.53727e+06	1.29543e+07	1.93257e+07	2.00616e+07	58556.1	5.43661e+06	2.54158e+07	4.04031e+06
High	P62701	RPS4X	40S ribosomal protein S4, X isoform	63	19	95	8	263	29.6	10.15	3.68526e+06	2.01795e+07	2.3257e+06	881749	1.60701e+07	1.52507e+06	3.93945e+06	7312.8	1.27605e+07	1.76081e+08	1.62505e+06	8.6003e+06	6.91027e+06	2.09899e+06	398557	5.28389e+06	4.26376e+06	1.60573e+06	205212	6.67226e+06	1.01895e+06	3.23191e+06	4.81243e+06	5.38441e+06	488267	1.78439e+06		P62701	2.07422e+06	5.54378e+06	1.90916e+06	1.04482e+06	5.67659e+06	1.97736e+06	6.84544e+06	191165	4.0943e+06	3.08803e+07	1.10666e+06
High	Q01130	SRSF2	Serine/arginine-rich splicing factor 2	32	9	76	7	221	25.5	11.85	3.39621e+06	2.91478e+07	1.31922e+06	583450	1.71465e+07	1.00887e+06	3.55941e+06	89448.4	3.73901e+06	1.05867e+08	1.05745e+06	5.32785e+06	7.07628e+06	1.4891e+06	433192	3.09988e+06	3.36295e+06	1.408e+06	44880.6	8.03415e+06	1.88031e+06	2.93272e+06	5.93925e+06	4.77592e+06	697618	2.52362e+06		Q01130	1.91153e+06	8.00759e+06	1.08294e+06	691352	6.05681e+06	1.30808e+06	6.18504e+06	2.33828e+06	1.19969e+06	1.85665e+07	720124
High	P12532	CKMT1A; CKMT1B	Creatine kinase U-type, mitochondrial	33	14	32	13	417	47	8.34	836157	3.09602e+06	912469	240537	3.54066e+06	387749	251483	3139.66	1.85638e+06	4.33722e+07	420871	480006	688609	8760	35774.6	156686	1.19597e+06	79844.8	151868	990452	535629	1.04105e+06	2.2e+06	737774	3340	122544		P12532	470624	850549	749042	285021	1.2507e+06	502745	436993	82074.1	595633	7.60641e+06	286613
High	Q00688	FKBP3	Peptidyl-prolyl cis-trans isomerase FKBP3	72	23	163	23	224	25.2	9.28	9.24811e+06	2.55333e+07	4.25339e+06	1.86755e+06	1.95999e+07	2.25689e+06	4.92512e+06	2240	9.69555e+06	9.95952e+07	3.27756e+06	1.05737e+07	1.26985e+07	4.48666e+06	718202	3.12614e+06	4.96805e+06	2.32321e+06	659916	6.6011e+06	1.70828e+06	9.68104e+06	6.32975e+06	7.01186e+06	782393	3.53685e+06		Q00688	5.20522e+06	7.01461e+06	3.49159e+06	2.21293e+06	6.92346e+06	2.92622e+06	8.55819e+06	58556.1	3.1109e+06	1.74666e+07	2.23201e+06
High	P61586	RHOA	Transforming protein RhoA	43	13	216	6	193	21.8	6.1	1.35428e+07	4.41487e+07	1.04487e+07	8.10558e+06	4.0542e+07	6.43468e+06	5.34635e+06	2240	1.8971e+07	1.07928e+08	1.56177e+07	1.2555e+07	6.71104e+06	6.57536e+06	1.70559e+06	4.71458e+06	1.02718e+07	2.562e+06	612944	9.69015e+06	1.59835e+06	1.72382e+07	1.07695e+07	1.39127e+07	1.33572e+06	1.31533e+06		P61586	7.62247e+06	1.21287e+07	8.57731e+06	9.6046e+06	1.4321e+07	8.34302e+06	9.29015e+06	58556.1	6.08701e+06	1.8928e+07	1.06356e+07
High	Q86YZ3	HRNR	Hornerin	19	15	154	15	2850	282.2	10.04	1.43365e+07	1.72285e+06	1.61718e+06	2.14331e+06	2.8163e+06	4.01e+06	2.82631e+06	2.00368e+06	1.91984e+06	8.60951e+06	1.47369e+06	5.36498e+06	1.33487e+06	6.46204e+06	1.5132e+06	1.77055e+06	1.64987e+06	1.44995e+06	1.85481e+06	6.1722e+06	1.09912e+06	2.38037e+06	2.99068e+06	3.42271e+06	2.30416e+06	4.10448e+06		Q86YZ3	8.06919e+06	473307	1.32753e+06	2.53969e+06	994827	5.19926e+06	4.91118e+06	5.23784e+07	615996	1.5099e+06	1.00358e+06
High	Q15365	PCBP1	Poly(rC)-binding protein 1	53	14	171	11	356	37.5	7.09	1.34431e+07	4.26441e+07	2.0711e+07	4.95168e+06	2.50161e+07	6.76829e+06	7.81724e+06	15380.3	2.36017e+07	59986952	1.11093e+07	9.47033e+06	1.27145e+07	5.68772e+06	1.68313e+06	1.20168e+07	5.21012e+06	1.43024e+06	373508	1.54467e+07	2.0301e+06	1.81673e+07	7.28404e+06	1.48331e+07	762447	2.92997e+06		Q15365	7.56632e+06	1.17153e+07	1.70016e+07	5.86743e+06	8.83668e+06	8.77558e+06	1.35837e+07	402059	7.57279e+06	1.05202e+07	7.56539e+06
High	P98164	LRP2	Low-density lipoprotein receptor-related protein 2	6	20	26	20	4655	521.6	5.08	7220	795628	175635	141994	342693	168063	139917	2240	709336	2.23366e+07	202664	83954.2	12800	119739	26864.8	160300	9150	22886.9	3560	768589	52079.1	78944.6	460731	52868.2	84068.6	28744.6		P98164	4063.72	218578	144178	168254	121053	217906	243128	58556.1	227596	3.91729e+06	138014
High	Q562R1	ACTBL2	Beta-actin-like protein 2	26	14	662	3	376	42	5.59	599035	571685	37847.6	179958	761880	86468	42600.7	2240	287283	706579	236228	64647.2	150853	8760	3450	47026.7	627687	331896	246167	41976.6	4340	25926.3	24139.2	1.54787e+06	3340	66777.1		Q562R1	337162	157055	31069	213239	269126	112112	74025.7	58556.1	92176.9	123917	160871
High	Q15084	PDIA6	Protein disulfide-isomerase A6	35	14	191	14	440	48.1	5.08	1.68693e+07	2.4316e+07	1.73374e+07	4.01362e+06	1.83299e+07	3.61006e+06	5.61669e+06	2240	1.22991e+07	4.42502e+07	7.52385e+06	1.49992e+07	1.00832e+07	7.05472e+06	700248	1.08825e+07	5.18932e+06	2.17011e+06	786146	8.89167e+06	1.0308e+06	8.81669e+06	5.60357e+06	9.30638e+06	1.18938e+06	2.72519e+06		Q15084	9.49472e+06	6.68018e+06	1.42322e+07	4.75589e+06	6.47485e+06	4.6807e+06	9.75991e+06	58556.1	3.94626e+06	7.76041e+06	5.12373e+06
High	P10412	H1-4	Histone H1.4	37	15	215	3	219	21.9	11.03	3.36139e+06	1.74355e+07	790430	1.07841e+06	1.49452e+07	347973	1.05438e+06	2240	3.12701e+06	3.23169e+07	5.3082e+06	8.23542e+06	6.55212e+06	2.04995e+06	883447	1.71447e+06	485789	2.48214e+06	464951	2.96798e+06	622978	3.32663e+06	3.3438e+06	4.47112e+06	1.20302e+06	2.43056e+06		P10412	1.89193e+06	4.78995e+06	648861	1.27785e+06	5.27922e+06	451171	1.83216e+06	58556.1	1.00333e+06	5.66759e+06	3.61488e+06
High	P07203	GPX1	Glutathione peroxidase 1	77	13	179	13	203	22.1	6.55	3.14895e+06	2.38195e+07	3.58733e+06	6.11018e+06	2.6545e+07	1.24931e+06	3.60276e+06	17974.3	1.64898e+07	6.82939e+07	1.46719e+07	6.25606e+06	2.34956e+06	3.06145e+06	1.44866e+06	1.69056e+06	3.17894e+06	1.93406e+06	358413	5.07795e+06	943528	1.78882e+07	7.69564e+06	9.75501e+06	706405	663770		P07203	1.77236e+06	6.54377e+06	2.94482e+06	7.24018e+06	9.37675e+06	1.61981e+06	6.26039e+06	469868	5.2909e+06	1.19771e+07	9.99157e+06
High	O95154	AKR7A3	Aflatoxin B1 aldehyde reductase member 3	43	12	120	7	331	37.2	7.15	32123.6	1.07716e+07	22029.9	666916	1.15469e+07	2.42095e+06	9.69433e+06	2240	8.45178e+06	1.55319e+08	1.26601e+06	9.79962e+06	71870.3	215872	123162	284533	8.42715e+06	1.0235e+06	183891	1.26796e+07	2.15738e+06	2.48644e+06	1.70896e+07	4.3831e+06	654318	34435.8		O95154	18080.5	2.95922e+06	18084.3	790254	4.07882e+06	3.13893e+06	1.68455e+07	58556.1	2.71182e+06	2.72392e+07	862152
High	Q9Y490	TLN1	Talin-1	14	29	149	26	2541	269.6	6.07	1.14536e+07	2.32831e+07	5.26485e+06	3.39468e+06	2.138e+07	3.18487e+06	2.80602e+06	80548.8	9.96068e+06	1.71797e+07	7.29694e+06	6.13677e+06	6.52019e+06	2.52242e+06	1.04532e+06	7.28965e+06	2.79821e+06	2.3863e+06	715220	4.8459e+06	1.28997e+06	7.57037e+06	2.64077e+06	1.22167e+07	681681	1.23114e+06		Q9Y490	6.44654e+06	6.39642e+06	4.3219e+06	4.02248e+06	7.55225e+06	4.12941e+06	4.87592e+06	2.10564e+06	3.19596e+06	3.0129e+06	4.96921e+06
High	Q04695	KRT17	Keratin, type I cytoskeletal 17	31	19	353	5	432	48.1	5.02	4.30351e+06	2.71986e+06	235501	2.30699e+06	3.10024e+06	1.00928e+06	625107	9374.86	4.71659e+06	17300	1.34177e+06	2.12208e+06	2.69327e+06	473933	548571	109998	64160.4	92735.5	3560	94115.2	19307.4	149679	337686	77399.8	235665	163409		Q04695	2.42219e+06	747210	193322	2.73364e+06	1.09513e+06	1.3086e+06	1.08622e+06	245069	1.51336e+06	3034	913742
High	P07585	DCN	Decorin	39	18	193	17	359	39.7	8.54	1.441e+08	8.52153e+07	8.46225e+07	2.41103e+07	4.12519e+07	6.08264e+06	78784.7	128069	1.81844e+07	1.84095e+06	6.10195e+07	2.09849e+07	1.20901e+07	8.53397e+07	6.23736e+06	691560	2.47078e+06	7.10458e+06	3.37652e+06	5.82985e+06	8.6278e+06	1.31482e+07	1.16048e+06	3.93687e+07	3.38907e+06	3.71338e+06		P07585	8.11053e+07	2.34107e+07	6.94663e+07	2.85692e+07	1.45718e+07	7.88658e+06	136901	3.34787e+06	5.8346e+06	322857	4.15542e+07
High	P63313	TMSB10	Thymosin beta-10	98	7	407	7	44	5	5.36	1.36471e+08	1.7502e+08	3.67678e+07	6.25466e+07	1.48844e+08	2.71296e+07	3.05183e+07	145773	1.10486e+08	1.0072e+08	9.194e+07	3.5572e+07	3.01114e+07	1.48799e+08	3.54631e+07	9.90948e+07	1.39728e+08	4.40145e+07	3.99712e+07	8.45143e+07	6.17695e+07	1.48401e+08	8.82803e+07	1.67819e+08	2.90486e+07	2.42462e+07		P63313	7.68115e+07	4.80822e+07	3.01826e+07	7.41138e+07	5.25776e+07	3.51754e+07	5.30305e+07	3.81066e+06	3.54504e+07	1.76639e+07	6.26111e+07
High	P39687	ANP32A	Acidic leucine-rich nuclear phosphoprotein 32 family member A	43	15	250	10	249	28.6	4.09	1.25504e+07	5.25307e+07	4.23388e+06	3.24044e+06	3.07889e+07	2.75928e+06	8.78441e+06	51220.7	2.68188e+07	6.03008e+07	1.15707e+07	9.80483e+06	1.59361e+07	6.94173e+06	2.0448e+06	6.17988e+06	1.33053e+07	6.13721e+06	1.76196e+06	1.34395e+07	3.82733e+06	1.48183e+07	1.42211e+07	1.73328e+07	2.72993e+06	1.04553e+07		P39687	7.06388e+06	1.44314e+07	3.47558e+06	3.83971e+06	1.08759e+07	3.57761e+06	1.52643e+07	1.33897e+06	8.60501e+06	1.05753e+07	7.87964e+06
High	P52597	HNRNPF	Heterogeneous nuclear ribonucleoprotein F	33	14	180	12	415	45.6	5.58	1.26495e+07	4.25805e+07	1.07077e+07	3.86333e+06	2.09976e+07	5.76172e+06	4.91981e+06	12141.1	2.02807e+07	4.12565e+07	1.00789e+07	7.45388e+06	1.15161e+07	3.44905e+06	1.63721e+06	9.01882e+06	6.77367e+06	2.47147e+06	1.04064e+06	8.67214e+06	6.87842e+06	1.00898e+07	6.53085e+06	1.15784e+07	1.18044e+06	2.93476e+06		P52597	7.11968e+06	1.16979e+07	8.78991e+06	4.57781e+06	7.41718e+06	7.47048e+06	8.54896e+06	317382	6.50722e+06	7.23538e+06	6.86372e+06
High	P21810	BGN	Biglycan	41	18	278	17	368	41.6	7.52	9.42584e+07	1.12731e+08	5.37263e+07	3.55058e+07	5.92615e+07	1.21274e+07	1.48593e+06	16045.8	2.54629e+07	2.93086e+06	4.2995e+07	3.17154e+07	3.49847e+07	8.13722e+07	1.55369e+06	1.18476e+07	1.15447e+07	5.63352e+06	5.79861e+06	9.90592e+06	1.23521e+07	2.35678e+07	3.48559e+06	3.85418e+07	4.24822e+06	6.15854e+06		P21810	5.30525e+07	3.09698e+07	4.41038e+07	4.20721e+07	2.09335e+07	1.57241e+07	2.58204e+06	419456	8.16998e+06	514001	2.92795e+07
High	P62258	YWHAE	14-3-3 protein epsilon	38	14	208	12	255	29.2	4.74	5.01485e+06	3.0772e+07	9.7489e+06	2.98304e+06	1.49315e+07	3.79218e+06	8.88084e+06	39390.2	1.67587e+07	6.73902e+07	9.42876e+06	7.61548e+06	6.32308e+06	3.70875e+06	1.22342e+06	4.73785e+06	3.86599e+06	1.39401e+06	521604	1.98808e+07	1.34329e+06	8.49055e+06	1.14938e+07	8.47231e+06	899826	1.42822e+06		P62258	2.82257e+06	8.4538e+06	8.00284e+06	3.53471e+06	5.27439e+06	4.91683e+06	1.54319e+07	1.0297e+06	5.37716e+06	1.18186e+07	6.42098e+06
High	P31943	HNRNPH1	Heterogeneous nuclear ribonucleoprotein H	31	15	163	7	449	49.2	6.3	1.31593e+07	4.63189e+07	1.03611e+07	2.03943e+06	3.22037e+07	5.00311e+06	4.19017e+06	174474	2.00501e+07	3.28251e+07	6.70042e+06	6.9129e+06	1.08949e+07	4.74609e+06	664234	1.02908e+07	7.32832e+06	2.76171e+06	415488	8.52332e+06	2.85838e+06	1.18571e+07	4.73385e+06	1.49687e+07	468061	2.44585e+06		P31943	7.4066e+06	1.27249e+07	8.50541e+06	2.4166e+06	1.13756e+07	6.48689e+06	7.2811e+06	4.56095e+06	6.43322e+06	5.75672e+06	4.56298e+06
High	P09525	ANXA4	Annexin A4	55	16	148	15	319	35.9	6.13	5.92942e+06	1.98696e+07	6.95552e+06	2.51468e+06	1.34405e+07	3.52722e+06	2.92782e+06	2240	7.89652e+06	4.18062e+07	5.742e+06	5.50224e+06	9.51611e+06	3.11345e+06	748451	3.08211e+06	1.76326e+06	2.58834e+06	533962	6.74246e+06	852960	5.7773e+06	4.26681e+06	9.06301e+06	1.19617e+06	1.61377e+06		P09525	3.33733e+06	5.45866e+06	5.70976e+06	2.97974e+06	4.7477e+06	4.57329e+06	5.08756e+06	58556.1	2.53366e+06	7.33178e+06	3.9103e+06
High	Q13510	ASAH1	Acid ceramidase	39	20	169	20	395	44.6	7.62	8.41574e+06	2.40337e+07	2.41682e+06	1.3993e+06	7.67824e+06	1.55974e+07	4.96295e+06	224682	1.04473e+07	1.56757e+08	3.58576e+06	7.51823e+06	2.26251e+06	5.94731e+06	930176	898399	1.11702e+06	575868	1.1134e+06	1.23422e+07	1.07845e+06	1.20555e+07	1.87378e+07	2.13452e+06	1.87224e+06	537902		Q13510	4.73673e+06	6.60263e+06	1.98396e+06	1.65808e+06	2.71226e+06	2.02231e+07	8.62393e+06	5.87345e+06	3.3521e+06	2.74913e+07	2.4419e+06
High	P01859	IGHG2	Immunoglobulin heavy constant gamma 2	51	16	185	7	326	35.9	7.59	6.37128e+06	3.02393e+07	1.00954e+07	2.02959e+07	9.54254e+06	1.42271e+06	1.57841e+06	38113.8	4.18657e+07	3.86791e+07	2.27014e+07	5.33352e+06	8.57788e+06	4.56369e+06	1.88613e+06	3.49485e+06	3.08934e+06	1.99589e+06	452909	4.77572e+06	1.08356e+06	3.94611e+06	3.34954e+06	6.08525e+06	560120	828449		P01859	3.58602e+06	8.30746e+06	8.28724e+06	2.40494e+07	3.3708e+06	1.84464e+06	2.74274e+06	996338	1.34329e+07	6.78338e+06	1.54596e+07
High	P02792	FTL	Ferritin light chain	58	11	153	11	175	20	5.78	4.15678e+06	6.33138e+06	1.56889e+07	1.10563e+06	7.73448e+06	5.94617e+06	492666	8988.54	3.5818e+08	7.36552e+06	5.7783e+07	2.84775e+06	1.06226e+07	1.1979e+07	740686	9.22383e+06	4.02929e+06	1.39187e+06	738816	2.46764e+06	984117	4.49422e+06	3.54467e+06	4.07104e+07	178463	2.50858e+06		P02792	2.33961e+06	1.73938e+06	1.28789e+07	1.3101e+06	2.73212e+06	7.70964e+06	856087	234971	1.14925e+08	1.29173e+06	3.93501e+07
High	Q15149	PLEC	Plectin	7	31	113	29	4684	531.5	5.96	5.97704e+06	1.0406e+07	4.19282e+06	4.35992e+06	1.35257e+07	4.67662e+06	1.94196e+06	16549.7	9.22056e+06	1.50813e+07	4.59512e+06	3.94363e+06	4.10249e+06	4.09261e+06	492403	1.46464e+06	1.28097e+06	2.25422e+06	582519	3.28962e+06	913625	3.20465e+06	1.95866e+06	7.21036e+06	1.02045e+06	1.06527e+06		Q15149	3.36413e+06	2.85877e+06	3.44187e+06	5.16624e+06	4.77782e+06	6.06358e+06	3.37448e+06	432627	2.95849e+06	2.64489e+06	3.12927e+06
High	Q12906	ILF3	Interleukin enhancer-binding factor 3	21	17	105	15	894	95.3	8.76	9.16643e+06	2.90688e+07	4.69904e+06	1.99461e+06	1.97375e+07	3.29654e+06	4.71096e+06	25833.1	1.19399e+07	4.15154e+07	3.69212e+06	6.37196e+06	5.77455e+06	3.47032e+06	676929	4.96824e+06	4.08469e+06	2.20488e+06	609666	6.79364e+06	1.50346e+06	5.97994e+06	4.79351e+06	6.84159e+06	953027	1.70265e+06		Q12906	5.15925e+06	7.98588e+06	3.85743e+06	2.36349e+06	6.97205e+06	4.2742e+06	8.18605e+06	675305	3.83102e+06	7.28078e+06	2.51433e+06
High	P27816	MAP4	Microtubule-associated protein 4	23	19	66	19	1152	120.9	5.43	2.10195e+06	7.96959e+06	931105	810494	8.47789e+06	527003	1.21833e+06	5555.95	5.31607e+06	2.87845e+07	2.10679e+06	1.90977e+06	1.00758e+06	1.82249e+06	366889	1.3626e+06	2.06369e+06	757849	260348	2.07298e+06	449190	3.02538e+06	2.05711e+06	3.83065e+06	414250	376680		P27816	1.18306e+06	2.18943e+06	764341	960385	2.99472e+06	683297	2.11705e+06	145239	1.7057e+06	5.0481e+06	1.43472e+06
High	O00151	PDLIM1	PDZ and LIM domain protein 1	42	12	183	12	329	36	7.02	1.75625e+07	3.48107e+07	2.46359e+06	7.40632e+06	1.91291e+07	4.05652e+06	1.66313e+07	9210.1	8902919	3.02467e+07	1.01993e+07	1.45042e+07	9.08733e+06	1.23281e+07	4.37687e+06	4.46072e+06	1.50482e+06	2.60793e+06	1.82749e+06	8.82259e+06	3.56463e+06	5.57835e+06	6.68146e+06	1.03553e+07	5.75425e+06	4.84053e+06		O00151	9.88488e+06	9.56331e+06	2.02235e+06	8.77603e+06	6.75713e+06	5.25957e+06	2.88996e+07	240762	2.85657e+06	5.30454e+06	6.94574e+06
High	P17931	LGALS3	Galectin-3	40	13	312	12	250	26.1	8.56	1.73112e+07	7.97956e+07	4.85623e+07	1.46454e+07	6.26527e+07	1.00974e+07	8.65959e+06	2240	4.29302e+07	5.86298e+07	3.36336e+07	2.4978e+07	4.44905e+07	3.06793e+07	4.77115e+06	6.2413e+06	1.10013e+07	6.51858e+06	1.6766e+06	1.53541e+07	5.16715e+06	4.53286e+07	8.85815e+06	3.43749e+07	1.53721e+06	7.27796e+06		P17931	9.74345e+06	2.19217e+07	3.98646e+07	1.73538e+07	2.21314e+07	1.3092e+07	1.50474e+07	58556.1	1.37745e+07	1.02822e+07	2.29044e+07
High	Q16777	H2AC20	Histone H2A type 2-C	54	13	213	1	129	14	10.9	2.03941e+07	3.52755e+08	1.78926e+07	4.96588e+06	3.51913e+08	9.27338e+06	2.13579e+07	177931	7.26568e+07	2.94994e+09	2.82449e+07	4.94665e+07	4.18586e+07	1.17182e+07	3.38635e+06	3.63066e+07	2.62672e+07	1.21265e+07	1.45845e+06	9.02735e+07	9.12062e+06	3.73301e+07	3.62997e+07	5.96809e+07	6.09667e+06	1.26813e+07		Q16777	1.14786e+07	9.69101e+07	1.46879e+07	5.88426e+06	1.24309e+08	1.20236e+07	3.71128e+07	4.65133e+06	2.33125e+07	5.17347e+08	1.92347e+07
High	O43488	AKR7A2	Aflatoxin B1 aldehyde reductase member 2	38	14	230	11	359	39.6	7.17	5.14581e+06	4.68415e+07	1.20159e+07	6.40904e+06	2.67411e+07	1.04556e+07	2.11037e+07	6250.8	2.34423e+07	1.11096e+08	8.706e+06	3.56879e+07	1.52593e+07	4.06523e+06	2.10642e+06	3.30615e+06	1.76901e+07	5.33903e+06	1.62138e+06	2.85674e+07	3.81481e+06	1.36716e+07	1.73766e+07	1.3773e+07	4.66858e+06	2.51248e+06		O43488	2.89628e+06	1.28685e+07	9.86383e+06	7.59431e+06	9.44601e+06	1.35564e+07	3.6671e+07	163403	7.52166e+06	1.94835e+07	5.92878e+06
High	P38159	RBMX	RNA-binding motif protein, X chromosome	27	13	77	5	391	42.3	10.05	2.33111e+06	1.3728e+07	2.07572e+06	481944	9.50166e+06	1.13603e+06	2.87759e+06	2240	4.94283e+06	5.07724e+07	1.51426e+06	5.71144e+06	3.99296e+06	1.82479e+06	280253	3.11008e+06	1.79248e+06	803790	94413.8	5.22601e+06	803240	3.60554e+06	3.45517e+06	2.96291e+06	546889	1.22094e+06		P38159	1.31204e+06	3.7714e+06	1.70395e+06	571074	3.35636e+06	1.47294e+06	5.00029e+06	58556.1	1.58595e+06	8.90424e+06	1.03121e+06
High	P01877	IGHA2	Immunoglobulin heavy constant alpha 2	42	13	284	4	340	36.6	6.27	636819	8.37499e+06	1.05995e+06	490082	2.4599e+06	109615	102284	2240	6.11158e+06	4.31305e+06	3.13717e+06	1.08508e+06	573083	993319	234198	108848	9150	120249	3560	206714	40132.6	501533	141852	897212	129198	89282.6		P01877	358428	2.30081e+06	870108	580716	868932	142124	177735	58556.1	1.96095e+06	756403	2.13641e+06
High	P15144	ANPEP	Aminopeptidase N	26	25	55	25	967	109.5	5.48	538585	4.69423e+06	762341	430105	1.9883e+06	394749	1.43331e+06	21781	7.39637e+07	3.11606e+07	1.05038e+06	1.38922e+06	538544	1.69032e+06	662795	721715	833846	333317	366026	758052	247967	1.4086e+07	1.94191e+06	864933	281081	89222.9		P15144	303138	1.28962e+06	625803	509647	702345	511820	2.4906e+06	569379	2.37318e+07	5.46481e+06	715304
High	O75368	SH3BGRL	SH3 domain-binding glutamic acid-rich-like protein	63	11	193	11	114	12.8	5.25	1.43154e+07	6.88052e+07	6.28616e+06	1.75166e+07	4.93823e+07	9.89307e+06	2.46874e+07	15154.7	2.04775e+07	6.59708e+07	2.53345e+07	18303449	3.43239e+07	2.82562e+07	4.44848e+06	6.14412e+06	3.63307e+07	7.79471e+06	4.10555e+06	3.15732e+07	8.03092e+06	3.18467e+07	1.30047e+07	3.2762e+07	5.99623e+06	1.34526e+07		O75368	8.0573e+06	1.89024e+07	5.16028e+06	2.0756e+07	1.74438e+07	1.28271e+07	4.28983e+07	396160	6.57036e+06	1.15697e+07	1.72528e+07
High	Q96Q06	PLIN4	Perilipin-4	18	15	70	15	1357	134.3	8.73	7220	190951	1.27909e+06	1.11545e+07	176426	738449	250654	2240	73250.4	1.62232e+06	1.73685e+07	4.45647e+06	6.34906e+06	221493	5.95523e+06	499541	1.10879e+06	555965	582310	177988	24834.7	9.47949e+06	132120	7920	456975	491249		Q96Q06	4063.72	52458.7	1.05e+06	1.32174e+07	62320.7	957452	435551	58556.1	23503	284516	1.18279e+07
High	P25786	PSMA1	Proteasome subunit alpha type-1	56	11	122	11	263	29.5	6.61	1.87802e+07	2.87642e+07	7.62595e+06	5.46639e+06	2.4489e+07	4.69808e+06	6.41697e+06	2240	2.35241e+07	1.16132e+08	7.87215e+06	1.19664e+07	9.08386e+06	6.65281e+06	1.26295e+06	6.09934e+06	7.62713e+06	3.53523e+06	1.13133e+06	1.40271e+07	2.68089e+06	6.43321e+06	7.80963e+06	7.76769e+06	2.19718e+06	2.33704e+06		P25786	1.05703e+07	7.9022e+06	6.26012e+06	6.47734e+06	8.65049e+06	6.0914e+06	1.11505e+07	58556.1	7.54789e+06	2.03667e+07	5.36093e+06
High	P02538	KRT6A	Keratin, type II cytoskeletal 6A	34	25	189	3	564	60	8	3.51135e+06	712813	136058	470640	1.02635e+06	99047.2	654780	348919	1.18027e+06	759682	734004	1.73083e+06	499008	3.93288e+06	454912	2.09335e+06	1.75088e+06	502162	949200	1.65129e+06	223802	95687.5	167541	126858	1.69828e+06	1.58717e+06		P02538	1.97633e+06	195827	111689	557679	362548	128422	1.13779e+06	9.12114e+06	378701	133230	499856
High	P54819	AK2	Adenylate kinase 2, mitochondrial	63	13	179	13	239	26.5	7.81	2.50339e+07	2.70999e+07	8.25952e+06	4.48218e+06	2.12528e+07	5.39649e+06	5.11313e+06	2240	1.17957e+07	4.84178e+07	1.20737e+07	1.23693e+07	1.40716e+07	1.08604e+07	1.67987e+06	2.06827e+06	7.66235e+06	3.52636e+06	2.71604e+06	8.97559e+06	2.62142e+06	7.94693e+06	6.75236e+06	1.1428e+07	2.53595e+06	6.51678e+06		P54819	1.40901e+07	7.44497e+06	6.78021e+06	5.3111e+06	7.50732e+06	6.99693e+06	8.88489e+06	58556.1	3.78475e+06	8.49129e+06	8.22221e+06
High	Q53EL6	PDCD4	Programmed cell death protein 4	32	13	51	13	469	51.7	5.21	547690	1.44081e+07	1.52128e+06	308785	6.06573e+06	486291	2.32753e+06	2240	1.04434e+06	6.11632e+07	1.611e+06	4.20429e+06	2.07857e+06	526272	161278	166373	169606	289972	146910	4.67694e+06	208344	586233	2.43314e+06	1.65625e+06	351527	602805		Q53EL6	308263	3.95824e+06	1.24881e+06	365891	2.14265e+06	630511	4.04447e+06	58556.1	335086	1.07265e+07	1.09709e+06
High	O00299	CLIC1	Chloride intracellular channel protein 1	76	20	194	20	241	26.9	5.17	1.06518e+07	3.28078e+07	9.05199e+06	4.92146e+06	2.80916e+07	1.22666e+07	7.26922e+06	2240	2.74874e+07	5.25722e+07	1.35021e+07	7.36244e+06	7.64692e+06	5.42222e+06	1.54875e+06	7.04576e+06	5.68216e+06	2.01715e+06	375594	1.32911e+07	2.4171e+06	2.03746e+07	8.96436e+06	1.85062e+07	1.11146e+06	2.00363e+06		O00299	5.99526e+06	9.01307e+06	7.43075e+06	5.83162e+06	9.92306e+06	1.59045e+07	1.26314e+07	58556.1	8.81955e+06	9.21988e+06	9.19488e+06
High	Q07955	SRSF1	Serine/arginine-rich splicing factor 1	64	20	334	19	248	27.7	10.36	2.82302e+07	8.3954e+07	1.14534e+07	6.62181e+06	4.85433e+07	4.43725e+06	8.8573e+06	665116	2.39439e+07	1.37979e+08	1.77218e+07	3.54765e+07	2.96675e+07	8.4177e+06	1.88806e+06	1.03406e+07	7.37514e+06	3.78767e+06	1.16064e+06	1.60002e+07	3.70434e+06	1.97396e+07	1.03776e+07	1.86581e+07	1.60393e+06	4.54766e+06		Q07955	1.58892e+07	2.30641e+07	9.40208e+06	7.84644e+06	1.71474e+07	5.75322e+06	1.5391e+07	1.73869e+07	7.68258e+06	2.41982e+07	1.20685e+07
High	P82979	SARNP	SAP domain-containing ribonucleoprotein	53	13	63	13	210	23.7	6.42	4.08915e+06	2.38955e+07	864784	507907	1.81474e+07	606688	2.37674e+06	2240	6.49597e+06	8.03487e+07	1.45206e+06	3.77122e+06	4.25999e+06	1.28477e+06	157366	2.69276e+06	3.45592e+06	1.26531e+06	143994	6.03409e+06	1.51462e+06	3.78877e+06	4.21672e+06	4.96545e+06	465666	5.13732e+06		P82979	2.30154e+06	6.56466e+06	709898	601839	6.41037e+06	786615	4.12997e+06	58556.1	2.08428e+06	1.40912e+07	988853
High	P62857	RPS28	40S ribosomal protein S28	91	13	241	13	69	7.8	10.7	4.7068e+06	3.18135e+07	8.18193e+06	7.10903e+06	2.7482e+07	3.5962e+06	1.21509e+07	22109.7	1.32002e+07	1.36681e+08	1.24086e+07	2.83509e+07	2.27682e+07	8.8667e+06	3.99412e+06	1.8284e+07	1.89942e+07	8.36335e+06	3.04743e+06	1.88387e+07	5.98987e+06	1.81925e+07	1.88068e+07	2.56087e+07	5.64178e+06	1.11991e+07		P62857	2.64918e+06	8.73991e+06	6.71652e+06	8.42375e+06	9.70774e+06	4.66273e+06	2.11141e+07	577972	4.23539e+06	2.39705e+07	8.45023e+06
High	P51858	HDGF	Hepatoma-derived growth factor	68	16	127	14	240	26.8	4.73	6.03877e+06	2.40815e+07	3.29393e+06	498244	1.87412e+07	1.33825e+06	2.27612e+06	13664.8	1.06655e+07	6.03511e+07	2.40024e+06	5.72538e+06	7.76921e+06	3.13948e+06	833146	2.60171e+06	3.9424e+06	2.41192e+06	781154	6.76892e+06	1.99362e+06	5.5637e+06	4.82241e+06	6.35578e+06	892132	2.98661e+06		P51858	3.39887e+06	6.61576e+06	2.70398e+06	590388	6.62013e+06	1.73514e+06	3.95514e+06	357213	3.4221e+06	1.05841e+07	1.63456e+06
High	P16402	H1-3	Histone H1.3	37	15	182	3	221	22.3	11.02	1.37765e+07	5.90189e+07	4.48233e+06	5.42603e+06	5.57785e+07	1.62809e+06	3.20109e+06	9988.72	1.84886e+07	1.2593e+08	2.35514e+07	2.84001e+07	2.9306e+07	7.15052e+06	2.57536e+06	9.20302e+06	2.12317e+06	5.81419e+06	700107	7.96727e+06	2.27394e+06	1.58112e+07	7.37472e+06	1.58385e+07	2.42525e+06	5.20858e+06		P16402	7.75396e+06	1.62139e+07	3.67953e+06	6.4295e+06	1.97032e+07	2.11093e+06	5.56241e+06	261116	5.93223e+06	2.20851e+07	1.60385e+07
High	P46940	IQGAP1	Ras GTPase-activating-like protein IQGAP1	15	21	142	21	1657	189.1	6.48	3.77648e+06	1.47045e+07	1.03103e+07	1.90638e+06	1.2215e+07	2.46593e+06	3.31806e+06	28692.1	8.92562e+06	3.05318e+07	3.13033e+06	4.98678e+06	8.0581e+06	1.51199e+06	392547	2.43542e+06	4.46128e+06	1.11666e+06	324848	6.03091e+06	763285	4.85211e+06	5.85375e+06	7.76692e+06	542469	1.50904e+06		P46940	2.12556e+06	4.03968e+06	8.4637e+06	2.25894e+06	4.31483e+06	3.19725e+06	5.76567e+06	750045	2.86386e+06	5.35453e+06	2.13175e+06
High	O43175	PHGDH	D-3-phosphoglycerate dehydrogenase	30	18	151	18	533	56.6	6.71	9.2333e+06	5.57187e+06	4.98029e+07	7.18542e+06	5.69046e+06	3.32516e+06	6.56993e+06	42697.2	4.52183e+06	10894690	2.49489e+06	3.36986e+06	2.57286e+06	3.24122e+06	1.82085e+06	1.37782e+07	1.37892e+07	634264	251547	1.94119e+07	1.98664e+06	3.39296e+06	1.65393e+06	480230	484258	1.26746e+06		O43175	5.19689e+06	1.53072e+06	4.0883e+07	8.51428e+06	2.01009e+06	4.31131e+06	1.14163e+07	1.11615e+06	1.45087e+06	1.91066e+06	1.69902e+06
High	P14550	AKR1A1	Aldo-keto reductase family 1 member A1	48	15	181	13	325	36.6	6.79	5.1886e+06	3.46123e+07	4.13291e+06	1.8648e+06	3.00356e+07	1.52568e+07	8.74851e+06	5004.59	2.23352e+07	7.53924e+07	6.26232e+06	1.44342e+07	5.3642e+06	4.04377e+06	599546	1.46695e+06	3.95883e+06	2.4605e+06	782606	1.79052e+07	1.82514e+06	9.55873e+06	9.8976e+06	1.0425e+07	1.03406e+06	1.13246e+06		P14550	2.92036e+06	9.50883e+06	3.39269e+06	2.20968e+06	1.06097e+07	1.97816e+07	1.5202e+07	130826	7.16642e+06	1.3222e+07	4.26463e+06
High	Q9BR76	CORO1B	Coronin-1B	30	13	171	13	489	54.2	5.88	4.06964e+06	1.219e+07	2.21352e+06	2.29972e+06	1.00913e+07	8.45112e+06	5.99257e+06	2240	4.13782e+06	3.30186e+07	2.527e+06	8.15926e+06	6.41494e+06	2.85935e+06	859561	2.95272e+06	8.55564e+06	1.84181e+06	1.42126e+06	1.1595e+07	6.97434e+06	2.67261e+06	9.58865e+06	5.50601e+06	2.28173e+06	2.13909e+06		Q9BR76	2.29056e+06	3.34887e+06	1.81707e+06	2.72503e+06	3.56465e+06	1.09575e+07	1.04131e+07	58556.1	1.32765e+06	5.79066e+06	1.72088e+06
High	Q9C0C2	TNKS1BP1	182 kDa tankyrase-1-binding protein	18	22	79	22	1729	181.7	4.86	1.99203e+06	8.59988e+06	1.94848e+06	209354	5.59908e+06	942960	1.61619e+06	2240	1.5238e+06	2.06776e+07	557846	2.59835e+06	1.1053e+06	1.16165e+06	79611	1.41245e+06	2.14571e+06	662173	174126	4.19123e+06	245465	1.39084e+06	2.11228e+06	2.03424e+06	224377	242313		Q9C0C2	1.1212e+06	2.36259e+06	1.5995e+06	248072	1.97781e+06	1.22262e+06	2.80839e+06	58556.1	488923	3.62635e+06	379893
High	Q3LXA3	TKFC	Triokinase/FMN cyclase	21	11	90	11	575	58.9	7.49	35145	7.37685e+06	836099	552772	2.60912e+06	3.5038e+06	2.60948e+06	2240	1.2393e+06	2.74236e+07	918414	4.78569e+06	3.23025e+06	238072	398233	243979	2.69647e+06	575697	249280	5.74619e+06	2.30085e+06	962199	3.55732e+06	1.71316e+06	686878	629498		Q3LXA3	19781.1	2.02659e+06	686351	655001	921645	4.54293e+06	4.53439e+06	58556.1	397638	4.80943e+06	625439
High	Q14847	LASP1	LIM and SH3 domain protein 1	42	15	224	15	261	29.7	7.05	3.5053e+07	4.59679e+07	3.92849e+06	7.37571e+06	4.21826e+07	6.01476e+06	3.95708e+06	26123.4	2.61958e+07	5.13918e+07	1.62729e+07	9.31266e+06	1.01429e+07	1.06088e+07	1.83762e+06	5.0879e+06	1.04525e+07	4.32767e+06	1.98124e+06	9.00315e+06	3.48286e+06	1.57731e+07	5.45001e+06	1.1589e+07	1.59381e+06	2.26589e+06		Q14847	1.97293e+07	1.26285e+07	3.22489e+06	8.73976e+06	1.49006e+07	7.79857e+06	6.87606e+06	682896	8.40512e+06	9.01287e+06	1.10818e+07
High	B9A064	IGLL5	Immunoglobulin lambda-like polypeptide 5	33	8	194	1	214	23	8.84	2.22489e+06	6.66673e+06	3.7574e+06	4.84763e+06	3.86736e+06	339943	348845	5657.69	9.16964e+06	4.85477e+06	1.53638e+07	941780	1.55421e+06	2.43669e+06	722693	807038	809247	982537	292704	691540	245835	1.25206e+06	548048	3.3835e+06	145673	214822		B9A064	1.25226e+06	1.83151e+06	3.08444e+06	5.74414e+06	1.3661e+06	440760	606175	147898	2.94215e+06	851407	1.04627e+07
High	Q00610	CLTC	Clathrin heavy chain 1	17	23	85	18	1675	191.5	5.69	983286	5.92555e+06	2.2112e+06	791228	7.48437e+06	5.39079e+06	755383	10126.6	4.07204e+06	3.02734e+07	924979	1.811e+06	2.35099e+06	600526	137868	1.30495e+06	3.51592e+06	963479	98007.7	2.86251e+06	423197	1.37403e+06	1.66386e+06	2.32647e+06	340839	548425		Q00610	553434	1.62789e+06	1.81516e+06	937556	2.64377e+06	6.98955e+06	1.3126e+06	264722	1.30655e+06	5.30922e+06	629909
High	P0DP25	CALM3	Calmodulin-3	42	8	183	8	149	16.8	4.22	4.39711e+06	2.41984e+07	1.09264e+07	2.62855e+06	2.82457e+07	3.0902e+06	4.15671e+06	15395.8	1.84761e+07	5.27052e+07	1.17268e+07	4.69281e+06	3.17225e+06	5.6138e+06	860767	2.38234e+06	2.68358e+06	1.28214e+06	472181	3.84555e+06	1.12454e+06	1.99776e+07	6.54434e+06	1.07702e+07	666437	892282		P0DP25	2.47488e+06	6.64788e+06	8.96946e+06	3.11467e+06	9.97749e+06	4.00666e+06	7.22296e+06	402464	5.92822e+06	9.2432e+06	7.98591e+06
High	P30046	DDT	D-dopachrome decarboxylase	61	10	103	2	118	12.7	7.3	1.09831e+06	1.77515e+07	6.60465e+06	4.39919e+06	1.18504e+07	1.94714e+06	5.08776e+06	48274.8	9.81013e+06	7.92056e+07	4.14316e+06	7.13753e+06	3.67983e+06	4.97019e+06	1.87351e+06	2.35907e+06	5.76107e+06	1.11057e+06	389424	1.24449e+07	644596	1.41689e+07	7.91241e+06	5.83976e+06	1.8193e+06	1.13256e+06		P30046	618175	4.87675e+06	5.42174e+06	5.21276e+06	4.18602e+06	2.52461e+06	8.84081e+06	1.26196e+06	3.14766e+06	1.38907e+07	2.82148e+06
High	P60866	RPS20	40S ribosomal protein S20	52	10	145	10	119	13.4	9.94	4.87292e+06	3.41197e+07	5.08872e+06	1.0428e+06	3.18289e+07	4.14861e+06	6.59622e+06	20437.2	9.30547e+06	3.53965e+08	2.49516e+06	1.10584e+07	7.21305e+06	1.59816e+06	929161	7.69085e+06	7.05112e+06	1.86763e+06	640853	1.39242e+07	1.7865e+06	5.55184e+06	8.49885e+06	8.87134e+06	1.21468e+06	2.49607e+06		P60866	2.74268e+06	9.37349e+06	4.17731e+06	1.23566e+06	1.12432e+07	5.37898e+06	1.1462e+07	534250	2.98573e+06	6.20769e+07	1.6992e+06
High	P01833	PIGR	Polymeric immunoglobulin receptor	30	21	33	21	764	83.2	5.74	452821	3.94886e+06	84622.7	5910	5.28255e+06	327290	138580	2240	1.25922e+06	230672	464989	408005	202335	2.35874e+07	216747	268781	98177	58953.9	92364.2	107373	25853.7	2811.74	112258	182091	426191	102544		P01833	254867	1.08484e+06	69466.4	7002.98	1.86601e+06	424355	240806	58556.1	404032	40454.3	316657
High	Q15121	PEA15	Astrocytic phosphoprotein PEA-15	37	8	132	8	130	15	5.02	4.49005e+06	1.9754e+07	3.9554e+06	4.00271e+06	1.75039e+07	1.66478e+06	2.40672e+06	2240	5.25671e+06	1.97553e+07	1.02361e+07	3.8772e+06	6.62459e+06	1.17534e+07	1.96121e+06	3.40976e+06	3.73357e+06	2.13873e+06	730720	4.29352e+06	906100	8.7523e+06	3.56327e+06	9.27354e+06	1.06806e+06	1.47866e+06		Q15121	2.52719e+06	5.42688e+06	3.24698e+06	4.74296e+06	6.18308e+06	2.15851e+06	4.18206e+06	58556.1	1.68666e+06	3.4646e+06	6.97074e+06
High	P16403	H1-2	Histone H1.2	38	14	177	3	213	21.4	10.93	1.47692e+06	7.28202e+06	778811	737647	9.63147e+06	257595	329788	2240	2.87231e+06	1.06883e+07	3.35842e+06	4.16332e+06	4.22425e+06	1.01381e+06	553408	2.31513e+06	503621	1.18718e+06	178471	846005	643785	2.26462e+06	571926	2.02854e+06	489591	1.56571e+06		P16403	831271	2.00054e+06	639323	874066	3.40221e+06	333991	573060	58556.1	921602	1.87446e+06	2.28708e+06
High	P06727	APOA4	Apolipoprotein A-IV	39	21	139	21	396	45.3	5.38	4.0342e+07	3.2256e+07	3.36303e+07	1.01489e+07	9.7544e+06	1.87463e+06	417663	2240	3.60612e+07	8.07449e+06	1.87455e+07	8.603e+06	7.76791e+06	2.91219e+07	1.56857e+06	5.79813e+06	2.48311e+06	3.17262e+06	1.16804e+06	1.75279e+06	861225	1.2968e+07	1.81107e+06	8.76473e+06	1.71626e+06	1.13969e+06		P06727	2.27061e+07	8.86148e+06	2.7607e+07	1.20258e+07	3.44564e+06	2.43059e+06	725758	58556.1	1.15705e+07	1.41607e+06	1.27656e+07
High	P11413	G6PD	Glucose-6-phosphate 1-dehydrogenase	34	19	88	19	515	59.2	6.84	2.53077e+06	7.14681e+06	8.16542e+06	5.54707e+06	1.21125e+07	2.33303e+06	2.09463e+06	11901.4	9.56816e+06	2.242e+07	2.29702e+06	4.61949e+06	3.27297e+06	1.872e+06	389093	2.44154e+06	2.33556e+07	930086	182860	4.20659e+06	933739	3.01092e+06	3.2293e+06	2.74009e+06	467233	407512		P11413	1.42442e+06	1.9634e+06	6.70296e+06	6.57294e+06	4.27859e+06	3.02494e+06	3.63975e+06	311117	3.07002e+06	3.93192e+06	1.56427e+06
High	P09417	QDPR	Dihydropteridine reductase	52	13	165	13	244	25.8	7.37	2.4495e+06	4.60372e+07	4.90883e+06	3.96674e+06	2.72751e+07	5.96093e+06	2.31001e+07	9726.76	3.48269e+07	1.08252e+08	7.08071e+06	1.26402e+07	6.64964e+06	1.44685e+06	2.04051e+06	1.56414e+06	1.77248e+07	6.22372e+06	1.93221e+06	3.8561e+07	1.30366e+06	4.12767e+07	1.41608e+07	3.87645e+06	7.35096e+06	2.16616e+06		P09417	1.37868e+06	1.26475e+07	4.02964e+06	4.70034e+06	9.63463e+06	7.72878e+06	4.01402e+07	254268	1.11745e+07	1.89848e+07	4.82195e+06
High	P26038	MSN	Moesin	29	19	191	12	577	67.8	6.4	8.53483e+06	1.7234e+07	3.13729e+06	1.46896e+06	1.62004e+07	4.55178e+06	1.32759e+06	164360	9.37568e+06	17086742	2.71136e+06	4.16585e+06	3.67553e+06	2.15446e+06	466297	5.38842e+06	1.25989e+06	1.34861e+06	231999	2.97191e+06	553712	3.36342e+06	1.73028e+06	5.73364e+06	560323	835181		P26038	4.80376e+06	4.73459e+06	2.57539e+06	1.74063e+06	5.72261e+06	5.90172e+06	2.3069e+06	4.29654e+06	3.00826e+06	2.9966e+06	1.84644e+06
High	Q9H299	SH3BGRL3	SH3 domain-binding glutamic acid-rich-like protein 3	62	11	248	11	93	10.4	4.93	6.4391e+07	9.40776e+07	3.03399e+07	7.36585e+07	1.47174e+08	2.81805e+07	1.50308e+07	189782	5.09017e+07	4.66199e+07	9.08337e+07	3.28726e+07	4.88956e+07	5.27956e+07	2.78882e+07	4.24868e+07	1.21245e+08	5.81482e+07	2.35951e+07	2.4661e+07	2.60044e+07	7.92724e+07	3.63151e+07	1.12663e+08	2.28715e+07	3.04724e+07		Q9H299	3.62419e+07	2.58453e+07	2.49059e+07	8.72808e+07	5.19877e+07	3.65381e+07	2.61185e+07	4.96113e+06	1.63322e+07	8.17599e+06	6.18576e+07
High	P00338	LDHA	L-lactate dehydrogenase A chain	42	19	188	15	332	36.7	8.27	6.85146e+06	4.64781e+07	2.74105e+07	8.6457e+06	4.42528e+07	4.08064e+07	9.48542e+06	41045.6	4.62302e+07	1.74072e+08	9.61689e+06	2.06989e+07	1.25854e+07	5.59146e+06	1.45348e+06	2.3112e+07	2.90495e+07	2.50195e+06	1.02255e+06	2.89447e+07	3.95776e+06	1.98642e+07	2.90178e+07	2.02414e+07	2.14076e+06	2.18959e+06		P00338	3.85629e+06	1.27686e+07	2.25012e+07	1.02446e+07	1.56318e+07	5.29084e+07	1.64825e+07	1.07298e+06	1.48333e+07	3.05279e+07	6.54909e+06
High	P62269	RPS18	40S ribosomal protein S18	52	18	83	18	152	17.7	10.99	1.03505e+06	1.0434e+07	2.65995e+06	217850	7.37725e+06	1.23592e+06	1.58658e+06	33337.2	2.9401e+06	1.6884e+08	795236	4.7051e+06	1.71755e+06	466783	77489.4	2.19692e+06	1.29887e+06	283176	55974.6	3.65173e+06	183913	1.50122e+06	2.50806e+06	2.02216e+06	194206	260499		P62269	582568	2.86646e+06	2.18354e+06	258139	2.60594e+06	1.60246e+06	2.75695e+06	871473	943353	2.96104e+07	541555
High	P60900	PSMA6	Proteasome subunit alpha type-6	52	12	74	12	246	27.4	6.76	2.77294e+06	8.8047e+06	3.78549e+06	1.48284e+06	8.96546e+06	2.48302e+06	2.52179e+06	58965.8	7.6395e+06	2.80798e+07	3.10513e+06	3.7433e+06	2.8461e+06	1.85272e+06	265961	2.20029e+06	2.46763e+06	555728	269806	6.78602e+06	451678	4.05735e+06	3.64899e+06	3.97941e+06	915713	483243		P60900	1.56073e+06	2.41886e+06	3.10749e+06	1.75707e+06	3.16695e+06	3.21941e+06	4.38202e+06	1.54143e+06	2.45119e+06	4.92451e+06	2.11459e+06
High	Q03154	ACY1	Aminoacylase-1	38	13	84	13	408	45.9	6.18	1.90955e+06	9.97575e+06	1.28574e+06	3.68072e+06	7.2979e+06	1.85508e+06	4.89886e+06	2240	1.30697e+08	8.89724e+07	5.28912e+06	1.16572e+07	3.12446e+06	1.1997e+06	644665	576232	6.00834e+06	1.28293e+06	241872	1.05057e+07	1.44666e+06	5.22115e+06	1.21367e+07	3.31352e+06	2.03113e+06	896641		Q03154	1.07478e+06	2.74057e+06	1.05546e+06	4.36143e+06	2.5779e+06	2.40524e+06	8.51257e+06	58556.1	4.19353e+07	1.56036e+07	3.60188e+06
High	P30153	PPP2R1A	Serine/threonine-protein phosphatase 2A 65 kDa regulatory subunit A alpha isoform	25	14	131	10	589	65.3	5.11	6.08294e+06	2.71178e+07	7.71512e+06	2.04096e+06	1.53784e+07	3.79829e+06	6.42038e+06	25658.6	1.69793e+07	4.26668e+07	4.81074e+06	7.49104e+06	6.92578e+06	3.88321e+06	1.11274e+06	4.11471e+06	3.56109e+06	1.62406e+06	709880	1.31727e+07	1.8797e+06	8.56009e+06	4.98544e+06	5.70775e+06	1.03875e+06	1.27167e+06		P30153	3.42373e+06	7.4499e+06	6.33331e+06	2.41841e+06	5.43224e+06	4.92476e+06	1.11565e+07	670744	5.44795e+06	7.48271e+06	3.27611e+06
High	P35754	GLRX	Glutaredoxin-1	61	10	140	10	106	11.8	8.09	759000	1.32179e+07	1.47355e+06	3.48653e+06	1.77301e+07	3.76708e+06	4.25101e+06	2240	3.11826e+06	1.74423e+08	5.97684e+06	4.99453e+06	1.15015e+06	1.01921e+07	1.61726e+06	759989	1.62665e+06	1.3838e+06	231296	1.09763e+07	539258	7.57738e+06	3.90768e+07	6.54961e+06	3.28771e+06	305165		P35754	427197	3.63126e+06	1.20963e+06	4.13132e+06	6.26296e+06	4.88429e+06	7.38682e+06	58556.1	1.00052e+06	3.05895e+07	4.07022e+06
High	P22061	PCMT1	Protein-L-isoaspartate(D-aspartate) O-methyltransferase	63	10	110	10	227	24.6	7.21	6611661	1.91072e+07	2.85423e+06	3.9583e+06	1.14675e+07	3.11895e+06	2.64815e+06	2240	1.11658e+07	2.15701e+07	7.60281e+06	7.03796e+06	4.46082e+06	8.22224e+06	802450	5.25418e+06	6.38934e+06	1.05465e+06	469958	4.56009e+06	553809	9.14441e+06	3.28349e+06	7.95874e+06	478645	838510		P22061	3.72132e+06	5.24921e+06	2.34303e+06	4.69034e+06	4.05078e+06	4.04394e+06	4.60158e+06	58556.1	3.58263e+06	3.78287e+06	5.1775e+06
High	P37108	SRP14	Signal recognition particle 14 kDa protein	71	12	92	12	136	14.6	10.04	2.22432e+06	1.42327e+07	963477	691992	9.74371e+06	859512	2.63889e+06	29198.7	5.73032e+06	1.27203e+08	888596	4.35319e+06	5.20272e+06	2.51174e+06	128276	1.76643e+06	2.3402e+06	479032	221184	7.94191e+06	733970	5.35911e+06	5.22737e+06	4.03175e+06	358152	1.73225e+06		P37108	1.25194e+06	3.91007e+06	790915	819967	3.44186e+06	1.11442e+06	4.5855e+06	763287	1.83862e+06	2.23083e+07	605133
High	P30044	PRDX5	Peroxiredoxin-5, mitochondrial	57	11	228	11	214	22.1	8.7	7.98649e+06	2.96114e+07	9.58684e+06	8.36968e+06	1.78783e+07	1.07761e+07	8.37388e+06	14663.6	1.38413e+07	6.7194e+07	1.68457e+07	1.64916e+07	1.21474e+07	1.61235e+07	4.33237e+06	6.32316e+06	1.33543e+07	2.89992e+06	969902	1.78119e+07	1.40041e+06	1.21664e+07	1.41277e+07	1.21471e+07	2.67101e+06	3.25874e+06		P30044	4.49513e+06	8.13494e+06	7.8698e+06	9.91755e+06	6.31533e+06	1.3972e+07	1.4551e+07	383322	4.44108e+06	1.17842e+07	1.14719e+07
High	P01591	JCHAIN	Immunoglobulin J chain	50	14	144	14	159	18.1	5.24	1.20096e+07	1.20218e+08	7.18902e+06	1.63729e+07	4.39349e+07	2.28077e+06	1.27764e+06	66990.7	4.24069e+07	9.80476e+06	3.80325e+07	1.07403e+07	9.40118e+06	2.51738e+07	3.1031e+07	3.00909e+06	2.22842e+06	1.39343e+07	3.40291e+06	671050	3.39932e+06	2.1848e+06	4.09337e+06	1.28786e+07	1.09293e+07	2.91981e+06		P01591	6.75948e+06	3.30266e+07	5.90144e+06	1.94008e+07	1.55195e+07	2.95719e+06	2.22011e+06	1.75121e+06	1.36066e+07	1.71952e+06	2.59001e+07
High	P49419	ALDH7A1	Alpha-aminoadipic semialdehyde dehydrogenase	32	18	90	18	539	58.5	7.99	1.08574e+06	8.43633e+06	5.07847e+06	660583	8.54002e+06	7.00421e+06	3.04487e+06	2240	6.31679e+06	4.72573e+07	1.51557e+06	9.46738e+06	4.35885e+06	773584	365019	1.57811e+06	1.49254e+06	943107	244387	5.38444e+06	374304	2.61026e+06	4.71971e+06	2.64108e+06	775647	738160		P49419	611102	2.31766e+06	4.1689e+06	782750	3.01667e+06	9.08146e+06	5.29095e+06	58556.1	2.02679e+06	8.28778e+06	1.0321e+06
High	O95994	AGR2	Anterior gradient protein 2 homolog	61	14	171	13	175	20	9	6.6477e+06	8.23709e+07	130629	9.98073e+06	2.43187e+07	3.75901e+07	3.11047e+07	2240	3.04189e+07	3.50528e+08	1.38264e+07	5.57174e+07	6.66606e+07	1.36811e+07	3.25541e+06	7400	3.9931e+07	3.80777e+06	1.39102e+07	1.08847e+08	6.69412e+06	2.15794e+07	3.3563e+07	1.30742e+07	1.10636e+06	1.8199e+07		O95994	3.7416e+06	2.26292e+07	107233	1.18265e+07	8.59032e+06	4.87382e+07	5.40495e+07	58556.1	9.76016e+06	6.1474e+07	9.41579e+06
High	P62942	FKBP1A	Peptidyl-prolyl cis-trans isomerase FKBP1A	60	9	217	9	108	11.9	8.16	9.69333e+06	3.01983e+07	1.3875e+07	8.89256e+06	2.94894e+07	1.58018e+06	4.93201e+06	7831.02	1.56852e+07	3.09564e+07	1.93942e+07	1.02824e+07	8.37214e+06	1.36587e+07	2.4521e+06	5.89305e+06	3.47841e+06	3.1391e+06	1.17111e+06	6.32062e+06	1.55825e+06	1.9635e+07	2.76401e+06	1.2325e+07	2.10637e+06	1.86937e+06		P62942	5.45581e+06	8.29618e+06	1.13899e+07	1.05371e+07	1.04168e+07	2.04882e+06	8.57017e+06	204712	5.03272e+06	5.429e+06	1.32074e+07
High	P04004	VTN	Vitronectin	23	13	233	13	478	54.3	5.8	1.77761e+07	2.94455e+07	8.35491e+06	1.88445e+07	2.51813e+07	5.79273e+06	1.46853e+06	27985.9	1.94772e+07	9.42273e+06	1.8158e+07	1.91281e+07	1.85314e+07	2.29112e+07	5.93585e+06	9.45468e+06	1.35485e+07	7.95728e+06	3.37484e+06	3.69513e+06	1.557e+06	1.44284e+07	4.90374e+06	1.91086e+07	3.7694e+06	3.81465e+06		P04004	1.00051e+07	8.08938e+06	6.85852e+06	2.23295e+07	8.89501e+06	7.51069e+06	2.55181e+06	731584	6.24943e+06	1.65252e+06	1.23656e+07
High	P34932	HSPA4	Heat shock 70 kDa protein 4	21	15	27	14	840	94.3	5.19	1.19102e+06	3.43747e+06	469248	1.05616e+06	3.32604e+06	1.68532e+06	387009	13045.4	2.80789e+06	2.13439e+07	1.93675e+06	1.30097e+06	1.0482e+06	2.14034e+06	97371.3	563159	292252	455470	14108	1.24376e+06	148645	927713	1.19309e+06	2.01127e+06	129185	113906		P34932	670354	944353	385204	1.25148e+06	1.17489e+06	2.18514e+06	672491	341021	900934	3.74321e+06	1.31893e+06
High	P62241	RPS8	40S ribosomal protein S8	59	11	37	11	208	24.2	10.32	622885	4.4975e+06	595328	129479	4.01256e+06	1.38449e+06	701166	2240	956445	4.42148e+07	671761	2.08546e+06	1.03514e+06	205357	84521	837926	951788	244431	18549.4	1.76536e+06	96900.1	614982	1.45667e+06	1.14542e+06	111127	234072		P62241	350585	1.23557e+06	488703	153425	1.41739e+06	1.79509e+06	1.21839e+06	58556.1	306883	7.7542e+06	457469
High	Q07065	CKAP4	Cytoskeleton-associated protein 4	30	14	77	13	602	66	5.92	2.07442e+07	1.01382e+07	2.13256e+06	733701	7.33455e+06	1.04452e+06	1.27271e+06	2240	2.50548e+06	6.7334e+06	1.15063e+06	1.54019e+06	1.67969e+06	6.0806e+06	265570	2.49432e+06	2.01668e+06	713786	193930	3.25784e+06	586522	2.57325e+06	1.26317e+06	4.25327e+06	295372	383010		Q07065	1.16757e+07	2.78521e+06	1.75061e+06	869390	2.59085e+06	1.35429e+06	2.21153e+06	58556.1	803903	1.18087e+06	783575
High	P51888	PRELP	Prolargin	38	14	210	14	382	43.8	9.38	1.88494e+07	8.20445e+07	1.02666e+07	3.63224e+06	2.83607e+07	1.2656e+06	331701	133779	1.3076e+07	730645	1.02025e+07	1.39015e+07	1.49347e+07	7.83318e+06	546422	3.27899e+06	879876	1.90019e+06	101955	2.37698e+06	1.16383e+06	6.02904e+06	732016	3.27949e+07	943818	1.39645e+06		P51888	1.06092e+07	2.25396e+07	8.4278e+06	4.30398e+06	1.00181e+07	1.64094e+06	576384	3.49712e+06	4.19553e+06	128137	6.94788e+06
High	O94760	DDAH1	N(G),N(G)-dimethylarginine dimethylaminohydrolase 1	42	12	205	11	285	31.1	5.81	5.10847e+06	4.91712e+07	1.00559e+07	4.76319e+06	2.10817e+07	6.49766e+06	1.83552e+07	2240	1.62365e+07	5.46287e+07	5.88165e+06	1.9181e+07	2.60095e+07	5.75904e+06	3.5163e+06	2.0972e+06	1.24761e+07	7.56992e+06	2.27087e+06	3.49044e+07	5.33015e+06	9.23056e+06	1.72629e+07	9.77003e+06	8.57339e+06	7.42324e+06		O94760	2.87526e+06	1.35085e+07	8.25486e+06	5.64409e+06	7.44687e+06	8.42468e+06	3.18951e+07	58556.1	5.20962e+06	9.58054e+06	4.0054e+06
High	P35232	PHB1	Prohibitin	57	18	139	18	272	29.8	5.76	4.53848e+06	1.09739e+07	9.10581e+06	2.7317e+06	1.05084e+07	7.27891e+06	3.38193e+06	10434.9	7.7176e+06	5.11655e+07	5.23583e+06	7.623e+06	7.05013e+06	2.93893e+06	1.18463e+06	3.59521e+06	8.91539e+06	2.40372e+06	1.00186e+06	5.90201e+06	1.09492e+06	4.70941e+06	5.76277e+06	4.83901e+06	1.38672e+06	2.52992e+06		P35232	2.55444e+06	3.01479e+06	7.47493e+06	3.23689e+06	3.71198e+06	9.43763e+06	5.87666e+06	272781	2.47625e+06	8.97318e+06	3.56559e+06
High	P26641	EEF1G	Elongation factor 1-gamma	38	14	163	14	437	50.1	6.67	3.95548e+06	1.68651e+07	1.48186e+07	4.35522e+06	1.56668e+07	3.541e+06	5.37557e+06	2240	6.49377e+06	5.29233e+07	5.75094e+06	9.61012e+06	7.53323e+06	1.4499e+06	408599	1.00311e+07	6.12928e+06	790684	444936	1.11206e+07	2.15814e+06	4.11204e+06	5.13544e+06	6.92111e+06	499398	682669		P26641	2.22631e+06	4.63324e+06	1.21645e+07	5.16067e+06	5.53412e+06	4.59116e+06	9.34093e+06	58556.1	2.08358e+06	9.28146e+06	3.91638e+06
High	P04080	CSTB	Cystatin-B	70	4	131	4	98	11.1	7.56	2.59104e+06	2.47797e+07	2.26265e+07	4.27689e+06	1.61416e+07	2.89195e+06	3.41947e+06	2240	2.73718e+07	5.8358e+07	1.01332e+07	4.9654e+06	5.88099e+06	1.00982e+07	2.46784e+06	3.72563e+06	3.37482e+06	1.93443e+06	589708	8.91579e+06	2.09521e+06	2.26437e+07	1.38589e+07	1.16156e+07	1.3764e+06	2.70555e+06		P04080	1.45834e+06	6.80756e+06	1.8574e+07	5.06784e+06	5.70183e+06	3.74962e+06	5.94188e+06	58556.1	8.78244e+06	1.02346e+07	6.90069e+06
High	P62263	RPS14	40S ribosomal protein S14	42	9	72	9	151	16.3	10.05	2.28671e+06	1.61937e+07	1.19147e+06	678650	1.31024e+07	879853	2.65091e+06	2240	2.77261e+06	1.99629e+08	773210	6.14986e+06	3.86504e+06	249412	143577	2.466e+06	3.61049e+06	693891	108993	6.79251e+06	702854	1.94843e+06	5.45987e+06	3.43587e+06	365293	1.22685e+06		P62263	1.28705e+06	4.44878e+06	978074	804158	4.62827e+06	1.14079e+06	4.60638e+06	58556.1	889615	3.501e+07	526555
High	Q9UJU6	DBNL	Drebrin-like protein	43	16	106	16	430	48.2	5.05	8.6988e+06	1.29839e+07	1.51671e+06	1.94173e+06	9.52447e+06	1.57027e+06	1.53493e+06	2240	5.34081e+06	8.33369e+06	3.99182e+06	2.40342e+06	3.30675e+06	2.00187e+06	729255	2.39705e+06	2.18e+06	1.30396e+06	714240	3.46907e+06	985606	4.75443e+06	2.15574e+06	5.41739e+06	551985	943456		Q9UJU6	4.89605e+06	3.56699e+06	1.24506e+06	2.30083e+06	3.36442e+06	2.03597e+06	2.66719e+06	58556.1	1.71364e+06	1.46153e+06	2.71843e+06
High	P55795	HNRNPH2	Heterogeneous nuclear ribonucleoprotein H2	28	13	147	6	449	49.2	6.3	821905	5.31775e+06	573676	117275	2.03423e+06	1.18297e+06	1.04489e+06	2240	1.67255e+06	4.64438e+06	484007	1.05553e+06	774549	220871	36768	525585	300248	113113	21773.6	1.78351e+06	243866	995063	1.00317e+06	1.93541e+06	44939.4	339278		P55795	462602	1.46091e+06	470928	138963	718568	1.53381e+06	1.81567e+06	58556.1	536652	814511	329608
High	Q04917	YWHAH	14-3-3 protein eta	33	13	225	7	246	28.2	4.84	9.86292e+06	2.41744e+07	5.61857e+06	7.07308e+06	2.02733e+07	3.42618e+06	4.16828e+06	58999.6	1.63856e+07	3.54795e+07	6.79002e+06	8.44191e+06	9.21209e+06	5.39025e+06	2.83788e+06	7.91558e+06	2.11251e+07	6.64044e+06	3.80253e+06	9.72796e+06	6.45841e+06	1.23308e+07	1.21222e+07	1.53793e+07	4.62821e+06	4.01866e+06		Q04917	5.55126e+06	6.64127e+06	4.61227e+06	8.38115e+06	7.16132e+06	4.44229e+06	7.24305e+06	1.54231e+06	5.25746e+06	6.22224e+06	4.624e+06
High	P09467	FBP1	Fructose-1,6-bisphosphatase 1	51	14	116	13	338	36.8	6.99	554117	1.04082e+07	175103	727679	6.8211e+06	3.90581e+06	2.83747e+06	2240	1.41687e+07	2.40581e+07	1.42488e+06	3.28948e+06	9.60634e+06	1.91288e+06	576215	86413.4	2.34095e+06	1.27002e+06	371238	6.67012e+06	1.10094e+06	8.28714e+06	4.68913e+06	1.68842e+06	1.66455e+06	2.57911e+06		P09467	311880	2.85937e+06	143742	862254	2.40948e+06	5.06416e+06	4.93057e+06	58556.1	4.54613e+06	4.21921e+06	970345
High	P09972	ALDOC	Fructose-bisphosphate aldolase C	27	12	172	7	364	39.4	6.87	1.2969e+06	1.07644e+07	4.6441e+06	1.01201e+06	1.35945e+07	3.1132e+06	1.2642e+06	2240	8959541	2.91346e+07	2.79848e+06	2.69545e+06	2.10704e+06	1.5346e+06	427804	1.69469e+06	4.20732e+06	445401	40092.6	5.73423e+06	746289	4.78673e+06	880625	2.84306e+06	177566	557491		P09972	729947	2.95724e+06	3.81232e+06	1.19917e+06	4.80211e+06	4.03649e+06	2.19675e+06	58556.1	2.87474e+06	5.10949e+06	1.90576e+06
High	Q9H773	DCTPP1	dCTP pyrophosphatase 1	64	12	118	12	170	18.7	5.03	2.01796e+06	6.51697e+06	2.12482e+06	1.62899e+06	1.62189e+07	1.59964e+06	1.62593e+06	2240	3.69322e+06	5.08628e+07	5.57219e+06	1.66387e+06	2.31706e+06	7.53546e+06	743939	1.82107e+06	4.0985e+06	548903	279963	6.91945e+06	8.21972e+06	3.95532e+06	3.98762e+06	6.94231e+06	344648	1.43393e+06		Q9H773	1.13579e+06	1.79037e+06	1.74426e+06	1.93025e+06	5.72915e+06	2.07405e+06	2.82532e+06	58556.1	1.185e+06	8.92009e+06	3.79466e+06
High	Q02817	MUC2	Mucin-2	5	20	28	19	5179	540	5.8	761057	882608	155457	242469	423442	157206	138022	2240	724732	1.55668e+06	69506.2	350118	1.03177e+06	143492	130029	289758	697319	434845	200276	214930	199364	1.76124e+07	1.43613e+06	332049	241559	335597		Q02817	428354	242473	127614	287311	149576	203829	239836	58556.1	232536	273004	47333.7
High	O60869	EDF1	Endothelial differentiation-related factor 1	68	14	140	14	148	16.4	9.95	4.0907e+06	1.6874e+07	1.36872e+06	1.51137e+06	1.40808e+07	840428	2.52022e+06	8552.98	6.88936e+06	4.12206e+07	2.94792e+06	7.46654e+06	6.7587e+06	974334	356342	3.88998e+06	5.16871e+06	1.85999e+06	344144	5.69541e+06	1.29687e+06	6.85116e+06	3.2881e+06	5.9539e+06	462479	2.47166e+06		O60869	2.30241e+06	4.63569e+06	1.12357e+06	1.79088e+06	4.9739e+06	1.08968e+06	4.37928e+06	223584	2.21051e+06	7.22908e+06	2.00753e+06
High	P31146	CORO1A	Coronin-1A	32	18	116	18	461	51	6.68	1.80809e+07	1.45642e+07	2.87208e+06	4.46708e+06	3.47272e+07	566293	736198	9702.76	1.28811e+07	8.61247e+06	2.04335e+07	7.69926e+06	1.67403e+07	4.6328e+06	1.28486e+06	5.19189e+06	1.11761e+06	3.67736e+06	286754	3.49922e+06	759193	6.26319e+06	2.00068e+06	1.17803e+07	644116	2.51085e+06		P31146	1.01767e+07	4.00112e+06	2.35768e+06	5.29321e+06	1.2267e+07	734240	1.27926e+06	253641	4.13301e+06	1.51042e+06	1.39152e+07
High	Q14103	HNRNPD	Heterogeneous nuclear ribonucleoprotein D0	37	14	108	11	355	38.4	7.81	8.10352e+06	3.44006e+07	6.13371e+06	969508	2.3998e+07	1.98587e+06	1.91287e+06	2240	1.25306e+07	4.82552e+07	4.88128e+06	2.88775e+06	4.33848e+06	2.8151e+06	477013	4.73564e+06	2.48569e+06	1.01909e+06	115591	4.65787e+06	1.19028e+06	8.5999e+06	2.43231e+06	8.56863e+06	158990	937722		Q14103	4.561e+06	9.45066e+06	5.03514e+06	1.14881e+06	8.47704e+06	2.57483e+06	3.32391e+06	58556.1	4.02054e+06	8.46278e+06	3.32414e+06
High	Q8N1G4	LRRC47	Leucine-rich repeat-containing protein 47	24	13	107	13	583	63.4	8.28	1.04786e+06	1.14417e+07	775692	645118	7.14685e+06	1.15994e+06	1.93198e+06	26209.9	3.96027e+06	2.68584e+07	1.06778e+06	2.68339e+06	2.92765e+06	802362	602435	1.49768e+06	2.32988e+06	1.14863e+06	507381	4.64219e+06	1.18329e+06	3.58194e+06	4.29918e+06	3.30284e+06	737992	2.65043e+06		Q8N1G4	589777	3.1433e+06	636762	764425	2.52455e+06	1.50395e+06	3.35713e+06	685155	1.27068e+06	4.71031e+06	727158
High	Q6P996	PDXDC1	Pyridoxal-dependent decarboxylase domain-containing protein 1	24	15	43	12	788	86.7	5.38	1.33014e+06	1.94007e+06	1.80356e+06	268466	4.19464e+06	2.72072e+06	670918	17774.3	4.53123e+06	1.91348e+07	227571	1.09649e+06	2.52462e+06	2.49196e+06	33275.5	426842	1.9049e+06	104532	299415	3.4532e+06	601380	3.22212e+06	1.21591e+06	769429	3340	587773		Q6P996	748658	532983	1.48053e+06	318115	1.48171e+06	3.52761e+06	1.16583e+06	464641	1.45388e+06	3.35578e+06	154976
High	P50995	ANXA11	Annexin A11	26	12	93	12	505	54.4	7.65	1.71533e+06	9.23603e+06	2.26527e+06	1.55845e+06	4.93659e+06	2.87656e+06	1.43272e+06	2240	6.11021e+06	2.84162e+07	4.9253e+06	3.03995e+06	3.36236e+06	662426	469500	1.40392e+06	1.85837e+06	391429	312661	5.35742e+06	626072	4.39737e+06	3.29239e+06	4.12749e+06	340912	424672		P50995	965462	2.53736e+06	1.85955e+06	1.84666e+06	1.7438e+06	3.72966e+06	2.48959e+06	58556.1	1.96051e+06	4.98351e+06	3.35412e+06
High	P14174	MIF	Macrophage migration inhibitory factor	52	7	534	7	115	12.5	7.88	7.76503e+07	6.63461e+08	1.00223e+08	1.78517e+08	3.83292e+08	2.09177e+08	2.15421e+08	140176	1.47233e+08	1.0133e+09	1.091e+08	1.85619e+08	2.3412e+08	1.95295e+08	6.36705e+07	6.0413e+07	4.03483e+08	5.82557e+07	2.11006e+07	4.57982e+08	7.05827e+07	2.07368e+08	4.25379e+08	2.21714e+08	6.39377e+07	1.06598e+08		P14174	4.37048e+07	1.82268e+08	8.22726e+07	2.11532e+08	1.35394e+08	2.71213e+08	3.74328e+08	3.66436e+06	4.72409e+07	1.77708e+08	7.42968e+07
High	P06280	GLA	Alpha-galactosidase A	28	13	56	13	429	48.7	5.6	661224	2.72718e+07	183568	1.29435e+06	608409	330556	5.6704e+06	48347	1.03731e+06	8.94827e+06	861612	6.42462e+07	161960	788016	339020	211457	3.84894e+06	35307.6	107103	2.28102e+06	81010.6	200432	1.1998e+06	1.54854e+06	1.03176e+06	7210		P06280	372164	7.49221e+06	150690	1.53372e+06	214914	428589	9.85324e+06	1.26385e+06	332830	1.56931e+06	586757
High	P20774	OGN	Mimecan	19	15	216	15	298	33.9	5.63	7.27541e+07	3.09523e+07	5.65714e+07	3.01783e+07	2.0635e+07	3.76912e+06	471956	13421.3	1.4306e+07	216361	5.87306e+07	2.03839e+07	1.03434e+07	6.94467e+07	4.73054e+06	1.1403e+06	1.21703e+06	3.0547e+06	3.35278e+06	1.16517e+06	9.31903e+06	4.40135e+06	944787	1.1167e+07	2.6791e+06	2.50718e+06		P20774	4.0949e+07	8.50332e+06	4.64393e+07	3.57594e+07	7.2891e+06	4.88694e+06	820099	350848	4.5902e+06	37944.4	3.99955e+07
High	Q16610	ECM1	Extracellular matrix protein 1	39	14	74	14	540	60.6	6.71	1.71312e+06	2.18394e+06	1.1155e+06	1.23697e+06	722633	4.41006e+07	3.37323e+06	2240	1.31207e+07	9.41243e+06	2.48808e+06	721240	580710	1.35421e+06	147533	421882	945284	114854	52740.3	3.63498e+06	230331	1.02501e+07	1.84992e+06	2.07819e+06	28515.9	216135		Q16610	964218	599979	915712	1.46573e+06	255263	5.71795e+07	5.86154e+06	58556.1	4.20987e+06	1.65071e+06	1.69438e+06
High	Q9ULA0	DNPEP	Aspartyl aminopeptidase	31	12	63	12	485	53.4	7.58	2.07707e+06	1.74885e+07	2.15809e+06	1.87862e+06	1.61911e+07	2.61931e+06	1.87344e+06	2240	5.80239e+06	3.30026e+07	3.44909e+06	4.05776e+06	3.1262e+06	2.56615e+06	791692	990671	2.47225e+06	822177	485250	4.39602e+06	775981	9.72516e+06	4.05503e+06	8.1139e+06	561957	553308		Q9ULA0	1.16906e+06	4.8045e+06	1.77157e+06	2.22604e+06	5.71933e+06	3.39612e+06	3.25541e+06	58556.1	1.86174e+06	5.78785e+06	2.34883e+06
High	Q96C19	EFHD2	EF-hand domain-containing protein D2	45	15	99	14	240	26.7	5.2	1.16323e+07	1.07643e+07	3.20095e+06	4.86186e+06	1.5591e+07	1.3136e+06	2.01934e+06	46354.4	9.85e+06	1.54827e+07	7.87438e+06	4.45786e+06	7.18868e+06	3.84995e+06	2.42661e+06	5.55242e+06	4.89465e+06	4.68658e+06	1.78547e+06	3.2702e+06	2794651	5.08095e+06	3.39463e+06	7.22163e+06	2.64278e+06	2.77175e+06		Q96C19	6.54717e+06	2.9572e+06	2.62765e+06	5.761e+06	5.50734e+06	1.70318e+06	3.50893e+06	1.21176e+06	3.16045e+06	2.71529e+06	5.36244e+06
High	P05388	RPLP0	60S acidic ribosomal protein P0	43	13	68	4	317	34.3	5.97	2.65232e+06	1.40006e+07	3.27889e+06	537816	7.48993e+06	636785	1.87998e+06	2240	5.64476e+06	5.1406e+07	1.61625e+06	4.90544e+06	2.41996e+06	631981	42925.9	2.38589e+06	1.4105e+06	146737	93745.6	4.03653e+06	224570	4.77837e+06	2.18539e+06	3.27953e+06	139971	130459		P05388	1.49284e+06	3.84629e+06	2.69163e+06	637278	2.64574e+06	825637	3.26677e+06	58556.1	1.81117e+06	9.01535e+06	1.10066e+06
High	P13796	LCP1	Plastin-2	26	15	137	14	627	70.2	5.43	1.50469e+07	1.24281e+07	3.60364e+06	6.02915e+06	4.07429e+07	888629	2.66017e+06	115637	1.27204e+07	6.96647e+06	2.1442e+07	5.88478e+06	8.75036e+06	3.56234e+06	907072	3.35044e+06	1.25491e+06	2.4146e+06	507605	8.73774e+06	667343	5.68684e+06	1.41633e+06	9.50363e+06	601785	2.21929e+06		P13796	8.46902e+06	3.41429e+06	2.95822e+06	7.14417e+06	1.4392e+07	1.15217e+06	4.62248e+06	3.02289e+06	4.08145e+06	1.22175e+06	1.4602e+07
High	Q96KP4	CNDP2	Cytosolic non-specific dipeptidase	32	15	191	15	475	52.8	5.97	4.53474e+06	2.63398e+07	5.87161e+06	2.78767e+06	2.73877e+07	8.3567e+06	4.26352e+06	6447.57	1.85589e+07	6.61257e+07	5.3666e+06	1.54118e+07	8.07721e+06	3.85176e+06	711981	1.84091e+06	5.49162e+06	2.08653e+06	593532	5.88881e+06	1.04194e+06	5.71914e+06	5.32466e+06	8.68143e+06	1.26442e+06	1.1955e+06		Q96KP4	2.55234e+06	7.23616e+06	4.81998e+06	3.30321e+06	9.6744e+06	1.08351e+07	7.40856e+06	168547	5.95478e+06	1.15968e+07	3.65465e+06
High	Q99798	ACO2	Aconitate hydratase, mitochondrial	25	15	102	15	780	85.4	7.61	5.28467e+06	9.75152e+06	3.91354e+06	2.26271e+06	9.60701e+06	3.34759e+06	1.35361e+06	2240	9.88415e+06	1.91863e+07	3.65937e+06	3.50319e+06	2.75695e+06	2.07245e+06	466274	2.73477e+06	1.16558e+07	1.0207e+06	321383	3704741	446857	4.26649e+06	2.48777e+06	3.04198e+06	569337	674923		Q99798	2.97443e+06	2.67897e+06	3.21261e+06	2.68117e+06	3.39357e+06	4.34039e+06	2.35212e+06	58556.1	3.17141e+06	3.36481e+06	2.49203e+06
High	P49368	CCT3	T-complex protein 1 subunit gamma	33	15	73	14	545	60.5	6.49	3.18542e+06	1.04928e+07	2.7577e+06	679406	7.15063e+06	7.94005e+06	2.83777e+06	2240	6.2689e+06	3.52018e+07	947408	2.90271e+06	2.65933e+06	1.18689e+06	154016	1.92418e+06	1.82604e+06	367617	81339.5	6.98533e+06	306219	2.70146e+06	3.0411e+06	2.39909e+06	289301	703789		P49368	1.79288e+06	2.88262e+06	2.26379e+06	805053	2.52588e+06	1.02948e+07	4.93108e+06	58556.1	2.01143e+06	6.17353e+06	645184
High	P42167	TMPO	Lamina-associated polypeptide 2, isoforms beta/gamma	35	13	84	6	454	50.6	9.38	2.23766e+06	7.22786e+06	1.13851e+06	436263	5.60728e+06	157647	721873	2240	4.95734e+06	1.64876e+07	1.90733e+06	1.89547e+06	3.61514e+06	421760	351432	1.634e+06	1.50469e+06	330766	122075	2.13079e+06	598390	4.26936e+06	1.02344e+06	2.06087e+06	230104	1.02988e+06		P42167	1.25945e+06	1.98566e+06	934596	516945	1.98071e+06	204401	1.25437e+06	58556.1	1.5906e+06	2.89152e+06	1.29889e+06
High	P28331	NDUFS1	NADH-ubiquinone oxidoreductase 75 kDa subunit, mitochondrial	31	19	75	19	727	79.4	6.23	2.4318e+06	4.57204e+06	1.69607e+06	921300	6.20276e+06	7.72934e+06	1.67421e+06	396578	2.27579e+06	2.35255e+07	2.87023e+06	2.43405e+06	2.27119e+06	1.05355e+06	301894	532145	1.0363e+06	676956	363888	2.20981e+06	215020	2.23246e+06	2.6424e+06	1.60026e+06	112284	449018		P28331	1.36872e+06	1.25605e+06	1.3923e+06	1.09168e+06	2.19106e+06	1.00216e+07	2.90921e+06	1.0367e+07	730206	4.1258e+06	1.95463e+06
High	P11940	PABPC1	Polyadenylate-binding protein 1	30	16	55	3	636	70.6	9.5	1.55868e+06	9.86135e+06	1.88596e+06	423213	9.27192e+06	1.33213e+06	1.03559e+06	47775.2	3.34191e+06	3.0497e+07	863365	1.51095e+06	1.29182e+06	574592	206007	2.50749e+06	1.75987e+06	219180	88753	2.57788e+06	247843	1.63328e+06	1.09465e+06	1.93414e+06	265782	953209		P11940	877288	2.70915e+06	1.54817e+06	501480	3.27521e+06	1.7272e+06	1.7995e+06	1.2489e+06	1.07228e+06	5.34843e+06	587951
High	P07996	THBS1	Thrombospondin-1	14	16	97	15	1170	129.3	4.94	2.76432e+06	2.68708e+06	971333	2.81368e+06	4.74119e+06	3.64205e+06	2.54812e+06	2240	2.88502e+06	4.87238e+06	5.0183e+06	4.79982e+06	1.36699e+06	1.27668e+06	193533	2.56317e+06	1.89455e+06	1.31763e+06	673332	1.40241e+07	2.08278e+06	2.53266e+06	1.71477e+06	1.89489e+07	2.7491e+06	1.09199e+06		P07996	1.55588e+06	738204	797364	3.33404e+06	1.67477e+06	4.72219e+06	4.42778e+06	58556.1	925683	854496	3.41745e+06
High	P12956	XRCC6	X-ray repair cross-complementing protein 6	22	13	77	13	609	69.8	6.64	3.88893e+06	1.36419e+07	1.74633e+06	655913	1.09844e+07	1.42143e+06	1.41021e+06	2240	7.88114e+06	3.1811e+07	3.53947e+06	3.98185e+06	4.28004e+06	707708	177233	1.95837e+06	2.62767e+06	959606	145418	4.78317e+06	587445	2.81764e+06	2.81756e+06	2.69809e+06	68762.2	584168		P12956	2.18885e+06	3.74774e+06	1.43356e+06	777216	3.88011e+06	1.84299e+06	2.45046e+06	58556.1	2.52873e+06	5.57887e+06	2.41037e+06
High	P35270	SPR	Sepiapterin reductase	50	12	88	12	261	28	8.05	768309	8.46511e+06	1.32497e+06	607075	3.74347e+06	1.4682e+06	4.52743e+06	2240	3.02357e+06	3.44607e+07	713658	5.12454e+06	3.55265e+06	871552	171670	477647	1.37374e+06	152204	115113	8.71984e+06	393241	2.53602e+06	3.93174e+06	1.76854e+06	394124	701352		P35270	432436	2.32557e+06	1.08766e+06	719346	1.32234e+06	1.90363e+06	7.86714e+06	58556.1	970137	6.04356e+06	486000
High	P50395	GDI2	Rab GDP dissociation inhibitor beta	32	11	130	6	445	50.6	6.47	4.28036e+06	1.48019e+07	4.59156e+06	2.47918e+06	1.57864e+07	4.61294e+06	3.3706e+06	2240	1.37696e+07	3.27421e+07	4.06358e+06	4.63399e+06	4.8998e+06	2.15243e+06	644472	2.58185e+06	5.04814e+06	1.3872e+06	532650	9.29554e+06	1.08261e+06	7.39777e+06	6.53642e+06	5.79926e+06	803352	1.02862e+06		P50395	2.40917e+06	4.06643e+06	3.7692e+06	2.93767e+06	5.57638e+06	5.98101e+06	5.85696e+06	58556.1	4.41808e+06	5.74217e+06	2.7673e+06
High	Q9UBI6	GNG12	Guanine nucleotide-binding protein G(I)/G(S)/G(O) subunit gamma-12	81	8	119	8	72	8	8.97	3.81384e+06	2.84211e+07	4.47181e+06	7.87628e+06	2.10257e+07	4.20142e+06	1.13349e+07	2240	3.96666e+06	7.85469e+07	9.91841e+06	1.85899e+07	7.20551e+06	6.52838e+06	3.12181e+06	3.07206e+06	6.53817e+06	4.67546e+06	1.06308e+06	1.34346e+07	1.24118e+06	7.08289e+06	1.5723e+07	9.28261e+06	3.07717e+06	2.15652e+06		Q9UBI6	2.14659e+06	7.80796e+06	3.67089e+06	9.3329e+06	7.42709e+06	5.44744e+06	1.96962e+07	58556.1	1.27273e+06	1.37752e+07	6.75442e+06
High	Q9NRX4	PHPT1	14 kDa phosphohistidine phosphatase	74	8	72	8	125	13.8	6.07	5.52184e+06	2.33568e+07	897951	3.10487e+06	1.44892e+07	5.35796e+06	3.81497e+06	2240	8.42774e+06	6.13009e+06	5.38574e+06	3.74322e+06	6.11608e+06	4.85331e+06	1.76655e+06	1.31785e+06	3.47999e+06	5.21668e+06	1.28464e+06	6.1711e+06	1.48318e+06	5.15777e+06	3.41858e+06	8.29351e+06	1.62828e+06	2.77258e+06		Q9NRX4	3.10792e+06	6.41666e+06	737125	3.67907e+06	5.11816e+06	6.94698e+06	6.62913e+06	58556.1	2.70411e+06	1.07507e+06	3.66768e+06
High	Q92597	NDRG1	Protein NDRG1	30	9	77	9	394	42.8	5.82	2.18986e+06	5.95234e+06	2.16725e+07	1.24958e+06	6.24809e+06	1.34313e+06	423614	27276.4	1.58693e+06	1.51389e+06	2.38615e+06	2.38331e+06	3.85848e+06	1.80513e+06	331869	9.83898e+06	1.74761e+06	1.06824e+06	399374	1.16777e+06	271261	1.74371e+06	976864	1.82282e+06	690804	1.80954e+06		Q92597	1.23255e+06	1.63525e+06	1.77908e+07	1.48067e+06	2.20707e+06	1.74146e+06	736098	713035	509179	265500	1.62496e+06
High	Q9NR45	NANS	Sialic acid synthase	46	13	100	13	359	40.3	6.74	929199	1.15952e+07	1.50548e+06	1.25235e+06	8.21994e+06	5.14884e+06	1.83837e+06	21360.2	4.31618e+06	2.79164e+07	2.26076e+06	2.84795e+06	2.80455e+06	1.85469e+06	229417	1.45711e+06	4.33041e+06	845201	291153	4.91266e+06	366270	3.77674e+06	3.31954e+06	3.35642e+06	380023	728190		Q9NR45	522992	3.18547e+06	1.23584e+06	1.48395e+06	2.90361e+06	6.67585e+06	3.19447e+06	558379	1.38488e+06	4.89586e+06	1.53957e+06
High	P00734	F2	Prothrombin	24	11	139	11	622	70	5.9	1.01473e+07	1.4243e+07	4.70703e+06	6.54326e+06	1.28054e+07	1.86598e+06	291742	33767.6	1.29454e+07	6.54168e+06	1.31677e+07	3.37709e+06	3.15031e+06	1.82406e+07	3.39136e+06	3.25401e+06	4.54426e+06	6.78165e+06	1.84263e+06	1.9956e+06	1.25886e+06	5.857e+06	1.93106e+06	9.28139e+06	1.33484e+06	1.39465e+06		P00734	5.71133e+06	3.91288e+06	3.86398e+06	7.75335e+06	4.52335e+06	2.41937e+06	506949	882724	4.15365e+06	1.14725e+06	8.96721e+06
High	P0CG38	POTEI	POTE ankyrin domain family member I	7	9	484	2	1075	121.2	6.21	25257.1	171083	70199	5910	198248	28733.6	99220.3	2240	100232	1.35299e+06	76204.6	135769	19476.9	53443.9	3450	29823.9	9150	19918.9	3560	552630	4340	353571	205432	145595	3340	7210		P0CG38	14215.8	47000.6	57626.1	7002.98	70029	37255.2	172411	58556.1	32160.1	237282	51895.2
High	P48637	GSS	Glutathione synthetase	47	18	71	18	474	52.4	5.92	1.46772e+06	1.28195e+07	3.40954e+06	1.32566e+06	8.78846e+06	3.24778e+06	6.09216e+06	2240	8.35587e+06	3.14071e+07	1.47349e+06	7.0676e+06	4.87533e+06	932481	343916	2.24732e+06	3.16355e+06	857478	161507	1.50281e+07	754711	4.11475e+06	5.71073e+06	2.81493e+06	879555	694367		P48637	826093	3.52183e+06	2.79888e+06	1.57083e+06	3.10443e+06	4.21098e+06	1.05861e+07	58556.1	2.68105e+06	5.50804e+06	1.00344e+06
High	P07814	EPRS1	Bifunctional glutamate/proline--tRNA ligase	13	15	60	15	1512	170.5	7.33	1.79017e+06	6.91684e+06	3.99888e+06	1.64441e+06	4.29667e+06	2.08192e+06	1.4227e+06	20161.4	3.35432e+06	1.92167e+07	1.38852e+06	2.33978e+06	2.94058e+06	1.32889e+06	208425	1.92282e+06	3.78308e+06	302195	137044	5.57658e+06	176616	1.68384e+06	1.63634e+06	2.26135e+06	229792	492673		P07814	1.00758e+06	1.90022e+06	3.28267e+06	1.94852e+06	1.51775e+06	2.69936e+06	2.47216e+06	527042	1.07626e+06	3.37013e+06	945578
High	Q9NQR4	NIT2	Omega-amidase NIT2	63	14	49	14	276	30.6	7.21	1.59629e+06	4.50427e+06	1418424	644355	4.10041e+06	2.56081e+06	2.69201e+06	2240	1.88713e+06	1.95256e+07	1.92333e+06	3.93837e+06	2.75366e+06	1.21653e+06	713172	1.48119e+06	2.10748e+06	1.48605e+06	688768	5.42365e+06	2.44732e+06	1.74882e+06	3.31025e+06	2.25064e+06	950055	1.37357e+06		Q9NQR4	898461	1.23743e+06	1.16438e+06	763521	1.44843e+06	3.32028e+06	4.6778e+06	58556.1	605502	3.42431e+06	1.30979e+06
High	P20962	PTMS	Parathymosin	32	8	126	8	102	11.5	4.16	2.36305e+07	137011899	1.94494e+07	9.08015e+06	6.57336e+07	8.94243e+06	4.85479e+06	33190.3	5.48289e+07	1.03856e+08	2.67451e+07	4.72471e+07	8.03984e+07	1.75055e+07	5.32539e+06	9.45053e+06	1.72107e+07	9.18103e+06	3.29685e+06	3.17082e+06	8.97185e+06	3.9971e+07	1.16191e+07	2.94448e+07	1.90707e+06	1.78314e+07		P20962	1.33002e+07	3.76404e+07	1.59659e+07	1.07594e+07	2.32197e+07	1.15945e+07	8.43598e+06	867631	1.75923e+07	1.82139e+07	1.82134e+07
High	Q7L266	ASRGL1	Isoaspartyl peptidase/L-asparaginase	42	10	27	10	308	32	6.24	149195	541300	1.24307e+06	300552	344974	1.63902e+06	22523.5	2240	345357	5.02022e+07	498937	17397.2	82430	2.63117e+06	82901.1	131131	347118	115754	512334	5580	35570.5	222103	1.01295e+07	612156	23667.5	39811		Q7L266	83973.3	148708	1.02043e+06	356136	121858	2.12511e+06	39138.3	58556.1	110811	8.80423e+06	339776
High	Q14974	KPNB1	Importin subunit beta-1	14	12	111	12	876	97.1	4.78	3.74818e+06	1.61322e+07	5.30481e+06	2.74315e+06	1.02381e+07	3.18156e+06	5.69589e+06	2240	1.29246e+07	4.37702e+07	5.01172e+06	6.93618e+06	8.79667e+06	2.95493e+06	1.28065e+06	8.71144e+06	2.90027e+06	1.5167e+06	742953	9.31045e+06	1.53194e+06	1.10313e+07	8.37316e+06	7.05828e+06	842407	1.74909e+06		Q14974	2.10963e+06	4.4319e+06	4.3547e+06	3.25046e+06	3.61648e+06	4.12512e+06	9.89753e+06	58556.1	4.14697e+06	7.67622e+06	3.41298e+06
High	P55786	NPEPPS	Puromycin-sensitive aminopeptidase	17	14	94	9	919	103.2	5.72	990541	9.36708e+06	1.45311e+06	534753	5.17948e+06	3.51612e+06	2.68253e+06	25551.8	1.00677e+07	3.26711e+07	1.04062e+06	3.02746e+06	5.38161e+06	513908	291889	1.10823e+06	1.11508e+06	410060	225398	7.22061e+06	690863	3.25257e+06	4.00399e+06	1.58807e+06	674984	576315		P55786	557517	2.57336e+06	1.19285e+06	633649	1.8296e+06	4.5589e+06	4.66134e+06	667952	3.23031e+06	5.7297e+06	708660
High	Q13011	ECH1	Delta(3,5)-Delta(2,4)-dienoyl-CoA isomerase, mitochondrial	37	13	88	13	328	35.8	8	1.00578e+06	8.88506e+06	6.17369e+06	3.56317e+06	5.40084e+06	7.06689e+06	2.40249e+06	5148.73	4.21506e+06	4.43269e+07	4.50853e+06	6.38475e+06	4.01426e+06	243732	1.67678e+06	2.626e+06	7.30942e+06	1.14128e+06	565081	3.68793e+06	1.34807e+06	4.59869e+06	4.07815e+06	2.14676e+06	847838	529858		Q13011	566093	2.44093e+06	5.06796e+06	4.22213e+06	1.90779e+06	9.16273e+06	4.17472e+06	134593	1.35244e+06	7.77385e+06	3.0703e+06
High	P15104	GLUL	Glutamine synthetase	27	10	70	10	373	42	6.89	2.06854e+06	4.42076e+06	2.60099e+06	2.72239e+06	3.30843e+06	2.75812e+06	2.53395e+06	9922.31	1.92433e+07	1.06638e+07	2.21402e+06	1.27466e+06	4.03249e+06	1.69788e+07	1.05678e+06	1.19116e+06	8.80138e+06	1.80172e+06	587627	1.25059e+07	642414	7.78903e+06	2.5806e+06	2.74543e+06	316607	1.28532e+06		P15104	1.16426e+06	1.21449e+06	2.13515e+06	3.22586e+06	1.16867e+06	3.5761e+06	4.40316e+06	259380	6.17438e+06	1.87017e+06	1.50775e+06
High	P01009	SERPINA1	Alpha-1-antitrypsin	33	18	240	17	418	46.7	5.59	4.13532e+07	1.10695e+08	6.80155e+07	2.60578e+07	3.66009e+07	8.05184e+06	5.06757e+06	6752.09	1.26129e+08	6.29111e+07	4.45482e+07	1.98422e+07	1.78277e+07	6.21229e+07	6.54196e+06	1.17961e+07	5.35574e+06	4.40416e+06	3.09744e+06	8.12201e+06	3.06561e+06	3.5674e+07	7.13354e+06	2.33987e+07	2.10768e+06	4.13173e+06		P01009	2.32753e+07	3.04106e+07	5.58337e+07	3.08768e+07	1.29289e+07	1.04398e+07	8.80572e+06	176507	4.04696e+07	1.10331e+07	3.03373e+07
High	Q99714	HSD17B10	3-hydroxyacyl-CoA dehydrogenase type-2	50	8	103	8	261	26.9	7.78	3.68466e+06	1.04011e+07	7.05992e+06	2.91963e+06	6.09651e+06	4.11422e+06	3.53119e+06	2240	6.98215e+06	2.33788e+07	3.3767e+06	5.88436e+06	5.78732e+06	5.10916e+06	860800	2.21457e+06	4.46634e+06	1.09175e+06	520466	5.58437e+06	933131	6.2618e+06	3.8216e+06	3.83773e+06	820697	1.20094e+06		Q99714	2.07388e+06	2.85743e+06	5.79546e+06	3.45958e+06	2.15353e+06	5.33438e+06	6.13602e+06	58556.1	2.24028e+06	4.10007e+06	2.29953e+06
High	P08134	RHOC	Rho-related GTP-binding protein RhoC	34	11	123	4	193	22	6.58	1.89738e+06	7.33587e+06	1.26785e+06	1.4947e+06	6.73215e+06	2.45575e+06	2.19429e+06	85853.5	2.41424e+06	2.00796e+07	1.84677e+06	3.62434e+06	1.90119e+06	522592	294481	1.03904e+06	3.97175e+06	607572	149053	3.79794e+06	321020	2.23743e+06	1.84322e+06	1.89994e+06	450609	509095		P08134	1.06792e+06	2.01534e+06	1.04077e+06	1.77113e+06	2.37806e+06	3.18405e+06	3.81294e+06	2.24431e+06	774629	3.52147e+06	1.25765e+06
High	P48047	ATP5PO	ATP synthase subunit O, mitochondrial	51	13	119	13	213	23.3	9.96	2.09899e+06	15840428	1.95844e+06	947000	1.24211e+07	2.92254e+06	3.89022e+06	2240	6.58236e+06	1.18539e+08	2.15723e+06	8.05066e+06	4.98694e+06	1.84607e+06	198690	1.97819e+06	3.75762e+06	1.11981e+06	95648.8	1.04877e+07	476846	4.80691e+06	5.42992e+06	2.89248e+06	589496	1.15276e+06		P48047	1.1814e+06	4.35174e+06	1.60767e+06	1.12214e+06	4.38762e+06	3.78929e+06	6.75989e+06	58556.1	2.112e+06	2.07888e+07	1.46907e+06
High	Q9BYX7	POTEKP	Putative beta-actin-like protein 3	16	7	344	2	375	42	6.33	2.68637e+06	5.98826e+06	865976	1.77373e+06	8.85691e+06	143633	1.34846e+06	5850.81	2.92365e+06	1.22199e+07	1.95641e+06	3.13886e+06	2.3233e+06	496602	250336	981352	2.00574e+06	445687	141071	1.39202e+06	312265	1.74494e+06	1.38681e+06	1.73295e+06	235972	458432		Q9BYX7	1.512e+06	1.64512e+06	710877	2.10176e+06	3.12861e+06	186230	2.34316e+06	152947	938075	2.14307e+06	1.33232e+06
High	Q00796	SORD	Sorbitol dehydrogenase	47	13	34	13	357	38.3	7.97	93939.8	2.64723e+06	258395	1.06119e+06	1.50475e+06	2.40167e+06	507440	69668.8	1.51813e+06	2.17154e+07	567769	581581	9.04176e+06	155490	27458	92587	162901	92120.2	3560	1.91101e+06	406724	724881	1.70462e+06	333356	378397	520633		Q00796	52873.2	727256	212115	1.25744e+06	531536	3.11393e+06	881759	1.82122e+06	487104	3.80835e+06	386650
High	Q8N4P3	HDDC3	Guanosine-3',5'-bis(diphosphate) 3'-pyrophosphohydrolase MESH1	42	7	69	7	179	20.3	6.74	999269	4.02903e+06	643582	865383	4.15931e+06	742706	853587	7050.53	2.89065e+06	1.67365e+07	2.35001e+06	2.58673e+06	6.31885e+06	42590.1	332571	514038	1.65276e+06	1.28964e+06	222392	2.02866e+06	341373	2.05165e+06	3.12154e+06	1.79349e+06	703173	3.23466e+06		Q8N4P3	562430	1.10687e+06	528314	1.02542e+06	1.46923e+06	962972	1.48325e+06	184309	927487	2.93517e+06	1.60035e+06
High	Q15056	EIF4H	Eukaryotic translation initiation factor 4H	42	14	169	13	248	27.4	7.23	1.80446e+07	5.61929e+07	6.16894e+06	1.69763e+06	2.65592e+07	3.03971e+06	7.83118e+06	20049.5	1.66798e+07	7.40488e+07	3.72073e+06	1.65083e+07	1.80671e+07	6.86878e+06	1.0212e+06	1.55372e+07	1.2256e+07	5.48215e+06	1.91062e+06	1.18943e+07	5.99609e+06	1.67645e+07	8.79431e+06	1.90511e+07	1.2129e+06	6.45744e+06		Q15056	1.01563e+07	1.54375e+07	5.06406e+06	2.01158e+06	9.38177e+06	3.9412e+06	1.36079e+07	524115	5.35185e+06	1.29863e+07	2.53382e+06
High	P04439	HLA-A	HLA class I histocompatibility antigen, A alpha chain	42	13	69	10	365	40.8	6	3.61001e+06	2.26745e+06	2.25932e+06	1.46981e+06	1.62092e+07	1.25269e+06	432957	13074.5	1.04681e+07	3.85686e+06	6.92847e+06	709313	8.26742e+06	1.02975e+06	580675	2.80111e+06	1.83777e+06	1.36266e+06	312233	724586	129428	3.09214e+06	353978	6.1316e+06	317981	2.82487e+06		P04439	2.03187e+06	622921	1.85466e+06	1.74163e+06	5.72573e+06	1.62421e+06	752332	341783	3.35878e+06	676398	4.71828e+06
High	Q96I24	FUBP3	Far upstream element-binding protein 3	33	17	116	13	572	61.6	8.38	2.43546e+06	1.1876e+07	1.82134e+06	887675	7.25848e+06	679928	1.41745e+06	2240	4.19547e+06	8.49059e+06	1.85158e+06	1.94207e+06	2.67662e+06	1.10228e+06	233797	2.29237e+06	1.50234e+06	565330	89732	2.13833e+06	463552	2.96662e+06	965308	3.64421e+06	91425.7	335363		Q96I24	1.37078e+06	3.26262e+06	1.49513e+06	1.05184e+06	2.56398e+06	881576	2.46305e+06	58556.1	1.34615e+06	1.48904e+06	1.26092e+06
High	Q15942	ZYX	Zyxin	27	10	93	10	572	61.2	6.67	1.12779e+07	8.87849e+06	594852	457632	1.09542e+07	490424	1.3089e+06	2240	2.94073e+06	3.6803e+06	735274	1.6809e+06	1.38408e+06	2.26942e+06	204086	3.4339e+06	3.7286e+06	2.12074e+06	349929	3.65791e+06	970756	2.6402e+06	1.84302e+06	8.00919e+06	528565	857550		Q15942	6.34769e+06	2.43913e+06	488312	542266	3.86946e+06	635870	2.27443e+06	58556.1	943556	645434	500721
High	O60240	PLIN1	Perilipin-1	27	11	57	11	522	56	6.42	7220	64262.9	646265	4.86683e+06	938552	2.6577e+06	89512	2240	244676	212089	1.95259e+07	7.29853e+06	2.53562e+06	331540	3.79698e+06	416493	1.5515e+06	5.07364e+06	2.45817e+06	209098	155248	6.27475e+06	181215	7920	1.69642e+06	1.33009e+06		O60240	4063.72	17654.5	530517	5.76689e+06	331533	3.4459e+06	155542	58556.1	78506.4	37195.3	1.32971e+07
High	P01889	HLA-B	HLA class I histocompatibility antigen, B alpha chain	46	14	60	7	362	40.4	5.85	1.51225e+07	4.09191e+06	1.6235e+06	772911	2.34058e+07	427265	293766	12007	1.0167e+07	7.13689e+06	4.46811e+06	1.18097e+06	2.73948e+06	2.26357e+06	95273.7	1.79051e+06	721136	1.85531e+06	44417.6	813190	133988	1.85898e+06	414452	4.59282e+06	351857	905262		P01889	8.51155e+06	1.12414e+06	1.33273e+06	915852	8.26784e+06	553979	510466	313876	3.26217e+06	1.25164e+06	3.04278e+06
High	P27348	YWHAQ	14-3-3 protein theta	38	14	158	9	245	27.7	4.78	1.31107e+07	2.42069e+07	7.81388e+06	2.85634e+06	1.4848e+07	3.51114e+06	4.89791e+06	2240	1.24166e+07	1.80395e+07	5.23871e+06	6.13823e+06	1.2579e+07	5.62932e+06	1.11322e+06	8.69841e+06	4.0773e+06	2.64169e+06	1.38961e+06	6.39651e+06	2.21218e+06	6.21472e+06	5.15007e+06	8.10807e+06	1.4696e+06	4.45187e+06		P27348	7.37927e+06	6.65021e+06	6.41439e+06	3.38458e+06	5.24489e+06	4.55244e+06	8.51092e+06	58556.1	3.98398e+06	3.16368e+06	3.56755e+06
High	P07741	APRT	Adenine phosphoribosyltransferase	76	11	196	11	180	19.6	6.02	5.39085e+06	2.31785e+07	1.38206e+07	7.32064e+06	2.63586e+07	2.93125e+06	5.77141e+06	2240	2.36708e+07	5.93915e+07	1.36171e+07	1.04031e+07	1.47464e+07	3.61313e+06	1.78554e+06	5.66517e+06	9.97562e+06	3.3801e+06	850261	1.30732e+07	4.37029e+06	2.03939e+07	7.35221e+06	8.2469e+06	1.54507e+06	3.98167e+06		P07741	3.03419e+06	6.36768e+06	1.13453e+07	8.6745e+06	9.31089e+06	3.80057e+06	1.00288e+07	58556.1	7.59495e+06	1.04158e+07	9.2732e+06
High	Q16629	SRSF7	Serine/arginine-rich splicing factor 7	31	9	87	8	238	27.4	11.82	3.44705e+06	3.66416e+07	2.28154e+06	728139	2.05164e+07	1.61492e+06	5.26832e+06	2240	5.34559e+06	87837033	1.55667e+06	7.36163e+06	9.79031e+06	2.25478e+06	1.11257e+06	5.68136e+06	6.14066e+06	2.54818e+06	574504	1.27444e+07	3.47345e+06	4.91021e+06	7.16961e+06	8.70936e+06	704023	3.79341e+06		Q16629	1.94014e+06	1.00663e+07	1.87291e+06	862799	7.24719e+06	2.09386e+06	9.15457e+06	58556.1	1.71517e+06	1.54045e+07	1.06009e+06
High	P25398	RPS12	40S ribosomal protein S12	84	10	158	10	132	14.5	7.21	1.49778e+07	5.52885e+07	1.68295e+07	8.64013e+06	3.85817e+07	6.70342e+06	1.11153e+07	11195.3	2.03845e+07	1.05637e+08	1.5344e+07	2.09795e+07	1.32105e+07	9.69786e+06	2.3285e+06	1.03926e+07	8.94618e+06	2.70921e+06	889228	1.69686e+07	1.88881e+06	1.88893e+07	1.12335e+07	1.98915e+07	1.50569e+06	2.59522e+06		P25398	8.43011e+06	1.51891e+07	1.38153e+07	1.0238e+07	1.36286e+07	8.69147e+06	1.93146e+07	292657	6.54053e+06	1.85261e+07	1.04492e+07
High	P23381	WARS1	Tryptophan--tRNA ligase, cytoplasmic	32	11	79	11	471	53.1	6.23	3.19278e+06	5.04338e+06	2.64957e+06	731421	1.33201e+07	812347	1.2436e+06	2240	8.89719e+06	1.48972e+07	2.44107e+06	3.21225e+06	2.01266e+06	1.07502e+06	111126	1.33519e+06	2.39637e+06	713885	93794.1	2.21744e+06	264258	2.56663e+06	1.3806e+06	2.94404e+06	231584	493472		P23381	1.79703e+06	1.38553e+06	2.17502e+06	866688	4.70517e+06	1.05327e+06	2.16095e+06	58556.1	2.85473e+06	2.61261e+06	1.66237e+06
High	Q03252	LMNB2	Lamin-B2	24	16	122	15	620	69.9	5.59	1.27366e+07	2.89119e+07	2.55888e+06	2.22925e+06	1.80085e+07	1.57271e+06	3.46499e+06	2240	9.33825e+06	2.12731e+07	6.64626e+06	7.73874e+06	8.68011e+06	4.41229e+06	1.69148e+06	1.92336e+06	3.26523e+06	3.32221e+06	456489	4.73486e+06	1.36489e+06	4.73387e+06	3.76418e+06	5.31735e+06	1.19742e+06	1.88669e+06		Q03252	7.16868e+06	7.94278e+06	2.10057e+06	2.64153e+06	6.3613e+06	2.03913e+06	6.02097e+06	58556.1	2.99625e+06	3.73078e+06	4.52609e+06
High	P16949	STMN1	Stathmin	67	13	213	9	149	17.3	5.97	1.67287e+07	1.9269e+07	2.63371e+07	6.41965e+06	1.14377e+07	2.92049e+06	2.74215e+06	7078.58	1.46317e+07	2.7215e+07	4.24827e+06	4.77314e+06	1.81645e+07	3.99533e+06	3.77954e+06	2.46007e+07	2.71106e+07	4.6164e+06	2.76164e+06	7.02891e+06	1.36606e+07	1.21838e+07	8.0311e+06	8.59263e+06	1.21387e+06	1.09461e+07		P16949	9.41561e+06	5.29366e+06	2.162e+07	7.60688e+06	4.04024e+06	3.78663e+06	4.76493e+06	185042	4.6947e+06	4.77284e+06	2.89307e+06
High	Q9BRP8	PYM1	Partner of Y14 and mago	70	11	40	11	204	22.6	9.45	1.46254e+06	6.34406e+06	274861	137379	5.18321e+06	272703	1.15086e+06	2240	1.68037e+06	2.45837e+07	312258	2.39707e+06	3.3484e+06	317906	48988.5	324597	1.37884e+06	495110	71796.7	1.46136e+06	607616	2.0389e+06	1.47711e+06	1.07505e+06	46949.9	916366		Q9BRP8	823178	1.74286e+06	225633	162785	1.83091e+06	353579	1.9998e+06	58556.1	539161	4.31138e+06	212647
High	Q8NBS9	TXNDC5	Thioredoxin domain-containing protein 5	34	16	152	16	432	47.6	5.97	9.45402e+06	4.19322e+07	5.01581e+06	4.38486e+06	3.62326e+07	3.69536e+06	2.67975e+06	122113	5.96686e+06	1.61964e+07	1.0119e+07	1.20494e+07	4.32565e+06	6.06726e+06	1.32533e+06	5.15908e+06	4.0047e+06	3.85337e+06	1.57984e+06	4.38474e+06	1.36596e+06	8.15574e+06	4.249e+06	9.02562e+06	1.15205e+06	1.04005e+06		Q8NBS9	5.32112e+06	1.15198e+07	4.11746e+06	5.19579e+06	1.27988e+07	4.7913e+06	4.65649e+06	3.19217e+06	1.91451e+06	2.84046e+06	6.89105e+06
High	Q9UBQ7	GRHPR	Glyoxylate reductase/hydroxypyruvate reductase	42	10	69	10	328	35.6	7.39	1.96672e+06	1.24951e+07	3.84132e+06	306066	9.18808e+06	2.64397e+06	2.25998e+06	2240	1.11457e+07	4.64194e+07	1.47666e+06	2.70795e+06	4.49437e+06	1.63132e+06	579133	1.83805e+06	678570	917491	148209	4.75577e+06	627151	3.47622e+06	3.45775e+06	3.24459e+06	261554	631022		Q9UBQ7	1.10695e+06	3.43271e+06	3.15332e+06	362669	3.24559e+06	3.42809e+06	3.92708e+06	58556.1	3.57619e+06	8.14083e+06	1.00561e+06
High	P29692	EEF1D	Elongation factor 1-delta	53	12	154	12	281	31.1	5.01	2.38549e+07	4.36486e+07	3.67718e+07	9.57644e+06	3.55268e+07	6.38682e+06	7.78917e+06	6415.76	1.62292e+07	2.52079e+07	1.08783e+07	1.14356e+07	1.50869e+07	8.73989e+06	2.6567e+06	2.46296e+07	1.29238e+07	4.94199e+06	1.87272e+06	1.46463e+07	4.12503e+06	1.20168e+07	4.54635e+06	1.79395e+07	1.67805e+06	3.3476e+06		P29692	1.34265e+07	1.19913e+07	3.01858e+07	1.13475e+07	1.25495e+07	8.28098e+06	1.35349e+07	167715	5.20725e+06	4.42084e+06	7.4081e+06
High	P16112	ACAN	Aggrecan core protein	6	15	23	15	2530	261.2	4.13	295224	1.1624e+06	631552	163575	841575	2.27625e+06	108443	11318.1	612398	3.5614e+06	254886	244957	382075	217059	65423	1.7469e+07	551202	79113.5	20732.4	280900	122113	120630	264936	97853.2	130378	118392		P16112	166164	319340	518439	193827	297277	2.95133e+06	188437	295868	196493	624582	173577
High	P05090	APOD	Apolipoprotein D	41	12	60	12	189	21.3	5.15	8.25362e+07	3.82626e+06	2.42688e+06	2.82774e+06	2.70691e+06	5.30605e+06	118340	63373.3	9.09061e+06	4.21646e+06	1.08853e+07	2.10784e+06	1.4829e+06	2.11345e+08	684872	792600	436829	710775	271969	702034	119394	1.17198e+06	466323	759036	139558	7210		P05090	4.64548e+07	1.05116e+06	1.99222e+06	3.3507e+06	956187	6.87967e+06	205634	1.65665e+06	2.9168e+06	739464	7.41289e+06
High	P19827	ITIH1	Inter-alpha-trypsin inhibitor heavy chain H1	17	12	113	12	911	101.3	6.79	1.53337e+07	2.23887e+07	6.72037e+06	2.03018e+06	1.00893e+07	2.22791e+06	1.2513e+06	678403	8.52843e+06	1.21926e+06	3.76299e+06	5.86502e+06	3.4815e+06	5.75767e+06	703524	4.77751e+06	2.74912e+06	869506	927973	1.96367e+06	986267	7.87257e+06	714168	2.0736e+06	1.30959e+06	2.51922e+06		P19827	8.63046e+06	6.15071e+06	5.51673e+06	2.40564e+06	3.56395e+06	2.88865e+06	2.17434e+06	1.77342e+07	2.73642e+06	213829	2.56259e+06
High	P13798	APEH	Acylamino-acid-releasing enzyme	20	13	103	13	732	81.2	5.48	2.11849e+06	8.54833e+06	1.47256e+06	2.4377e+06	7.34016e+06	2.28132e+06	3.11055e+06	2240	8.31057e+06	3.30214e+07	2.27334e+06	6.11711e+06	3.09627e+06	1.45067e+06	489755	827618	6.68886e+06	1.06109e+06	89096.4	6.03003e+06	827937	3.07714e+06	6.03801e+06	2.94209e+06	965817	961437		P13798	1.19237e+06	2.34843e+06	1.20882e+06	2.88852e+06	2.59283e+06	2.9579e+06	5.40508e+06	58556.1	2.66651e+06	5.79115e+06	1.54814e+06
High	P50454	SERPINH1	Serpin H1	35	12	89	12	418	46.4	8.69	4.23077e+06	1.50303e+07	6.533e+06	2.09059e+06	1.09228e+07	793710	803237	2240	2.43964e+06	3.18982e+06	2.12529e+06	2.12459e+06	1.94568e+06	2.21372e+06	490039	2.67384e+07	3.71134e+06	2.0822e+06	637494	1.87725e+06	531580	8.64599e+06	875701	1.2749e+07	647658	411408		P50454	2.38125e+06	4.12917e+06	5.36291e+06	2.47722e+06	3.85837e+06	1.0291e+06	1.39575e+06	58556.1	782779	559417	1.44732e+06
High	Q15717	ELAVL1	ELAV-like protein 1	39	13	68	12	326	36.1	9.17	3.67544e+06	1.31966e+07	1.47986e+06	201886	9.4386e+06	1.09337e+06	1.30886e+06	2240	6.18626e+06	2.64643e+07	663080	2.39779e+06	3.1801e+06	643275	42885.3	3.85261e+06	2.83983e+06	601567	3560	3.48434e+06	795703	2.13953e+06	1.72837e+06	3.39691e+06	3340	535989		Q15717	2.06869e+06	3.62542e+06	1.21481e+06	239222	3.33408e+06	1.41763e+06	2.27436e+06	58556.1	1.98491e+06	4.64119e+06	451556
High	Q8NBJ7	SUMF2	Inactive C-alpha-formylglycine-generating enzyme 2	41	12	63	12	301	33.8	8	1.18217e+06	9.51707e+06	863973	903715	7.15527e+06	1.76899e+06	2.64386e+06	6979.57	4.48466e+06	3.25553e+07	2.10652e+06	6.5434e+06	3.27363e+06	521713	330481	1.33536e+06	1.06524e+06	668447	275419	5.40361e+06	325948	4.51749e+06	3.90851e+06	2.3987e+06	291789	641817		Q8NBJ7	665375	2.61456e+06	709232	1.07085e+06	2.52752e+06	2.29362e+06	4.59413e+06	182454	1.43894e+06	5.7094e+06	1.43454e+06
High	P16401	H1-5	Histone H1.5	31	11	101	9	226	22.6	10.92	5.8842e+06	1.07491e+07	2.50797e+06	2.03315e+06	1.44363e+07	1.44252e+06	3.09816e+06	2240	5.67481e+06	5.448e+07	6.48465e+06	6.51401e+06	3.79934e+06	2.43515e+06	699794	6.27495e+06	2.75613e+06	2.10404e+06	500381	5.96733e+06	2.55067e+06	6.00319e+06	4.5483e+06	5.89924e+06	665045	823877		P16401	3.31187e+06	2.95303e+06	2.05878e+06	2.40915e+06	5.09947e+06	1.87033e+06	5.38356e+06	58556.1	1.82081e+06	9.55445e+06	4.41604e+06
High	Q13526	PIN1	Peptidyl-prolyl cis-trans isomerase NIMA-interacting 1	60	8	157	7	163	18.2	8.82	5.3176e+06	9.93109e+06	1.15747e+06	2.51213e+06	7.04748e+06	1.43754e+06	2.73621e+06	2240	6.20882e+06	2.00862e+07	3.38604e+06	3.49877e+06	7.48803e+06	3.32134e+06	1.51422e+06	3.36021e+06	4.45539e+06	2.20099e+06	835738	5.58344e+06	2.19457e+06	6.14096e+06	4.20547e+06	4.74952e+06	1.28253e+06	2.90145e+06		Q13526	2.99297e+06	2.7283e+06	950165	2.97672e+06	2.48945e+06	1.86388e+06	4.75461e+06	58556.1	1.99215e+06	3.52263e+06	2.30589e+06
High	Q96NY7	CLIC6	Chloride intracellular channel protein 6	26	9	63	9	704	73	4.37	226211	1.83682e+07	408703	393753	2.43609e+06	3.39786e+06	1.22436e+06	2240	1.19535e+07	501781	2.97066e+06	9.14202e+06	52930.7	1.67897e+06	248361	7400	9150	338785	271141	1.68437e+06	359482	5.6338e+06	116737	6.91243e+06	1.00771e+06	7210		Q96NY7	127321	5.04618e+06	335503	466573	860523	4.40557e+06	2.12752e+06	58556.1	3.83539e+06	88000.2	2.02302e+06
High	P61158	ACTR3	Actin-related protein 3	27	10	66	9	418	47.3	5.88	3.72988e+06	8.7621e+06	1.50956e+06	1.11775e+06	9.34001e+06	1.31826e+06	1.21048e+06	2240	4.57081e+06	2.72609e+07	3.52583e+06	2.76913e+06	2.05823e+06	1.37417e+06	105648	1.48702e+06	1.92302e+06	699291	105675	3.99503e+06	297337	2.58684e+06	2.48986e+06	3.88712e+06	179076	204085		P61158	2.09933e+06	2.40716e+06	1.23919e+06	1.32447e+06	3.29926e+06	1.70922e+06	2.1034e+06	58556.1	1.46658e+06	4.78089e+06	2.40109e+06
High	P04217	A1BG	Alpha-1B-glycoprotein	28	13	114	13	495	54.2	5.86	2.06743e+07	4.07902e+07	1.80746e+07	1.17331e+07	1.79054e+07	3.22785e+06	982966	17462	4.96552e+07	3.31033e+07	1.32717e+07	1.50186e+07	9.92231e+06	1.52555e+07	1.94066e+06	6.03373e+06	5.49386e+06	5.71469e+06	1.88225e+06	4.30527e+06	911158	6.91638e+06	3.3967e+06	8.22472e+06	2.20178e+06	2.39382e+06		P04217	1.16363e+07	1.1206e+07	1.48374e+07	1.3903e+07	6.32489e+06	4.18514e+06	1.70806e+06	456476	1.59323e+07	5.80552e+06	9.03798e+06
High	P09960	LTA4H	Leukotriene A-4 hydrolase	20	9	36	9	611	69.2	6.18	485189	3.60909e+06	524499	265455	3.04951e+06	660565	1.27794e+06	2240	2.27177e+06	2.05894e+07	1.37647e+06	1.35835e+06	1.60726e+06	293008	120013	362986	584956	246506	43502.2	3.99217e+06	181225	1.17607e+06	2.95536e+06	1.62845e+06	229274	212424		P09960	273084	991502	430560	314547	1.07721e+06	856469	2.22063e+06	58556.1	728917	3.61088e+06	937377
High	Q9UQ35	SRRM2	Serine/arginine repetitive matrix protein 2	7	14	94	14	2752	299.4	12.06	4.00762e+06	1.18046e+07	1.03363e+06	116108	7.26238e+06	340741	2.07001e+06	5435.05	3.99203e+06	3.33635e+07	453831	3.83953e+06	5.55691e+06	988711	153108	3.03273e+06	2.53877e+06	916866	115764	5.91908e+06	1.58243e+06	2.18089e+06	2.71622e+06	3.71692e+06	175772	1.4609e+06		Q9UQ35	2.25566e+06	3.24301e+06	848503	137580	2.56536e+06	441795	3.59698e+06	142078	1.28088e+06	5.85115e+06	309058
High	Q9UI08	EVL	Ena/VASP-like protein	35	11	71	10	416	44.6	8.84	3.17904e+06	5.52409e+06	494157	1.064e+06	4.54536e+06	862065	1.11122e+06	2240	7.32333e+06	2.28031e+07	1.96479e+06	3.49883e+06	2.49783e+06	1.81157e+06	265101	648599	1.67147e+06	910701	359603	1.87405e+06	517186	3.05258e+06	3.79668e+06	1.68926e+06	727881	550324		Q9UI08	1.78929e+06	1.5176e+06	405652	1.26077e+06	1.6056e+06	1.11773e+06	1.93093e+06	58556.1	2.34975e+06	3.9991e+06	1.33802e+06
High	P02790	HPX	Hemopexin	33	14	191	14	462	51.6	7.02	3.23819e+07	3.7964e+07	1.39366e+07	1.53397e+07	2.66708e+07	3.32165e+06	1.58446e+06	2240	4.04271e+07	2.73657e+07	2.79131e+07	1.03759e+07	7.80405e+06	2.35277e+07	3.17285e+06	5.85925e+06	3.18292e+06	3.60404e+06	1.5738e+06	5.37703e+06	2.05704e+06	1.44005e+07	6.17829e+06	1.07858e+07	2.36641e+06	2.09818e+06		P02790	1.82259e+07	1.04296e+07	1.14405e+07	1.81766e+07	9.42117e+06	4.30676e+06	2.75325e+06	58556.1	1.29714e+07	4.79927e+06	1.90088e+07
High	O00264	PGRMC1	Membrane-associated progesterone receptor component 1	39	15	238	14	195	21.7	4.7	4.11846e+07	4.82117e+07	3.06467e+07	1.22165e+07	5.76312e+07	8.81494e+06	1.60226e+07	22635.6	2.24314e+07	4.44727e+07	1.23675e+07	1.34375e+07	3.06615e+07	2.52067e+07	6.32984e+06	1.51224e+07	3.65104e+07	7.97141e+06	2.20324e+06	3.21741e+07	4.29238e+06	1.81944e+07	1.12504e+07	15571837	2.89259e+06	9.47453e+06		O00264	2.31804e+07	1.32449e+07	2.51577e+07	1.44758e+07	2.03576e+07	1.14292e+07	2.78419e+07	591720	7.1973e+06	7.79943e+06	8.42228e+06
High	Q9UMX5	NENF	Neudesin	42	10	118	10	172	18.8	5.69	3.02527e+06	7.60878e+06	2.2442e+06	2.23238e+06	7.84416e+06	2.27835e+06	4.35579e+06	9417.82	3901638	9.75058e+06	2.46582e+06	2.63608e+06	2.90196e+06	5.67872e+06	976242	2.64861e+06	4.39709e+06	1.11957e+06	590176	1.12526e+07	693779	5.6929e+06	3.86643e+06	3.51967e+06	516933	998121		Q9UMX5	1.70275e+06	2.09031e+06	1.84225e+06	2.64524e+06	2.77087e+06	2.95405e+06	7.56889e+06	246192	1.25187e+06	1.71001e+06	1.67922e+06
High	P98179	RBM3	RNA-binding protein 3	22	3	109	3	157	17.2	8.91	4.28517e+07	7.53273e+07	7.11819e+07	5.30263e+07	6.02992e+07	8.3087e+07	7.02393e+07	7.838e+07	5.94863e+07	1.02069e+08	6.36178e+07	5.03086e+07	7.38894e+07	9.19531e+07	1.23036e+08	1.20502e+08	1.44908e+08	1.3638e+08	1.25246e+08	1.26349e+08	1.39252e+08	1.4862e+08	1.45764e+08	1.48185e+08	1.72425e+08	1.70392e+08		P98179	2.41187e+07	2.06942e+07	5.8433e+07	6.28328e+07	2.13e+07	1.07728e+08	1.22052e+08	2.04894e+09	1.90867e+07	1.79005e+07	4.33236e+07
High	P04632	CAPNS1	Calpain small subunit 1	47	8	94	8	268	28.3	5.2	1.35068e+06	1.27994e+07	2.65132e+06	1.4258e+06	1.20336e+07	1.29506e+06	2.1546e+06	2240	7.19685e+06	1.90775e+07	4.36447e+06	2.14384e+06	1.80456e+06	2.31086e+06	370550	967331	1.49753e+06	575399	105657	4.96419e+06	195585	5.79477e+06	1.67561e+06	5.388e+06	175634	354213		P04632	760220	3.51629e+06	2.17646e+06	1.68948e+06	4.25072e+06	1.67914e+06	3.74396e+06	58556.1	2.30917e+06	3.34572e+06	2.9722e+06
High	P27695	APEX1	DNA-(apurinic or apyrimidinic site) endonuclease	36	10	59	10	318	35.5	8.12	3.30672e+06	1.05788e+07	1.67439e+06	569724	7.8435e+06	858475	2.28779e+06	74386.6	3.79007e+06	3.47836e+07	1.55843e+06	5.16923e+06	3.64242e+06	1.18411e+06	669255	2.84937e+06	2.61467e+06	1.03547e+06	665121	4.18224e+06	863294	2.73021e+06	3.24872e+06	4.07485e+06	450539	839277		P27695	1.86116e+06	2.90626e+06	1.3745e+06	675087	2.77063e+06	1.11308e+06	3.9754e+06	1.94455e+06	1.21607e+06	6.10019e+06	1.06129e+06
High	P46783	RPS10	40S ribosomal protein S10	35	7	47	4	165	18.9	10.15	321485	4.7129e+06	308693	90702.4	4.58698e+06	184752	732042	2240	1.12598e+06	7.15556e+07	302634	1.44008e+06	691180	78599	32338.3	1.12111e+06	1.07848e+06	107948	3560	2.64144e+06	90818.8	550257	1.38401e+06	1.04804e+06	10127.4	1.94884e+06		P46783	180945	1.29474e+06	253405	107477	1.6203e+06	239544	1.27204e+06	58556.1	361279	1.25491e+07	206093
High	Q13162	PRDX4	Peroxiredoxin-4	30	7	192	5	271	30.5	6.29	2.30867e+06	6.80767e+06	9.55968e+06	1.95125e+06	8.74251e+06	2.00298e+06	711601	10814.5	2.94077e+06	9.45392e+06	3.35956e+06	2.07645e+06	1.45907e+06	1.2839e+06	363505	3.84339e+06	4.93649e+06	961613	227714	1.3683e+06	296980	2.12438e+06	2.1704e+06	2.81221e+06	198040	509188		Q13162	1.29941e+06	1.87023e+06	7.8475e+06	2.3121e+06	3.0882e+06	2.597e+06	1.23652e+06	282702	943569	1.65799e+06	2.28786e+06
High	P50238	CRIP1	Cysteine-rich protein 1	88	7	127	7	77	8.5	8.75	3.78014e+06	6.08485e+07	2.13067e+06	1.48425e+07	2.12155e+07	3.41501e+07	1.32271e+07	8092.34	4.23738e+07	1.38276e+08	9.39981e+06	2.78131e+07	6.78266e+06	7.83582e+06	1.70166e+06	359806	2.48169e+07	1.11573e+06	4.7676e+06	1.6208e+07	5.01216e+06	2.4333e+07	1.30236e+07	1.30658e+07	8.0186e+06	3.13666e+06		P50238	2.12762e+06	1.67165e+07	1.74906e+06	1.75875e+07	7.49414e+06	4.4278e+07	2.29843e+07	211543	1.3596e+07	2.42503e+07	6.40126e+06
High	P14317	HCLS1	Hematopoietic lineage cell-specific protein	34	11	86	11	486	54	4.81	7.73767e+06	4.70791e+06	725468	2.19797e+06	9597431	238273	11557.2	2240	2.79631e+06	3.02931e+06	6.9554e+06	1.12159e+06	2.75729e+06	1.6463e+06	312416	1.69311e+06	521719	1.74695e+06	338435	625984	432487	1.99607e+06	525260	4.76465e+06	511133	811752		P14317	4.35508e+06	1.29337e+06	595534	2.60446e+06	3.39019e+06	308938	20082.5	58556.1	897218	531267	4.73662e+06
High	Q99439	CNN2	Calponin-2	37	12	61	11	309	33.7	7.33	4.39041e+06	1.77404e+07	1.70804e+06	1.1961e+06	1.2533e+07	284622	565431	2240	1.26425e+06	1.86612e+06	3.79419e+06	1.63878e+06	1.12568e+06	524455	138123	694485	612803	1.48e+06	514701	1.12138e+06	253897	4.91199e+06	276296	1.03071e+07	78495.6	15624		Q99439	2.4711e+06	4.8737e+06	1.40213e+06	1.4173e+06	4.42714e+06	369033	982528	58556.1	405643	327272	2.58384e+06
High	Q15637	SF1	Splicing factor 1	19	10	103	10	639	68.3	8.98	4.05892e+06	1.14955e+07	2.06126e+06	910830	7.08097e+06	801802	1.65652e+06	63759.8	4.01411e+06	1.38809e+07	2.34687e+06	3.33478e+06	4.05701e+06	1.56256e+06	447253	3.78846e+06	2.65194e+06	1.20087e+06	386819	2.90606e+06	1.28936e+06	3.75207e+06	2.16087e+06	4.09183e+06	404770	1.30506e+06		Q15637	2.28453e+06	3.15808e+06	1.69208e+06	1.07928e+06	2.50128e+06	1.03959e+06	2.87847e+06	1.66675e+06	1.28796e+06	2.43437e+06	1.59822e+06
High	P22392	NME2	Nucleoside diphosphate kinase B	59	10	169	1	152	17.3	8.41	1.03015e+07	5.04832e+07	1.36643e+07	5.40391e+06	3.65386e+07	1.18226e+07	9.61638e+06	3661.19	2.47321e+07	1.24032e+08	1.21062e+07	1.1467e+07	1.33564e+07	5.02538e+06	1.53074e+06	1.07172e+07	6.27959e+06	2.44177e+06	1.17886e+06	1.49567e+07	2.12962e+06	1.40987e+07	8.98001e+06	1.41868e+07	1.44882e+06	2.66405e+06		P22392	5.79812e+06	1.38689e+07	1.12169e+07	6.40329e+06	1.29069e+07	1.53288e+07	1.671e+07	95707.5	7.93548e+06	2.17522e+07	8.24429e+06
High	P26599	PTBP1	Polypyrimidine tract-binding protein 1	27	13	122	10	531	57.2	9.17	4.02409e+06	2.11395e+07	5.81147e+06	1.55376e+06	1.46845e+07	1.45094e+06	4.03602e+06	58521	1.12166e+07	4.43236e+07	4.14508e+06	6.39413e+06	6.65064e+06	3.25776e+06	749241	4.69416e+06	4.57978e+06	1.95795e+06	565870	9.25337e+06	2.46199e+06	7.33907e+06	5.2368e+06	7.595e+06	1.00801e+06	2.48078e+06		P26599	2.26492e+06	5.80753e+06	4.77062e+06	1.8411e+06	5.18714e+06	1.88125e+06	7.01325e+06	1.5298e+06	3.59895e+06	7.77328e+06	2.82279e+06
High	Q13404	UBE2V1	Ubiquitin-conjugating enzyme E2 variant 1	55	10	168	6	147	16.5	7.93	1.58267e+07	4.26895e+07	1.03867e+07	1.10428e+07	4.35797e+07	1.20132e+07	1.71099e+07	393691	2.64687e+07	9.58951e+07	1.65236e+07	2.1363e+07	2.48217e+07	8.58704e+06	4.89117e+06	1.31164e+07	2.06677e+07	1.02451e+07	5.604e+06	1.8078e+07	7.13959e+06	2.06581e+07	2.2274e+07	1.6515e+07	7.2835e+06	9.03518e+06		Q13404	8.9079e+06	1.17278e+07	8.52638e+06	1.3085e+07	1.53941e+07	1.5576e+07	2.97312e+07	1.02915e+07	8.49268e+06	1.68177e+07	1.12525e+07
High	O15347	HMGB3	High mobility group protein B3	58	14	26	14	200	23	8.37	966061	2.79214e+06	2.12903e+06	64462.7	2.55405e+06	836567	228304	20555.7	977748	5.78633e+07	296328	1.88435e+06	616515	58874.7	39658.1	2.30225e+06	1.31453e+06	78784.6	40272	393397	164263	651111	2.20378e+06	551355	128193	244060		O15347	543740	767066	1.74772e+06	76384.2	902190	1.08467e+06	396715	537349	313718	1.01478e+07	201799
High	P11216	PYGB	Glycogen phosphorylase, brain form	17	13	41	11	843	96.6	6.86	603500	2.56198e+06	5.52296e+06	300667	2.84852e+06	1.38934e+06	647930	2240	1.88009e+06	5.96144e+06	496251	870894	1.35973e+06	610064	206606	785895	299799	353325	68142.4	1.99759e+06	98068.7	694683	903501	351888	348026	386935		P11216	339675	703835	4.53377e+06	356272	1.00621e+06	1.80138e+06	1.12588e+06	58556.1	603242	1.04549e+06	337946
High	Q15847	ADIRF	Adipogenesis regulatory factor	93	8	87	8	76	7.9	5.31	553696	1.17205e+07	6.71895e+06	8.10222e+06	2.0652e+07	4.42394e+06	2.94949e+06	26297.2	6.47046e+07	2.39367e+07	1.52859e+07	5.93426e+06	1.07642e+07	2.66492e+06	5.43011e+06	635402	1.39027e+07	3.59905e+06	1.07053e+06	2.25766e+07	5.37827e+06	8.62426e+07	1.50581e+07	1.52867e+07	1.53529e+06	3.51908e+06		Q15847	311643	3.21991e+06	5.51556e+06	9.60062e+06	7.2951e+06	5.73596e+06	5.12521e+06	687439	2.0761e+07	4.19791e+06	1.04097e+07
High	P54868	HMGCS2	Hydroxymethylglutaryl-CoA synthase, mitochondrial	26	13	38	12	508	56.6	8.16	2.06551e+07	310622	20216	84564.2	610652	1.76539e+06	711433	2240	57193.2	2.65342e+07	35600.5	367362	102764	2.07901e+07	110203	168734	181376	123906	38128.9	394387	124071	102965	120965	31134.7	22674.7	223707		P54868	1.16255e+07	85335.2	16595.3	100203	215706	2.28895e+06	1.23623e+06	58556.1	18350.9	4.65345e+06	24243.9
High	Q01469	FABP5	Fatty acid-binding protein 5	78	12	108	10	135	15.2	7.01	6.74556e+06	1.37997e+07	2.17722e+07	8.5962e+06	1.05784e+07	600469	415049	132311	7.5279e+06	2.62153e+06	1.66664e+07	3.84527e+06	5.4012e+06	5.35745e+06	5.80256e+06	3.74186e+07	5.48818e+06	3.63553e+06	1.49678e+06	86266.5	1.25266e+06	1.7796e+07	1.21072e+06	9.71223e+06	1.08695e+06	1.57258e+06		Q01469	3.79668e+06	3.79109e+06	1.78727e+07	1.0186e+07	3.73672e+06	778551	721215	3.45877e+06	2.41539e+06	459753	1.13498e+07
High	O75874	IDH1	Isocitrate dehydrogenase [NADP] cytoplasmic	32	11	91	11	414	46.6	7.01	1.28485e+07	1.18338e+07	3.48467e+06	1.06358e+06	1.02942e+07	2.69737e+06	2.19325e+06	2240	4.87343e+06	1.55311e+07	1.89853e+06	4.27924e+06	1.7811e+06	1.21839e+07	275491	844482	1.5907e+06	463002	204500	3.56158e+06	473209	3.44501e+06	2.10581e+06	2.33325e+06	244590	378514		O75874	7.23169e+06	3.25102e+06	2.86056e+06	1.26027e+06	3.63633e+06	3.49733e+06	3.81113e+06	58556.1	1.56368e+06	2.72378e+06	1.29289e+06
High	P46782	RPS5	40S ribosomal protein S5	51	10	66	10	204	22.9	9.72	1.74643e+06	1.19147e+07	1.7733e+06	752975	7.71959e+06	1.2472e+06	2.21191e+06	2240	2.59289e+06	1.03039e+08	1.65284e+06	4.84677e+06	2.09018e+06	1.40907e+06	210494	1.52218e+06	1.58424e+06	360773	142181	3.71642e+06	548313	1.95314e+06	2.45328e+06	2.70874e+06	359017	480705		P46782	982963	3.27324e+06	1.4557e+06	892228	2.72686e+06	1.61708e+06	3.84355e+06	58556.1	831949	1.80705e+07	1.12558e+06
High	P30085	CMPK1	UMP-CMP kinase	57	11	100	11	196	22.2	5.57	2.38442e+07	2.43189e+07	8.14459e+06	4.86609e+06	1.38127e+07	5.75911e+06	1.38858e+06	45655.1	9.12962e+06	14935006	6.99086e+06	5.95254e+06	4.68079e+06	1.60676e+07	961731	2.85335e+06	3.5946e+06	3.69175e+06	1.87468e+06	2.52081e+06	1.67131e+06	7.74378e+06	2.79214e+06	1.15083e+07	2.87791e+06	518802		P30085	1.34205e+07	6.68099e+06	6.68586e+06	5.76601e+06	4.87918e+06	7.4671e+06	2.41289e+06	1.19348e+06	2.92931e+06	2.61923e+06	4.76077e+06
High	P15289	ARSA	Arylsulfatase A	24	9	60	9	507	53.6	6.07	1.89224e+06	2.59829e+06	3.98958e+06	2.19389e+06	5.49437e+06	2.34982e+06	2.54018e+06	9511.56	2.45926e+06	4.89249e+07	1.80934e+06	3.17713e+06	871211	861644	630835	623299	1.21093e+07	450672	137390	5.39857e+06	427852	1.72013e+06	6.17385e+06	2.46495e+06	526351	202177		P15289	1.06503e+06	713811	3.27503e+06	2.59962e+06	1.94083e+06	3.04671e+06	4.41398e+06	248643	789072	8.58024e+06	1.23216e+06
High	P30405	PPIF	Peptidyl-prolyl cis-trans isomerase F, mitochondrial	49	11	43	11	207	22	9.38	4.20329e+06	4.81986e+06	1.67091e+06	921643	5.64079e+06	1.85198e+06	2.74393e+06	18201.4	1.12907e+07	1.27505e+08	1.70279e+06	6.39855e+06	3.96417e+06	3.87482e+06	1.17028e+06	2.52521e+06	1.93495e+06	215716	174033	2.69907e+06	543608	6.69283e+06	1.06826e+07	2.62968e+06	1.00558e+06	1.34565e+06		P30405	2.36578e+06	1.32413e+06	1.37165e+06	1.09209e+06	1.99255e+06	2.40123e+06	4.76803e+06	475804	3.62272e+06	2.23613e+07	1.1596e+06
High	P07305	H1-0	Histone H1.0	32	10	52	10	194	20.9	10.84	482988	1.07503e+07	393949	356751	7.01044e+06	134831	652879	12519.7	2.74834e+06	5.86846e+07	850540	4.6979e+06	1.8095e+06	1.28429e+06	299634	166601	1.51053e+06	826676	68514.7	1.69574e+06	370874	1.0879e+06	2.03541e+06	1.43609e+06	630112	784555		P07305	271846	2.95335e+06	323391	422728	2.47636e+06	174817	1.13448e+06	327280	881826	1.02918e+07	579217
High	Q14011	CIRBP	Cold-inducible RNA-binding protein	59	9	103	9	172	18.6	9.51	5.53533e+06	3.74219e+07	586340	1.09165e+06	2.08781e+07	2.23286e+06	4.63786e+06	2240	5.84854e+06	2.89219e+07	2.44889e+06	4.87069e+06	8.32343e+06	2.86978e+06	717769	2.13237e+06	9.33698e+06	2.92651e+06	635627	1.07598e+07	4.80718e+06	6.03887e+06	4.0291e+06	7.2873e+06	763579	3.18517e+06		Q14011	3.11551e+06	1.02807e+07	481325	1.29354e+06	7.37498e+06	2.89506e+06	8.05904e+06	58556.1	1.87655e+06	5.07219e+06	1.66769e+06
High	P36578	RPL4	60S ribosomal protein L4	31	11	17	11	427	47.7	11.06	219830	1.7731e+06	394931	88061.8	1.75442e+06	252970	312973	2240	654515	3.50145e+07	84006.4	1.01981e+06	370200	45302.3	30450.6	329977	377849	115350	3560	794020	48305.1	497215	760197	511554	163638	119920		P36578	123729	487112	324198	104348	619732	327993	543841	58556.1	210006	6.14069e+06	57208.2
High	P50990	CCT8	T-complex protein 1 subunit theta	25	13	77	13	548	59.6	5.6	4.22891e+06	1.01709e+07	3.66425e+06	1.66935e+06	8.94942e+06	5.59321e+06	3.30155e+06	19104.8	8.86577e+06	2.75078e+07	2.01918e+06	4.15924e+06	4.68903e+06	1.79037e+06	390084	2.7253e+06	6.03463e+06	1.23927e+06	476956	7.4805e+06	747013	2.88877e+06	4.46808e+06	3.60721e+06	1.10164e+06	867381		P50990	2.38021e+06	2.79419e+06	3.00797e+06	1.97808e+06	3.16129e+06	7.252e+06	5.73698e+06	499422	2.84465e+06	4.82419e+06	1.37506e+06
High	P50479	PDLIM4	PDZ and LIM domain protein 4	41	12	89	12	330	35.4	7.91	1.87233e+08	1.47248e+08	3.03144e+07	3.00153e+07	7.53015e+07	1.61558e+07	1.67245e+06	107539	3.92728e+07	8.1317e+06	4.58718e+07	3.09656e+07	1.76467e+07	7.60951e+07	3.87788e+06	5.25046e+06	5.80522e+06	1.71435e+07	7.32592e+06	8.66537e+06	3.40373e+06	1.88618e+07	3.62061e+06	5.84754e+07	1.07958e+07	4.03692e+06		P50479	1.05382e+08	4.04524e+07	2.4885e+07	3.55662e+07	2.65995e+07	2.09471e+07	2.90614e+06	2.81119e+06	1.2601e+07	1.4261e+06	3.12387e+07
High	P55769	SNU13	NHP2-like protein 1	64	12	76	12	128	14.2	8.46	3375386	1.90325e+07	2.73188e+06	2.12158e+06	1.52854e+07	821494	3.12183e+06	12196.6	6.03705e+06	33851196	7.12812e+06	9.06773e+06	7.9675e+06	2.34944e+06	900371	3.56693e+06	4.77795e+06	2.07345e+06	547749	3.6417e+06	1.64817e+06	6.76869e+06	4.74226e+06	7.82021e+06	845488	2.24703e+06		P55769	1.89981e+06	5.22869e+06	2.24259e+06	2.51394e+06	5.39941e+06	1.06513e+06	5.42469e+06	318833	1.93704e+06	5.93667e+06	4.85424e+06
High	Q9H4A4	RNPEP	Aminopeptidase B	20	11	81	11	650	72.5	5.74	1.86895e+06	6.73224e+06	2.57066e+06	862848	7.13072e+06	8.48321e+06	4.21751e+06	9888.79	5.73009e+06	2.52027e+07	1.5945e+06	2.43676e+06	4.77414e+06	1.05092e+06	412016	865349	2.68551e+06	820686	378914	1.00376e+07	1.13842e+06	2.66617e+06	2.68536e+06	1.74493e+06	833734	728118		Q9H4A4	1.05192e+06	1.8495e+06	2.11025e+06	1.02242e+06	2.51885e+06	1.09991e+07	7.32861e+06	258504	1.83854e+06	4.41994e+06	1.08585e+06
High	P14314	PRKCSH	Glucosidase 2 subunit beta	22	14	111	14	528	59.4	4.41	1.72157e+07	2.46375e+07	5.95964e+06	1.96193e+06	1.6338e+07	2.60546e+06	2.99806e+06	20346.9	1.07575e+07	2.32564e+07	3.97421e+06	9.38605e+06	5.36779e+06	6.27412e+06	676120	4.68408e+06	9.1112e+06	1.75066e+06	484541	7.72348e+06	1.31425e+06	4.74977e+06	5.29947e+06	6.0502e+06	1.0417e+06	1.73477e+06		P14314	9.6897e+06	6.7685e+06	4.89225e+06	2.32477e+06	5.77124e+06	3.37816e+06	5.20961e+06	531890	3.45164e+06	4.0786e+06	2.70643e+06
High	Q9Y3I0	RTCB	RNA-splicing ligase RtcB homolog	26	10	122	10	505	55.2	7.23	3.46823e+06	2.11477e+07	3.03841e+06	1.53912e+06	1.48336e+07	4.6761e+06	3.40061e+06	2240	1.18506e+07	5.15561e+07	3.10261e+06	6.48727e+06	6.40567e+06	1.6484e+06	578385	2.14403e+06	3.95519e+06	1.56353e+06	496593	8.08362e+06	1.13373e+06	4.92959e+06	5.77276e+06	6.55548e+06	394165	1.88287e+06		Q9Y3I0	1.95206e+06	5.80977e+06	2.49422e+06	1.82376e+06	5.2398e+06	6.06291e+06	5.90911e+06	58556.1	3.80235e+06	9.04168e+06	2.11288e+06
High	Q96HC4	PDLIM5	PDZ and LIM domain protein 5	25	13	60	13	596	63.9	8.21	2.65434e+06	1.04662e+07	3.23915e+06	835690	1.13649e+07	933753	2.20198e+06	17106.3	7.31684e+06	2.41257e+07	617349	3.16543e+06	2.30242e+06	1.18483e+06	85401.8	999765	2.07196e+06	808148	317298	4.45007e+06	265489	4.58069e+06	2.77217e+06	5.03127e+06	253930	325765		Q96HC4	1.49397e+06	2.8753e+06	2.65901e+06	990241	4.01454e+06	1.21068e+06	3.8263e+06	447178	2.34767e+06	4.23106e+06	420414
High	P02649	APOE	Apolipoprotein E	50	16	89	16	317	36.1	5.73	1.02487e+07	1.92494e+07	3.79796e+06	3.82212e+06	1.07628e+07	2.22381e+06	328185	47562.9	3.69698e+07	1.7622e+07	6.16872e+06	4.49227e+06	6.03086e+06	6.08002e+06	420709	9.18594e+06	2.6574e+06	2.74233e+06	682730	1.11077e+06	2.63502e+06	2.64925e+06	2.00076e+06	4.2929e+06	330020	471405		P02649	5.76838e+06	5.28826e+06	3.11773e+06	4.52897e+06	3.80186e+06	2.88333e+06	570275	1.24335e+06	1.18621e+07	3.09047e+06	4.20089e+06
High	P47756	CAPZB	F-actin-capping protein subunit beta	39	9	135	9	277	31.3	5.59	6.34028e+06	2.5747e+07	6.89086e+06	4.80148e+06	2.42473e+07	5.25792e+06	5.33996e+06	2240	1.67829e+07	4.60155e+07	7.43538e+06	1.16543e+07	7.42051e+06	3.46047e+06	981124	4.04029e+06	4.94569e+06	2.04656e+06	708508	1.15187e+07	1.15054e+06	1.02837e+07	6.15545e+06	9.04054e+06	1.12159e+06	1.14317e+06		P47756	3.56857e+06	7.07332e+06	5.65668e+06	5.68946e+06	8.5651e+06	6.81727e+06	9.27904e+06	58556.1	5.38492e+06	8.06999e+06	5.06349e+06
High	P02774	GC	Vitamin D-binding protein	33	14	129	14	474	52.9	5.45	8.47816e+06	2.13965e+07	1.64611e+07	1.20065e+07	9.10965e+06	2.67192e+06	372120	2240	2.11494e+07	1.86e+07	1.81645e+07	5.69741e+06	4.52546e+06	1.38364e+07	1.33528e+06	3.25422e+06	1.94371e+06	1.29414e+06	553452	1.37858e+06	563590	7.80439e+06	2.2541e+06	6.08024e+06	565315	595641		P02774	4.77186e+06	5.87812e+06	1.35128e+07	1.4227e+07	3.21788e+06	3.46434e+06	646619	58556.1	6.78594e+06	3.26199e+06	1.237e+07
High	P28482	MAPK1	Mitogen-activated protein kinase 1	34	12	96	8	360	41.4	6.98	7.02852e+06	1.58097e+07	1.06906e+07	5.09628e+06	9.10703e+06	3.77159e+06	9.10777e+06	15451376	5.34672e+06	2.93503e+07	5.47774e+06	8.1049e+06	1.2965e+07	2.54405e+06	3.09288e+06	3.9166e+06	3.89405e+06	2.7931e+06	2.96037e+06	4.25457e+06	2.35709e+06	3.60581e+06	2.44181e+06	4.3152e+06	1.52963e+06	9.3753e+06		P28482	3.95594e+06	4.34331e+06	8.77584e+06	6.03878e+06	3.21696e+06	4.89013e+06	1.58262e+07	4.03916e+08	1.71554e+06	5.14732e+06	3.73033e+06
High	P84090	ERH	Enhancer of rudimentary homolog	63	6	160	6	104	12.3	5.92	3.58039e+07	9.02138e+07	1.30242e+07	1.46721e+07	8.78449e+07	2.14859e+07	3.11662e+07	2240	5.19043e+07	146834929	3.5687e+07	4.01077e+07	2.97536e+07	2.99392e+07	1.31913e+07	2.70532e+07	3.00474e+07	2.43975e+07	1.10081e+07	5.26518e+07	3.46362e+07	6.18302e+07	8.66752e+07	5.53357e+07	1.34396e+07	1.66555e+07		P84090	2.01519e+07	2.47839e+07	1.06915e+07	1.73855e+07	3.10303e+07	2.7858e+07	5.41564e+07	58556.1	1.66539e+07	2.57513e+07	2.43028e+07
High	P52565	ARHGDIA	Rho GDP-dissociation inhibitor 1	57	9	86	9	204	23.2	5.11	1.26884e+06	8.01528e+06	3.1491e+06	1.75005e+06	7.39547e+06	1.3678e+06	1.44132e+06	10836.3	6.97625e+06	1.25275e+07	3.09931e+06	2.27911e+06	1.90723e+06	1.62491e+06	663694	2.3672e+06	7.97979e+06	1.56361e+06	744482	3.76574e+06	1.19389e+06	6.01651e+06	2.66463e+06	5.45334e+06	715462	1.2058e+06		P52565	714153	2.20199e+06	2.58509e+06	2.0737e+06	2.61237e+06	1.77345e+06	2.50452e+06	283273	2.23839e+06	2.19701e+06	2.11062e+06
High	P27635	LOC100768740; LOC101344695; LOC105294701; LOC112632580; Rpl10; RPL10	60S ribosomal protein L10	61	12	19	5	214	24.6	10.08	529056	2.49684e+06	409737	319943	2.30451e+06	768525	369390	807228	1.4259e+06	7.83827e+07	1.02135e+06	1.03181e+07	464721	301646	3396535	534698	5.44099e+06	1.19363e+06	429110	1.40171e+06	589894	308789	932656	829799	514625	1.44096e+06		P27635	297775	685942	336352	379112	814044	996448	641875	2.11018e+07	457510	1.37464e+07	695538
High	P51911	CNN1	Calponin-1	30	11	66	11	297	33.2	9.07	3.2336e+06	2.16496e+07	1.7276e+06	4.08327e+06	3.19216e+07	1.29249e+06	2.79329e+06	2240	1.84175e+06	17300	3.76643e+06	4.08027e+06	2.94414e+06	1.32059e+06	2.69551e+06	295057	222565	1.15176e+06	2.14936e+06	704787	481936	979755	419459	5.29466e+06	257790	353513		P51911	1.82e+06	5.94764e+06	1.41818e+06	4.83842e+06	1.12759e+07	1.67581e+06	4.8538e+06	58556.1	590939	3034	2.56494e+06
High	Q8WX93	PALLD	Palladin	13	16	66	16	1383	150.5	7.09	1.06465e+07	2.56363e+07	2.04136e+06	1.84164e+06	2.2524e+07	1.22577e+06	1.25544e+06	55955	1.73315e+06	806460	2.40926e+06	2.2157e+06	1.1496e+06	1.38481e+06	551079	1.16931e+06	1.50246e+06	2.97272e+06	1.01998e+06	2.79441e+06	755176	5.73991e+06	532950	1.38738e+07	264767	104599		Q8WX93	5.9923e+06	7.04291e+06	1.67574e+06	2.18223e+06	7.95635e+06	1.5893e+06	2.18152e+06	1.46273e+06	556096	141433	1.6407e+06
High	P38606	ATP6V1A	V-type proton ATPase catalytic subunit A	20	10	83	10	617	68.3	5.52	3.51973e+06	8.05557e+06	7.3026e+06	1.47726e+06	6.2686e+06	3.52616e+06	3.36065e+06	2240	7.29501e+06	2.93025e+07	2.7951e+06	4.05497e+06	6.21347e+06	1.58516e+06	444036	2.49711e+06	2.37667e+06	939363	650395	4.78326e+06	961014	3.63979e+06	3.79126e+06	3.08208e+06	721098	1.38355e+06		P38606	1.98105e+06	2.21306e+06	5.99468e+06	1.75046e+06	2.21431e+06	4.57192e+06	5.83968e+06	58556.1	2.34066e+06	5.13894e+06	1.90346e+06
High	Q8NHP1	AKR7L	Aflatoxin B1 aldehyde reductase member 4	26	8	103	1	331	36.9	6.87	7220	165967	22029.9	5910	169314	79520.8	247296	2240	238506	2.46815e+06	240532	236164	25216.9	8760	3450	7400	128359	34844.6	3560	383050	59772.5	126716	216754	188049	3340	7210		Q8NHP1	4063.72	45594.9	18084.3	7002.98	59808.2	103104	429717	58556.1	76526.7	432853	163802
High	P49458	SRP9	Signal recognition particle 9 kDa protein	83	11	88	11	86	10.1	7.97	1.05285e+07	4.42798e+07	6.32528e+06	6.78765e+06	3.14285e+07	1.98344e+07	1.54854e+07	6768.25	3.25178e+07	7.76327e+07	9.16938e+06	1.74918e+07	3.13551e+07	5.85048e+06	1.2911e+06	7.04226e+06	1.14942e+07	3.59922e+06	904114	2.34285e+07	2.6223e+06	1.11302e+07	14291623	1.34322e+07	1.86589e+06	7.12819e+06		P49458	5.92591e+06	1.21647e+07	5.1924e+06	8.04294e+06	1.11018e+07	2.57167e+07	2.69083e+07	176930	1.04336e+07	1.36149e+07	6.24434e+06
High	Q9H3K6	BOLA2; BOLA2B	BolA-like protein 2	86	9	140	9	86	10.1	6.52	4.55476e+06	1.15401e+07	3.6917e+06	2.96427e+06	1.24698e+07	3.845e+06	3.52727e+06	11872.3	1.07244e+07	1.14025e+07	8.39634e+06	2.98391e+06	5.6785e+06	3050081	1.92662e+06	6.33503e+06	4.7711e+06	1.94808e+06	1.108e+06	8.22299e+06	1.72379e+06	8.90797e+06	2.49938e+06	8.6646e+06	1.1442e+06	2.75025e+06		Q9H3K6	2.56361e+06	3.17035e+06	3.03051e+06	3.51248e+06	4.40483e+06	4.98531e+06	6.1292e+06	310355	3.44101e+06	1.99971e+06	5.7179e+06
High	P01008	SERPINC1	Antithrombin-III	29	11	124	11	464	52.6	6.71	1.48292e+07	2.65518e+07	1.57916e+07	1.26853e+07	1.30878e+07	2.12303e+06	678576	2240	2.76814e+07	8.29691e+06	1.62756e+07	7.84121e+06	4.73674e+06	2.14024e+07	3.42266e+06	5.69637e+06	2.44971e+06	3.3412e+06	1.15919e+06	3.15991e+06	847041	1.12332e+07	2.75707e+06	7.44087e+06	1.81858e+06	1.30825e+06		P01008	8.34651e+06	7.29442e+06	1.29633e+07	1.50313e+07	4.62314e+06	2.75266e+06	1.17914e+06	58556.1	8.88178e+06	1.45507e+06	1.10836e+07
High	P49747	COMP	Cartilage oligomeric matrix protein	17	10	33	8	757	82.8	4.6	116384	8.68731e+06	267777	766933	681084	1.88403e+06	160016	2240	1.13906e+06	205721	966100	1.01408e+06	450174	484162	132065	40094.4	314047	221838	111504	1.20138e+06	213887	4.65577e+06	123364	1.2716e+07	40632	56244.9		P49747	65505.5	2.38661e+06	219817	908768	240586	2.44279e+06	278053	58556.1	365476	36078.4	657913
High	P09211	GSTP1	Glutathione S-transferase P	53	8	140	8	210	23.3	5.64	4.60785e+07	2.36455e+07	2.31279e+07	6.8911e+06	2.49805e+07	1.19808e+06	9.84023e+06	22560.3	7.45568e+06	4.81104e+06	2.39032e+07	9.96685e+06	2.67538e+06	1.9062e+07	3.55362e+06	8.00348e+06	2.49263e+06	4.87816e+06	2.20279e+06	2.27371e+06	2.04067e+06	1.10627e+07	9.80928e+06	1.74026e+07	1.12722e+06	1.48349e+06		P09211	2.59349e+07	6.49597e+06	1.89856e+07	8.16552e+06	8.8241e+06	1.55339e+06	1.7099e+07	589752	2.39222e+06	843739	1.6278e+07
High	Q15435	PPP1R7	Protein phosphatase 1 regulatory subunit 7	23	12	85	12	360	41.5	4.91	3.09149e+06	1.23591e+07	3.38226e+06	2.4993e+06	8.03284e+06	1.64519e+06	2.21701e+06	2240	7.48537e+06	26771165	4.30584e+06	4.06804e+06	4.16873e+06	1.98961e+06	538041	1.0444e+06	2.15983e+06	1.26468e+06	410669	5.10362e+06	1.11357e+06	3.56856e+06	3.48301e+06	3.24567e+06	738513	1.27695e+06		Q15435	1.74002e+06	3.39534e+06	2.77648e+06	2.96151e+06	2.83751e+06	2.13311e+06	3.85241e+06	58556.1	2.40174e+06	4.69501e+06	2.93227e+06
High	Q13813	SPTAN1	Spectrin alpha chain, non-erythrocytic 1	6	12	78	12	2472	284.4	5.35	3.8861e+06	7.40328e+06	2.91419e+06	1.77295e+06	5.08211e+06	1.0816e+06	1.34337e+06	2240	3.82175e+06	1.2375e+07	3.97159e+06	2.26988e+06	2.60319e+06	1.73651e+06	858581	1.49771e+06	1.46593e+06	907520	184062	2.15409e+06	319236	3.55626e+06	1.55845e+06	2.24183e+06	273948	529378		Q13813	2.18726e+06	2.03386e+06	2.39224e+06	2.10084e+06	1.7952e+06	1.40237e+06	2.33433e+06	58556.1	1.22624e+06	2.17028e+06	2.70465e+06
High	O75828	CBR3	Carbonyl reductase [NADPH] 3	33	8	123	5	277	30.8	6.18	3.17542e+06	4.95871e+06	4.9457e+06	1.65513e+06	3.70297e+06	3.29877e+06	2.51173e+06	13071	2.74691e+06	1.19945e+07	2.10718e+06	2.15565e+06	2.84443e+06	2.10095e+06	593831	901141	1.43275e+06	343886	260551	4.022e+06	184861	2.40189e+06	413967	943409	571288	635936		O75828	1.78726e+06	1.36227e+06	4.05991e+06	1.96123e+06	1.30804e+06	4.2771e+06	4.36454e+06	341691	881368	2.10353e+06	1.43499e+06
High	P20073	ANXA7	Annexin A7	26	12	98	12	488	52.7	5.68	1.52134e+06	1.00523e+07	4.70417e+06	1.70517e+06	5.83126e+06	4.69126e+06	1.87403e+06	2240	5.85791e+06	1.64467e+07	4.42158e+06	2.53434e+06	2.6731e+06	2.16713e+06	241948	1.4448e+06	1.91497e+06	707590	134573	3.37193e+06	385542	2.56315e+06	1.50642e+06	2.52722e+06	331957	493431		P20073	856275	2.7616e+06	3.86163e+06	2.02052e+06	2.05983e+06	6.08256e+06	3.25643e+06	58556.1	1.87956e+06	2.88435e+06	3.01109e+06
High	P01011	SERPINA3	Alpha-1-antichymotrypsin	24	11	84	11	423	47.6	5.52	1.41983e+06	3.40288e+07	7.99779e+06	2.20043e+06	1.3503e+07	8.46938e+06	2.38197e+06	20546.2	1.98273e+07	7.96429e+06	5.88714e+06	8.51968e+06	1.36662e+06	3.87523e+06	637927	843160	2.617e+06	363268	178371	980416	342210	2.88408e+06	2.01331e+06	1.45823e+06	583207	96693		P01011	799141	9.34852e+06	6.56536e+06	2.60737e+06	4.76978e+06	1.09812e+07	4.13906e+06	537100	6.36174e+06	1.39674e+06	4.00914e+06
High	P07919	UQCRH	Cytochrome b-c1 complex subunit 6, mitochondrial	59	8	146	6	91	10.7	4.44	1.21117e+07	2.91094e+07	1.00894e+07	1.26299e+07	3.9359e+07	2.04404e+07	5.5127e+06	2240	2.54132e+07	2.87808e+07	2.65577e+07	9.47505e+06	7.9566e+06	3.43916e+07	3.66977e+06	6.21444e+06	5.13741e+06	4.29681e+06	1.61613e+06	7.91299e+06	4.44189e+06	2.23258e+07	1.62527e+07	1.67952e+07	2.75727e+06	3.60458e+06		P07919	6.81695e+06	7.99704e+06	8.28236e+06	1.49656e+07	1.39031e+07	2.65025e+07	9.57921e+06	58556.1	8.15403e+06	5.04744e+06	1.80858e+07
High	P02679	FGG	Fibrinogen gamma chain	40	13	61	13	453	51.5	5.62	8.18241e+06	1.57522e+07	1.23108e+07	7.90776e+06	4.75646e+06	40384.1	144433	2240	2.68992e+07	3.9017e+06	1.01025e+07	3.53105e+06	4.83311e+06	1.14969e+07	1.09888e+06	3.31204e+06	431382	656071	108746	661593	211381	3.1546e+06	400985	4.4304e+06	65095.9	19934.8		P02679	4.6054e+06	4.3275e+06	1.01059e+07	9.3702e+06	1.68017e+06	52360.8	250975	58556.1	8.63084e+06	684263	6.87978e+06
High	P49411		Elongation factor Tu, mitochondrial	31	11	90	11	452	49.5	7.61	8.92484e+06	1.62046e+07	7.02443e+06	948203	7.70254e+06	4.69334e+06	1.92335e+06	2240	4.58525e+06	1.13519e+07	1.5604e+06	1.42484e+06	3.7592e+06	3.18411e+06	562817	2.56238e+06	1.75365e+06	610199	154873	4.83333e+06	919142	2.78179e+06	1.51292e+06	4.34166e+06	174546	610915		P49411	5.02327e+06	4.45178e+06	5.76632e+06	1.12356e+06	2.72084e+06	6.08526e+06	3.34213e+06	58556.1	1.47121e+06	1.99084e+06	1.06263e+06
High	P61457	PCBD1	Pterin-4-alpha-carbinolamine dehydratase	46	9	164	9	104	12	6.8	6.13802e+06	1.99681e+07	4.42251e+06	8.44216e+06	2.89703e+07	2.3845e+07	1.43908e+07	40615.2	9.78769e+06	7.021e+07	1.00558e+07	1.85583e+07	2.09698e+07	4.25195e+06	2.71818e+06	1.38492e+06	1.24888e+07	5.14633e+06	1.47727e+06	2.21867e+07	2.13943e+06	5.78729e+06	1.2167e+07	7.28443e+06	3.187e+06	5.11503e+06		P61457	3.45473e+06	5.48571e+06	3.63042e+06	1.00034e+07	1.02334e+07	3.09167e+07	2.50064e+07	1.06173e+06	3.14046e+06	1.23131e+07	6.84799e+06
High	P08294	SOD3	Extracellular superoxide dismutase [Cu-Zn]	25	6	86	6	240	25.8	6.61	1.95182e+07	1.00306e+07	1.81459e+07	1.18739e+07	1.50003e+07	3.65462e+06	1.38697e+06	2240	3.77835e+07	3.9811e+07	2.99975e+07	2.41854e+07	1.16843e+07	2.08323e+07	1.33232e+07	1.03839e+07	1.12011e+06	9.6628e+06	4.99293e+06	3.26339e+06	2.95854e+06	5.11524e+06	3.60563e+06	5.58526e+06	4.61874e+06	2.43236e+06		P08294	1.09856e+07	2.75565e+06	1.48959e+07	1.40698e+07	5.29868e+06	4.73848e+06	2.41008e+06	58556.1	1.21231e+07	6.98187e+06	2.04283e+07
High	P06454	PTMA	Prothymosin alpha	33	7	192	7	111	12.2	3.78	3.60426e+07	8.72671e+07	2.65191e+07	1.19611e+07	6.45805e+07	7.27129e+06	2.34672e+07	113472	5.62554e+07	1.00238e+08	4.0125e+07	2.64336e+07	3.16381e+07	2.78445e+07	9.61762e+06	1.8427e+07	3.51724e+07	1.24605e+07	5.79565e+06	2.35698e+07	2.46966e+07	2.47238e+07	3.2452e+07	3.7944e+07	6.46541e+06	1.07647e+07		P06454	2.02863e+07	2.39743e+07	2.17694e+07	1.41732e+07	2.28124e+07	9.42775e+06	4.07781e+07	2.96627e+06	1.805e+07	1.75793e+07	2.73251e+07
High	P25787	PSMA2	Proteasome subunit alpha type-2	46	9	49	9	234	25.9	7.43	1.1849e+06	5.14474e+06	2.37421e+06	710788	4.36156e+06	1.48153e+06	1.42424e+06	4333.29	4.85119e+06	2.52956e+07	1.07301e+06	2.6204e+06	1.72856e+06	597660	42681.4	1.35911e+06	1.47826e+06	374015	48617.7	3.75239e+06	142363	2.19868e+06	1.86396e+06	1.67274e+06	272501	261628		P25787	666910	1.41338e+06	1.94898e+06	842239	1.54068e+06	1.92091e+06	2.47485e+06	113277	1.55654e+06	4.43623e+06	730721
High	O75390	CS	Citrate synthase, mitochondrial	22	11	109	11	466	51.7	8.32	6.74768e+06	1.2486e+07	4.81849e+06	2.10573e+06	1.05822e+07	6.45564e+06	3.20235e+06	177491	6.74314e+06	3.65062e+07	5.07326e+06	7.18009e+06	5.68819e+06	3.92311e+06	392605	1.56468e+06	3.95878e+06	867674	266449	5.40766e+06	410160	5.69238e+06	3.43698e+06	3.09007e+06	424388	812841		O75390	3.79787e+06	3.43021e+06	3.95548e+06	2.49516e+06	3.73805e+06	8.3702e+06	5.56461e+06	4.6398e+06	2.16359e+06	6.40229e+06	3.45489e+06
High	Q13361	MFAP5	Microfibrillar-associated protein 5	32	7	98	7	173	19.6	5.94	2.20417e+07	1.21078e+07	3.71691e+06	2.76715e+07	1.20211e+07	2.01412e+06	2.43743e+06	7361.4	2.95759e+06	1.45901e+06	1.10222e+07	6.70657e+06	7.0417e+06	3.54043e+06	1.06136e+06	1.54763e+06	1.76603e+06	1.72596e+06	754808	6.19275e+06	459699	3.16916e+06	1.46078e+06	1.21029e+07	1.34734e+06	1.75128e+06		Q13361	1.2406e+07	3.32631e+06	3.0512e+06	3.2789e+07	4.24632e+06	2.61146e+06	4.23543e+06	192435	948965	255874	7.50613e+06
High	P49591	SARS1	Serine--tRNA ligase, cytoplasmic	20	11	72	11	514	58.7	6.43	660235	7.11228e+06	2.60124e+06	819465	5.3028e+06	1.35888e+06	2.3188e+06	2240	5.80952e+06	3.47237e+07	1.45607e+06	2.5944e+06	2.99457e+06	248419	168714	1.54122e+06	2.87145e+06	396504	67464.2	3.98055e+06	325250	2.42508e+06	3.07356e+06	2.36015e+06	250132	714650		P49591	371608	1.95391e+06	2.13535e+06	971015	1.87316e+06	1.76189e+06	4.02929e+06	58556.1	1.86403e+06	6.08969e+06	991581
High	P29762	CRABP1	Cellular retinoic acid-binding protein 1	87	14	27	13	137	15.6	5.38	261912	11600	3.20951e+07	3.27279e+06	295386	310643	50104.5	21550	1.1256e+06	458900	510183	283206	23767.6	106531	187208	113222	762069	5130	9648.51	5580	4340	92031.9	96839.9	555373	3340	7210		P29762	147415	3186.79	2.63468e+07	3.87805e+06	104342	402771	87064.7	563340	361159	80479.9	347434
High	O43399	TPD52L2	Tumor protein D54	57	10	66	10	206	22.2	5.36	2.48807e+06	6.57739e+06	2.08567e+06	1.23004e+06	4.37955e+06	468664	193907	2240	6.20486e+06	7.2513e+06	1.48891e+06	1.07769e+06	1.79759e+06	1.78995e+06	273141	2.08703e+06	4.75536e+06	757575	183197	753063	426831	4.11785e+06	1.05196e+06	2.4976e+06	306128	631894		O43399	1.40039e+06	1.80697e+06	1.71212e+06	1.45752e+06	1.54703e+06	607657	336944	58556.1	1.99088e+06	1.2717e+06	1.01394e+06
High	P07195	LDHB	L-lactate dehydrogenase B chain	31	15	149	12	334	36.6	6.05	6.66916e+06	1.49602e+07	6.86361e+07	1.30933e+07	1.76454e+07	1.07834e+06	2.44714e+06	2508.15	1.06221e+07	1.72578e+07	1.17502e+07	8.68682e+06	4.33412e+06	3.61683e+06	2.57312e+06	2.19621e+07	1.87411e+07	1.95439e+06	652926	1.8102e+06	516687	9.54158e+06	8.02036e+06	6.83773e+06	565406	858756		P07195	3.75368e+06	4.10991e+06	5.63432e+07	1.55147e+07	6.23306e+06	1.39815e+06	4.2523e+06	65565.8	3.40818e+06	3.0266e+06	8.00189e+06
High	P15090	FABP4	Fatty acid-binding protein, adipocyte	45	8	82	8	132	14.7	7.14	767262	1.83586e+06	1.51961e+07	3.11699e+07	2.53776e+06	1.19671e+06	26742	2240	304057	161301	3.38042e+07	3.84732e+06	6.28529e+06	1.80432e+06	1.44665e+07	4975197	4.2959e+06	2.15925e+06	747970	471937	112194	2.61482e+07	123151	42190.8	243256	924341		P15090	431847	504355	1.24744e+07	3.69344e+07	896437	1.55162e+06	46468.5	58556.1	97559	28288.3	2.30206e+07
High	P02794	FTH1	Ferritin heavy chain	51	10	113	10	183	21.2	5.55	8.5662e+06	1.09718e+07	1.55984e+07	3.31641e+06	1.88937e+07	2.71168e+07	3.39915e+06	9782.94	2.09297e+08	232880	1.92971e+07	5.56638e+06	1.34249e+07	8.4253e+06	1.16976e+06	4.67694e+06	8.01527e+06	2.89078e+06	1.33169e+06	3.5387e+06	1.05557e+06	4.41157e+06	1.74113e+06	1.94581e+07	1.24225e+06	2.83855e+06		P02794	4.82142e+06	3.01422e+06	1.28047e+07	3.92974e+06	6.674e+06	3.51589e+07	5.90657e+06	255737	6.71546e+07	40841.5	1.31413e+07
High	P07954	FH	Fumarate hydratase, mitochondrial	23	8	41	8	510	54.6	8.76	3.00874e+06	3.56404e+06	1.46852e+06	474233	1.87065e+06	1.54743e+06	608519	2240	1.42816e+06	1.58105e+07	596890	683218	1.13269e+06	1.39883e+06	121718	545534	1.18037e+06	135786	413748	1.82682e+06	112504	515891	1.09876e+06	587993	67260.6	193622		P07954	1.69344e+06	979126	1.2055e+06	561937	660789	2.00636e+06	1.0574e+06	58556.1	458237	2.77278e+06	406481
High	Q8TD06	AGR3	Anterior gradient protein 3	70	12	162	11	166	19.2	7.99	1.11948e+06	2.88125e+07	217168	2.74102e+06	1.0395e+07	1.03183e+07	7.7863e+06	2240	1.47421e+07	9.56526e+07	3.40836e+06	2.40595e+07	9.60933e+06	3.57627e+06	1.33687e+06	1.67987e+06	8.84738e+06	1.03911e+06	1.39787e+06	1.9524e+07	993224	7.15277e+06	1.05565e+07	5.52439e+06	1.21032e+06	2.01977e+06		Q8TD06	630091	7.91548e+06	178272	3.24794e+06	3.67192e+06	1.33784e+07	1.353e+07	58556.1	4.73011e+06	1.67751e+07	2.32109e+06
High	P13861	PRKAR2A	cAMP-dependent protein kinase type II-alpha regulatory subunit	32	11	92	8	404	45.5	5.07	4.27158e+06	1.28001e+07	2.11358e+06	2.39859e+06	1.01287e+07	2.03272e+06	2.43225e+06	10224.3	5.97203e+06	2.13593e+07	3.63609e+06	4.81798e+06	4.44799e+06	2.55617e+06	1.00312e+06	1.18479e+06	2.16573e+06	1.81284e+06	616543	4.154e+06	892367	6.40073e+06	4.55093e+06	4.4789e+06	875507	1.15238e+06		P13861	2.40423e+06	3.5165e+06	1.73503e+06	2.84218e+06	3.57785e+06	2.63557e+06	4.22642e+06	267274	1.91617e+06	3.7459e+06	2.47617e+06
High	P00568	AK1	Adenylate kinase isoenzyme 1	40	9	89	9	194	21.6	8.63	1.75666e+06	1.13034e+07	1.22212e+06	1.25684e+06	5.58225e+06	1.19109e+06	1.85358e+06	2240	7.84908e+06	2.81786e+07	2.00741e+06	3.12023e+06	2.45764e+06	881508	541778	1.15429e+06	1.59547e+06	1.06351e+06	276271	4.89483e+06	405097	6.34953e+06	3.14601e+06	3.90935e+06	755847	536177		P00568	988720	3.1053e+06	1.00323e+06	1.48928e+06	1.97187e+06	1.54433e+06	3.22089e+06	58556.1	2.51844e+06	4.94183e+06	1.36704e+06
High	P07910	HNRNPC	Heterogeneous nuclear ribonucleoproteins C1/C2	27	11	68	5	306	33.7	5.08	2.4773e+06	1.53573e+07	2.19466e+06	359519	9.94051e+06	838290	1.72435e+06	36051.3	4.80926e+06	3.09869e+07	1.01556e+06	3.2007e+06	2.51563e+06	742969	223117	3.25762e+06	2.99791e+06	1.0212e+06	233301	3.99908e+06	1.22599e+06	2.25052e+06	1.67247e+06	3.15201e+06	253741	923735		P07910	1.39433e+06	4.21902e+06	1.80159e+06	426008	3.51138e+06	1.0869e+06	2.99634e+06	942420	1.54309e+06	5.43434e+06	691598
High	P06703	S100A6	Protein S100-A6	33	7	140	7	90	10.2	5.48	3.39148e+07	7.53635e+07	4.01572e+07	1.51924e+07	8.08637e+07	3.14384e+06	1.84345e+06	22157.6	1.72484e+08	1.21112e+08	4.01505e+07	2.25144e+07	6.25645e+07	1.51237e+07	4.00884e+06	1.2142e+07	2.84748e+06	5.72798e+06	1.13978e+06	5.63195e+06	1.12664e+06	1.00778e+08	2.52774e+07	4.55728e+07	1.36051e+06	1.17053e+07		P06703	1.90887e+07	2.07041e+07	3.29649e+07	1.8002e+07	2.85642e+07	4.07622e+06	3.20329e+06	579225	5.5343e+07	2.12401e+07	2.73424e+07
High	Q9UNZ2	NSFL1C	NSFL1 cofactor p47	35	11	129	11	370	40.5	5.1	1.34354e+07	2.17043e+07	5.14035e+06	2.67718e+06	1.81291e+07	903308	3.0142e+06	39148.6	1.31296e+07	1.80556e+07	4.32636e+06	6.23932e+06	8.512e+06	5.12744e+06	1.09257e+06	3.64359e+06	6.73538e+06	2.17207e+06	380161	5.67919e+06	1.02124e+06	6.16854e+06	3.6293e+06	5.84724e+06	897485	2.06127e+06		Q9UNZ2	7.56202e+06	5.96267e+06	4.2197e+06	3.17229e+06	6.40392e+06	1.1712e+06	5.23766e+06	1.02339e+06	4.21273e+06	3.16651e+06	2.94625e+06
High	P20674	COX5A	Cytochrome c oxidase subunit 5A, mitochondrial	43	9	244	9	150	16.8	6.79	2.8961e+07	65379972	2.29395e+07	1.93122e+07	6.57175e+07	2.45855e+07	1.53133e+07	2240	3.90286e+07	1.02705e+08	3.411e+07	2.46134e+07	2.56536e+07	5.56965e+07	8.31344e+06	1.3245e+07	1.74429e+07	1.11052e+07	3.65275e+06	2.57356e+07	8.74544e+06	5.80384e+07	4.57459e+07	3.53835e+07	8.38488e+06	1.54607e+07		P20674	1.63004e+07	1.79614e+07	1.88309e+07	2.28838e+07	2.3214e+07	3.18769e+07	2.66093e+07	58556.1	1.25226e+07	1.8012e+07	2.32289e+07
High	P63027	VAMP2	Vesicle-associated membrane protein 2	51	6	54	4	116	12.7	8.13	1.49391e+06	4.36777e+06	449199	888844	2.6784e+06	199360	947687	44572.4	1.11216e+06	1.17766e+07	2.69504e+06	1.81732e+06	1.74294e+06	1.49142e+06	372373	351246	614780	327119	75455.1	1.85908e+06	122511	1.36367e+06	1.43153e+06	1.3444e+06	114220	482802		P63027	840834	1.19993e+06	368746	1.05322e+06	946115	258485	1.64676e+06	1.16517e+06	356845	2.06533e+06	1.83532e+06
High	P30050	RPL12	60S ribosomal protein L12	61	8	102	8	165	17.8	9.42	3.61004e+06	1.99189e+07	1.89982e+06	701821	1.24969e+07	716758	4.59417e+06	2240	5.17782e+06	1.07354e+08	1.79783e+06	8.01885e+06	4.72148e+06	867367	216326	5.35999e+06	5.15664e+06	912792	161062	1.1112e+07	751038	4.45146e+06	6.26519e+06	6.55335e+06	468452	1.2765e+06		P30050	2.03188e+06	5.4722e+06	1.55956e+06	831614	4.4144e+06	929328	7.98311e+06	58556.1	1.66134e+06	1.88272e+07	1.22432e+06
High	P20700	LMNB1	Lamin-B1	24	12	129	11	586	66.4	5.16	5.74229e+06	1.0637e+07	3.92952e+06	2.00135e+06	8.42085e+06	1.44849e+06	4.27344e+06	178050	1.06763e+07	1.81091e+07	5.96749e+06	4.83219e+06	1.23977e+07	3.13204e+06	1.75649e+06	3.65024e+06	2.04565e+06	2.61496e+06	686500	5.31658e+06	4.54213e+06	5.86012e+06	5.5654e+06	4.71417e+06	1.02813e+06	3.22885e+06		P20700	3.232e+06	2.92222e+06	3.22573e+06	2.37147e+06	2.97457e+06	1.87807e+06	7.42579e+06	4.65443e+06	3.42558e+06	3.1759e+06	4.06385e+06
High	P31948	STIP1	Stress-induced-phosphoprotein 1	23	10	58	10	543	62.6	6.8	3.48423e+06	5.20283e+06	3.23037e+06	748562	5.21398e+06	988511	919346	9957.19	2.24284e+06	9.26482e+06	2.29214e+06	1.72077e+06	2.05678e+06	3.10096e+06	173262	2.68255e+06	2.43511e+06	326430	25447.8	2.34267e+06	218148	1.3542e+06	1.28889e+06	2.62345e+06	92707.1	229319		P31948	1.96107e+06	1.42934e+06	2.6518e+06	886999	1.84178e+06	1.28168e+06	1.59751e+06	260292	719634	1.62482e+06	1.56094e+06
High	P62826	RAN	GTP-binding nuclear protein Ran	45	9	112	9	216	24.4	7.49	1.27663e+06	1.60497e+07	5.14665e+06	1.07667e+06	1.10975e+07	2.31728e+06	3.57326e+06	150610	9.17794e+06	3.83166e+07	1.83237e+06	5.22683e+06	7.15189e+06	560621	253263	4.49295e+06	3.56149e+06	662876	179530	6.88654e+06	759982	4.6966e+06	3.5509e+06	5.02061e+06	260081	735242		P62826	718539	4.40923e+06	4.22487e+06	1.27578e+06	3.92007e+06	3.00452e+06	6.20912e+06	3.93711e+06	2.94481e+06	6.7198e+06	1.24784e+06
High	P42126	ECI1	Enoyl-CoA delta isomerase 1, mitochondrial	24	6	91	6	302	32.8	8.54	5.05624e+06	1.51637e+07	4.40724e+06	2.55637e+06	1.53648e+07	4.01503e+06	3.64188e+06	2240	9.9609e+06	1.1985e+08	7.85592e+06	1.04636e+07	1.60509e+07	1.41265e+07	857000	2.5947e+06	4.84295e+06	1.71242e+06	201654	9.00384e+06	1.48878e+06	6.36129e+06	9.04656e+06	6.85367e+06	1.01638e+06	4097928		P42126	2.84586e+06	4.16583e+06	3.61789e+06	3.02913e+06	5.42745e+06	5.20578e+06	6.32835e+06	58556.1	3.19603e+06	2.10187e+07	5.34987e+06
High	P30043	BLVRB	Flavin reductase (NADPH)	39	7	112	7	206	22.1	7.65	9.43321e+06	2.19881e+07	8.37659e+06	8.25142e+06	3.00113e+07	1.39749e+07	3.91893e+06	2240	6.02073e+07	4.61706e+07	8.89849e+06	6.49435e+06	1.89289e+07	7.788e+06	1.94078e+06	4.4424e+06	1.13575e+07	2.0704e+06	456394	8.6188e+06	4.54156e+06	1.63044e+07	1.07224e+07	6.68487e+06	813635	2.25049e+06		P30043	5.3094e+06	6.04066e+06	6.87631e+06	9.77742e+06	1.06012e+07	1.81195e+07	6.80978e+06	58556.1	1.9318e+07	8.09719e+06	6.05986e+06
High	Q9NRV9	HEBP1	Heme-binding protein 1	50	10	68	10	189	21.1	5.8	1.09391e+06	5.37752e+06	3.2338e+06	553307	4.29522e+06	1.52888e+06	1.11491e+06	2240	4.2588e+06	8.49463e+06	2.0436e+06	1.6589e+06	7.18773e+06	975023	124692	650926	613796	270830	76949.6	1.91545e+06	367075	1.01681e+07	729515	2.0197e+06	91136.4	1.41011e+06		Q9NRV9	615697	1.47733e+06	2.65461e+06	655634	1.51724e+06	1.98231e+06	1.93734e+06	58556.1	1.36647e+06	1.48975e+06	1.39169e+06
High	Q9Y4L1	HYOU1	Hypoxia up-regulated protein 1	13	13	77	13	999	111.3	5.22	3.32427e+06	9.97029e+06	3.9473e+06	194658	6.51305e+06	1.27096e+06	1.69564e+06	28905.5	4.99785e+06	1.97177e+07	27197.4	7.70644e+06	1.80337e+06	646006	33295.2	2.78525e+06	1.61852e+06	174935	30375.5	3.45543e+06	31087.4	1.53136e+06	2.59625e+06	1.08932e+06	107919	262991		Q9Y4L1	1.87103e+06	2.73907e+06	3.24032e+06	230658	2.30066e+06	1.64788e+06	2.94645e+06	755621	1.6036e+06	3.458e+06	18521.4
High	Q9Y2B0	CNPY2	Protein canopy homolog 2	53	10	124	10	182	20.6	4.92	5.87827e+06	1.61472e+07	3.91218e+06	3.23064e+06	1.85519e+07	1.94364e+06	5.0426e+06	7448.33	1.17795e+07	2.94628e+07	5.88468e+06	7.03764e+06	3.97322e+06	8.05883e+06	1.02582e+06	3.0885e+06	6.94074e+06	2.18028e+06	460356	7.8029e+06	1.06757e+06	9.41256e+06	8.24051e+06	7.55685e+06	1.1312e+06	1.28211e+06		Q9Y2B0	3.30853e+06	4.43603e+06	3.21149e+06	3.8281e+06	6.55325e+06	2.52006e+06	8.76233e+06	194708	3.77953e+06	5.16706e+06	4.00746e+06
High	P17174	GOT1	Aspartate aminotransferase, cytoplasmic	21	10	62	10	413	46.2	7.01	1.52362e+06	8.43769e+06	4.05959e+06	1.90389e+06	5.73591e+06	3.5958e+06	3.52212e+06	2240	2.15589e+06	3.87765e+07	1.79069e+06	5.54732e+06	6.46081e+06	1.30788e+06	472818	1.68761e+06	6.20595e+06	659218	118268	6.6728e+06	879938	1.16584e+06	3.83427e+06	1.75026e+06	910754	896187		P17174	857558	2.31803e+06	3.3325e+06	2.25599e+06	2.02615e+06	4.66221e+06	6.12025e+06	58556.1	691735	6.80045e+06	1.21946e+06
High	P60842	EIF4A1	Eukaryotic initiation factor 4A-I	24	8	82	4	406	46.1	5.48	3.21964e+06	9.54262e+06	4.61283e+06	1.04811e+06	7.27449e+06	5.86111e+06	2.32339e+06	2240	7.44049e+06	2.25163e+07	2.0659e+06	3.17116e+06	2.98849e+06	1.68763e+06	395228	3.72525e+06	2.09488e+06	1.0196e+06	608072	4.35637e+06	893834	3.23376e+06	3.32749e+06	4.12752e+06	409157	801333		P60842	1.81215e+06	2.62158e+06	3.78665e+06	1.24195e+06	2.56963e+06	7.59935e+06	4.03727e+06	58556.1	2.38734e+06	3.9488e+06	1.40688e+06
High	O60506	SYNCRIP	Heterogeneous nuclear ribonucleoprotein Q	19	14	96	6	623	69.6	8.59	6.1486e+06	1.87982e+07	6.36591e+06	1.60969e+06	1.31031e+07	2.68305e+06	3.41201e+06	108277	8.96295e+06	2.26927e+07	3.62766e+06	5.31535e+06	5.36668e+06	2.78702e+06	794163	5.44001e+06	3.32765e+06	1.66305e+06	390251	4.74193e+06	1.69191e+06	5.01285e+06	2.83807e+06	6.30583e+06	281367	1.17787e+06		O60506	3.46069e+06	5.16431e+06	5.22575e+06	1.90739e+06	4.62851e+06	3.47877e+06	5.92892e+06	2.83048e+06	2.87584e+06	3.97974e+06	2.47043e+06
High	Q86V81	ALYREF	THO complex subunit 4	23	7	42	7	257	26.9	11.15	2.15993e+06	9.43452e+06	576082	201764	7.34107e+06	231485	752960	2240	2.97864e+06	7.17673e+07	564939	2.49123e+06	2.33062e+06	696758	112751	3.05427e+06	1.34031e+06	609381	47442.4	2.36579e+06	768238	1.31501e+06	2.07815e+06	1.97833e+06	205320	770641		Q86V81	1.2157e+06	2.59188e+06	472904	239078	2.59315e+06	300137	1.30839e+06	58556.1	955720	1.25862e+07	384723
High	Q14112	NID2	Nidogen-2	12	13	58	13	1375	151.2	5.29	1.44932e+06	4.34212e+06	1.4594e+06	2.53046e+06	6.24569e+06	219018	318637	280374	937587	2.13049e+06	6.33078e+06	1.60143e+06	714788	981021	793734	2.38189e+06	792920	759314	358450	868223	317460	4.71272e+06	471591	2.65606e+06	265555	185152		Q14112	815739	1.19288e+06	1.19802e+06	2.99844e+06	2.20622e+06	283972	553684	7.32929e+06	300832	373635	4.31125e+06
High	Q15366	PCBP2	Poly(rC)-binding protein 2	33	8	96	4	365	38.6	6.79	1.29124e+06	5.86682e+06	1.38712e+06	563183	4.08723e+06	824656	1.0594e+06	2240	3.16731e+06	1.15525e+07	1.12821e+06	1.53963e+06	808855	412705	87604.3	674996	642715	122984	3560	2.19269e+06	139787	3.09827e+06	849800	1.39387e+06	3340	18857.5		Q15366	726766	1.61175e+06	1.13868e+06	667337	1.44377e+06	1.06923e+06	1.84087e+06	58556.1	1.01626e+06	2.02602e+06	768313
High	P53396	ACLY	ATP-citrate synthase	16	13	31	13	1101	120.8	7.33	594972	4.10092e+06	852077	142840	5.81548e+06	3.08293e+06	523833	12172	2.19339e+06	2.01395e+07	320996	1.77717e+06	1.20054e+06	249726	45237.2	603137	773636	190815	73841.3	2.38227e+06	94095.2	1.08758e+06	1.16625e+06	687779	142841	108566		P53396	334875	1.12662e+06	699467	169256	2.05426e+06	3.99725e+06	910245	318188	703767	3.53198e+06	218598
High	Q01082	SPTBN1	Spectrin beta chain, non-erythrocytic 1	5	11	72	11	2364	274.4	5.57	3.83446e+06	5.45063e+06	1.5439e+06	1.37787e+06	3.81105e+06	520069	971656	2240	2.28679e+06	2.04881e+07	3.53453e+06	2.52419e+06	2.75772e+06	1.20357e+06	686145	1.06927e+06	1.40718e+06	811804	284983	2.11907e+06	139362	1.69663e+06	1.60697e+06	1.11255e+06	414953	838234		Q01082	2.15819e+06	1.49742e+06	1.26738e+06	1.63269e+06	1.34621e+06	674306	1.68841e+06	58556.1	733736	3.5931e+06	2.40701e+06
High	P21281	ATP6V1B2	V-type proton ATPase subunit B, brain isoform	27	12	65	6	511	56.5	5.81	2.85176e+06	7.91432e+06	3.01983e+06	1.68881e+06	6.38491e+06	3.20243e+06	2.07018e+06	10413.6	2.92557e+07	2.37853e+07	2.61458e+06	3.34732e+06	3.0527e+06	3.0176e+06	793007	3.0215e+06	2.5277e+06	1.62517e+06	684257	3.09199e+06	861379	3.84685e+06	3.47028e+06	4.18843e+06	682356	740955		P21281	1.60509e+06	2.17425e+06	2.47897e+06	2.00114e+06	2.2554e+06	4.15218e+06	3.59728e+06	272222	9.38694e+06	4.17135e+06	1.78053e+06
High	O75083	WDR1	WD repeat-containing protein 1	23	14	77	14	606	66.2	6.65	7.6041e+06	2.22477e+07	5.93669e+06	1.40848e+06	1.71658e+07	5.50588e+06	2.80071e+06	28536.7	1.1244e+07	2.48719e+07	5.35975e+06	5.23561e+06	4.54805e+06	1.77338e+06	732443	2.96219e+06	2.67011e+06	1.55041e+06	423549	6.35261e+06	661452	5.18303e+06	3.05655e+06	7.62183e+06	617968	522030		O75083	4.2799e+06	6.11198e+06	4.8734e+06	1.66896e+06	6.06364e+06	7.13877e+06	4.86669e+06	745982	3.60772e+06	4.36192e+06	3.64998e+06
High	P62913	RPL11	60S ribosomal protein L11	47	10	77	10	178	20.2	9.6	2.58993e+06	1.31225e+07	1.65487e+06	457442	1.00357e+07	1.61434e+06	2.66632e+06	2240	4.51706e+06	7.32925e+07	953557	5.81096e+06	3.34216e+06	455113	193669	3.19035e+06	3.48868e+06	699087	174295	5.81643e+06	875826	2.6968e+06	4.46941e+06	3.92891e+06	265511	869420		P62913	1.45772e+06	3.60505e+06	1.35848e+06	542040	3.54502e+06	2.09311e+06	4.63316e+06	58556.1	1.44933e+06	1.28537e+07	649371
High	P30837		Aldehyde dehydrogenase X, mitochondrial	24	10	29	9	517	57.2	6.8	1.0708e+06	4.40457e+06	588566	372305	6.06316e+06	494918	46728.4	2240	185937	2.96598e+06	529004	258228	361909	169664	11371	452303	302840	205498	3560	126272	23846	919390	485197	2.88077e+06	3340	16104.1		P30837	602692	1.21004e+06	483152	441158	2.14175e+06	641697	81198.2	58556.1	59659.2	520161	360251
High	Q9C010	PKIB	cAMP-dependent protein kinase inhibitor beta	86	5	27	5	78	8.5	4.88	33862.7	586415	6960	27572.5	79658.1	29178.4	789264	24086.7	972958	1.47988e+07	108477	278621	474770	4.13937e+06	211704	91868.1	192162	112239	45470.9	2.67837e+06	146008	1.22037e+06	3.89946e+06	200587	216792	497100		Q9C010	19059.3	161102	5713.44	32671.7	28138.4	37831.9	1.37147e+06	629654	312181	2.59535e+06	73872.5
High	P05091	ALDH2	Aldehyde dehydrogenase, mitochondrial	20	11	90	9	517	56.3	7.05	5.79993e+06	9.45668e+06	8.30044e+06	3.14256e+06	1.08272e+07	3.77699e+06	3.23654e+06	1.40094e+06	1.93825e+06	2.44239e+06	1.20586e+07	2.83058e+06	4.13597e+06	1.35658e+06	2.56114e+06	2.23853e+06	1.03586e+06	3.45643e+06	2.57987e+06	2.37338e+06	2.70919e+06	6.62748e+06	1.82726e+06	6.49384e+06	1.84918e+06	955497		P05091	3.26444e+06	2.59797e+06	6.8138e+06	3.72374e+06	3.8246e+06	4.89714e+06	5.62401e+06	3.66222e+07	621902	428335	8.21191e+06
High	P12268	IMPDH2	Inosine-5'-monophosphate dehydrogenase 2	26	10	35	10	514	55.8	6.9	2.42681e+06	9.69051e+06	1.45056e+06	1.23715e+06	6.37194e+06	1.70794e+06	699940	29152.1	4.32659e+06	3.38013e+07	1.2205e+06	2.02603e+06	1.7033e+06	1.25355e+06	119243	1.14348e+06	4.41759e+06	138199	47886.8	3.49224e+06	302089	1.71993e+06	2.19434e+06	2.28378e+06	106101	170019		P12268	1.36591e+06	2.66221e+06	1.19076e+06	1.46595e+06	2.25082e+06	2.21446e+06	1.21626e+06	762070	1.38822e+06	5.92791e+06	831160
High	Q86U42	PABPN1	Polyadenylate-binding protein 2	20	6	63	5	306	32.7	5.06	2.16911e+06	5.5436e+06	976332	775479	6.15748e+06	859584	2.0614e+06	2240	3.31887e+06	2.35902e+07	2.29419e+06	2.37979e+06	2.27129e+06	1.38738e+06	1.04718e+06	3.12169e+06	3.16791e+06	2.17502e+06	907340	4.97722e+06	3.58476e+06	2.10781e+06	3.65051e+06	4.17642e+06	1.06886e+06	2.11931e+06		Q86U42	1.22087e+06	1.52296e+06	801467	918895	2.17506e+06	1.11451e+06	3.58202e+06	58556.1	1.06489e+06	4.13715e+06	1.56234e+06
High	P50991	CCT4	T-complex protein 1 subunit delta	20	11	80	10	539	57.9	7.83	2.45612e+06	6.38351e+06	2.6714e+06	613201	4.68607e+06	3.14295e+06	2.06196e+06	9871.68	5.20947e+06	2.01736e+07	1.09012e+06	3.52679e+06	3.0105e+06	1.14205e+06	285733	2.15067e+06	1.65788e+06	630556	162514	3.96356e+06	211752	2.10381e+06	2.0355e+06	1.60129e+06	426665	540964		P50991	1.38241e+06	1.7537e+06	2.19294e+06	726605	1.6553e+06	4.07506e+06	3.58299e+06	258057	1.6715e+06	3.53795e+06	742370
High	P22695	UQCRC2	Cytochrome b-c1 complex subunit 2, mitochondrial	30	10	34	10	453	48.4	8.63	1.72799e+06	4.07858e+06	2.02692e+06	503052	4.93147e+06	3.36673e+06	1.01973e+06	2240	3.58794e+06	2.11232e+07	1.77754e+06	2.86614e+06	2.17379e+06	1.58678e+06	574188	867065	1.21983e+06	923357	371091	2.10467e+06	689076	3.16742e+06	2.55474e+06	1.64716e+06	513395	952342		P22695	972582	1.12048e+06	1.66389e+06	596085	1.74199e+06	4.36521e+06	1.77195e+06	58556.1	1.15122e+06	3.70449e+06	1.2105e+06
High	Q15126	PMVK	Phosphomevalonate kinase	48	11	64	11	192	22	5.73	2.97769e+06	1.12539e+07	2.92504e+06	1.11235e+06	3.21641e+06	3.62867e+06	3.38192e+06	2240	4.48372e+06	2.14647e+07	2.03945e+06	2.82816e+06	4.36709e+06	1.45231e+06	571430	2.36713e+06	2.33353e+06	421208	164350	9.11429e+06	685141	4.6711e+06	1.81569e+06	2.90725e+06	198298	627963		Q15126	1.67597e+06	3.0917e+06	2.40115e+06	1.31806e+06	1.13616e+06	4.70483e+06	5.87664e+06	58556.1	1.43864e+06	3.76439e+06	1.38886e+06
High	Q96S19	METTL26	Methyltransferase-like 26	38	7	68	7	204	22.6	7.83	906298	6.83439e+06	704222	265872	4.30674e+06	1.09954e+06	2.22424e+06	2240	3.64475e+06	27255252	1.25621e+06	3.06617e+06	3.32919e+06	789170	187710	593012	629964	455706	144676	5.80892e+06	826851	2.46567e+06	2.59713e+06	2.42912e+06	272071	948488		Q96S19	510102	1.87757e+06	578093	315042	1.52131e+06	1.42563e+06	3.86498e+06	58556.1	1.16945e+06	4.7799e+06	855475
High	P01861	IGHG4	Immunoglobulin heavy constant gamma 4	44	10	87	5	327	35.9	7.36	84948.2	456036	502211	166601	707548	5980	40932.5	23781.7	9.16049e+06	2.97632e+06	149899	38589.9	60550.7	2.69687e+06	68067.2	188332	9150	150657	31328.6	253012	65184.6	228461	324777	27604.5	3340	31330.7		P01861	47812.4	125284	412263	197411	249934	7753.5	71126.9	621680	2.93922e+06	521975	102081
High	P17844	DDX5	Probable ATP-dependent RNA helicase DDX5	23	16	77	8	614	69.1	8.92	881863	8.17837e+06	622578	5910	4.8263e+06	171134	548679	2240	3.13911e+06	7.80486e+06	117476	543541	1.68253e+06	8760	3450	2.41894e+06	1.79213e+06	150273	17113.2	1.49369e+06	312109	1.27628e+06	497076	1.76882e+06	3340	495518		P17844	496349	2.24679e+06	511072	7002.98	1.70484e+06	221887	953419	58556.1	1.00721e+06	1.36878e+06	80001.3
High	P10321	HLA-C	HLA class I histocompatibility antigen, C alpha chain	36	10	32	4	366	40.6	6.04	171957	209439	6960	136320	359108	459012	5250	2240	1.22454e+06	200224	527626	6530	40032.9	8760	3450	7400	146421	5130	14667.7	5580	4340	120720	7940	474187	3340	7210		P10321	96784.5	57537.9	5713.44	161530	126851	595142	9122.73	58556.1	392904	35114.5	359312
High	P48735	IDH2	Isocitrate dehydrogenase [NADP], mitochondrial	28	10	80	10	452	50.9	8.69	6.21491e+06	1.43732e+07	1.82143e+07	1.15354e+06	1.32107e+07	9.40962e+06	1.65549e+06	2240	7.88304e+06	1.26214e+07	1.67753e+06	2.77726e+06	2.42843e+06	2.95135e+06	225522	3.96864e+06	6.97218e+06	951245	147996	4.49211e+06	1.01034e+06	3.8073e+06	1.26034e+06	3.62281e+06	298374	316804		P48735	3.49801e+06	3.94866e+06	1.4952e+07	1.36687e+06	4.66653e+06	1.22003e+07	2.87669e+06	58556.1	2.52933e+06	2.21349e+06	1.1424e+06
High	P25788	PSMA3	Proteasome subunit alpha type-3	29	7	61	7	255	28.4	5.33	819252	4.27013e+06	3.2314e+06	1.10359e+06	3.28467e+06	1.39094e+06	2.09837e+06	2240	6.85486e+06	2.91068e+07	1.19545e+06	3.11975e+06	2.19738e+06	651240	113335	1.43311e+06	1.25679e+06	276476	42649.5	4.26525e+06	219891	2.80977e+06	1.76674e+06	1.43276e+06	319814	287327		P25788	461109	1.17311e+06	2.65265e+06	1.30768e+06	1.16027e+06	1.80345e+06	3.64626e+06	58556.1	2.19944e+06	5.10463e+06	814099
High	P62753	RPS6	40S ribosomal protein S6	37	8	33	8	249	28.7	10.84	387156	4.14011e+06	1.06824e+06	608724	3.53007e+06	1.25603e+06	1.20186e+06	2240	1.6838e+06	2.45933e+07	730100	2.03563e+06	1.55558e+06	995457	281668	1.05931e+06	787226	341733	66086.8	1.35903e+06	224495	1.36639e+06	1.59302e+06	1.86315e+06	194203	527994		P62753	217908	1.13739e+06	876914	721300	1.24696e+06	1.62853e+06	2.08842e+06	58556.1	540261	4.31307e+06	497197
High	Q13501	SQSTM1	Sequestosome-1	20	6	30	6	440	47.7	5.22	827990	1.0234e+06	755174	902794	2.8689e+06	7.81057e+06	347279	2240	1.12797e+06	2.2602e+06	191246	471959	1.74328e+06	1.25722e+06	51276	707776	5.49953e+06	363868	130291	992828	123315	622835	415810	481474	39999	750958		Q13501	466027	281151	619920	1.06975e+06	1.01341e+06	1.0127e+07	603453	58556.1	361918	396384	130238
High	O75223	GGCT	Gamma-glutamylcyclotransferase	41	7	65	7	188	21	5.14	5.10924e+06	7.91578e+06	2.75406e+06	1.95125e+06	7.82017e+06	8.91155e+06	3.63222e+06	1.46538e+06	3.40011e+06	1.83443e+07	2.35346e+06	5.6465e+06	2.18175e+06	4.85759e+06	470891	6.76568e+06	1.64375e+06	1.18784e+06	716947	6.25328e+06	880320	2.30509e+06	4.47015e+06	1.62023e+06	1.51706e+06	5.4728e+06		O75223	2.87569e+06	2.17465e+06	2.2608e+06	2.31211e+06	2.76239e+06	1.15545e+07	6.31157e+06	3.83067e+07	1.09095e+06	3.21714e+06	1.6027e+06
High	P14866	HNRNPL	Heterogeneous nuclear ribonucleoprotein L	24	13	110	13	589	64.1	8.22	7.31846e+06	2.54478e+07	5.77713e+06	2.40847e+06	1.54083e+07	3.21092e+06	3.87538e+06	2240	9.46433e+06	1.72915e+07	6.01094e+06	5.47477e+06	6.39949e+06	3.87444e+06	1.23899e+06	5.45447e+06	4.85919e+06	2.27092e+06	634212	4.15251e+06	2.51805e+06	8.26935e+06	3.73796e+06	9.15293e+06	670057	1.58806e+06		P14866	4.11913e+06	6.9911e+06	4.74242e+06	2.85388e+06	5.4428e+06	4.16319e+06	6.7341e+06	58556.1	3.03671e+06	3.0325e+06	4.09345e+06
High	Q04637	EIF4G1	Eukaryotic translation initiation factor 4 gamma 1	10	13	24	9	1599	175.4	5.33	391854	1.32555e+06	739231	40081.4	1.50729e+06	880972	303766	2240	1.00947e+06	1.70155e+07	89771.3	293797	350506	350740	64357.5	1.14758e+06	1.28231e+06	161006	182834	1.12162e+06	295877	216967	887048	664123	214475	136563		Q04637	220552	364160	606832	47493.9	532435	1.14224e+06	527843	58556.1	323897	2.98409e+06	61134.1
High	Q5XKE5	KRT79	Keratin, type II cytoskeletal 79	14	11	109	1	535	57.8	7.2	84185.6	949318	204944	5910	1.18728e+06	299883	105510	2240	405489	1683519	88547.1	329758	127327	8760	3450	7400	80927.3	5130	3560	104102	98877.9	141934	101117	7920	34228.7	32296		Q5XKE5	47383.2	260800	168238	7002.98	419394	388820	183341	58556.1	130104	295248	60300.4
High	P51148	RAB5C	Ras-related protein Rab-5C	53	8	60	6	216	23.5	8.41	568771	4.99419e+06	1.40852e+06	878351	4.65626e+06	1.97322e+06	1.07601e+06	2240	4.17786e+06	5.3241e+06	1.73188e+06	2.49146e+06	2.0432e+06	904032	276130	1.23029e+06	831680	900785	114847	2.0799e+06	653310	2.55299e+06	645360	1.88482e+06	214092	277650		P51148	320128	1.37202e+06	1.15625e+06	1.04079e+06	1.64477e+06	2.55843e+06	1.86975e+06	58556.1	1.3405e+06	933717	1.17941e+06
High	O75348	ATP6V1G1	V-type proton ATPase subunit G 1	57	7	59	5	118	13.7	8.79	2.66149e+06	5.26882e+06	2.90379e+06	764115	4.32542e+06	1.00521e+06	695616	2240	3.88496e+06	1.79832e+07	2.39271e+06	1.67866e+06	2.92491e+06	1.38575e+06	293004	1.3189e+06	1.50241e+06	813971	361271	1.46654e+06	407046	2.70063e+06	1.3604e+06	2.71504e+06	178700	1.3516e+06		O75348	1.498e+06	1.44747e+06	2.38371e+06	905428	1.52791e+06	1.30332e+06	1.20875e+06	58556.1	1.24652e+06	3.15381e+06	1.62943e+06
High	O75531	BANF1	Barrier-to-autointegration factor	92	9	78	9	89	10.1	6.09	2.34717e+06	1.85056e+07	5.56232e+06	2.29673e+06	1.89411e+07	4.26619e+06	2.76105e+06	2240	3.85767e+06	1.91298e+07	6.51961e+06	6.38949e+06	3.28695e+06	5.75829e+06	692070	2.75987e+06	3.43977e+06	1.33507e+06	218368	6.61687e+06	549213	1.36487e+07	7.07251e+06	1.34689e+07	926026	758471		O75531	1.32109e+06	5.08392e+06	4.56608e+06	2.72149e+06	6.69074e+06	5.53143e+06	4.79778e+06	58556.1	1.23776e+06	3.3549e+06	4.43985e+06
High	Q9NY33	DPP3	Dipeptidyl peptidase 3	17	8	46	8	737	82.5	5.1	449143	2.94356e+06	581253	195469	2.42963e+06	318914	711459	2240	750496	9.33608e+06	664094	1.69229e+06	347404	212651	22929.3	220854	380895	44287.7	7732.16	2.18392e+06	1.20372e+06	411996	1.30138e+06	1.04892e+06	38013.3	57482.1		Q9NY33	252796	808666	477148	231619	858240	413495	1.23628e+06	58556.1	240803	1.63732e+06	452247
High	Q13151	HNRNPA0	Heterogeneous nuclear ribonucleoprotein A0	32	9	77	9	305	30.8	9.29	2.59958e+06	1.2099e+07	1.03616e+06	210396	9.04619e+06	606570	564901	2240	3.99186e+06	7.11003e+06	991802	1.95022e+06	1.99398e+06	883372	101469	2.3714e+06	872642	1.13636e+06	102595	1.71279e+06	1.06481e+06	2.21933e+06	833153	3.11291e+06	40429.7	626280		Q13151	1.46315e+06	3.32389e+06	850583	249306	3.19547e+06	786462	981607	58556.1	1.28082e+06	1.24693e+06	675416
High	Q9BS26	ERP44	Endoplasmic reticulum resident protein 44	26	12	94	11	406	46.9	5.26	9.10157e+06	1.54756e+07	9.29917e+06	2.8505e+06	1.36626e+07	2.60912e+06	4.41412e+06	24721.5	1.05675e+07	2.06884e+07	4.18334e+06	7.52926e+06	5.61292e+06	5.70662e+06	760535	4.09852e+06	5.1514e+06	1.67006e+06	523181	4.81893e+06	1.11958e+06	6.62817e+06	4.81108e+06	6.877e+06	739197	1.23296e+06		Q9BS26	5.12274e+06	4.25152e+06	7.63365e+06	3.37767e+06	4.82616e+06	3.38291e+06	7.67025e+06	646248	3.39068e+06	3.62824e+06	2.84885e+06
High	O14773	TPP1	Tripeptidyl-peptidase 1	12	5	164	5	563	61.2	6.48	1.89994e+07	4.23648e+07	4.29146e+06	1.1555e+07	3.29565e+07	2.22829e+06	5.8231e+06	7901.54	2.77965e+07	1.26677e+08	3.02315e+07	2.62103e+07	1.09316e+07	6.07704e+06	3.07912e+06	4.69317e+06	7.53779e+06	2.98362e+06	947510	1.57281e+07	5.88197e+06	1.89768e+07	1.03349e+07	1.67661e+07	2.09542e+06	1.88465e+06		O14773	1.06936e+07	1.16386e+07	3.52284e+06	1.36919e+07	1.16415e+07	2.88913e+06	1.01186e+07	206555	8.91872e+06	2.2216e+07	2.05876e+07
High	P30740	SERPINB1	Leukocyte elastase inhibitor	30	10	62	9	379	42.7	6.28	1.18473e+06	4.67311e+06	675908	817427	5.72681e+06	1.39817e+06	1.58544e+06	2240	5.34735e+06	2.40875e+07	2.37434e+06	2.05165e+06	2.33128e+06	838175	125017	481421	676873	498907	99703.8	4.44053e+06	253758	2.23088e+06	3.21732e+06	2.68591e+06	442326	441802		P30740	666813	1.28381e+06	554851	968600	2.02293e+06	1.81283e+06	2.75496e+06	58556.1	1.71574e+06	4.22437e+06	1.61692e+06
High	Q02790	FKBP4	Peptidyl-prolyl cis-trans isomerase FKBP4	25	10	70	10	459	51.8	5.43	4.25765e+06	7.3858e+06	6.17699e+06	1.37534e+06	4.36721e+06	1.89647e+06	1.32543e+06	2240	4.7616e+06	1.83249e+07	1.0633e+06	1.54813e+06	3.22963e+06	3.66599e+06	178222	1.25696e+06	4.426e+06	339349	124336	3.4357e+06	582286	1.87891e+06	1.2109e+06	1.20188e+06	83584.5	653728		Q02790	2.39638e+06	2.02905e+06	5.07067e+06	1.62969e+06	1.54267e+06	2.45892e+06	2.30315e+06	58556.1	1.5278e+06	3.21373e+06	724107
High	P21291	CSRP1	Cysteine and glycine-rich protein 1	47	9	36	9	193	20.6	8.57	3.91291e+06	1.56437e+07	4.20114e+06	3.04846e+06	3.02076e+07	1.88113e+06	3.34123e+06	2240	4.88981e+06	4.4863e+06	4.47026e+06	3.45338e+06	3.05296e+06	1.87214e+06	1.60411e+06	3.29308e+06	4.45453e+06	1.9389e+06	2.1225e+06	7.21984e+06	910311	5.81638e+06	1.24259e+06	9.4018e+06	790701	1.42973e+06		P21291	2.20235e+06	4.29769e+06	3.4487e+06	3.61223e+06	1.06705e+07	2.43902e+06	5.80593e+06	58556.1	1.56894e+06	786788	3.04424e+06
High	Q9BRA2	TXNDC17	Thioredoxin domain-containing protein 17	47	7	104	7	123	13.9	5.52	7.71552e+06	1.96744e+07	2.90098e+06	3.91198e+06	1.51564e+07	6.61749e+06	1.08582e+07	2240	8.28763e+06	2.90907e+07	8.1659e+06	6.36499e+06	4.40529e+06	5.93014e+06	2.03863e+06	3.56254e+06	6.38121e+06	2.24737e+06	1.22875e+06	1.49479e+07	2.27109e+06	1.09851e+07	1.25005e+07	13681818	1.47528e+06	1.5615e+06		Q9BRA2	4.34262e+06	5.40503e+06	2.3814e+06	4.63545e+06	5.35385e+06	8.58005e+06	1.8868e+07	58556.1	2.65915e+06	5.1018e+06	5.56097e+06
High	P20933	AGA	N(4)-(beta-N-acetylglucosaminyl)-L-asparaginase	19	8	64	8	346	37.2	6.28	4.13226e+06	1.13427e+07	2.45353e+06	1.73172e+06	7.28971e+06	4.19791e+06	6.49213e+06	2240	5.06693e+06	2.95269e+07	3.98358e+06	7.95777e+06	3.07021e+06	5.35124e+06	1.26802e+06	774068	3.58888e+06	850960	373703	9.83252e+06	2.36962e+06	7.53185e+06	1.07213e+07	4.04471e+06	1.92344e+06	1.46502e+06		P20933	2.32581e+06	3.11611e+06	2.0141e+06	2.05198e+06	2.57501e+06	5.4429e+06	1.12811e+07	58556.1	1.62577e+06	5.17829e+06	2.71282e+06
High	Q14204	DYNC1H1	Cytoplasmic dynein 1 heavy chain 1	2	9	57	9	4646	532.1	6.4	1.37509e+06	3.43856e+06	2069939	506706	4.10873e+06	2.26863e+06	1.16315e+06	80730.1	4.10147e+06	7.40453e+06	769766	1.22895e+06	979861	632547	315417	1.01001e+06	1.69304e+06	663004	249760	1.82463e+06	446147	1.64101e+06	1.25523e+06	1.26149e+06	300608	214742		Q14204	773960	944653	1.69921e+06	600415	1.45136e+06	2.94145e+06	2.02117e+06	2.11038e+06	1.31599e+06	1.29857e+06	524209
High	P31930	UQCRC1	Cytochrome b-c1 complex subunit 1, mitochondrial	19	9	25	9	480	52.6	6.37	1.24168e+06	3.02655e+06	979454	573233	4.03644e+06	4.65726e+06	551011	2240	1.85444e+06	1.01017e+07	1.84763e+06	1.03973e+06	1.16571e+06	1.37436e+06	245962	909988	756493	470672	161351	793153	532118	1.24558e+06	1.28899e+06	1.28754e+06	147457	374220		P31930	698868	831464	804030	679245	1.42583e+06	6.03848e+06	957471	58556.1	595011	1.7716e+06	1.25823e+06
High	Q13247	SRSF6	Serine/arginine-rich splicing factor 6	24	12	118	8	344	39.6	11.43	7.77311e+06	3.31016e+07	3.59625e+06	950198	1.84805e+07	3.50925e+06	4.88088e+06	2240	5.28004e+06	7.11015e+07	1.99134e+06	9.78764e+06	9.45355e+06	2.13823e+06	386961	5.26603e+06	4.81933e+06	1.7346e+06	322861	1.04782e+07	2.76703e+06	4.73698e+06	5.78035e+06	6.35263e+06	363059	1.99525e+06		Q13247	4.37503e+06	9.09379e+06	2.95215e+06	1.12593e+06	6.52804e+06	4.54999e+06	8.48132e+06	58556.1	1.69414e+06	1.24695e+07	1.3561e+06
High	Q8N163	CCAR2	Cell cycle and apoptosis regulator protein 2	17	15	65	14	923	102.8	5.22	1.74293e+06	8.17847e+06	878370	142822	2.73612e+06	446904	1.15918e+06	2240	4.42445e+06	2.01465e+07	793184	1.40054e+06	1.11763e+06	473783	320000	465763	280774	311789	104035	1.64979e+06	554513	1.50408e+06	1.27005e+06	907209	277612	331813		Q8N163	980994	2.24682e+06	721051	169235	966505	579443	2.01425e+06	58556.1	1.41962e+06	3.53321e+06	540157
High	P0CG39	POTEJ	POTE ankyrin domain family member J	8	7	225	1	1038	117.3	5.97	182786	273561	6960	5910	290468	5980	5250	2240	190526	734159	60108.5	43656.3	63597.8	8760	3450	7400	9150	5130	3560	5580	4340	55111.9	7940	136595	3340	7210		P0CG39	102880	75153.7	5713.44	7002.98	102605	7753.5	9122.73	58556.1	61131.8	128753	40933.8
High	Q9Y230	RUVBL2	RuvB-like 2	21	9	36	9	463	51.1	5.64	1.05143e+06	2.58099e+06	3.65064e+06	281234	2.34502e+06	852134	791699	2240	1.05575e+06	9552154	654024	1.30583e+06	1.23129e+06	490440	84975.4	569706	761307	192688	57498.4	1.59499e+06	211856	581344	814403	620552	158121	227948		Q9Y230	591787	709059	2.9968e+06	333245	828353	1.10485e+06	1.3757e+06	58556.1	338747	1.67521e+06	445390
High	P80404	ABAT	4-aminobutyrate aminotransferase, mitochondrial	31	12	13	12	500	56.4	7.96	207222	574041	6960	122419	121931	89711.2	95330.6	2240	459534	1.56591e+07	63549.3	86285.8	38049.9	105350	3450	47118.9	85755	18554.6	3560	378028	4340	19354.8	355601	125148	3340	7210		P80404	116633	157703	5713.44	145059	43070.9	116317	165652	58556.1	147445	2.74622e+06	43277
High	Q9BUH6	PAXX	Protein PAXX	52	11	59	11	204	21.6	5.48	4.15509e+06	1.16616e+07	1.31564e+06	1.21589e+06	7.43e+06	1.53946e+06	4.34114e+06	9656.98	6.74867e+06	2.45423e+07	2.26714e+06	2.9359e+06	4.6484e+06	2.08032e+06	571749	1.43743e+06	5.68493e+06	1.85009e+06	558578	9.29889e+06	2.5368e+06	4.81122e+06	4.00041e+06	4.97809e+06	920844	1.66919e+06		Q9BUH6	2.33866e+06	3.20372e+06	1.08001e+06	1.44075e+06	2.62457e+06	1.99602e+06	7.54344e+06	252444	2.16536e+06	4.30412e+06	1.54392e+06
High	P15531	NME1	Nucleoside diphosphate kinase A	39	8	134	1	152	17.1	6.19	19709.5	86551.2	45188	5910	119882	5980	25812.5	2240	57550.8	299572	31569.3	18365	21036.3	8760	3450	22206.6	9150	5130	3560	5580	4340	2810	10712.7	7920	3340	7210		P15531	11093.3	23777.7	37094.6	7002.98	42346.9	7753.5	44853.4	58556.1	18465.6	52537.5	21498.6
High	Q15102	PAFAH1B3	Platelet-activating factor acetylhydrolase IB subunit alpha1	41	10	161	10	231	25.7	6.84	6.70195e+06	3.82409e+07	8.12961e+06	2.72841e+06	1.80681e+07	5.46748e+06	6.33685e+06	2240	2.21489e+07	5.63289e+07	3.55706e+06	9.45621e+06	6.82026e+06	6.27699e+06	1.79716e+06	2.67501e+06	1.04075e+07	2.91162e+06	532234	1.94362e+07	6.55185e+06	1.03947e+07	6.33694e+06	6.32843e+06	1.32692e+06	1.79135e+06		Q15102	3.77214e+06	1.05057e+07	6.67357e+06	3.233e+06	6.38235e+06	7.08899e+06	1.10113e+07	58556.1	7.10665e+06	9.87871e+06	2.42235e+06
High	O14818	PSMA7	Proteasome subunit alpha type-7	36	8	52	4	248	27.9	8.46	1500701	5.27691e+06	1.8593e+06	746821	4.2799e+06	2.03505e+06	1.75443e+06	12305.1	5.46133e+06	2.12463e+07	1.38378e+06	2.59759e+06	2.33139e+06	554177	191644	1.35929e+06	1.27221e+06	321630	67608.9	4.80157e+06	143920	1.61991e+06	1.94295e+06	1.45254e+06	501449	314179		O14818	844657	1.44969e+06	1.52629e+06	884936	1.51183e+06	2.63859e+06	3.0486e+06	321670	1.75231e+06	3.72608e+06	942349
High	Q9UKY7	CDV3	Protein CDV3 homolog	49	8	87	8	258	27.3	6.4	3.12113e+06	1.1025e+07	2.41391e+06	1.18412e+06	5.67824e+06	328625	1.67694e+06	2240	2.20416e+06	7.70542e+06	3.64403e+06	5.05673e+06	5.60886e+06	1.62265e+06	842494	4.02707e+06	4.22996e+06	1.72726e+06	443973	2.51733e+06	1.02342e+06	2.64312e+06	2.50594e+06	7.26432e+06	705041	2.6728e+06		Q9UKY7	1.7567e+06	3.02882e+06	1.98157e+06	1.40311e+06	2.00578e+06	426086	2.91396e+06	58556.1	707222	1.35134e+06	2.48158e+06
High	Q15819	UBE2V2	Ubiquitin-conjugating enzyme E2 variant 2	46	9	167	5	145	16.4	8.09	1.20166e+07	2.09605e+07	5.66378e+06	7.66973e+06	1.54615e+07	6.30747e+06	9.64757e+06	181061	1.1881e+07	2.817e+07	1.25131e+07	1.00213e+07	1.51091e+07	9.1675e+06	3.79434e+06	1.82686e+07	14975309	5.96318e+06	3.7973e+06	1.29821e+07	9.753e+06	1.26245e+07	1.10553e+07	1.23244e+07	5.16077e+06	7.31325e+06		Q15819	6.76344e+06	5.75833e+06	4.64938e+06	9.08815e+06	5.46161e+06	8.17808e+06	1.67642e+07	4.73313e+06	3.81211e+06	4.94033e+06	8.52141e+06
High	P43243	MATR3	Matrin-3	15	13	89	13	847	94.6	6.25	4.95312e+06	1.32534e+07	2.40322e+06	1.34012e+06	8.49565e+06	1.15522e+06	1.89049e+06	2240	4.53943e+06	1.09643e+07	3.75884e+06	4.09078e+06	6.05541e+06	2.13865e+06	690115	4.46858e+06	2.70181e+06	2.03954e+06	596929	2.73701e+06	2.32513e+06	5.25384e+06	1.69205e+06	4.42381e+06	550081	1.7625e+06		P43243	2.78782e+06	3.64102e+06	1.97279e+06	1.58796e+06	3.001e+06	1.49782e+06	3.28503e+06	58556.1	1.45651e+06	1.92287e+06	2.55977e+06
High	P48643	CCT5	T-complex protein 1 subunit epsilon	27	13	77	12	541	59.6	5.66	2.95108e+06	7.6641e+06	2.66579e+06	978637	5.79093e+06	3.50067e+06	3.08e+06	2240	5.17388e+06	1.8064e+07	2.09543e+06	3.65999e+06	3.38578e+06	2.44182e+06	129684	2.54524e+06	1.76441e+06	665629	227489	4.50131e+06	356231	2.40183e+06	3.38884e+06	2.37651e+06	488753	756851		P48643	1.66099e+06	2.10551e+06	2.18834e+06	1.15962e+06	2.04558e+06	4.53887e+06	5.352e+06	58556.1	1.66008e+06	3.16798e+06	1.42699e+06
High	P22234	PAICS	Multifunctional protein ADE2	22	10	59	10	425	47	7.23	1.38003e+06	4.51375e+06	6.78208e+06	890256	2.78154e+06	5.52602e+06	1.69429e+06	8946.64	2.54793e+06	2.57223e+07	745229	2.51382e+06	5.01867e+06	816492	265649	3.5647e+06	3.1364e+06	325127	218419	6.31028e+06	780565	1.81677e+06	3.30877e+06	1.52239e+06	565429	1.38174e+06		P22234	776738	1.24003e+06	5.56738e+06	1.0549e+06	982551	7.16488e+06	2.94411e+06	233875	817524	4.51107e+06	507500
High	P08708	RPS17	40S ribosomal protein S17	76	11	37	11	135	15.5	9.85	1.5195e+06	4.68408e+06	421023	262606	3.65408e+06	733877	1.275e+06	2240	1.84258e+06	6.96563e+07	319486	2.70001e+06	1.67285e+06	216621	136981	987573	1.31049e+06	275311	50066.3	1.93911e+06	286388	838802	1.74019e+06	1.22166e+06	184730	261536		P08708	855237	1.28683e+06	345617	311172	1.29076e+06	951525	2.21552e+06	58556.1	591208	1.2216e+07	217570
High	P50213	IDH3A	Isocitrate dehydrogenase [NAD] subunit alpha, mitochondrial	27	10	55	10	366	39.6	6.92	1.38878e+06	4.0589e+06	1.08895e+06	894496	3.06284e+06	1.43308e+06	579699	8765.29	1.1128e+07	5.221e+06	2.06817e+06	864695	5.08271e+06	439795	150840	642108	1.10458e+06	234158	255058	1.06735e+06	276673	4.01263e+06	1.31294e+06	1.27213e+06	61983.9	1.9828e+06		P50213	781663	1.11507e+06	893919	1.05992e+06	1.08192e+06	1.8581e+06	1.00732e+06	229134	3.57052e+06	915636	1.40842e+06
High	Q13347	EIF3I	Eukaryotic translation initiation factor 3 subunit I	32	8	63	8	325	36.5	5.64	2.69963e+06	6.41226e+06	1.63544e+06	1.29866e+06	4.33507e+06	1.42868e+06	2.0943e+06	6194.32	4.06111e+06	1.09706e+07	2.21345e+06	2.59887e+06	3.39399e+06	1.46319e+06	441999	2.47283e+06	2.28301e+06	713125	331082	2.71515e+06	589954	1.95349e+06	2.08193e+06	2.32353e+06	267906	753807		Q13347	1.51946e+06	1.7616e+06	1.34252e+06	1.53883e+06	1.53132e+06	1.85239e+06	3.63919e+06	161926	1.30304e+06	1.92397e+06	1.50736e+06
High	P13489	RNH1	Ribonuclease inhibitor	39	12	86	12	461	49.9	4.82	3.47495e+06	1.77488e+07	3.31781e+06	3.73229e+06	1.73279e+07	4.56349e+06	4.05681e+06	2.92334e+06	1.07973e+07	1.41431e+07	7.73185e+06	3.22581e+06	4.0243e+06	3.13911e+06	2.41538e+06	2.10396e+06	3.06733e+06	2.57839e+06	2.25007e+06	6.30801e+06	2.9091e+06	1.18123e+07	3.16396e+06	8.65245e+06	1.81634e+06	1.72843e+06		P13489	1.95585e+06	4.87601e+06	2.72358e+06	4.42253e+06	6.12089e+06	5.91689e+06	7.04937e+06	7.64194e+07	3.46441e+06	2.48036e+06	5.26538e+06
High	Q15843	NEDD8	NEDD8	72	5	117	5	81	9.1	8.43	2.67736e+06	1.34034e+07	4.8169e+06	4.69953e+06	1.562e+07	5.71442e+06	5.80333e+06	2240	1.04046e+07	3.549e+07	6.97179e+06	5.00925e+06	6.33577e+06	7.39568e+06	3.70076e+06	1.06835e+07	1.29772e+07	4.58689e+06	1.44176e+06	1.33642e+07	3.03e+06	1.77216e+07	1.64039e+07	1.28652e+07	2.62214e+06	4.64013e+06		Q15843	1.50693e+06	3.68224e+06	3.95417e+06	5.56866e+06	5.51759e+06	7.40915e+06	1.00842e+07	58556.1	3.33838e+06	6.22407e+06	4.74778e+06
High	P14854	COX6B1	Cytochrome c oxidase subunit 6B1	59	9	195	9	86	10.2	7.05	6.71144e+06	1.9406e+07	3.21723e+06	6.60203e+06	2.46955e+07	5.71055e+06	5.76336e+06	16601.6	1.01061e+07	4.5381e+07	1.45142e+07	9.88651e+06	7.21092e+06	1.97054e+07	4.15259e+06	3.16178e+06	5.6319e+06	5.38631e+06	1.67309e+06	1.01035e+07	3.84938e+06	2.17514e+07	2.58881e+07	1.49155e+07	5.18506e+06	5.4914e+06		P14854	3.77748e+06	5.33129e+06	2.64101e+06	7.82299e+06	8.72341e+06	7.40414e+06	1.00148e+07	433984	3.24263e+06	7.95872e+06	9.88415e+06
High	P46108	CRK	Adapter molecule crk	34	9	83	9	304	33.8	5.55	2.81637e+06	1.18511e+07	1.7734e+06	2.05316e+06	5.98942e+06	1.31266e+06	2.37517e+06	2240	4.47369e+06	1.2081e+07	3.55362e+06	3.09032e+06	2.15421e+06	1.49443e+06	980116	1.78334e+06	1.83802e+06	989642	416852	3.53256e+06	404012	3.01661e+06	2.8806e+06	4.01847e+06	544474	427077		P46108	1.58517e+06	3.25578e+06	1.45578e+06	2.43287e+06	2.1157e+06	1.70196e+06	4.12725e+06	58556.1	1.43542e+06	2.11872e+06	2.42001e+06
High	P23284	PPIB	Peptidyl-prolyl cis-trans isomerase B	37	8	72	8	216	23.7	9.41	8.54147e+06	2.2535e+07	6.34898e+06	3.68497e+06	2.00672e+07	3.59108e+06	5.08191e+06	2240	1.21113e+07	2.93526e+07	5.84605e+06	8.74351e+06	1.16843e+07	2.44139e+06	1.03973e+06	5.38838e+06	7.33323e+06	2.90272e+06	903906	9.1692e+06	3.15792e+06	8.01031e+06	6.11383e+06	1.12165e+07	1.14814e+06	3.02675e+06		P23284	4.8075e+06	6.1909e+06	5.21185e+06	4.36645e+06	7.08851e+06	4.65609e+06	8.83064e+06	58556.1	3.88599e+06	5.14774e+06	3.98115e+06
High	Q15417	CNN3	Calponin-3	29	10	67	9	329	36.4	6.05	4.95993e+06	1.65676e+07	2.86946e+06	2.85834e+06	1.08768e+07	1.13945e+06	1.56746e+06	11144.4	2.73786e+06	2.06375e+06	3.65149e+06	2.33946e+06	3.08443e+06	1.57259e+06	416656	3.21945e+06	4.03865e+06	2.16519e+06	820714	3.92404e+06	892123	5.7554e+06	893696	1.47532e+07	370931	233510		Q15417	2.79165e+06	4.55151e+06	2.35553e+06	3.38696e+06	3.84212e+06	1.47738e+06	2.72371e+06	291326	878464	361931	2.48666e+06
High	Q8WZA9	IRGQ	Immunity-related GTPase family Q protein	23	10	93	10	623	62.7	4.88	2.18982e+06	1.02009e+07	1.62608e+06	972572	5.3254e+06	1.40564e+06	2.28718e+06	21579.3	3.73558e+06	1.47267e+07	1.17569e+06	4.07631e+06	2.58258e+06	1.73652e+06	497021	1.19217e+06	3.73162e+06	1.09692e+06	425362	5.18767e+06	891967	3.19105e+06	3.64788e+06	3.38727e+06	628940	638720		Q8WZA9	1.23252e+06	2.80244e+06	1.33484e+06	1.15244e+06	1.88114e+06	1.82251e+06	3.97435e+06	564106	1.19859e+06	2.5827e+06	800643
High	P30038	ALDH4A1	Delta-1-pyrroline-5-carboxylate dehydrogenase, mitochondrial	21	9	52	9	563	61.7	8.07	6.36444e+06	1.62009e+07	2.05442e+06	1.09649e+06	1.14622e+07	2.20706e+06	962077	43983.8	9.56841e+06	2.81234e+07	3.19717e+06	4.7818e+06	5.64942e+06	1.93729e+06	1.22122e+06	1.75162e+06	4.55675e+06	2.32059e+06	835097	1.45854e+06	1.42044e+06	4.23835e+06	3.80828e+06	4.80773e+06	540543	1.33207e+06		P30038	3.58217e+06	4.45078e+06	1.68647e+06	1.29927e+06	4.04888e+06	2.86161e+06	1.67177e+06	1.14979e+06	3.0701e+06	4.93216e+06	2.17727e+06
High	Q9UMX0	UBQLN1	Ubiquilin-1	19	9	93	4	589	62.5	5.11	2.51073e+06	8.39722e+06	3.0011e+06	1.16308e+06	6.19337e+06	1.17716e+06	1.89249e+06	2240	6.10392e+06	1.26981e+07	1.95193e+06	1.75063e+06	3.31701e+06	2.89879e+06	1.03925e+06	3.30338e+06	4.46142e+06	1.75887e+06	850854	4.48621e+06	1.9224e+06	4.58261e+06	3.63426e+06	3.45116e+06	619324	2.33492e+06		Q9UMX0	1.41314e+06	2.30691e+06	2.46359e+06	1.37818e+06	2.18774e+06	1.52628e+06	3.28851e+06	58556.1	1.95849e+06	2.22693e+06	1.32926e+06
High	Q9UQ80	PA2G4	Proliferation-associated protein 2G4	28	13	110	13	394	43.8	6.55	3.69207e+06	1.50206e+07	3.26588e+06	1.71448e+06	9.72185e+06	2.79105e+06	5.40107e+06	2240	7.61392e+06	4.40561e+07	2.32842e+06	9.66162e+06	8.72333e+06	1.39813e+06	474560	3.88014e+06	4.69223e+06	1.35818e+06	429632	6.58447e+06	1.65505e+06	4.60051e+06	7.41588e+06	4.98947e+06	780721	2.50318e+06		Q9UQ80	2.07805e+06	4.12653e+06	2.68095e+06	2.03156e+06	3.43414e+06	3.6188e+06	9.38523e+06	58556.1	2.44299e+06	7.72635e+06	1.58565e+06
High	O75347	TBCA	Tubulin-specific chaperone A	49	6	125	6	108	12.8	5.29	7.12663e+06	2.64748e+07	7.14576e+06	3.62985e+06	2.47251e+07	3.67136e+06	5.5105e+06	23343.8	2.28516e+07	3.19337e+07	8.05662e+06	5.40446e+06	8.24012e+06	3.01243e+06	1.34252e+06	4.75654e+06	9.98778e+06	3.35487e+06	557398	8.6904e+06	2.09322e+06	1.1839e+07	7.10889e+06	9.07887e+06	941364	3.89826e+06		O75347	4.01116e+06	7.27325e+06	5.86593e+06	4.30115e+06	8.73388e+06	4.76019e+06	9.57539e+06	610232	7.33212e+06	5.6004e+06	5.48655e+06
High	Q15424	SAFB	Scaffold attachment factor B1	11	9	97	9	915	102.6	5.47	3.5236e+06	6.79525e+06	856006	1.2893e+06	5.05149e+06	1.22869e+06	3.09804e+06	6932.48	3.76748e+06	1.12064e+07	2.5596e+06	4.07273e+06	4.70136e+06	2.145e+06	1.44008e+06	5.15507e+06	3.79694e+06	2.4298e+06	704319	6.20424e+06	2.7405e+06	2.6139e+06	7.03586e+06	5.21886e+06	1.96681e+06	3.39756e+06		Q15424	1.98323e+06	1.86682e+06	702692	1.52773e+06	1.78439e+06	1.59309e+06	5.38335e+06	181223	1.20883e+06	1.96533e+06	1.74308e+06
High	O95817	BAG3	BAG family molecular chaperone regulator 3	27	11	50	11	575	61.6	6.95	1.38326e+06	4.66475e+06	556809	534960	1.15401e+06	576058	485324	42381.1	2.4935e+07	2.20561e+07	693240	882738	8.23968e+06	839784	175068	608250	1.55329e+06	409868	264777	1.27564e+06	991496	1.10268e+07	3.48509e+06	2.05413e+06	299354	3.69969e+06		O95817	778556	1.28152e+06	457082	633894	407642	746901	843328	1.10789e+06	8.00058e+06	3.86809e+06	472096
High	P23526	AHCY	Adenosylhomocysteinase	21	9	48	9	432	47.7	6.34	1.02691e+06	5.4077e+06	3.52799e+06	792297	6.55275e+06	4.14379e+06	1.55034e+06	2240	2.71057e+06	1.98781e+07	1.32563e+06	3.22837e+06	2.84156e+06	381796	246836	1.69935e+06	1.95624e+06	864161	241067	2.52209e+06	734163	776032	2.03135e+06	1.26229e+06	562235	693804		P23526	577987	1.48562e+06	2.89611e+06	938823	2.31469e+06	5.37273e+06	2.69397e+06	58556.1	869708	3.48613e+06	902752
High	P05455	SSB	Lupus La protein	29	13	29	13	408	46.8	7.12	1.02189e+06	5.60847e+06	1.41975e+06	161885	2.61384e+06	759450	673614	2240	2.70731e+06	1.42298e+07	750752	1.55237e+06	1.1926e+06	378039	135144	1.00602e+06	529965	211362	62398.8	1.59825e+06	153730	1.41081e+06	1.15088e+06	662383	72380.2	175322		P05455	575161	1.54078e+06	1.16546e+06	191823	923310	984682	1.17051e+06	58556.1	868661	2.49556e+06	511261
High	P63244	RACK1	Receptor of activated protein C kinase 1	34	11	97	11	317	35.1	7.69	2.88047e+06	1.31415e+07	6.47418e+06	2.3817e+06	1.0589e+07	2.56644e+06	5.25596e+06	2240	7.34484e+06	4.85965e+07	3.73348e+06	1.04268e+07	6.63142e+06	1.50418e+06	508850	3.48831e+06	3.54373e+06	1.13073e+06	400137	6.8337e+06	1.04894e+06	4.35134e+06	4.1565e+06	4.8636e+06	651616	1.17602e+06		P63244	1.62125e+06	3.61027e+06	5.31463e+06	2.82216e+06	3.74046e+06	3.32758e+06	9.13307e+06	58556.1	2.35665e+06	8.52263e+06	2.54249e+06
High	O43390	HNRNPR	Heterogeneous nuclear ribonucleoprotein R	18	13	96	5	633	70.9	8.13	293047	2.01721e+06	355001	173097	1.66733e+06	209856	141093	2240	726268	1.32497e+06	557160	293696	604272	249681	30263.4	240458	153403	71154	13006.3	231876	91191.6	225368	97018.8	480643	37456.8	68601.1		O43390	164939	554175	291419	205109	588968	272094	245172	58556.1	233029	232367	379426
High	P60983	GMFB	Glia maturation factor beta	63	8	56	6	142	16.7	5.29	3.72302e+06	8.66625e+06	2.61785e+06	1.16148e+06	8.2874e+06	1.37722e+06	2.20706e+06	2240	4.43451e+06	1.158e+07	3.35254e+06	2.26543e+06	2.67664e+06	2.58207e+06	496220	1.58423e+06	2.00059e+06	864897	221046	2.9149e+06	399866	3.7207e+06	1.29032e+06	3.89132e+06	378042	701652		P60983	2.09547e+06	2.38082e+06	2.14899e+06	1.37628e+06	2.92743e+06	1.78566e+06	3.83513e+06	58556.1	1.42285e+06	2.03085e+06	2.28308e+06
High	P00751	CFB	Complement factor B	11	9	69	9	764	85.5	7.06	4.82299e+06	9.02742e+06	2.7819e+06	5.57035e+06	4.17155e+06	1.0159e+06	575760	2240	6.23841e+06	5.79137e+06	4.58847e+06	2.51337e+06	2.52662e+06	3.83826e+06	691837	1.1037e+06	2.08471e+06	840924	988914	1.69972e+06	363749	2.00647e+06	1.1426e+06	3.64042e+06	849054	680125		P00751	2.71458e+06	2.48005e+06	2.28365e+06	6.60051e+06	1.47356e+06	1.31718e+06	1.00048e+06	58556.1	2.00164e+06	1.01566e+06	3.12474e+06
High	P02656	APOC3	Apolipoprotein C-III	23	3	68	3	99	10.8	5.41	1.23864e+07	8.96954e+06	4.70858e+06	1.49501e+07	1.01534e+07	784948	156690	2240	5.99217e+06	17300	2.4484e+07	1.56324e+06	6.50507e+06	2.59601e+07	2.6135e+06	1.43822e+06	1.19226e+06	3.19359e+06	585778	1.18568e+06	461398	8.71805e+06	475384	6509635	279877	652435		P02656	6.9716e+06	2.46414e+06	3.86526e+06	1.77149e+07	3.58659e+06	1.01774e+06	272275	58556.1	1.92264e+06	3034	1.66735e+07
High	Q15370	ELOB	Elongin-B	67	9	124	9	118	13.1	4.88	3.38964e+06	1.26333e+07	7.22798e+06	2.7628e+06	1.35465e+07	2.7192e+06	5.77513e+06	105334	6.58509e+06	1.29605e+07	6.92166e+06	3.50474e+06	4.95719e+06	5.04356e+06	1.39641e+06	5.50393e+06	4.06322e+06	1.91164e+06	722678	5.87944e+06	1.82278e+06	8.57671e+06	5.04643e+06	7.72588e+06	939477	2.25743e+06		Q15370	1.90783e+06	3.47067e+06	5.93342e+06	3.27374e+06	4.78517e+06	3.52563e+06	1.00352e+07	2.75355e+06	2.11288e+06	2.27295e+06	4.71364e+06
High	P35637	FUS	RNA-binding protein FUS	15	8	46	6	526	53.4	9.36	2.20298e+06	1.08892e+07	1.70313e+06	126035	7.24216e+06	130104	378864	2240	2.38493e+06	1.12566e+07	1.04029e+06	1.04976e+06	1.55405e+06	523322	70847.7	2.2833e+06	735190	221302	50200.4	1.40829e+06	604244	1.58795e+06	266624	2.18421e+06	88567.4	421748		P35637	1.23993e+06	2.99153e+06	1.39809e+06	149343	2.55821e+06	168689	658338	58556.1	765224	1.97413e+06	708437
High	Q13541	EIF4EBP1	Eukaryotic translation initiation factor 4E-binding protein 1	86	8	73	8	118	12.6	5.48	3.08427e+06	4.86418e+06	821168	2.71198e+06	6.16043e+06	723450	1.64863e+06	18193.8	1.75603e+06	7.63719e+06	2.95476e+06	1.08056e+06	561728	7.5067e+06	601834	1.93454e+06	8.98536e+06	1.72412e+06	364191	3.30113e+06	2.56551e+06	3.448e+06	5.81837e+06	5.18113e+06	653780	570314		Q13541	1.73596e+06	1.3363e+06	674094	3.21353e+06	2.17611e+06	938005	2.86476e+06	475607	563437	1.33938e+06	2.01219e+06
High	Q99729	HNRNPAB	Heterogeneous nuclear ribonucleoprotein A/B	20	8	59	7	332	36.2	8.21	2.54938e+06	4.3396e+06	1.30373e+06	556430	3.86106e+06	453872	483572	2240	3.40502e+06	6.33658e+06	816433	1.15317e+06	1.8635e+06	987001	93172.3	1.4937e+06	3.38085e+06	493856	22432.5	845727	578753	1.91483e+06	507944	2.76503e+06	23352.1	630340		Q99729	1.4349e+06	1.19219e+06	1.07023e+06	659335	1.36388e+06	588478	840285	58556.1	1.09253e+06	1.11128e+06	555990
High	P01023	A2M	Alpha-2-macroglobulin	10	12	54	9	1474	163.2	6.46	3.26316e+06	4.43361e+06	5.52337e+06	2.96921e+06	2.68378e+06	483563	424765	589441	2.1798e+07	2.72098e+06	3.10789e+06	2.16e+06	1.99797e+06	4.16732e+06	878703	3.37912e+06	676672	1.49032e+06	658705	547288	577673	1.29864e+06	235493	1.44206e+06	494641	360853		P01023	1.83664e+06	1.21802e+06	4.53411e+06	3.51832e+06	948018	626974	738099	1.54086e+07	6.99407e+06	477194	2.11647e+06
High	O14979	HNRNPDL	Heterogeneous nuclear ribonucleoprotein D-like	15	8	73	5	420	46.4	9.57	2.77396e+06	7.15368e+06	939308	489551	7.99315e+06	1.16395e+06	721345	2240	4.01743e+06	7.46255e+06	4.82598e+06	554388	1.7267e+06	871839	277754	1.67652e+06	1.1245e+06	216787	3560	1.50959e+06	572755	3.34177e+06	867589	2.47964e+06	60549.6	405419		O14979	1.5613e+06	1.96528e+06	771075	580087	2.8235e+06	1.50915e+06	1.25345e+06	58556.1	1.28902e+06	1.30875e+06	3.28648e+06
High	Q8WUW1	BRK1	Protein BRICK1	77	7	104	7	75	8.7	5.45	4.84203e+06	1.47149e+07	4.68273e+06	5.42696e+06	1.66719e+07	3.98941e+06	5.76254e+06	24710.7	9.43539e+06	1.20865e+07	6.67105e+06	5.20021e+06	6.35438e+06	5.94959e+06	2.32638e+06	4.99832e+06	6.60225e+06	4.29121e+06	1.2804e+06	7.36522e+06	3.23826e+06	1.08726e+07	7.44502e+06	1.07316e+07	2.55142e+06	2.79925e+06		Q8WUW1	2.7253e+06	4.04252e+06	3.84404e+06	6.4306e+06	5.88917e+06	5.17255e+06	1.00133e+07	645964	3.02742e+06	2.11967e+06	4.54298e+06
High	P25325	MPST	3-mercaptopyruvate sulfurtransferase	42	14	72	14	297	33.2	6.6	1.47792e+06	9.96455e+06	1.52515e+06	2.32802e+06	3.34512e+06	921790	2.47917e+06	2240	6.74341e+06	2.08491e+07	2.91354e+06	4.80702e+06	2.25219e+06	650454	490325	755876	6.23161e+06	791367	365981	3.48161e+06	588912	3.63895e+06	3.22111e+06	2.84666e+06	607156	323640		P25325	831835	2.7375e+06	1.25199e+06	2.75855e+06	1.18163e+06	1.19517e+06	4.30795e+06	58556.1	2.16368e+06	3.65642e+06	1.98412e+06
High	P05387	RPLP2	60S acidic ribosomal protein P2	74	6	24	6	115	11.7	4.54	768283	3.47519e+06	1.10168e+06	218077	4.04954e+06	213851	611165	2240	2.18671e+06	1.10095e+07	1.37377e+06	668346	442520	573213	131851	560361	566946	155468	61312.1	617308	297967	2.73038e+06	881513	1.56347e+06	91437.4	173879		P05387	432422	954716	904368	258408	1.43046e+06	277273	1.062e+06	58556.1	701623	1.9308e+06	935537
High	P09758	TACSTD2	Tumor-associated calcium signal transducer 2	32	9	59	9	323	35.7	8.87	753687	1.33868e+07	1.68745e+06	264148	5.9928e+06	5.79487e+06	7.00136e+06	208785	4.61087e+06	1.96923e+07	1.17851e+06	3.48289e+06	2.84317e+06	1.62721e+06	278475	14438.6	52976.5	72462.9	168429	6.77063e+06	194446	2.37087e+06	5.08043e+06	443978	506045	165050		P09758	424207	3.67768e+06	1.38523e+06	312999	2.11689e+06	7.51347e+06	1.2166e+07	5.45788e+06	1.47943e+06	3.45355e+06	802561
High	P45974	USP5	Ubiquitin carboxyl-terminal hydrolase 5	12	9	37	9	858	95.7	5.03	852956	5.13552e+06	2.07171e+06	277205	2.80465e+06	605422	883985	6183.15	1.91558e+06	6.60465e+06	532550	1.19402e+06	1.14622e+06	415531	111696	790434	736595	242142	68977.7	1.49764e+06	258839	818521	872371	589973	111593	358969		P45974	480079	1.41085e+06	1.70066e+06	328470	990712	784973	1.53607e+06	161634	614629	1.15829e+06	362666
High	Q8NCW5	NAXE	NAD(P)H-hydrate epimerase	31	9	58	9	288	31.7	7.66	479257	1.22087e+07	377696	407182	3.58973e+06	2.66012e+06	1.1212e+06	2240	1.5641e+06	3.25503e+07	1.66274e+06	2.80195e+06	1.62576e+06	1.17985e+06	151245	398263	1.40721e+06	287007	130786	5.79383e+06	241358	3.35272e+06	3.29183e+06	1.91597e+06	311256	479598		Q8NCW5	269746	3.35401e+06	310049	482485	1.26803e+06	3.44903e+06	1.94827e+06	58556.1	501856	5.70852e+06	1.13232e+06
High	O76054	SEC14L2	SEC14-like protein 2	33	12	38	10	403	46.1	7.84	256318	5.51529e+06	101716	248431	115132	2.23418e+06	932264	21159.9	7.55252e+06	1.12039e+07	657426	4.90217e+06	2.6588e+06	60796.6	388800	37187.1	1.15753e+06	42650	98488.8	2.84722e+06	16656.9	1.34123e+06	1.08479e+06	562748	112608	56892.1		O76054	144266	1.51518e+06	83498	294375	40669.3	2.89677e+06	1.61996e+06	553143	2.42328e+06	1.96489e+06	447706
High	O95292	VAPB	Vesicle-associated membrane protein-associated protein B/C	30	8	41	7	243	27.2	7.3	1.14549e+06	3.79844e+06	1.66869e+06	534709	4.13549e+06	509750	1.17497e+06	2240	6.80527e+06	9.76928e+06	574771	1.62246e+06	1.8252e+06	1.82094e+06	201153	1.5011e+06	1.99215e+06	284946	83013.5	1.58761e+06	180843	5.70933e+06	1.16079e+06	1.61404e+06	88830.8	405330		O95292	644732	1.04352e+06	1.36982e+06	633597	1.46082e+06	660928	2.04169e+06	58556.1	2.18352e+06	1.71329e+06	391419
High	P18621	RPL17	60S ribosomal protein L17	42	9	18	9	184	21.4	10.17	218648	2.69712e+06	125571	5910	2.25704e+06	158206	215434	2240	253110	3.47353e+07	54877.8	896760	434370	112936	3450	218923	138971	14351.8	3560	516637	31153	274833	269610	367219	3340	13415.4		P18621	123064	740961	103081	7002.98	797277	205126	374352	58556.1	81212.3	6.09172e+06	37371.7
High	Q9UJY1	HSPB8	Heat shock protein beta-8	55	9	52	9	196	21.6	5.12	1.01569e+06	3.8685e+06	370471	1.47346e+06	1.17688e+06	820079	280681	17060.1	2.48754e+07	591163	1.65981e+06	1.32025e+06	1.73182e+07	295594	299973	86498.6	224766	135482	148664	248867	842143	2.39663e+07	362206	2.05023e+06	138306	9.36917e+06		Q9UJY1	571673	1.06277e+06	304119	1.74596e+06	415721	1.06329e+06	487728	445970	7.98147e+06	103676	1.13033e+06
High	Q13630	GFUS	GDP-L-fucose synthase	36	11	51	11	321	35.9	6.6	2.25039e+06	8.24499e+06	3.9488e+06	1.01732e+06	7.31453e+06	3624131	4.4021e+06	2240	4.82293e+06	2.75979e+07	1.22423e+06	9.68028e+06	1.9157e+06	4.93513e+06	289069	1.8837e+06	1.35746e+06	894513	350210	6.78301e+06	1.0051e+06	2.16791e+06	3.96553e+06	2.49654e+06	1.0098e+06	288460		Q13630	1.26661e+06	2.26509e+06	3.24156e+06	1.20546e+06	2.58378e+06	4.69895e+06	7.64936e+06	58556.1	1.54748e+06	4.83999e+06	833699
High	P18440	NAT1	Arylamine N-acetyltransferase 1	36	9	48	9	290	33.9	6.54	250084	8.30162e+06	148268	214393	235504	8.04661e+06	2.69543e+06	51863.5	165312	1.19981e+07	443976	910911	347708	2.59712e+06	669531	80021.8	598566	220649	214482	7.81377e+06	530948	225508	848614	251901	516704	191671		P18440	140757	2.28065e+06	121713	254042	83189.2	1.0433e+07	4.68375e+06	1.35577e+06	53041.6	2.10418e+06	302347
High	Q8WUM4	PDCD6IP	Programmed cell death 6-interacting protein	17	12	55	12	868	96	6.52	2.30945e+06	7.57539e+06	3.37821e+06	566155	3.84508e+06	2.42558e+06	1.00881e+06	2240	3.57085e+06	7.51537e+06	1.13425e+06	2.06511e+06	2.28104e+06	966128	232445	1.12651e+06	660367	371809	172153	2.73636e+06	405463	1.51484e+06	1.06745e+06	1.24325e+06	195724	407066		Q8WUM4	1.29986e+06	2.08114e+06	2.77316e+06	670858	1.35823e+06	3.14493e+06	1.75296e+06	58556.1	1.14574e+06	1.31801e+06	772422
High	P35221	CTNNA1	Catenin alpha-1	16	11	31	8	906	100	6.29	1.10609e+06	5.0131e+06	1.40373e+06	171546	2.04155e+06	714841	821376	2240	1.69649e+06	1.00653e+07	256771	1.75817e+06	1.32901e+06	517524	3450	145342	481904	77023.4	36974.1	869405	4340	752994	560851	293378	3340	94298.4		P35221	622554	1.37722e+06	1.15231e+06	203271	721157	926843	1.42727e+06	58556.1	544334	1.7652e+06	174861
High	Q96CX2	KCTD12	BTB/POZ domain-containing protein KCTD12	44	11	90	11	325	35.7	5.64	3.89033e+06	8.88395e+06	1.04847e+06	2.59078e+06	9.06058e+06	403029	424317	2240	2.84425e+06	4.8336e+06	4.58984e+06	4.55067e+06	2.50431e+06	1.77998e+06	487112	2.90334e+06	1.14483e+06	2.60467e+06	499083	1.58697e+06	769879	3.01546e+06	782781	4.99358e+06	796532	862707		Q96CX2	2.18964e+06	2.44063e+06	860684	3.06992e+06	3.20055e+06	522557	737320	58556.1	912599	847695	3.12568e+06
High	P33316	DUT	Deoxyuridine 5'-triphosphate nucleotidohydrolase, mitochondrial	38	7	63	7	252	26.5	9.36	4.21523e+06	1.06013e+07	1.33738e+06	1.45235e+06	7.33726e+06	2.16626e+06	1.37367e+06	2240	3.30572e+06	3.07968e+07	2.39785e+06	4.44906e+06	9.88947e+06	1.32042e+06	481030	5.24399e+06	3.64835e+06	1.34193e+06	736923	2.5856e+06	2.51319e+06	2.97656e+06	4.60176e+06	4.36526e+06	459623	4.18009e+06		P33316	2.3725e+06	2.91244e+06	1.09785e+06	1.72095e+06	2.59181e+06	2.80871e+06	2.38697e+06	58556.1	1.06067e+06	5.401e+06	1.63293e+06
High	Q9Y2Q3	GSTK1	Glutathione S-transferase kappa 1	41	8	28	8	226	25.5	8.41	1.13294e+06	2.47667e+06	910443	170870	3.02289e+06	623515	1.00676e+06	2240	9.07804e+06	2.08268e+07	793118	2.37184e+06	2.08333e+06	471245	3450	224728	176397	108364	16733.2	1.87336e+06	4340	2.07913e+06	1.18254e+06	1.18759e+06	20981.1	346862		Q9Y2Q3	637666	680400	747379	202470	1.0678e+06	808432	1.74941e+06	58556.1	2.91276e+06	3.65252e+06	540112
High	P52943	CRIP2	Cysteine-rich protein 2	52	8	57	8	208	22.5	8.72	5.10351e+06	2.27704e+07	2.3865e+06	3.00323e+06	1.54888e+07	2.82072e+06	3.02015e+06	2240	4.34456e+06	1.44103e+07	5.33114e+06	5.54182e+06	1.52294e+06	5.62109e+06	913277	1.99821e+06	8.1512e+06	1.25077e+06	332574	7.58435e+06	1.4459e+06	6.87333e+06	2.07e+06	9.3576e+06	949783	384747		P52943	2.87247e+06	6.25557e+06	1.95906e+06	3.55864e+06	5.47127e+06	3.65727e+06	5.24801e+06	58556.1	1.39399e+06	2.52721e+06	3.6305e+06
High	P82909	MRPS36	28S ribosomal protein S36, mitochondrial	78	7	49	7	103	11.5	9.99	1.187e+06	5.59654e+06	716420	364967	5.27897e+06	418667	603879	20026	3.60289e+06	1.827e+07	901076	1.69355e+06	2.08464e+06	915245	131345	824375	1.57102e+06	647867	65885	1.31533e+06	262906	1.78058e+06	1.44803e+06	1.75411e+06	175627	735697		P82909	668095	1.5375e+06	588106	432463	1.86474e+06	542833	1.04934e+06	523502	1.15602e+06	3.20411e+06	613631
High	P40925	MDH1	Malate dehydrogenase, cytoplasmic	32	9	64	9	334	36.4	7.36	3.05489e+06	1.14986e+07	8.85513e+06	1.67958e+06	8.02655e+06	1.17599e+06	2.42736e+06	12700.9	6.05173e+06	3.49707e+07	3.29564e+06	2.9446e+06	3.46423e+06	2.15313e+06	648394	3.23427e+06	2.83967e+06	772793	247733	6.85833e+06	715717	4.16721e+06	4.07674e+06	2.19104e+06	675035	986543		P40925	1.71942e+06	3.15895e+06	7.26914e+06	1.9902e+06	2.83529e+06	1.52476e+06	4.21793e+06	332017	1.94175e+06	6.133e+06	2.24433e+06
High	P49418	AMPH	Amphiphysin	20	13	16	12	695	76.2	4.64	55111.1	206925	6960	19447.6	50990.1	376446	50669.5	2240	295327	2.54068e+07	40934.1	38704.9	86385.1	124290	47446.3	26105.7	96390.1	40444.1	21222.6	90702.6	27471	284997	357698	7920	3340	564304		P49418	31018.8	56847.1	5713.44	23044.1	18011.7	488090	88046.4	58556.1	94758.2	4.45574e+06	27876.1
High	Q9Y285	FARSA	Phenylalanine--tRNA ligase alpha subunit	30	10	29	10	508	57.5	7.8	287309	2.73273e+06	152467	87354	1.53956e+06	745174	1.01897e+06	2240	1.3242e+06	1.79719e+07	314888	1.18457e+06	934712	269262	150082	533722	1.04488e+06	434021	163393	2.45897e+06	414834	854843	1.93603e+06	624605	303829	700099		Q9Y285	161709	750745	125159	103509	543832	966172	1.77062e+06	58556.1	424882	3.15184e+06	214438
High	P13667	PDIA4	Protein disulfide-isomerase A4	22	12	51	12	645	72.9	5.07	5.29378e+06	1.49454e+07	6.37404e+06	918382	1.05867e+07	2.36882e+06	2.29379e+06	2240	6.83969e+06	1.79548e+07	2.33565e+06	7.53709e+06	3.25709e+06	2.8492e+06	333004	3.445e+06	2.89818e+06	741813	485693	4.59716e+06	422791	3.08989e+06	3.55002e+06	2.57059e+06	414867	451430		P13667	2.97956e+06	4.10586e+06	5.23243e+06	1.08822e+06	3.73964e+06	3.07134e+06	3.98584e+06	58556.1	2.19457e+06	3.14883e+06	1.59057e+06
High	P07686	HEXB	Beta-hexosaminidase subunit beta	17	11	81	10	556	63.1	6.76	4.03585e+06	1.42809e+07	4.37099e+06	2.48555e+06	9.44591e+06	3.36488e+06	3.27888e+06	99581.9	7.21181e+06	3.96015e+07	6.04161e+06	6.50671e+06	3.4004e+06	2.29777e+06	598792	1.95635e+06	2.59027e+06	622718	293280	5.06204e+06	649127	4.75071e+06	3.27923e+06	3.95015e+06	409094	712038		P07686	2.27154e+06	3.92329e+06	3.58813e+06	2.94522e+06	3.33667e+06	4.36281e+06	5.69758e+06	2.60318e+06	2.31397e+06	6.94514e+06	4.11433e+06
High	P19823	ITIH2	Inter-alpha-trypsin inhibitor heavy chain H2	16	13	88	13	946	106.4	6.86	1.64836e+07	2.02147e+07	5.11356e+06	2.1411e+06	9.39972e+06	826592	172392	6783.19	1.11239e+07	2.76959e+06	3.91536e+06	4.09879e+06	2.48434e+06	9.23061e+06	399276	7.47324e+06	2.50892e+06	758562	563516	855965	585106	5.80654e+06	203081	1.97425e+06	857255	1.32907e+06		P19823	9.27766e+06	5.55345e+06	4.1977e+06	2.53707e+06	3.32035e+06	1.07174e+06	299559	177320	3.56919e+06	485719	2.66635e+06
High	Q13428	TCOF1	Treacle protein	8	10	38	10	1488	152	9.04	3.57529e+06	4.13148e+06	1.26049e+06	806059	3.3872e+06	239969	527305	2240	1.66489e+06	7.24174e+06	1.44881e+06	3.1298e+06	3.65629e+06	1.41842e+06	111234	927484	339743	633266	72599.2	733990	343777	1.20087e+06	839548	1.68771e+06	208590	1.0155e+06		Q13428	2.01232e+06	1.13501e+06	1.03474e+06	955129	1.19649e+06	311137	916278	58556.1	534192	1.27002e+06	986641
High	O00244	ATOX1	Copper transport protein ATOX1	78	4	47	4	68	7.4	7.24	173691	5.61975e+06	2.18561e+06	816023	1.27043e+07	1.53248e+06	1.37299e+06	226606	3.20102e+06	1.3863e+07	2.00505e+06	1.65591e+06	758916	4.07414e+06	438220	314436	482049	515103	210567	3.26442e+06	312221	8.80532e+06	2.70715e+06	3.09397e+06	491717	274608		O00244	97760.7	1.54388e+06	1.79416e+06	966936	4.48765e+06	1.98697e+06	2.38579e+06	5.92373e+06	1.02707e+06	2.43124e+06	1.36544e+06
High	Q9Y3B7	MRPL11	39S ribosomal protein L11, mitochondrial	56	8	10	8	192	20.7	9.91	50921.2	321601	49991.9	25804.3	138844	33264.5	62236	2240	228031	1.1759e+07	8980	39343.4	30664.2	8760	3450	49887	140586	5130	3560	256639	4340	2810	230050	7920	24278.1	36618		Q9Y3B7	28660.5	88351.2	41038.2	30576.5	49045	43129.8	108145	58556.1	73165.6	2.06223e+06	6115.37
High	P09661	SNRPA1	U2 small nuclear ribonucleoprotein A'	40	13	41	13	255	28.4	8.62	786073	4.2858e+06	711870	30438.4	3.52814e+06	102918	770908	2240	2.1479e+06	1.69153e+07	180644	1.14348e+06	809042	249595	17712.7	878876	629095	21732.8	3560	1.41415e+06	117827	1.18288e+06	1.13776e+06	1.18162e+06	21525.9	103299		P09661	442435	1.17741e+06	584372	36067.6	1.24628e+06	133440	1.33958e+06	58556.1	689171	2.96652e+06	123018
High	P46937	YAP1	Transcriptional coactivator YAP1	25	7	50	7	504	54.4	5.17	2.68284e+06	8.35017e+06	2.21254e+06	1.41893e+06	5.56822e+06	893901	1.38088e+06	2240	2.12922e+06	7738061	2.29404e+06	2.62983e+06	2.00192e+06	1.84001e+06	546017	1.85969e+06	1.0535e+06	1.26373e+06	339858	1.71451e+06	406059	1.83866e+06	2.01933e+06	3.90562e+06	263169	701569		P46937	1.51002e+06	2.29399e+06	1.81626e+06	1.68134e+06	1.96691e+06	1.15901e+06	2.39951e+06	58556.1	683176	1.35707e+06	1.56224e+06
High	P29590	PML	Protein PML	13	11	62	11	882	97.5	6.21	6.40953e+06	9.38756e+06	2.44378e+06	3.23248e+06	1.06818e+07	2.73647e+06	1.72904e+06	1.27286e+06	5.63486e+06	7.10227e+06	4.50968e+06	3.77925e+06	7.16265e+06	2.1843e+06	1.20366e+06	1.67148e+06	2.41166e+06	1.92568e+06	1.13385e+06	2.05747e+06	1.3476e+06	3.37031e+06	1.59376e+06	4.12868e+06	1.68807e+06	1.69214e+06		P29590	3.60755e+06	2.57898e+06	2.00609e+06	3.83028e+06	3.77325e+06	3.54802e+06	3.0045e+06	3.32741e+07	1.80799e+06	1.24557e+06	3.07109e+06
High	P27361	MAPK3	Mitogen-activated protein kinase 3	28	10	55	6	379	43.1	6.74	1.82077e+06	6.55483e+06	860309	653494	5.95843e+06	505862	1.06851e+06	2240	4.90293e+06	1.39398e+07	1.97812e+06	1.33025e+06	2.55957e+06	1.29965e+06	393795	688908	691802	725626	202813	1.8221e+06	1.41826e+06	3.56566e+06	1.43858e+06	2.11609e+06	330708	583326		P27361	1.02481e+06	1.80077e+06	706224	774349	2.10475e+06	655886	1.85671e+06	58556.1	1.57314e+06	2.4447e+06	1.3471e+06
High	P50402	EMD	Emerin	31	9	101	9	254	29	5.5	3.90986e+06	9.98634e+06	3.28356e+06	805604	7.80635e+06	1.51803e+06	1.38196e+06	2240	3.14175e+06	7.15924e+06	3.90841e+06	3.31318e+06	3.73532e+06	1.09531e+06	734253	4061368	3.1458e+06	1.65263e+06	409344	2.16717e+06	851605	2.88166e+06	1.74273e+06	4.36811e+06	455839	1.58986e+06		P50402	2.20063e+06	2.74348e+06	2.69546e+06	954591	2.75751e+06	1.96824e+06	2.40138e+06	58556.1	1.00806e+06	1.25556e+06	2.66162e+06
High	O43598	DNPH1	2'-deoxynucleoside 5'-phosphate N-hydrolase 1	37	6	82	6	174	19.1	5.05	3.82178e+06	1.38987e+07	3.63206e+06	1.68695e+06	1.21038e+07	3.03455e+06	1.25684e+06	2240	5.34836e+06	33304971	4.12501e+06	4.09411e+06	3.72241e+06	1.9702e+06	452062	2.48272e+06	1.98273e+06	1.70028e+06	384366	2.48687e+06	973468	4.04135e+06	5.06921e+06	6.14933e+06	226629	939656		O43598	2.15106e+06	3.81831e+06	2.98155e+06	1.99892e+06	4.27554e+06	3.93451e+06	2.18396e+06	58556.1	1.71606e+06	5.84088e+06	2.80913e+06
High	Q9UHL4	DPP7	Dipeptidyl peptidase 2	22	10	99	10	492	54.3	6.32	2.53135e+06	1.01693e+07	1.41961e+06	2.12396e+06	6.61825e+06	4.87147e+06	3.13645e+06	2240	1.57082e+07	7.83001e+06	5.57803e+06	1.4043e+07	2.53449e+06	5.4495e+06	566705	831376	6.02431e+06	874786	420593	4.15045e+06	1.10694e+06	1.56786e+07	2.11308e+06	4.14756e+06	1.53878e+06	2.24074e+06		Q9UHL4	1.42475e+06	2.79374e+06	1.16535e+06	2.51676e+06	2.33782e+06	6.31621e+06	5.45009e+06	58556.1	5.04011e+06	1.37319e+06	3.79863e+06
High	O75340	PDCD6	Programmed cell death protein 6	45	7	70	7	191	21.9	5.4	1.68822e+06	7.53831e+06	1.78224e+06	1.71741e+06	1.11923e+07	2.26279e+06	1.68323e+06	2240	7.29188e+06	1.77423e+07	4.14356e+06	3.84515e+06	2.44467e+06	717563	324247	449522	1.71272e+06	727588	115578	1.66334e+06	312494	3.66549e+06	1.14201e+06	2.46985e+06	158290	252998		O75340	950198	2.07095e+06	1.46303e+06	2.03502e+06	3.95356e+06	2.93387e+06	2.92489e+06	58556.1	2.33966e+06	3.11156e+06	2.82176e+06
High	O15067	PFAS	Phosphoribosylformylglycinamidine synthase	13	12	37	12	1338	144.6	5.76	995957	6.73306e+06	493025	614000	3.27254e+06	604111	1.01405e+06	8688.54	1.49668e+06	1.3199e+07	1.49261e+06	1.88711e+06	1.81941e+06	350979	253133	516617	660469	334797	90119.4	2.44982e+06	310345	782287	1.70239e+06	1.86723e+06	311216	400190		O15067	560566	1.84973e+06	404722	727552	1.15599e+06	783274	1.76207e+06	227128	480222	2.31477e+06	1.01646e+06
High	P24666	ACP1	Low molecular weight phosphotyrosine protein phosphatase	39	8	103	8	158	18	6.74	5.54412e+06	2.18518e+07	3.50597e+06	4.09236e+06	1.16953e+07	7.66446e+06	3.63378e+06	2974.8	7.07365e+06	3.24715e+07	6.4917e+06	7.69656e+06	1.31096e+07	4.30072e+06	1.24243e+06	3.5112e+06	6.82255e+06	1.67257e+06	876160	6.15089e+06	1.75643e+06	4.81719e+06	7.03157e+06	6.44689e+06	1.01225e+06	3.21004e+06		P24666	3.12046e+06	6.0032e+06	2.87804e+06	4.8492e+06	4.13122e+06	9.93753e+06	6.31428e+06	77764.7	2.26964e+06	5.69472e+06	4.42084e+06
High	Q12765	SCRN1	Secernin-1	18	9	69	9	414	46.4	4.75	2.49042e+06	7.35338e+06	383349	1.05752e+06	6.61624e+06	3.80112e+06	133472	2240	5.64272e+06	8.00088e+06	2.20006e+06	643604	456636	1.10955e+06	493332	1.72163e+06	437108	1.57933e+06	1.42397e+06	353216	2.2007e+06	4.49873e+06	3.29832e+06	3.68656e+06	227175	115983		Q12765	1.40171e+06	2.02015e+06	314690	1.2531e+06	2.33712e+06	4.92843e+06	231930	58556.1	1.81051e+06	1.40316e+06	1.49824e+06
High	P05023	ATP1A1	Sodium/potassium-transporting ATPase subunit alpha-1	10	9	40	5	1023	112.8	5.49	1.66738e+06	4.09336e+06	5664716	294907	4.72052e+06	3.53052e+06	1.23054e+06	41361.6	1.81755e+06	7.60062e+06	810135	2.88101e+06	1.31838e+06	425348	84227.5	782745	2.33915e+06	392472	171779	1.98899e+06	209633	753364	858836	439288	299186	208348		P05023	938469	1.12454e+06	4.65014e+06	349447	1.66747e+06	4.57757e+06	2.13826e+06	1.08124e+06	583176	1.33296e+06	551701
High	P00450	CP	Ceruloplasmin	12	10	32	10	1065	122.1	5.72	1.83316e+06	4.03901e+06	1.28865e+06	1.02622e+06	7.01618e+06	3.96814e+06	167280	2240	1.24648e+07	5.80748e+06	2.25504e+06	743864	1.17949e+06	1.09597e+06	96446.4	585242	235771	72099.5	3560	518030	19955.7	1.00164e+06	725849	414244	50760.3	178875		P00450	1.03178e+06	1.10961e+06	1.05785e+06	1.21601e+06	2.47839e+06	5.14498e+06	290676	58556.1	3.99942e+06	1.01849e+06	1.53568e+06
High	Q04760	GLO1	Lactoylglutathione lyase	47	9	87	9	184	20.8	5.31	3.86288e+06	3.07367e+07	9.08468e+06	2.34976e+06	2.24518e+07	7.03081e+06	4.19e+06	2240	1.24e+07	2.04347e+07	6.20865e+06	4.0191e+06	8.41152e+06	2.42018e+06	833887	3.25777e+06	1.80959e+06	1.16748e+06	437405	6.09276e+06	1.90571e+06	9.62604e+06	3.53944e+06	5.89707e+06	559926	1.25464e+06		Q04760	2.17419e+06	8.44409e+06	7.45758e+06	2.78432e+06	7.93085e+06	9.11595e+06	7.28081e+06	58556.1	3.97863e+06	3.58375e+06	4.22808e+06
High	P60981	DSTN	Destrin	41	8	110	5	165	18.5	7.85	4.88427e+06	2.09013e+07	6.79831e+06	5.42092e+06	2.7382e+07	5.26494e+06	5.29588e+06	2240	7.68045e+06	1.82617e+07	4.80084e+06	7.23499e+06	5.01213e+06	2.81892e+06	599338	1.17849e+06	3.346e+06	1.37476e+06	319155	1.07961e+07	635740	5.73283e+06	3.73111e+06	6.37613e+06	932504	826788		P60981	2.74907e+06	5.74208e+06	5.58071e+06	6.42345e+06	9.67241e+06	6.82637e+06	9.20245e+06	58556.1	2.46433e+06	3.20266e+06	3.26937e+06
High	P78417	GSTO1	Glutathione S-transferase omega-1	20	6	61	6	241	27.5	6.6	2.11673e+06	1.07293e+07	1.71738e+06	43289.7	8.21542e+06	409122	2.10499e+06	2240	4.80738e+06	2.95187e+07	4.82924e+06	3.85991e+06	4.64036e+06	483785	542671	1.18206e+06	78959.1	826153	342549	4.11148e+06	643218	2.83021e+06	4.9874e+06	4.37539e+06	809181	1.00967e+06		P78417	1.19138e+06	2.9476e+06	1.40979e+06	51295.5	2.90201e+06	530456	3.65775e+06	58556.1	1.54249e+06	5.17685e+06	3.28871e+06
High	Q8NC51	SERBP1	Plasminogen activator inhibitor 1 RNA-binding protein	20	7	29	7	408	44.9	8.65	1.99586e+06	4.59371e+06	737794	91430.6	3.01912e+06	163360	788642	184673	4.94393e+06	2.90065e+07	418596	1.10593e+06	1.15633e+06	4.28955e+06	185635	1.44009e+06	1.29889e+06	312447	1.2576e+06	898616	637423	920450	1.12177e+06	1.23465e+06	244317	493681		Q8NC51	1.12335e+06	1.262e+06	605652	108339	1.06647e+06	211808	1.37039e+06	4.82756e+06	1.5863e+06	5.08704e+06	285063
High	Q99733	NAP1L4	Nucleosome assembly protein 1-like 4	26	9	55	7	375	42.8	4.69	1.66465e+06	9.85125e+06	1.57401e+06	331125	5.4551e+06	821589	1.31419e+06	18298.7	9.92553e+06	1.4984e+07	1.27501e+06	2.27651e+06	2.59317e+06	551877	159187	720534	572145	250610	112721	2.56666e+06	688989	4.04545e+06	1.0538e+06	1.59886e+06	141298	320884		Q99733	936934	2.70637e+06	1.2921e+06	392363	1.92696e+06	1.06525e+06	2.28362e+06	478348	3.18469e+06	2.62783e+06	868280
High	P62820	RAB1A	Ras-related protein Rab-1A	34	7	81	3	205	22.7	6.21	2.60981e+06	7.1083e+06	7.84104e+06	1.62658e+06	6.12716e+06	5.95465e+06	2.58963e+06	2240	4.92298e+06	1.8767e+07	2.11465e+06	3.29607e+06	2.56897e+06	2.663e+06	423898	1.87559e+06	3.04494e+06	534839	284577	3.65715e+06	383471	3.44966e+06	2.08572e+06	2.39e+06	356054	606461		P62820	1.46891e+06	1.95282e+06	6.43668e+06	1.92739e+06	2.16435e+06	7.72063e+06	4.49991e+06	58556.1	1.57958e+06	3.29128e+06	1.44007e+06
High	Q96CT7	CCDC124	Coiled-coil domain-containing protein 124	51	11	37	11	223	25.8	9.54	1.18196e+06	4.34014e+06	590861	521155	3.21983e+06	493385	1.2412e+06	10021.6	1731080	2.79721e+07	565414	2.11142e+06	1.97231e+06	456692	216518	1.55469e+06	1.90665e+06	656810	192252	1.64488e+06	849812	1.68611e+06	1.26353e+06	1.84693e+06	525940	758979		Q96CT7	665256	1.19234e+06	485036	617536	1.13737e+06	639709	2.15678e+06	261977	555431	4.90561e+06	385046
High	Q9H8Y8	GORASP2	Golgi reassembly-stacking protein 2	22	9	36	9	452	47.1	4.82	841009	3.84278e+06	2.26914e+06	1.2389e+06	4.49477e+06	1.60174e+06	2.30034e+06	2240	1.57202e+06	1.59076e+07	2.3633e+06	2.09898e+06	1.92594e+06	4.8681e+06	591122	1.71074e+06	4.61154e+06	1.06367e+06	709691	5.52921e+06	1.05998e+06	4.74204e+06	3.85284e+06	3.5775e+06	673855	1.36953e+06		Q9H8Y8	473355	1.0557e+06	1.86273e+06	1.46802e+06	1.58773e+06	2.07677e+06	3.99722e+06	58556.1	504396	2.7898e+06	1.6094e+06
High	O95571	ETHE1	Persulfide dioxygenase ETHE1, mitochondrial	39	8	56	8	254	27.9	6.83	2.85579e+06	6.83164e+06	3.50612e+06	1.41811e+06	6.15551e+06	1.76307e+06	1.20213e+06	17823.4	5.85425e+06	9.13237e+06	3.30523e+06	1.53988e+06	907521	2.07735e+06	416182	434181	3.87744e+06	864180	273933	3.12293e+06	378698	4.40051e+06	2.72143e+06	5.89654e+06	335162	286210		O95571	1.60736e+06	1.87681e+06	2.87816e+06	1.68037e+06	2.17437e+06	2.28594e+06	2.08889e+06	465923	1.87838e+06	1.6016e+06	2.25086e+06
High	P26447	S100A4	Protein S100-A4	50	9	126	9	101	11.7	6.11	2.1541e+07	27883128	1.08348e+07	1.16686e+07	5.56358e+07	1.61869e+06	898718	2240	2.59454e+07	1.07087e+07	3.2368e+07	1.04457e+07	1.04572e+07	8.43203e+06	2.63219e+06	5.6439e+06	1.56328e+06	4.54722e+06	1.09245e+06	2.72816e+06	869857	1.56055e+07	1.54369e+06	3.42771e+07	764160	1.78412e+06		P26447	1.21242e+07	7.66015e+06	8.89426e+06	1.38266e+07	1.96527e+07	2.09875e+06	1.56167e+06	58556.1	8.32477e+06	1.87804e+06	2.20426e+07
High	P14927	UQCRB	Cytochrome b-c1 complex subunit 7	48	5	62	5	111	13.5	8.78	5.7965e+06	1.06487e+07	3.0939e+06	2.46865e+06	8.81119e+06	2.62344e+06	725476	11423.7	5.71908e+06	1.78695e+07	6.77699e+06	4.69463e+06	4.11708e+06	5.06092e+06	521048	648995	965357	1.76452e+06	1.01121e+06	1.60475e+06	885600	4.0372e+06	1.54673e+06	4.33682e+06	1.35341e+06	744903		P14927	3.26251e+06	2.92546e+06	2.53977e+06	2.92519e+06	3.11246e+06	3.40148e+06	1.26063e+06	298629	1.83501e+06	3.13387e+06	4.61512e+06
High	Q8NFU3	TSTD1	Thiosulfate:glutathione sulfurtransferase	51	7	170	7	115	12.5	6.07	1.82797e+07	1.61656e+08	1.11857e+07	1.70593e+07	9.79285e+07	3.78138e+07	1.07983e+08	11484.4	5.39668e+07	1.44643e+08	3.52887e+07	3.9755e+07	1.12632e+08	5.89907e+07	2.55963e+07	5.16641e+06	3.72054e+07	4.52394e+07	1.16143e+07	2.23571e+08	2.65992e+07	9.85348e+07	8.19054e+07	4.55388e+07	2.59e+07	7.08405e+07		Q8NFU3	1.02886e+07	4.44107e+07	9.18226e+06	2.02142e+07	3.45922e+07	4.90283e+07	1.87637e+08	300214	1.73157e+07	2.53668e+07	2.40316e+07
High	P40199		Carcinoembryonic antigen-related cell adhesion molecule 6	20	4	24	4	344	37.2	5.82	7220	11600	6960	567694	1.94036e+06	7568114	150862	2240	7.59101e+06	129185	8980	6530	136799	82360.2	3450	7400	1.48807e+06	59883	758059	79185.4	150489	7.73569e+06	49743.4	7920	70798.3	72252.2		P40199	4063.72	3186.79	5713.44	672682	685412	9.8126e+06	262147	58556.1	2.43564e+06	22656	6115.37
High	Q8NFV4	ABHD11	Protein ABHD11	33	8	44	8	315	34.7	9.48	5.42856e+06	7.66833e+06	608313	1.95756e+06	3.36825e+06	1.77454e+06	1.2933e+06	2240	4.6392e+06	1.38755e+07	968307	4.57502e+06	3.80481e+06	3.42714e+06	229480	196338	8.49221e+06	268629	268088	1.71162e+06	170566	2.0656e+06	1.7952e+06	1.87715e+06	95033.1	483951		Q8NFV4	3.05542e+06	2.10667e+06	499361	2.31958e+06	1.1898e+06	2.30082e+06	2.24732e+06	58556.1	1.48852e+06	2.43343e+06	659416
High	Q15019	SEPTIN2	Septin-2	27	9	63	9	361	41.5	6.6	5.05807e+06	1.08802e+07	1.6721e+06	1.39859e+06	8.86259e+06	1.41888e+06	1.0911e+06	49269.7	5.00462e+06	1.34888e+07	3.5086e+06	3.90155e+06	2.3148e+06	2.7292e+06	375177	1.84742e+06	640357	1.07511e+06	185512	1.92809e+06	361434	3.6342e+06	1.60231e+06	4.1909e+06	227664	423633		Q15019	2.84689e+06	2.98905e+06	1.37262e+06	1.65724e+06	3.13061e+06	1.83968e+06	1.89596e+06	1.28796e+06	1.60577e+06	2.36561e+06	2.38935e+06
High	Q16698	DECR1	2,4-dienoyl-CoA reductase [(3E)-enoyl-CoA-producing], mitochondrial	31	8	32	8	335	36	9.28	2.12105e+06	1.5396e+06	3.50584e+06	514732	2.54125e+06	1.18783e+06	839272	2240	391622	2.01815e+07	1.59966e+06	1.50884e+06	1.26644e+06	2.09291e+06	114726	1.84836e+06	1.65117e+06	233545	61850.7	1.76042e+06	123999	1.25526e+06	1.83597e+06	1.34221e+06	183541	296749		Q16698	1.19381e+06	422964	2.87793e+06	609926	897669	1.54011e+06	1.45837e+06	58556.1	125655	3.53934e+06	1.08937e+06
High	P51610	HCFC1	Host cell factor 1	7	8	37	8	2035	208.6	7.46	282603	1.90913e+06	195740	150523	1.26332e+06	174849	422398	2240	1.00409e+06	5.56374e+06	389238	557336	1.08714e+06	397098	209913	1.39402e+06	1.17606e+06	729908	363629	1271047	608588	872042	1.12123e+06	1.06323e+06	430740	635121		P51610	159061	524483	160682	178360	446254	226704	733985	58556.1	322169	975743	265070
High	Q9NPH2	ISYNA1	Inositol-3-phosphate synthase 1	19	10	45	10	558	61	5.76	2.75807e+06	8.42638e+06	1.44703e+06	1.87178e+06	4.78991e+06	352857	2.18635e+06	107277	8.71154e+06	3.60137e+07	1.24044e+06	9.35465e+06	677397	449671	446774	811032	1.23619e+07	568885	290364	4.03444e+06	961357	3.19624e+06	4.08675e+06	1.27086e+06	529187	624565		Q9NPH2	1.55235e+06	2.31493e+06	1.18786e+06	2.21794e+06	1.69198e+06	457504	3.79914e+06	2.80435e+06	2.79517e+06	6.31592e+06	844738
High	Q07960	ARHGAP1	Rho GTPase-activating protein 1	22	9	50	9	439	50.4	6.29	1.5084e+06	9.17453e+06	1.66021e+06	837188	9.87003e+06	2.04726e+06	458982	11674	3.50912e+06	5.89857e+06	853717	880197	998056	935254	130821	668035	1.12022e+06	357477	27274	1.59682e+06	327340	3.89586e+06	670798	2.29371e+06	64432.6	87670.1		Q07960	848988	2.52046e+06	1.36286e+06	992016	3.48648e+06	2.65443e+06	797556	305171	1.12593e+06	1.03447e+06	581380
High	P62906	RPL10A	60S ribosomal protein L10a	30	8	25	8	217	24.8	9.94	142699	2.01419e+06	331253	5910	1.53913e+06	47864.3	348138	2240	635624	2.56322e+07	139490	625543	384242	52221.8	13531.4	452359	224877	48743.6	3560	843922	4340	321497	733083	407796	26045.7	148434		P62906	80316.7	553347	271924	7002.98	543682	62059.5	604946	58556.1	203945	4.49527e+06	94992.2
High	Q16774	GUK1	Guanylate kinase	41	7	53	7	197	21.7	6.55	2.34108e+06	5.47413e+06	1.35842e+06	1.30964e+06	3651594	1.24259e+06	907910	2240	2.58716e+06	4.56869e+06	1.18472e+06	1.95682e+06	2.30602e+06	2.06119e+06	199468	1.32141e+06	3.46114e+06	633160	190953	2.21542e+06	384128	1.92183e+06	597684	1.71631e+06	227667	368010		Q16774	1.31766e+06	1.50387e+06	1.11512e+06	1.55184e+06	1.28989e+06	1.61111e+06	1.57764e+06	58556.1	830112	801236	806791
High	O75569	PRKRA	Interferon-inducible double-stranded RNA-dependent protein kinase activator A	27	7	19	7	313	34.4	8.41	993886	3451910	405175	345274	1.52063e+06	586038	508502	2240	830950	1.2202e+07	531832	852237	605190	737348	38530.3	244480	528277	204186	130273	1.35428e+06	107164	458723	971902	1.267e+06	71070.8	211216		O75569	559400	948321	332607	409128	537148	759841	883605	58556.1	266617	2.13993e+06	362177
High	P60953	CDC42	Cell division control protein 42 homolog	45	9	76	8	191	21.2	6.55	4.60878e+06	1.23002e+07	4.13768e+06	2.77688e+06	1.17227e+07	4.25068e+06	2.13954e+06	2240	6.02753e+06	1.9077e+07	5.17234e+06	4.12491e+06	3.82351e+06	2.30642e+06	387393	1.52434e+06	3.97719e+06	622421	275596	3.71647e+06	298721	4.55393e+06	2.73033e+06	4.60298e+06	431406	693560		P60953	2.59401e+06	3.37917e+06	3.39661e+06	3.29043e+06	4.1409e+06	5.51131e+06	3.71779e+06	58556.1	1.93398e+06	3.34564e+06	3.52235e+06
High	Q9NUP9	LIN7C	Protein lin-7 homolog C	35	6	74	5	197	21.8	8.43	4.11855e+06	1.14833e+07	2.23622e+06	1.22996e+06	6.25013e+06	1.49744e+06	2.6038e+06	2240	6.59645e+06	1.76784e+07	1.52449e+06	4.59298e+06	2.49533e+06	2.0953e+06	437592	1.85267e+06	2.32136e+06	848414	229964	4.63902e+06	498602	2.88754e+06	4.22946e+06	2.92641e+06	530504	500389		Q9NUP9	2.31809e+06	3.15474e+06	1.8357e+06	1.45742e+06	2.20779e+06	1.94154e+06	4.52453e+06	58556.1	2.11652e+06	3.10036e+06	1.03818e+06
High	P40227	CCT6A	T-complex protein 1 subunit zeta	24	11	44	10	531	58	6.68	1.63728e+06	3.47609e+06	1.48245e+06	237412	1.99803e+06	2.212e+06	1.18254e+06	2240	2.50787e+06	1.33551e+07	411664	1.51608e+06	1.94534e+06	629916	91629.4	1.17819e+06	840559	304946	64225.3	3.09776e+06	140615	1.11498e+06	1.05951e+06	761587	217898	304761		P40227	921527	954964	1.21694e+06	281318	705784	2.86801e+06	2.05485e+06	58556.1	804669	2.34216e+06	280343
High	P34897	SHMT2	Serine hydroxymethyltransferase, mitochondrial	26	11	26	11	504	56	8.53	2.41742e+06	3.61078e+06	1.15401e+06	880379	4.02869e+06	573955	612335	10047.1	715100	1.33743e+07	623689	848222	1.14897e+06	608838	262612	2.08207e+06	1.03253e+07	715229	229971	1.75003e+06	800203	563485	1.03457e+06	1.30332e+06	99780.8	385970		P34897	1.36062e+06	991967	947324	1.04319e+06	1.42309e+06	744174	1.06403e+06	262643	229446	2.34552e+06	424732
High	Q15836	VAMP3	Vesicle-associated membrane protein 3	42	5	42	3	100	11.3	8.79	7220	962459	6960	238436	897522	1.01093e+06	220360	2240	192754	2.84989e+06	287313	301926	1.26975e+06	1.47631e+06	125828	185496	940022	43805.6	862342	122760	39225.8	472703	342424	169525	3340	126095		Q15836	4063.72	264410	5713.44	282532	317040	1.31075e+06	382912	58556.1	61846.5	499801	195660
High	P62136	PPP1CA	Serine/threonine-protein phosphatase PP1-alpha catalytic subunit	21	7	51	5	330	37.5	6.33	1.11453e+06	3.082e+06	1.24707e+06	587603	3.66671e+06	1.13588e+06	799889	85354.2	2.06982e+06	1.0178e+07	2.12027e+06	998263	1.2074e+06	413460	222988	1.01535e+06	1.36139e+06	352849	109326	1.78773e+06	486564	2.09936e+06	1.21275e+06	2.11113e+06	132844	329061		P62136	627304	846699	1.02372e+06	696273	1.29523e+06	1.47275e+06	1.38994e+06	2.23125e+06	664118	1.78498e+06	1.4439e+06
High	P31150	GDI1	Rab GDP dissociation inhibitor alpha	18	8	73	3	447	50.6	5.14	1.65979e+06	5.63365e+06	1.45422e+06	1.0345e+06	4.25128e+06	1.09007e+06	1.24899e+06	2240	5.56014e+06	5.03988e+06	1.36246e+06	1.20087e+06	2.27549e+06	2.00399e+06	486060	1.37434e+06	2.42743e+06	953860	459556	2.62399e+06	912713	3.03723e+06	1.91772e+06	2.30835e+06	606646	1.43008e+06		P31150	934199	1.5477e+06	1.19377e+06	1.22582e+06	1.50172e+06	1.41335e+06	2.17033e+06	58556.1	1.78402e+06	883871	927834
High	Q969E4	TCEAL3	Transcription elongation factor A protein-like 3	44	9	65	1	200	22.5	4.92	4.19567e+06	1.69407e+07	588935	497354	6.29533e+06	1.91069e+06	1.28234e+06	39468.9	2.03453e+07	1.22728e+07	942681	1.45932e+06	7.78623e+06	1.40613e+06	571455	823747	2.37465e+06	1.14521e+06	1.14352e+06	3.34616e+06	2.45566e+06	7.06026e+06	3.06944e+06	3.10869e+06	531521	3.39368e+06		Q969E4	2.3615e+06	4.65401e+06	483455	589333	2.22376e+06	2.47735e+06	2.22827e+06	1.03176e+06	6.52794e+06	2.15235e+06	641965
High	O14618	CCS	Copper chaperone for superoxide dismutase	39	8	110	8	274	29	5.58	4.35211e+06	8.58223e+06	6.75011e+06	2.2405e+06	6.74705e+06	5.54539e+06	3.54278e+06	1.80852e+06	5.04227e+06	1.6977e+07	3.99927e+06	4.02175e+06	5.82569e+06	3.79663e+06	2.26132e+06	3.9523e+06	4.85148e+06	3.45737e+06	2.25304e+06	4.22576e+06	7.9326e+06	2.40338e+06	6.73828e+06	4.69324e+06	2.40221e+06	3.53159e+06		O14618	2.44955e+06	2.35774e+06	5.54114e+06	2.65486e+06	2.38332e+06	7.19e+06	6.15616e+06	4.72767e+07	1.61785e+06	2.97736e+06	2.7235e+06
High	Q9UI30	TRMT112	Multifunctional methyltransferase subunit TRM112-like protein	54	7	69	7	125	14.2	5.26	2.31724e+06	6.15117e+06	1.47305e+06	1.45914e+06	6.95292e+06	2.63732e+06	2.2414e+06	165503	3.26452e+06	7.88526e+06	2.81365e+06	1.64349e+06	2.72502e+06	2.20418e+06	782353	2.94255e+06	2.31383e+06	1.06918e+06	469518	3.30706e+06	1.07002e+06	4.75935e+06	3.76503e+06	3.84324e+06	426759	1.28086e+06		Q9UI30	1.30424e+06	1.68987e+06	1.20922e+06	1.72899e+06	2.45605e+06	3.41948e+06	3.8948e+06	4.32644e+06	1.04745e+06	1.38288e+06	1.91609e+06
High	O95969	SCGB1D2	Secretoglobin family 1D member 2	44	8	64	8	90	9.9	8.25	7220	2.10841e+06	593465	3.09112e+06	894792	8.60585e+07	226307	9170.31	898134	1.69103e+07	6.33923e+06	904880	461450	3.71912e+06	44670.1	208141	5.97906e+06	76431.9	870670	605144	1.23368e+06	247388	2.72918e+07	818740	78205.2	245677		O95969	4063.72	579230	487173	3.66279e+06	316076	1.11581e+08	393244	239722	288173	2.96566e+06	4.31701e+06
High	P63000	RAC1	Ras-related C3 botulinum toxin substrate 1	44	10	95	4	192	21.4	8.5	3.84443e+06	2.01039e+07	3.42989e+06	2.96915e+06	1.70852e+07	5.56031e+06	2.88052e+06	10922.9	5.52066e+06	4.29039e+07	1.05111e+07	7.43953e+06	4.07989e+06	1.39805e+06	310518	1.29177e+06	3.44263e+06	679233	110821	6.1087e+06	273347	4.2065e+06	2.06758e+06	4.31211e+06	336962	435789		P63000	2.16381e+06	5.523e+06	2.81558e+06	3.51826e+06	6.03516e+06	7.20934e+06	5.00537e+06	285538	1.77135e+06	7.5243e+06	7.15803e+06
High	P13797	PLS3	Plastin-3	17	9	63	7	630	70.8	5.6	1.60036e+06	8.35643e+06	2.64292e+06	1.16118e+06	8.43964e+06	274924	384394	2240	857999	1.51255e+06	2.57832e+06	2.21068e+06	733110	1.1842e+06	297224	2.55197e+06	756011	878124	448960	963763	294344	3.05053e+06	363670	7.21078e+06	330153	242852		P13797	900750	2.29571e+06	2.16957e+06	1.37592e+06	2.98121e+06	356459	667947	58556.1	275296	265263	1.75583e+06
High	P27797	CALR	Calreticulin	21	9	60	9	417	48.1	4.44	3.48685e+06	9.88162e+06	9.71606e+06	915151	8.44984e+06	3.04467e+06	911723	5109.27	4.90865e+06	8.10299e+06	2.16324e+06	2.37689e+06	1.0912e+06	2.61829e+06	131041	2.387e+06	2.20278e+06	334029	77762.4	1.9043e+06	301392	3.3724e+06	2.05899e+06	2.97583e+06	214258	315876		P27797	1.96255e+06	2.71471e+06	7.97587e+06	1.0844e+06	2.98482e+06	3.94763e+06	1.58427e+06	133562	1.57498e+06	1.42107e+06	1.47316e+06
High	P61956	SUMO2	Small ubiquitin-related modifier 2	53	7	132	3	95	10.9	5.5	1.04845e+07	3.27315e+07	1.00946e+07	6.59684e+06	3.57623e+07	3.25163e+06	6.10629e+06	2240	1.81179e+07	3.4397e+07	1.35556e+07	9.90106e+06	1.11519e+07	8.95026e+06	2.51716e+06	9.01103e+06	6.07877e+06	4.1339e+06	1.36892e+06	7.99645e+06	2.9045e+06	1.79948e+07	9.62033e+06	1.43431e+07	2.49256e+06	4.33224e+06		P61956	5.9011e+06	8.99211e+06	8.28663e+06	7.81685e+06	1.26326e+07	4.21597e+06	1.06107e+07	58556.1	5.81328e+06	6.03239e+06	9.23138e+06
High	P00505	GOT2	Aspartate aminotransferase, mitochondrial	24	9	37	9	430	47.5	9.01	647531	4.81604e+06	1.0185e+06	122784	3.56723e+06	937075	560298	2240	4.5022e+06	1.87824e+07	394424	1.29494e+06	2.00665e+06	894222	3450	95729.4	737924	59340.5	50086.7	1.34625e+06	57714.1	927784	841150	622209	52899.2	43265.3		P00505	364457	1.32308e+06	836086	145492	1.26009e+06	1.21498e+06	973609	58556.1	1.44457e+06	3.29398e+06	268603
High	P02730	SLC4A1	Band 3 anion transport protein	12	7	10	7	911	101.7	5.19	130638	87528	84303.6	5910	114200	44560.2	5250	2240	1.12231e+07	230234	53948.3	253294	119539	144117	48562.9	353820	58846	68233.5	31799.3	42889.9	44679.3	148102	128672	76346.6	3340	51706.6		P02730	73528.7	24046	69204.5	7002.98	40340	57775.5	9122.73	58556.1	3.60101e+06	40377.3	36738.7
High	Q14247	CTTN	Src substrate cortactin	15	6	40	6	550	61.5	5.4	2.71719e+06	6.59816e+06	1.91079e+06	663444	3.50622e+06	511150	387356	2240	6.33713e+06	5.88399e+06	1.06751e+06	907624	3.79798e+06	1.72507e+06	162815	801909	2.35753e+06	478239	197319	1.02643e+06	1.9667e+06	4.2251e+06	909754	2.64921e+06	241068	933651		Q14247	1.52935e+06	1.81267e+06	1.56856e+06	786139	1.23853e+06	662743	673094	58556.1	2.03332e+06	1.03191e+06	726973
High	Q5SRE7	PHYHD1	Phytanoyl-CoA dioxygenase domain-containing protein 1	34	7	23	7	291	32.4	6.32	88616.9	2.63663e+06	221211	129902	2.35832e+06	5980	1.7568e+06	2240	502031	6.52102e+06	609564	463915	875305	307501	50629.3	373396	293434	399237	3560	3.16242e+06	353751	274320	2.06928e+06	190990	3340	1.81921e+06		Q5SRE7	49877.3	724345	181591	153925	833051	7753.5	3.05273e+06	58556.1	161081	1.14363e+06	415113
High	P62140	PPP1CB	Serine/threonine-protein phosphatase PP1-beta catalytic subunit	16	5	49	3	327	37.2	6.19	833530	2.38473e+06	1.4275e+06	628975	2.60218e+06	1.13352e+06	620165	2240	1.79283e+06	6.60707e+06	1.1626e+06	849557	709783	609136	157409	479996	515459	274661	115323	1.21185e+06	150541	1.37983e+06	625948	946416	124675	154604		P62140	469146	655141	1.17183e+06	745296	919193	1.46968e+06	1.07764e+06	58556.1	575245	1.15872e+06	791732
High	Q9NWH9	SLTM	SAFB-like transcription modulator	4	4	20	4	1034	117.1	7.87	235588	1.40416e+06	240015	150653	836171	77380.4	404293	21282	1.29704e+06	2.26198e+06	301026	299836	678171	227929	125868	338322	328341	265449	82678.9	711016	331895	442954	581567	302541	237065	434627		Q9NWH9	132599	385756	197027	178514	295368	100329	702524	556335	416165	396696	204998
High	Q9Y2V2	CARHSP1	Calcium-regulated heat-stable protein 1	80	9	71	9	147	15.9	8.21	1.91232e+06	2.13076e+06	1.03014e+06	840172	3.64251e+06	885863	552084	6594.62	1.92507e+06	1.91443e+07	815128	1.5463e+06	1.8478e+06	1.43559e+06	441904	1.21378e+06	2.41885e+06	893356	422637	1.46299e+06	1.58913e+06	1.13013e+06	1.89515e+06	5.16926e+06	239658	994660		Q9Y2V2	1.07633e+06	585370	845639	995552	1.28668e+06	1.14858e+06	959336	172391	617675	3.35744e+06	555101
High	P20618	PSMB1	Proteasome subunit beta type-1	27	5	61	5	241	26.5	8.13	1.4884e+06	4.53591e+06	2.66912e+06	658992	4.48614e+06	1.3315e+06	1.57519e+06	2240	8.05243e+06	2.18193e+07	1.3223e+06	2.13848e+06	1.75923e+06	846066	180617	1.17791e+06	1.28804e+06	326183	72946.7	3.17307e+06	152653	2.04087e+06	1.33926e+06	1.6141e+06	268127	338941		P20618	837736	1.24612e+06	2.19107e+06	780864	1.58468e+06	1.72638e+06	2.73715e+06	58556.1	2.58369e+06	3.82658e+06	900488
High	Q9UIJ7	AK3	GTP:AMP phosphotransferase AK3, mitochondrial	44	8	34	8	227	25.6	9.16	3.21992e+06	8.69091e+06	1.63718e+06	455799	4.45395e+06	1.33729e+06	511229	2240	1.6282e+06	36656062	1.24163e+06	4.00733e+06	846741	386165	165245	283938	160183	340808	131737	705816	87672.8	1.31929e+06	1.40804e+06	1.11602e+06	151848	165360		Q9UIJ7	1.81231e+06	2.3876e+06	1.34396e+06	540093	1.57331e+06	1.73389e+06	888342	58556.1	522420	6.42858e+06	845549
High	P62318	SNRPD3	Small nuclear ribonucleoprotein Sm D3	42	7	55	7	126	13.9	10.32	1.92706e+06	8.42307e+06	2.75647e+06	1.13657e+06	7.1183e+06	2.87342e+06	2.70753e+06	773153	4.22667e+06	3.572e+07	1.62037e+06	2.29458e+06	2.28246e+06	768330	737794	2.13965e+06	1.84152e+06	1.20505e+06	654398	3.82644e+06	859084	2.02899e+06	1.78386e+06	2.20527e+06	2.371e+06	913194		P62318	1.08463e+06	2.31402e+06	2.26277e+06	1.34676e+06	2.51446e+06	3.72559e+06	4.70478e+06	2.02111e+07	1.35616e+06	6.26442e+06	1.10347e+06
High	P10606	COX5B	Cytochrome c oxidase subunit 5B, mitochondrial	50	7	120	7	129	13.7	8.81	1.51964e+07	3.81348e+07	1.05633e+07	1.12512e+07	47300536	8.93062e+06	7.88508e+06	2240	1.89599e+07	4.47532e+07	24320655	1.0764e+07	1.15239e+07	2.37048e+07	5.57501e+06	6.43218e+06	8.21662e+06	6.93871e+06	1.88271e+06	1.16369e+07	4.01404e+06	2.54791e+07	1.69221e+07	2.02594e+07	3.88251e+06	6.80427e+06		P10606	8.55319e+06	1.04765e+07	8.6714e+06	1.33319e+07	1.67084e+07	1.15792e+07	1.37016e+07	58556.1	6.08345e+06	7.84862e+06	1.65623e+07
High	Q00577	PURA	Transcriptional activator protein Pur-alpha	27	9	17	6	322	34.9	6.44	695662	6.00421e+06	451419	318162	4.24025e+06	717838	1.14613e+06	24772.2	1.38764e+06	1.45402e+07	319642	1.92523e+06	1.58756e+06	497809	123735	764931	977644	288979	123371	2.53854e+06	159714	950163	1.47088e+06	1.19754e+06	132705	205613		Q00577	391548	1.6495e+06	370568	377002	1.49782e+06	930728	1.99158e+06	647572	445236	2.54999e+06	217676
High	P84103	SRSF3	Serine/arginine-rich splicing factor 3	46	9	105	8	164	19.3	11.65	1.05015e+07	6.33325e+07	5.42131e+06	2.67102e+06	3.74699e+07	6.57232e+06	1.03992e+07	2240	1.35578e+07	9.03115e+07	4.69838e+06	1.10605e+07	1.52063e+07	6.53486e+06	1.92162e+06	9.77353e+06	8.71238e+06	3.99256e+06	899989	1.86781e+07	5.73e+06	1.46501e+07	1.27529e+07	1.81249e+07	1.97438e+06	4.98225e+06		P84103	5.91066e+06	1.73989e+07	4.45034e+06	3.16499e+06	1.32358e+07	8.52148e+06	1.80703e+07	58556.1	4.35014e+06	1.58384e+07	3.19959e+06
High	O15173	PGRMC2	Membrane-associated progesterone receptor component 2	28	8	70	7	223	23.8	4.88	2728987	6780322	2574036	1.07197e+06	6.15033e+06	1.35065e+06	2.65918e+06	2240	4.89195e+06	7.1932e+06	2.00954e+06	1.93241e+06	2.96073e+06	1.78836e+06	625562	1.22233e+06	3.72457e+06	890587	171271	5.72686e+06	736476	4.13983e+06	1.06659e+06	3.07391e+06	340421	895334		O15173	1.53599e+06	1.86271e+06	2.11302e+06	1.27022e+06	2.17254e+06	1.75121e+06	4.62075e+06	58556.1	1.56962e+06	1.26151e+06	1.36849e+06
High	Q99959	PKP2	Plakophilin-2	11	8	11	8	881	97.4	9.33	7220	1.59e+06	131516	5910	194367	212489	304036	8865.38	343002	1.25564e+07	8980	443147	587414	233152	55762.5	288218	459651	150346	52415.9	378563	104933	283602	713116	447751	77708.9	71605.7		Q99959	4063.72	436811	107961	7002.98	68658.2	275508	528311	231751	110055	2.20209e+06	6115.37
High	Q9Y3C8	UFC1	Ubiquitin-fold modifier-conjugating enzyme 1	34	8	78	8	167	19.4	7.4	3.32127e+06	1.74461e+07	3.11803e+06	2.02335e+06	9.86572e+06	4.7978e+06	6.90465e+06	14294.8	8.27884e+06	4.936e+07	3.44196e+06	6.13128e+06	9.71193e+06	2.99004e+06	885181	2.89377e+06	1.85077e+06	1.46212e+06	836669	1.39439e+07	1.19901e+06	5.04265e+06	5.62414e+06	4.14896e+06	1.02686e+06	2.79687e+06		Q9Y3C8	1.86935e+06	4.79285e+06	2.55958e+06	2.39754e+06	3.48496e+06	6.22069e+06	1.1998e+07	373681	2.65633e+06	8.65655e+06	2.34397e+06
High	P11177	PDHB	Pyruvate dehydrogenase E1 component subunit beta, mitochondrial	23	6	59	6	359	39.2	6.65	1.26203e+06	4.44136e+06	1.35918e+06	669404	2.75327e+06	1.34218e+06	676430	2240	1.43893e+06	5.85287e+06	1.61115e+06	1.37604e+06	1.2325e+06	1.75537e+06	250065	910685	881184	366378	143926	1.44999e+06	199987	1.98182e+06	1.17147e+06	1.60433e+06	60795.9	358967		P11177	710321	1.22015e+06	1.11574e+06	793202	972562	1.74023e+06	1.17541e+06	58556.1	461691	1.02645e+06	1.09719e+06
High	O00233	PSMD9	26S proteasome non-ATPase regulatory subunit 9	46	9	52	9	223	24.7	6.95	2.42712e+06	4.63583e+06	1.01104e+06	886296	3.97329e+06	595160	480267	2240	2.73641e+06	8.35596e+06	1.28764e+06	1.77297e+06	1.83727e+06	517718	201889	808748	1.85127e+06	542657	253607	932491	589844	2167589	1.60321e+06	2.07967e+06	278887	461240		O00233	1.36609e+06	1.27357e+06	829956	1.05021e+06	1.40352e+06	771668	834542	58556.1	878000	1.46543e+06	876884
High	Q13153	PAK1	Serine/threonine-protein kinase PAK 1	24	10	17	8	545	60.6	5.76	489348	1.18134e+06	476188	216925	833423	312121	137891	69434	472097	6.9205e+06	403656	459806	4.55519e+06	128686	134670	456726	625909	148109	168961	437142	173296	531229	422025	549936	147635	1.10967e+06		Q13153	275425	324543	390901	257043	294398	404688	239607	1.81508e+06	151476	1.21369e+06	274889
High	P30626	SRI	Sorcin	36	8	123	8	198	21.7	5.59	1.44566e+07	6.29275e+07	6.9365e+06	1.03895e+07	4.05856e+07	5.68005e+06	8.83976e+06	21656.3	1.10151e+07	3.18998e+07	2.43079e+07	1.71996e+07	1.63007e+07	1.56827e+07	3.94851e+06	4.02608e+06	6.64958e+06	3.98072e+06	1.33585e+06	6.21281e+06	3.14821e+06	1.79785e+07	7.69146e+06	3.42742e+07	967771	4.89674e+06		P30626	8.13678e+06	1.72877e+07	5.69415e+06	1.23109e+07	1.43364e+07	7.36459e+06	1.53605e+07	566121	3.53428e+06	5.59444e+06	1.65536e+07
High	P19404	NDUFV2	NADH dehydrogenase [ubiquinone] flavoprotein 2, mitochondrial	44	8	22	8	249	27.4	8.06	749923	2.0824e+06	889918	350198	2.48926e+06	808524	416767	32909.2	1.06996e+06	7.73525e+06	1.47384e+06	644787	665838	399922	50494.2	283219	307184	179300	78415	628537	60065.1	1.50466e+06	821021	1.12156e+06	18547	134341		P19404	422088	572083	730530	414963	879304	1.04831e+06	724201	860283	343305	1.35657e+06	1.00368e+06
High	O60784	TOM1	Target of Myb protein 1	12	5	58	5	492	53.8	4.7	871767	3.30105e+06	2.13407e+06	1.22309e+06	2.88244e+06	957372	2.06933e+06	2240	3.2382e+06	8.30522e+06	1.60204e+06	1.22695e+06	588192	3.3728e+06	618730	671167	6.12835e+06	910983	406367	3.53147e+06	673755	2.65935e+06	3.12927e+06	3.03506e+06	716285	331802		O60784	490667	906876	1.75185e+06	1.44928e+06	1.01819e+06	1.2413e+06	3.5958e+06	58556.1	1.039e+06	1.45653e+06	1.09099e+06
High	Q9BXN1	ASPN	Asporin	27	10	69	10	380	43.4	7.08	2.36519e+06	2.47023e+07	3.20016e+06	5.18897e+06	8.97187e+06	3.36669e+06	197978	2240	2831029	2.25331e+06	4.04469e+06	5.84159e+06	8.32727e+06	6.52684e+06	393208	71855.7	749647	4.59164e+06	1.41558e+06	2.37234e+06	1.47245e+06	5.85107e+06	1.56501e+06	1.57524e+07	3.59573e+06	1.94783e+06		Q9BXN1	1.33123e+06	6.78631e+06	2.627e+06	6.14861e+06	3.16922e+06	4.36516e+06	344018	58556.1	908358	395176	2.75443e+06
High	P18124	RPL7	60S ribosomal protein L7	31	7	36	7	248	29.2	10.65	471446	4.04282e+06	917104	659140	4.13482e+06	662654	610038	2240	1.47057e+06	2.64915e+07	1.38862e+06	2.11697e+06	1.43803e+06	908743	134050	1.02791e+06	1.00416e+06	615183	66373.2	1.08357e+06	241760	1.34804e+06	1.01357e+06	1.70518e+06	263690	420693		P18124	265349	1.11066e+06	752847	781040	1.46058e+06	859179	1.06004e+06	58556.1	471845	4.64596e+06	945651
High	Q8IW45	NAXD	ATP-dependent (S)-NAD(P)H-hydrate dehydratase	22	6	37	6	347	36.6	8.06	154199	4.03801e+06	1.20377e+06	28607.4	2.35942e+06	854686	737680	2240	2.51515e+06	4.16878e+06	1.25838e+06	2.95948e+06	780872	602326	3450	67581.4	9150	5130	13531.8	1.46165e+06	4340	1.25768e+06	204903	637614	3340	46727.8		Q8IW45	86789.4	1.10934e+06	988174	33897.9	833438	1.10816e+06	1.28184e+06	58556.1	807005	731102	856953
High	Q9Y365	STARD10	START domain-containing protein 10	28	7	61	7	291	33	7.12	381881	6.44512e+06	240930	2.19321e+06	4.82039e+06	2.84494e+06	2.36458e+06	2240	9.002e+06	4.43425e+07	513903	3.05647e+06	3.39372e+06	1.08125e+06	216958	88545.5	9.39284e+06	547590	491241	6.44175e+06	737802	2.72989e+06	6.09576e+06	1.05483e+06	892569	969493		Q9Y365	214938	1.77063e+06	197779	2.59882e+06	1.70275e+06	3.68867e+06	4.10884e+06	58556.1	2.88836e+06	7.77659e+06	349967
High	O15540	FABP7	Fatty acid-binding protein, brain	74	8	21	8	132	14.9	5.59	872529	200301	5.21129e+06	100955	27888.5	54336.6	5250	12011.6	1.78809e+06	86625.7	8980	15493.3	12800	1.86989e+06	9244.25	3.73793e+07	9164.5	13107.6	10163.5	25951	23288	25926.9	10272.2	103110	81254.3	130166		O15540	491096	55027.5	4.27793e+06	119625	9851.31	70451.3	9122.73	313996	573724	15192	6115.37
High	Q9UKV3	ACIN1	Apoptotic chromatin condensation inducer in the nucleus	10	10	50	10	1341	151.8	6.43	1.7945e+06	4.68383e+06	291409	168075	2.30146e+06	403718	728698	2240	1.25401e+06	8.70898e+06	41169.3	1.38726e+06	1.45834e+06	344944	161512	726272	692394	421019	143680	1.42368e+06	391308	989537	770627	960501	177269	518208		Q9UKV3	1.01002e+06	1.28676e+06	239217	199158	812967	523450	1.26623e+06	58556.1	402358	1.52734e+06	28036.2
High	P16930	FAH	Fumarylacetoacetase	30	8	40	8	419	46.3	6.95	8325.28	3.07862e+06	706258	44365.6	1.22624e+06	386076	574592	2240	1.0748e+06	1.58202e+07	216863	718938	724580	254571	22258.6	30053.6	449647	134186	3560	2.98165e+06	144142	1.02392e+06	826541	371805	81820.8	7210		P16930	4685.81	845770	579764	52570.5	433155	500575	998447	58556.1	344858	2.77448e+06	147684
High	Q13177	PAK2	Serine/threonine-protein kinase PAK 2	23	8	26	4	524	58	5.96	1.48631e+06	3.96106e+06	473621	278819	2.70902e+06	172168	209013	2240	1.1693e+06	6669254	1.08991e+06	1.00774e+06	706385	276314	51308.9	631101	602686	173936	75143.2	991141	163815	1.0175e+06	690095	1.11268e+06	69031.8	123320		Q13177	836557	1.0882e+06	388793	330383	956932	223228	363194	58556.1	375180	1.16962e+06	742229
High	P62424	RPL7A	60S ribosomal protein L7a	39	11	42	11	266	30	10.61	1.33403e+06	5.01955e+06	581864	942537	3.53291e+06	434235	730711	52987.9	1.80753e+06	3.11911e+07	803720	2.55296e+06	1.91355e+06	1.26624e+06	273317	1.1277e+06	723376	346850	45728.2	1.14353e+06	192200	1.16032e+06	899848	1.51987e+06	206723	329649		P62424	750848	1.37899e+06	477650	1.11685e+06	1.24796e+06	563017	1.26973e+06	1.38516e+06	579961	5.47016e+06	547332
High	P35442	THBS2	Thrombospondin-2	12	12	18	11	1172	129.9	4.83	290853	4.36673e+06	29793.4	138385	3.99696e+06	219698	19728.6	2240	949881	177145	378830	310644	12800	8760	3450	263248	465067	196735	65148.6	1.19728e+06	233911	1.72158e+06	7940	6.77706e+06	3340	22256.5		P35442	163704	1.19964e+06	24457.3	163977	1.41188e+06	284854	34281.6	58556.1	304777	31066.9	257983
High	Q15599	SLC9A3R2	Na(+)/H(+) exchange regulatory cofactor NHE-RF2	21	6	54	6	337	37.4	7.93	1.1505e+06	4.5408e+06	408141	185610	4.44187e+06	4.11829e+06	831612	2240	1.31657e+06	1.61482e+07	388257	1.32457e+06	1.44748e+06	974559	94915.4	548095	470271	485178	131874	1.69237e+06	441913	1.20879e+06	1.27134e+06	1.53415e+06	149044	513528		Q15599	647549	1.24747e+06	335042	219936	1.56904e+06	5.33966e+06	1.44506e+06	58556.1	422432	2.83199e+06	264402
High	O15212	PFDN6	Prefoldin subunit 6	61	9	86	9	129	14.6	8.88	3.43443e+06	1.36181e+07	3.52097e+06	1.89978e+06	9.08566e+06	1.33242e+06	2.3526e+06	2240	7.86895e+06	1.69881e+07	4.43335e+06	4.40104e+06	7.16552e+06	4.02947e+06	928006	3.5867e+06	1.71313e+06	830986	267105	3.63419e+06	589679	6.80673e+06	2.34416e+06	4.14854e+06	416745	1.4891e+06		O15212	1.93304e+06	3.74121e+06	2.89035e+06	2.25112e+06	3.20941e+06	1.72758e+06	4.08802e+06	58556.1	2.52482e+06	2.97929e+06	3.01911e+06
High	Q9UJ70	NAGK	N-acetyl-D-glucosamine kinase	25	9	90	9	344	37.4	6.24	2.67101e+06	8.99987e+06	4.29315e+06	2.97219e+06	1.08409e+07	2.61733e+06	3.71893e+06	18847.5	6.24674e+06	9.63733e+06	3.79771e+06	3.30259e+06	4.27114e+06	2.31829e+06	552458	2.43532e+06	3.07922e+06	1.2508e+06	531851	4.24266e+06	1.19328e+06	4.19661e+06	2.32456e+06	4.93443e+06	611718	851192		Q9UJ70	1.50335e+06	2.47248e+06	3.52423e+06	3.52186e+06	3.82942e+06	3.39355e+06	6.46225e+06	492696	2.00432e+06	1.69015e+06	2.58624e+06
High	P21964	COMT	Catechol O-methyltransferase	31	6	74	6	271	30	5.47	5.05015e+06	5.95116e+06	1.04784e+07	4.62673e+06	9.17238e+06	7.26778e+06	1.04039e+07	2240	4.75503e+06	4.69491e+06	2.93239e+06	5.16525e+06	8.99827e+06	3.33971e+06	552491	1.96842e+06	1.00121e+07	1.3569e+06	660720	2.53833e+07	2.33125e+06	4.5851e+06	2.59393e+06	4.24234e+06	2.37432e+06	2.66909e+06		P21964	2.84243e+06	1.63492e+06	8.60166e+06	5.48238e+06	3.24004e+06	9.4232e+06	1.80785e+07	58556.1	1.52569e+06	823372	1.99696e+06
High	Q96IU4	ABHD14B	Protein ABHD14B	40	7	68	7	210	22.3	6.4	1.38757e+06	8.85045e+06	2.96975e+06	2.12523e+06	1.13924e+07	1.53501e+06	3.52317e+06	2240	9.01909e+06	1.74605e+07	7.00697e+06	2.44559e+06	3.4685e+06	2.40852e+06	1.06051e+06	559262	571156	858540	154558	3.41254e+06	449570	8.41124e+06	2.81816e+06	3.54587e+06	294006	653194		Q96IU4	780985	2.43143e+06	2.43786e+06	2.51827e+06	4.02425e+06	1.99025e+06	6.12208e+06	58556.1	2.89385e+06	3.06215e+06	4.77174e+06
High	P36957	DLST	Dihydrolipoyllysine-residue succinyltransferase component of 2-oxoglutarate dehydrogenase complex, mitochondrial	15	7	58	7	453	48.7	8.95	2.36538e+06	6.64237e+06	5.23475e+06	714478	7.01224e+06	4.25075e+06	909653	2243.07	4.81592e+06	3.01619e+07	2.36824e+06	3.49387e+06	1.73546e+06	1.00343e+06	252697	587264	2.95946e+06	558671	179957	1.8312e+06	309430	3.02877e+06	2.09419e+06	2.23746e+06	237690	287491		P36957	1.33133e+06	1.82482e+06	4.29719e+06	846611	2.477e+06	5.5114e+06	1.58067e+06	58636.3	1.54523e+06	5.28966e+06	1.61277e+06
High	P26022	PTX3	Pentraxin-related protein PTX3	24	9	13	9	381	41.9	5.01	7220	203308	346056	29779.3	92043.5	28812.2	5250	2240	13400	17300	8980	63839.9	20331.9	8760	13357.4	7.12149e+06	9150	5130	3560	34085.2	61990.5	30371.5	7940	7920	3340	105993		P26022	4063.72	55853.4	284076	35286.6	32513.4	37357.1	9122.73	58556.1	4299.5	3034	6115.37
High	Q9NX63	CHCHD3	MICOS complex subunit MIC19	41	10	45	10	227	26.1	8.28	3.26194e+06	4.28687e+06	662149	673162	2.71142e+06	998685	367545	2240	1.12224e+06	8.34189e+06	1.99506e+06	1.53062e+06	1.76439e+06	1.27581e+06	320250	517939	1.54288e+06	397803	196633	666179	444901	903981	1.17194e+06	1.26185e+06	249554	467687		Q9NX63	1.83596e+06	1.1777e+06	543555	797655	957779	1.29487e+06	638669	58556.1	360080	1.46296e+06	1.35864e+06
High	P62829	RPL23	60S ribosomal protein L23	46	7	24	7	140	14.9	10.51	428647	2.37823e+06	345302	163455	2.00954e+06	350931	272603	2240	500918	25960371	313848	839776	535421	127202	51226.5	278937	267356	81691	33541.2	492911	94154.4	374070	373641	404182	40019.3	100330		P62829	241260	653357	283457	193684	709848	455007	473692	58556.1	160723	4.55281e+06	213730
High	Q96IJ6	GMPPA	Mannose-1-phosphate guanyltransferase alpha	18	7	21	7	420	46.3	7.21	7220	951247	151718	136656	501746	256520	638332	2240	947291	5.96078e+06	8980	1.07678e+06	221245	209177	77722.1	55353.8	606291	141906	83423.4	1.14146e+06	98955.5	459872	537509	238206	114023	98127		Q96IJ6	4063.72	261330	124545	161929	177236	332597	1.10921e+06	58556.1	303946	1.04538e+06	6115.37
High	P47755	CAPZA2	F-actin-capping protein subunit alpha-2	30	7	83	5	286	32.9	5.85	1.40788e+06	5.17783e+06	1.12268e+06	1.03511e+06	5.28831e+06	948250	1.70848e+06	2240	4.46736e+06	1.29032e+07	2.46301e+06	1.92163e+06	1.38586e+06	1.7296e+06	758786	1.34664e+06	2.25939e+06	1.3452e+06	751651	3.45004e+06	908750	4.79447e+06	3.47291e+06	4.81637e+06	903672	733248		P47755	792413	1.42247e+06	921603	1.22654e+06	1.86804e+06	1.22947e+06	2.96877e+06	58556.1	1.43339e+06	2.26291e+06	1.6773e+06
High	Q16658	FSCN1	Fascin	20	9	30	9	493	54.5	7.24	553334	3.57883e+06	2.23099e+06	83175.3	3.0994e+06	22517.8	53918.1	2240	546038	1.60734e+06	458760	309492	205126	138993	3450	2.42574e+06	98559.3	122232	3560	349883	20557.9	658792	120659	1.453e+06	11988.3	7210		Q16658	311440	983189	1.83141e+06	98557.6	1.09483e+06	29195.9	93691.5	58556.1	175201	281889	312415
High	P43155	CRAT	Carnitine O-acetyltransferase	14	7	9	7	626	70.8	8.44	955200	1.05321e+06	59068.8	39856.6	1.65664e+06	1.36188e+06	102979	7878.98	180802	1.07697e+07	89000	208741	82358.5	494155	17942.9	50151.3	101409	107944	47793.8	479031	65218.1	80875.1	805668	357443	22450.2	18756		P43155	537626	289341	48489.3	47227.6	585190	1.76578e+06	178942	205965	58011.9	1.88874e+06	60608.9
High	Q96G03	PGM2	Phosphoglucomutase-2	11	7	77	7	612	68.2	6.73	3.47297e+06	2.0928e+07	1.54024e+06	1.12206e+06	1.05114e+07	3.02177e+06	4.96928e+06	232450	7.33693e+06	2.01145e+07	2.42915e+06	8.02115e+06	3.94035e+06	2.66687e+06	774041	1.4756e+06	853571	1.63816e+06	310578	1.25506e+07	656429	5.03879e+06	3.74432e+06	4.31377e+06	1.24299e+06	1.05741e+06		Q96G03	1.95473e+06	5.74941e+06	1.26438e+06	1.32957e+06	3.71305e+06	3.91794e+06	8.63493e+06	6.07649e+06	2.35411e+06	3.52759e+06	1.65425e+06
High	P05386	RPLP1	60S acidic ribosomal protein P1	56	3	57	3	114	11.5	4.32	1.16738e+06	6.53543e+06	2.67128e+06	936894	6361728	1.03639e+06	1.25383e+06	2240	3.24761e+06	9937810	2.50361e+06	2.26854e+06	1.52846e+06	2.02953e+06	294134	2.59077e+06	2.20994e+06	910127	385001	3.82513e+06	919894	9.30226e+06	4.81266e+06	8.17414e+06	493529	791725		P05386	657051	1.79544e+06	2.19284e+06	1.11016e+06	2.24721e+06	1.34375e+06	2.17873e+06	58556.1	1.04202e+06	1.74285e+06	1.70495e+06
High	Q9BPW8	NIPSNAP1	Protein NipSnap homolog 1	24	8	37	8	284	33.3	9.31	475241	2.54601e+06	703560	215176	1.78583e+06	1.16123e+06	458310	2240	1.5189e+06	2.16542e+07	284452	1.12561e+06	1.11556e+06	86540.1	10565.9	335892	3.35137e+06	232814	40145.3	1.42733e+06	216942	233765	1.98359e+06	946430	38266.4	447708		Q9BPW8	267485	699448	577550	254970	630825	1.50562e+06	796388	58556.1	487352	3.79761e+06	193711
High	O43809	NUDT21	Cleavage and polyadenylation specificity factor subunit 5	25	5	43	5	227	26.2	8.82	1.27389e+06	5.60742e+06	685037	308317	3.50741e+06	1.29569e+06	850614	10009.7	2.75704e+06	1.26756e+07	724679	1.72722e+06	2.15308e+06	390045	169497	2.04629e+06	2.23875e+06	638908	22455.2	2.32645e+06	730171	984175	1.46311e+06	2.19007e+06	111354	536159		O43809	716996	1.54049e+06	562344	365337	1.23896e+06	1.67996e+06	1.47808e+06	261663	884617	2.22299e+06	493505
High	P62917	RPL8	60S ribosomal protein L8	33	6	15	6	257	28	11.03	348302	2.5416e+06	52665.2	30297.1	2.00467e+06	96249	365761	2240	615529	4.5249e+07	41066.2	1.27257e+06	626762	44363.4	8854.83	279848	308585	68773	3560	765757	73984.9	151034	716933	265709	84073.7	77848.6		P62917	196039	698237	43232.7	35900.2	708130	124794	635568	58556.1	197497	7.93557e+06	27966.1
High	P13716	ALAD	Delta-aminolevulinic acid dehydratase	22	6	34	6	330	36.3	6.79	289791	3.72736e+06	909357	426745	2.77065e+06	1.17149e+06	726862	97308.6	3.07671e+06	9.96267e+06	560948	1.66596e+06	928279	250717	136526	350612	801916	486243	32582.8	2.49532e+06	221255	918393	1.0352e+06	1.3334e+06	247016	149473		P13716	163106	1.02399e+06	746488	505666	978702	1.51892e+06	1.26304e+06	2.54375e+06	987185	1.74721e+06	382005
High	Q02413	DSG1	Desmoglein-1	11	7	23	7	1049	113.7	5.03	1.36846e+06	119736	6960	384434	190435	874928	948659	115232	389806	532387	356683	935529	278485	629971	268285	3.89936e+06	407127	100038	91029.4	1.09684e+06	45650.8	505830	364152	329643	258874	593520		Q02413	770225	32894.3	5713.44	455530	67269.2	1.13441e+06	1.64845e+06	3.01229e+06	125072	93367.7	242900
High	Q9NVS9	PNPO	Pyridoxine-5'-phosphate oxidase	38	7	48	7	261	30	7.06	1.25594e+06	3.68163e+06	1.07854e+06	552871	5.09513e+06	999856	1.19723e+06	2240	2.52079e+06	2.20791e+07	1.73292e+06	2.5254e+06	2.61721e+06	1.05065e+06	545165	1.33651e+06	1.62512e+06	835562	235000	2.87552e+06	649719	2.21743e+06	2.36717e+06	3.00826e+06	654348	1.34283e+06		Q9NVS9	706894	1.01143e+06	885369	655118	1.7998e+06	1.29638e+06	2.08037e+06	58556.1	808816	3.87213e+06	1.18012e+06
High	P62995	TRA2B	Transformer-2 protein homolog beta	26	6	14	6	288	33.6	11.25	226488	1.80131e+06	155377	48644.1	1.61199e+06	85074.3	150517	51229	247067	7.32922e+06	97122.9	284853	306475	149059	25728.1	317624	359734	161116	67984.9	1.12966e+06	230119	297164	409422	364772	139407	175402		P62995	127477	494863	127548	57640.2	569417	110305	261547	1.33918e+06	79273.3	1.28537e+06	66140.6
High	P50895	BCAM	Basal cell adhesion molecule	18	9	43	9	628	67.4	5.81	8.49295e+06	7.59799e+06	1.66134e+06	4.38191e+06	5.85286e+06	1.26823e+06	4.20368e+06	4148.57	6.45946e+06	3.80125e+06	4.24645e+06	3.53525e+06	2.24523e+06	4.99716e+06	1.64356e+06	1.33486e+06	2.8076e+06	1.227e+06	481234	4.69837e+06	1.01286e+06	5.24585e+06	974405	1.69734e+06	1.16595e+06	864067		P50895	4.78018e+06	2.08735e+06	1.36378e+06	5.19229e+06	2.06746e+06	1.64436e+06	7.30457e+06	108448	2.07257e+06	666646	2.89183e+06
High	Q9UHV9	PFDN2	Prefoldin subunit 2	41	6	59	6	154	16.6	6.58	4.21474e+06	9.29807e+06	2.94514e+06	995030	5.89983e+06	979844	1.7376e+06	2240	5.61197e+06	1.28464e+07	1.84576e+06	2.04932e+06	4.43503e+06	2.55991e+06	732939	4.13594e+06	2.06454e+06	1.15597e+06	368197	3.52256e+06	697324	3.76582e+06	2.09034e+06	3.14636e+06	509522	1.76646e+06		Q9UHV9	2.37223e+06	2.5544e+06	2.41765e+06	1.17905e+06	2.08405e+06	1.27044e+06	3.01936e+06	58556.1	1.80064e+06	2.25295e+06	1.25696e+06
High	O43708	GSTZ1	Maleylacetoacetate isomerase	23	4	25	4	216	24.2	8.54	18268.8	305218	187004	27643.5	271573	473172	851792	2240	814143	4.91206e+06	137963	1.27548e+06	63157.4	30353.5	33727.8	52612	678418	80602	12037.7	2.24215e+06	38920.4	622747	2.43092e+06	357502	363694	38327.9		O43708	10282.5	83850.7	153510	32755.8	95930.4	613502	1.48013e+06	58556.1	261224	861456	93952.7
High	P14923	JUP	Junction plakoglobin	22	12	29	11	745	81.7	6.14	2.18995e+06	2.09922e+06	696346	415681	1.92851e+06	1.98673e+06	975930	26203.4	2.05292e+06	4.24746e+06	357901	2.16849e+06	858606	515640	178643	3.49585e+06	356561	205353	117473	1.28586e+06	165263	836566	942405	626000	97387.3	679835		P14923	1.23259e+06	576706	571628	492556	681224	2.57594e+06	1.69584e+06	684985	658697	744901	243730
High	P55011	SLC12A2	Solute carrier family 12 member 2	7	4	33	4	1212	131.4	6.4	601517	817810	382360	546618	1.85723e+06	433340	1.80507e+06	2240	1.24472e+06	661658	214800	783987	248344	383949	555958	252464	2.63529e+06	407319	190360	1.90138e+06	244878	1.02727e+06	893838	540449	199349	75347		P55011	338559	224672	313878	647708	656046	561856	3.13661e+06	58556.1	399378	116039	146279
High	P98095	FBLN2	Fibulin-2	9	7	50	7	1184	126.5	4.82	5.06521e+06	1.25216e+07	1.06172e+06	2.76054e+06	1.2492e+07	402773	5249.48	18072.5	1.17974e+06	1.06461e+06	3.06361e+06	1.52807e+06	1.30086e+06	5531447	397489	3.88586e+06	723755	2.69706e+06	310154	1.0362e+06	450289	3.25222e+06	156736	1.01033e+07	1.15082e+06	351292		P98095	2.85091e+06	3.43998e+06	871566	3.27107e+06	4.41268e+06	522224	9121.82	472435	378529	186707	2.08632e+06
High	Q7Z4W1	DCXR	L-xylulose reductase	36	10	62	10	244	25.9	8.1	222628	5.52225e+06	3.41878e+06	1.30283e+06	3.70484e+06	4.5879e+06	2.76069e+06	2240	2.37547e+06	4.89139e+07	745229	1.12879e+07	2.35997e+06	527893	106974	179131	1.86149e+06	258850	31469.1	3.17706e+06	280008	1.78075e+06	3.11671e+06	725614	944666	214635		Q7Z4W1	125304	1.51709e+06	2.80646e+06	1.54377e+06	1.3087e+06	5.94854e+06	4.79714e+06	58556.1	762189	8.5783e+06	507500
High	P58546	MTPN	Myotrophin	36	4	60	4	118	12.9	5.52	1.94704e+06	5.86403e+06	520131	1.15662e+06	6.94555e+06	1.05031e+06	1.35584e+06	48583	3.6422e+06	9.11109e+06	3.20583e+06	1.23008e+06	1.20288e+06	1.5815e+06	572806	1.10155e+06	1.7796e+06	621819	349086	2.75374e+06	411902	5.80236e+06	2.40215e+06	3.66266e+06	180844	452612		P58546	1.09588e+06	1.61099e+06	426974	1.37052e+06	2.45344e+06	1.36181e+06	2.35599e+06	1.27001e+06	1.16863e+06	1.59786e+06	2.18317e+06
High	P19652	ORM2	Alpha-1-acid glycoprotein 2	18	6	53	5	201	23.6	5.11	1.5153e+06	5.86036e+06	6.13059e+06	1.40934e+06	3.58339e+06	303797	37170.5	2240	8.87015e+06	4.33052e+06	4.24574e+06	572917	109348	2.83304e+06	269850	429221	424856	244436	24501.9	120713	4340	1.47172e+06	153105	1.42851e+06	84857	7210		P19652	852873	1.60998e+06	5.03257e+06	1.66998e+06	1.26579e+06	393894	64589.8	58556.1	2.84606e+06	759467	2.89134e+06
High	P52907	CAPZA1	F-actin-capping protein subunit alpha-1	37	8	146	6	286	32.9	5.69	1.2937e+07	2.96402e+07	6.8463e+06	7.9047e+06	4.01456e+07	6.25403e+06	1.21187e+07	2240	2.47328e+07	4.65225e+07	1.51144e+07	1.48259e+07	6.83259e+06	6.84164e+06	3.49836e+06	1.17326e+07	1.69833e+07	1.00671e+07	3.76184e+06	1.93723e+07	6.36803e+06	1.91194e+07	1.62122e+07	1.82235e+07	6.20349e+06	2.53092e+06		P52907	7.28149e+06	8.14285e+06	5.6201e+06	9.36658e+06	1.4181e+07	8.1088e+06	2.10581e+07	58556.1	7.93571e+06	8.1589e+06	1.02929e+07
High	Q96PK6	RBM14	RNA-binding protein 14	19	11	30	11	669	69.4	9.67	1.33715e+06	7.53013e+06	575920	216937	4.53925e+06	303951	729792	11047.6	1.40315e+06	6.05114e+06	597660	1.25218e+06	1.81027e+06	408101	85779.2	1.59579e+06	1.16022e+06	650174	320597	1.12862e+06	820755	1.05467e+06	597529	1.18085e+06	367380	464535		Q96PK6	752604	2.0687e+06	472771	257057	1.60344e+06	394095	1.26813e+06	288796	450213	1.06122e+06	407006
High	P31949	S100A11	Protein S100-A11	49	7	155	7	105	11.7	7.12	3.27792e+07	1.3889e+08	3.63317e+07	2.7552e+07	1.40698e+08	5.087e+07	3.21043e+07	9802.92	5.39431e+07	8.8371e+07	4.36452e+07	3.18911e+07	3.11278e+07	3.55319e+07	7.67162e+06	9.7799e+06	2.85871e+07	1.7942e+07	5.34164e+06	3.7992e+07	9.61017e+06	5.20415e+07	1.7647e+07	6.7117e+07	5.04702e+06	9.8195e+06		P31949	1.84495e+07	3.81563e+07	2.98245e+07	3.26474e+07	4.97e+07	6.59567e+07	5.57864e+07	256259	1.73081e+07	1.54981e+07	2.97223e+07
High	P00915	CA1	Carbonic anhydrase 1	36	7	29	7	261	28.9	7.12	2.17287e+06	1.03729e+06	1.06117e+06	74260.8	2.18625e+06	113008	21901.5	2240	2.01466e+07	7.94222e+06	440731	1.46444e+06	784082	722641	220531	1.80771e+06	27293.1	527857	83048.5	60236.3	163741	686068	33899.7	236375	3340	34388.5		P00915	1.22298e+06	284969	871113	87994.4	772271	146523	38057.3	58556.1	6.46418e+06	1.39287e+06	300137
High	P12429	ANXA3	Annexin A3	31	10	60	10	323	36.4	5.92	3.00657e+06	1.01095e+07	2.17179e+06	1.33579e+06	6.7283e+06	1.02768e+06	4.88031e+06	2240	3.0797e+06	1.27227e+06	3.04437e+06	1.67827e+06	891888	571841	901572	7400	287196	932252	265687	3.19222e+06	44319.4	311095	564732	2.83876e+06	265741	128377		P12429	1.69222e+06	2.77731e+06	1.78281e+06	1.58282e+06	2.3767e+06	1.33246e+06	8.48033e+06	58556.1	988148	223125	2.07321e+06
High	O95861	BPNT1	3'(2'),5'-bisphosphate nucleotidase 1	30	9	18	9	308	33.4	5.69	375951	3.53452e+06	1.05485e+06	177364	3.65587e+06	251818	874724	2240	1.4011e+06	7788100	234309	604955	734193	483838	63578.9	302520	321848	84857.6	65923.7	1.95445e+06	52733.5	355944	403568	393347	17220.4	136099		O95861	211601	971015	865921	210165	1.2914e+06	326500	1.51998e+06	58556.1	449556	1.36584e+06	159564
High	Q15181	PPA1	Inorganic pyrophosphatase	25	6	82	6	289	32.6	5.86	2.87494e+06	9.88902e+06	4.94845e+06	1.42359e+06	9.65216e+06	2.28004e+06	2.71038e+06	2240	8.8343e+06	3.00812e+07	2.4318e+06	2.18366e+06	3.1635e+06	1.27536e+06	530113	1.47509e+06	2.39502e+06	758473	408497	3.05072e+06	887211	3.757e+06	3.80694e+06	3.26221e+06	410438	725061		Q15181	1.61814e+06	2.71675e+06	4.06216e+06	1.68686e+06	3.40952e+06	2.95624e+06	4.70972e+06	58556.1	2.83456e+06	5.2755e+06	1.65605e+06
High	P17987	TCP1	T-complex protein 1 subunit alpha	20	10	49	10	556	60.3	6.11	881980	3.26191e+06	2.54404e+06	387124	3.60801e+06	4.31587e+06	1.39595e+06	2240	2.86227e+06	1.18626e+07	692176	1.63144e+06	1.34006e+06	1.02513e+06	116437	1.25691e+06	708832	318754	46809	2.70777e+06	190264	1.68962e+06	1.41038e+06	1.4188e+06	306299	443493		P17987	496415	896123	2.08839e+06	458717	1.27449e+06	5.59583e+06	2.42568e+06	58556.1	918381	2.08041e+06	471371
High	Q13268	DHRS2	Dehydrogenase/reductase SDR family member 2, mitochondrial	27	10	19	10	280	29.9	9.01	110057	205537	118825	5910	16200	332001	30693.8	2240	179689	17300	8980	22214.8	1.38742e+07	71620	6690.22	71624.6	1.04711e+06	5130	3560	9686.41	4340	84112.9	17610.9	7920	3340	2.78575e+06		Q13268	61944.9	56465.8	97542.9	7002.98	5722.48	430464	53335.5	58556.1	57654.6	3034	6115.37
High	O00754	MAN2B1	Lysosomal alpha-mannosidase	7	7	36	7	1011	113.7	7.28	2.77075e+06	2.91613e+06	1.37661e+06	660134	3.03151e+06	673559	488124	2240	6.41715e+06	5.79938e+06	1.18061e+06	1.11053e+06	992785	851092	288336	1.99775e+06	2.22752e+06	627420	148495	1.02699e+06	218284	1.50191e+06	738625	2.04707e+06	212521	277881		O00754	1.55949e+06	801128	1.13006e+06	782217	1.07085e+06	873318	848195	58556.1	2.05899e+06	1.01707e+06	803994
High	Q9P2E9	RRBP1	Ribosome-binding protein 1	7	11	65	11	1410	152.4	8.6	6.24639e+06	1.08216e+07	3.18196e+06	1.56346e+06	7.20486e+06	992204	1.79302e+06	12909.2	4.33528e+06	1.73333e+07	2.06938e+06	4.58539e+06	2.9681e+06	3.30513e+06	354003	1.91478e+06	3.79768e+06	942732	329200	2.18144e+06	495136	3.14229e+06	1.25573e+06	4.92393e+06	342837	646030		Q9P2E9	3.51573e+06	2.97295e+06	2.61206e+06	1.85261e+06	2.54504e+06	1.28646e+06	3.11566e+06	337461	1.39101e+06	3.03983e+06	1.40925e+06
High	P55084	HADHB	Trifunctional enzyme subunit beta, mitochondrial	22	7	45	7	474	51.3	9.41	2.5316e+06	1.00174e+07	4.96382e+06	1.70842e+06	5.7388e+06	5.77053e+06	1.598e+06	6834.08	3.6893e+06	1.63555e+07	2.19875e+06	2.57488e+06	3.00497e+06	2.25507e+06	274582	895702	2.44755e+06	478647	188142	2.86148e+06	183534	3.15722e+06	1.73145e+06	2.38311e+06	186221	464831		P55084	1.42489e+06	2.75201e+06	4.07478e+06	2.02437e+06	2.02717e+06	7.48191e+06	2.77678e+06	178651	1.18374e+06	2.86836e+06	1.49734e+06
High	P07384	CAPN1	Calpain-1 catalytic subunit	11	10	47	10	714	81.8	5.67	1.19619e+06	6.45829e+06	1.78469e+06	957351	4.51218e+06	2.39463e+06	1.90851e+06	6189.41	3.33504e+06	9.27804e+06	998011	2.90027e+06	3.01428e+06	902309	286033	507137	1.97539e+06	857563	256565	3.8582e+06	591948	1.87706e+06	2.02866e+06	1.72406e+06	511696	718152		P07384	673263	1.77424e+06	1.46504e+06	1.1344e+06	1.59388e+06	3.10481e+06	3.31635e+06	161798	1.07008e+06	1.62714e+06	679644
High	Q9NSD9	FARSB	Phenylalanine--tRNA ligase beta subunit	19	10	55	10	589	66.1	6.84	1.41418e+06	6.35176e+06	1.49967e+06	1.17266e+06	3.26604e+06	4.12284e+06	2.63247e+06	2240	3.4599e+06	3.33737e+07	1.47967e+06	3.25472e+06	3.46703e+06	830133	1.41313e+06	1.37493e+06	2.43362e+06	1.0615e+06	549617	5.30754e+06	651781	1.72428e+06	3.24029e+06	1.77262e+06	677023	805579		Q9NSD9	795960	1.74498e+06	1.23108e+06	1.38953e+06	1.15369e+06	5.34556e+06	4.57435e+06	58556.1	1.11014e+06	5.85293e+06	1.00766e+06
High	Q9BSD7	NTPCR	Cancer-related nucleoside-triphosphatase	35	7	45	7	190	20.7	9.54	7220	3.16038e+06	509487	126366	2.06219e+06	207013	1.21782e+06	2240	645701	8.86563e+06	171976	823763	1.35233e+06	88020.7	46603.6	1374164	1.10872e+06	74163.9	3560	3.43359e+06	170949	485880	453126	935785	33614.4	408214		Q9BSD7	4063.72	868232	418236	149736	728446	268408	2.11616e+06	58556.1	207178	1.55481e+06	117115
High	O60936	NOL3	Nucleolar protein 3	42	7	24	7	208	22.6	4.18	22638.2	50738.6	416178	299121	536811	797438	257036	2240	1.13195e+06	3.53969e+06	70824.2	309343	244400	603491	3450	297551	2.1921e+06	81429.1	3560	1.67378e+06	4340	2.25481e+06	843989	579631	15147.7	7210		O60936	12741.7	13939.1	341639	354439	189623	1.03394e+06	446641	58556.1	363197	620774	48231.2
High	P54578	USP14	Ubiquitin carboxyl-terminal hydrolase 14	14	7	45	7	494	56	5.3	3.78562e+06	1.73902e+07	2.78225e+06	779414	6.93606e+06	2.6838e+06	2.64328e+06	2240	3.75001e+06	1.22025e+07	1.23052e+06	2.81818e+06	2.4829e+06	1.53387e+06	352502	1.59241e+06	1.50687e+06	596855	400739	4.45125e+06	600538	2.69007e+06	1.56449e+06	2.39056e+06	615121	575744		P54578	2.13071e+06	4.7775e+06	2.28394e+06	923557	2.45009e+06	3.47974e+06	4.59313e+06	58556.1	1.20322e+06	2.14003e+06	837981
High	O60749	SNX2	Sorting nexin-2	13	5	33	5	519	58.4	5.12	561923	2.54997e+06	343668	458095	3.00938e+06	5980	312493	2240	1.05054e+06	7.20086e+06	731301	1.06039e+06	825740	135398	3450	499207	290491	248683	3560	727506	90269	321085	602586	748839	3340	222229		O60749	316274	700537	282116	542815	1.06303e+06	7753.5	543008	58556.1	337075	1.26285e+06	498015
High	O75947	ATP5PD	ATP synthase subunit d, mitochondrial	45	7	84	7	161	18.5	5.3	1.81501e+06	6.53967e+06	1.78461e+06	824465	4.29696e+06	2.57656e+06	942905	2240	2.57401e+06	8.46486e+06	1.91368e+06	1.428e+06	2.04076e+06	3.76473e+06	389527	1.11907e+06	2.09024e+06	739209	573120	2.24447e+06	577564	2.94992e+06	2.42947e+06	2.92327e+06	235797	986564		O75947	1.02156e+06	1.7966e+06	1.46498e+06	976939	1.51785e+06	3.34069e+06	1.63845e+06	58556.1	825892	1.48453e+06	1.30321e+06
High	A0MZ66	SHTN1	Shootin-1	15	7	14	7	631	71.6	5.33	206891	2.36013e+06	37452.6	148290	1.2356e+06	343445	393334	2240	1.28412e+06	9.78663e+06	275356	700755	947277	315700	116443	49174.2	582828	53143.6	34227.7	1.79355e+06	201399	283257	1.05148e+06	344022	65514.1	385892		A0MZ66	116447	648383	30744.7	175714	436463	445301	683481	58556.1	412021	1.71634e+06	187517
High	O15027	SEC16A	Protein transport protein Sec16A	6	11	46	11	2357	251.7	5.8	1.09346e+06	4.11506e+06	167778	796476	3.03945e+06	2.0884e+06	2.08e+06	2240	4.28268e+06	7.33448e+06	988169	1.28967e+06	1.46778e+06	1.59193e+06	316693	489060	2.17454e+06	468980	781780	2.06137e+06	1.17213e+06	3.21025e+06	2.66545e+06	1.6476e+06	319439	748584		O15027	615443	1.1305e+06	137728	943774	1.07365e+06	2.70777e+06	3.61434e+06	58556.1	1.37413e+06	1.28629e+06	672942
High	O14737	PDCD5	Programmed cell death protein 5	55	8	37	8	125	14.3	6.04	1.90236e+06	4.12535e+06	1.38371e+06	582007	3.2494e+06	517018	1.019e+06	2240	2.28254e+06	8.71262e+06	1.9919e+06	1.68371e+06	2.36285e+06	1.00327e+06	331791	1.43872e+06	1.52255e+06	1.23122e+06	434335	1.31342e+06	940645	1.89908e+06	1.27671e+06	2.0555e+06	779457	1.05067e+06		O14737	1.07073e+06	1.13333e+06	1.13588e+06	689642	1.14782e+06	670352	1.77069e+06	58556.1	732372	1.52798e+06	1.35648e+06
High	P62873	GNB1	Guanine nucleotide-binding protein G(I)/G(S)/G(T) subunit beta-1	38	9	38	7	340	37.4	6	1.00545e+06	5.64057e+06	1.03676e+06	1.27167e+06	5.82211e+06	2.2261e+06	813575	2240	3.91005e+06	1.64155e+07	3.17046e+06	1.66207e+06	862068	873863	157172	491811	1.16339e+06	230743	41968.4	1.39501e+06	145074	3.47191e+06	1.90838e+06	1.83649e+06	74631.9	38387.9		P62873	565910	1.5496e+06	851076	1.50685e+06	2.0566e+06	2.8863e+06	1.41372e+06	58556.1	1.25457e+06	2.87888e+06	2.15908e+06
High	P31937	HIBADH	3-hydroxyisobutyrate dehydrogenase, mitochondrial	18	4	26	4	336	35.3	8.13	569909	2.67414e+06	858183	551795	1.35379e+06	831927	406521	15452.9	1.50616e+06	6.23823e+06	928701	918789	642558	882962	257322	157659	859452	197857	132442	787089	128851	1.73083e+06	1.13501e+06	746987	122814	172341		P31937	320769	734649	704479	653842	478212	1.07865e+06	706396	403955	483264	1.09403e+06	632444
High	P23396	RPS3	40S ribosomal protein S3	33	9	21	9	243	26.7	9.66	569217	2.77774e+06	2.24388e+06	157443	2.31035e+06	1.57666e+06	547734	2240	1.06747e+06	2.79279e+07	365262	1.37558e+06	742959	379677	18599.1	407261	425401	56110.2	25192.5	1.29327e+06	52853.5	314059	610449	484539	18030.2	37125.8		P23396	320379	763111	1.84199e+06	186560	816105	2.04426e+06	951777	58556.1	342507	4.89787e+06	248743
High	Q13283	G3BP1	Ras GTPase-activating protein-binding protein 1	24	9	28	9	466	52.1	5.52	589327	6.62515e+06	451128	5910	5.72879e+06	323456	316563	2240	1.59577e+06	1.32744e+07	99045	709425	732264	381311	12089.3	661545	241339	52994.6	22557.6	998238	161517	495881	503693	877159	3340	108862		Q13283	331698	1.82008e+06	370329	7002.98	2.02363e+06	419384	550079	58556.1	512016	2.328e+06	67449.5
High	O60888	CUTA	Protein CutA	39	4	73	4	179	19.1	5.5	1.268e+06	7.7507e+06	3.29955e+06	1.0293e+06	5.86977e+06	1.40497e+06	2.42279e+06	2240	4.40131e+06	1.69614e+07	3.50227e+06	3.4826e+06	2.31959e+06	2.95179e+06	765698	2.2508e+06	1.41742e+06	1.35605e+06	429845	5.51382e+06	960300	1.05385e+07	4.64377e+06	7.00738e+06	625182	1.32253e+06		O60888	713686	2.1293e+06	2.70859e+06	1.21966e+06	2.07343e+06	1.82164e+06	4.20999e+06	58556.1	1.4122e+06	2.97462e+06	2.38504e+06
High	P09622	DLD	Dihydrolipoyl dehydrogenase, mitochondrial	22	9	52	9	509	54.1	7.85	1.77039e+06	6.31092e+06	1.23535e+06	934995	4.68768e+06	1.78202e+06	1.16024e+06	2240	4.17503e+06	1.33297e+07	1.85061e+06	3.14372e+06	1.41094e+06	2.7646e+06	258863	382441	1.38928e+06	291024	117503	1.69501e+06	158534	3.7156e+06	1.80518e+06	2.3757e+06	244225	250674		P09622	996450	1.73376e+06	1.0141e+06	1.10791e+06	1.65587e+06	2.31052e+06	2.0161e+06	58556.1	1.33959e+06	2.33769e+06	1.26026e+06
High	P46777	RPL5	60S ribosomal protein L5	36	7	11	7	297	34.3	9.72	13994.3	1.17503e+06	312658	52191.1	1.15325e+06	489208	126966	2240	507406	1.48753e+07	80802.3	430450	187865	63650.2	3450	140457	129760	5130	3560	273101	15522.7	225342	172855	183737	3340	7210		P46777	7876.59	322808	256660	61843.2	407374	634293	220624	58556.1	162805	2.60876e+06	55026.3
High	P24593	IGFBP5	Insulin-like growth factor-binding protein 5	25	7	20	7	272	30.6	8.21	111220	655471	180610	179828	2.65683e+06	4.00217e+06	824176	2240	13400	3.91254e+06	87405	119966	64216.1	162835	70488.5	559925	4.79995e+06	63844.1	47187.6	151615	436100	216849	1.60654e+06	138139	3340	7210		P24593	62599.4	180073	148262	213085	938498	5.18911e+06	1.43214e+06	58556.1	4299.5	686164	59522.7
High	Q5SSJ5	HP1BP3	Heterochromatin protein 1-binding protein 3	19	10	26	10	553	61.2	9.67	1.28841e+06	5.54998e+06	735155	637182	5.15765e+06	842106	2.07306e+06	11729	2.22719e+06	1.94701e+07	1.13624e+06	2.75485e+06	2.52613e+06	1.1201e+06	618916	839215	887288	1.31354e+06	327246	2.87197e+06	740570	1.61502e+06	2.24224e+06	2.03961e+06	947571	1.40424e+06		Q5SSJ5	725172	1.52471e+06	603486	755021	1.82189e+06	1.09185e+06	3.60227e+06	306609	714611	3.41458e+06	773780
High	P06702	S100A9	Protein S100-A9	29	4	38	4	114	13.2	6.13	2.9573e+06	4.22391e+06	2.79542e+06	1.0586e+06	2.60742e+06	448090	234321	21868.6	8.07247e+06	2.00393e+06	8.68909e+06	791974	1.65726e+06	6.20863e+06	1.35252e+06	1.17277e+06	2.34558e+06	289766	50710.7	217709	61194.7	1.38679e+06	151591	3.96465e+06	100705	741832		P06702	1.66449e+06	1.16041e+06	2.29475e+06	1.25438e+06	921044	580981	407171	571669	2.59012e+06	351440	5.91726e+06
High	Q04837	SSBP1	Single-stranded DNA-binding protein, mitochondrial	45	6	93	6	148	17.2	9.6	8.23306e+06	20438934	8.6554e+06	1.9963e+06	1.44748e+07	1.04583e+07	2.47372e+06	2240	7.14982e+06	1.63212e+07	3.20317e+06	8.82107e+06	1.23046e+07	3.2322e+06	932205	6.44498e+06	5.35631e+06	3.06026e+06	1.18167e+06	4.53458e+06	1.35768e+06	4.03558e+06	4.27308e+06	6725794	899546	3.79605e+06		Q04837	4.63391e+06	5.61506e+06	7.10519e+06	2.36549e+06	5.11308e+06	1.35599e+07	4.29849e+06	58556.1	2.29408e+06	2.86235e+06	2.18136e+06
High	Q16401	PSMD5	26S proteasome non-ATPase regulatory subunit 5	20	8	40	8	504	56.2	5.48	619337	3.79866e+06	1.54553e+06	538209	3.02174e+06	1.16367e+06	859165	32923.5	1.47512e+06	9.21099e+06	542570	1206442	1.44317e+06	397943	126673	609813	1.2346e+06	414556	27480	2.35557e+06	222407	1.09774e+06	1.27108e+06	1.00852e+06	109225	367634		Q16401	348589	1.04358e+06	1.26872e+06	637744	1.0674e+06	1.50878e+06	1.49294e+06	860657	473303	1.61538e+06	369489
High	Q9NZL9	MAT2B	Methionine adenosyltransferase 2 subunit beta	24	7	55	7	334	37.5	7.36	2.42099e+06	7.8604e+06	721018	949851	7.75364e+06	1.2158e+06	1.38987e+06	2240	4.30447e+06	1.48371e+07	1.83614e+06	2.8262e+06	3.53165e+06	990193	454418	2.08597e+06	2.17862e+06	1.53022e+06	385803	3.00824e+06	1.34951e+06	1.75007e+06	3.47029e+06	2.86464e+06	600109	1.51666e+06		Q9NZL9	1.36263e+06	2.15944e+06	591881	1.12551e+06	2.73889e+06	1.57637e+06	2.41512e+06	58556.1	1.38112e+06	2.60207e+06	1.25041e+06
High	Q7KZF4	SND1	Staphylococcal nuclease domain-containing protein 1	13	10	65	10	910	101.9	7.17	2.25039e+06	5.15383e+06	1.43611e+06	1.14776e+06	4.69555e+06	1.83871e+06	2.42514e+06	5136.27	3.13505e+06	1.14204e+07	1.56373e+06	3.55728e+06	2.64999e+06	982439	515329	1.50529e+06	3.08312e+06	930147	330677	2.73732e+06	609846	1.94571e+06	1.83676e+06	2.35825e+06	523093	727840		Q7KZF4	1.26661e+06	1.41588e+06	1.17889e+06	1.36003e+06	1.65865e+06	2.38403e+06	4.21407e+06	134268	1.00591e+06	2.00286e+06	1.0649e+06
High	P25685	DNAJB1	DnaJ homolog subfamily B member 1	26	7	31	7	340	38	8.63	844615	5.3588e+06	822938	214076	3.3982e+06	444211	549360	2240	1.06554e+06	1.43294e+07	358725	950735	847993	333620	96008	756934	2.65822e+06	267843	44285.2	1.24028e+06	522512	845596	1.05946e+06	1.76757e+06	82346.7	176137		P25685	475384	1.47219e+06	675547	253667	1.20038e+06	575951	954602	58556.1	341886	2.51302e+06	244291
High	P04843	RPN1	Dolichyl-diphosphooligosaccharide--protein glycosyltransferase subunit 1	9	4	70	4	607	68.5	6.38	576266	1.59214e+06	1.8748e+06	683411	3.38708e+06	978262	1.03858e+06	2240	2.16843e+06	1.58155e+06	1.14989e+06	1.50269e+06	755199	702116	267298	939379	1.17957e+06	477043	51626.3	1.81011e+06	195351	2.11831e+06	950033	2.42583e+06	258995	226535		P04843	324347	437399	1.53902e+06	809800	1.19645e+06	1.26839e+06	1.8047e+06	58556.1	695757	277366	783071
High	P27144	AK4	Adenylate kinase 4, mitochondrial	35	7	12	7	223	25.3	8.4	379453	2.95859e+06	989085	5910	2.90521e+06	250296	178597	2240	647041	1.40308e+07	18443.1	784736	77769.1	8760	3450	79099.5	167893	57367.5	3560	256209	4340	160273	384394	364826	3340	7210		P27144	213572	812793	811936	7002.98	1.02624e+06	324527	310341	58556.1	207608	2.46066e+06	12559.7
High	P36871	PGM1	Phosphoglucomutase-1	20	10	36	10	562	61.4	6.76	1.21846e+06	3.41891e+06	2.0507e+06	845657	4.81131e+06	971610	1.54945e+06	14138	3.16174e+06	1.01605e+07	1.18844e+06	2.20455e+06	1.58667e+06	70181.8	182652	831480	1.61712e+06	450068	120012	3.42542e+06	106984	2.30889e+06	1.15327e+06	1.34734e+06	77347.1	243289		P36871	685801	939254	1.68341e+06	1.00205e+06	1.69954e+06	1.25976e+06	2.69241e+06	369583	1.01447e+06	1.78189e+06	809324
High	P38117	ETFB	Electron transfer flavoprotein subunit beta	36	8	63	8	255	27.8	8.1	4.77807e+06	4.4206e+06	2.35744e+06	1.1591e+06	3.56114e+06	384656	935909	2240	3.90879e+06	1.48335e+07	2.96466e+06	4.09026e+06	5.45355e+06	2.00511e+06	386664	1.04069e+06	81394	267322	25644.3	591433	392224	4157125	2.61076e+06	2.0396e+06	162364	752162		P38117	2.68929e+06	1.21444e+06	1.93521e+06	1.37347e+06	1.25794e+06	498735	1.62629e+06	58556.1	1.25417e+06	2.60144e+06	2.01893e+06
High	O60234	GMFG	Glia maturation factor gamma	38	7	49	5	142	16.8	5.26	1.3715e+06	1.43173e+06	416711	476383	2.64398e+06	108586	72199.3	2240	900970	744767	2.26245e+06	374245	1.06888e+06	391957	330828	706789	171346	802297	61265.6	322492	221833	823938	393236	1.70923e+06	111362	396544		O60234	771939	393330	342077	564484	933957	140790	125458	58556.1	289084	130614	1.54072e+06
High	Q07954	LRP1	Prolow-density lipoprotein receptor-related protein 1	3	12	49	12	4544	504.3	5.39	2.44677e+06	9.23508e+06	753689	1.9158e+06	6.67735e+06	265217	361560	117172	527722	4.32844e+06	3.39898e+06	1.73582e+06	626297	661582	490924	827821	578934	618376	304540	700671	274292	1.63232e+06	598013	3.33954e+06	233005	228504		Q07954	1.37715e+06	2.5371e+06	618701	2.2701e+06	2.3587e+06	343873	628269	3.06301e+06	169324	759102	2.3147e+06
High	Q32MZ4	LRRFIP1	Leucine-rich repeat flightless-interacting protein 1	14	8	35	8	808	89.2	4.65	1.72981e+06	4.09784e+06	530244	191299	2.53295e+06	398298	985015	18816.9	3.28481e+06	7.66042e+06	615847	670729	1.45491e+06	1.30621e+06	246015	650633	2.6263e+06	359662	162259	2.14148e+06	563727	1.8178e+06	1.97961e+06	1.72573e+06	126963	546711		Q32MZ4	973608	1.12577e+06	435275	226677	894739	516422	1.71162e+06	491894	1.05396e+06	1.34345e+06	419391
High	Q9BX68	HINT2	Histidine triad nucleotide-binding protein 2, mitochondrial	42	4	21	4	163	17.2	9.16	1.1663e+06	4.14807e+06	1.7104e+06	655582	5.47056e+06	1.70575e+06	1.0433e+06	2240	2.90053e+06	6.11617e+06	1.8735e+06	865106	2.00198e+06	3.35544e+06	722650	799954	834499	895055	285442	2.16224e+06	517963	2.33878e+06	1.64109e+06	1.37698e+06	517894	1.0161e+06		Q9BX68	656440	1.13957e+06	1.40406e+06	776824	1.93242e+06	2.21162e+06	1.8129e+06	58556.1	930658	1.07263e+06	1.27585e+06
High	Q99627	COPS8	COP9 signalosome complex subunit 8	31	5	41	5	209	23.2	5.38	1.36516e+06	6.51298e+06	1.39061e+06	1.17154e+06	4.16044e+06	895537	2.09241e+06	2240	3.08803e+06	2.11607e+07	3.24524e+06	3.17707e+06	3.59145e+06	1.50263e+06	296979	1.62487e+06	1.61284e+06	373140	14995	3.30161e+06	314080	4.62147e+06	3.32098e+06	3.20319e+06	114003	579350		Q99627	768371	1.78927e+06	1.14154e+06	1.3882e+06	1.46963e+06	1.16113e+06	3.6359e+06	58556.1	990819	3.71107e+06	2.21e+06
High	Q02543	RPL18A	60S ribosomal protein L18a	31	6	8	6	176	20.7	10.71	58570.6	465306	179565	5910	224035	35232.2	173122	24342.1	59932	1.28707e+07	8980	290298	126024	8760	32029.6	53186.2	35860.3	5130	138389	216892	87401.5	22542.1	77672.6	40481.8	27876.5	7210		Q02543	32966	127830	147404	7002.98	79138.1	45681.1	300828	636329	19229.7	2.2572e+06	6115.37
High	Q13185	CBX3	Chromobox protein homolog 3	36	6	54	5	183	20.8	5.33	5.16061e+06	1.10842e+07	2.22375e+06	888790	6.52572e+06	891519	2.22003e+06	8485.01	7.37588e+06	1.47346e+07	2.34598e+06	3.18126e+06	4.07927e+06	1.71896e+06	859330	2.2306e+06	3.81874e+06	1.60519e+06	911822	2.68035e+06	3.62876e+06	4.21225e+06	2.55575e+06	3.10998e+06	853024	2.35542e+06		Q13185	2.9046e+06	3.04509e+06	1.82547e+06	1.05316e+06	2.30514e+06	1.15592e+06	3.85767e+06	221808	2.36661e+06	2.58409e+06	1.59761e+06
High	Q15691	MAPRE1	Microtubule-associated protein RP/EB family member 1	53	8	41	8	268	30	5.14	2.80536e+06	6.36605e+06	3.60956e+06	837815	6.91699e+06	431748	630611	2240	4.15809e+06	9.17948e+06	2.37166e+06	1.77657e+06	1.46264e+06	897769	185224	2.18729e+06	1.01878e+06	504430	203322	2.00855e+06	341795	2.82071e+06	724452	2.46447e+06	74017.6	324987		Q15691	1.57897e+06	1.74891e+06	2.96308e+06	992758	2.44335e+06	559792	1.09579e+06	58556.1	1.33416e+06	1.60986e+06	1.6151e+06
High	Q9UN36	NDRG2	Protein NDRG2	20	5	23	5	371	40.8	5.21	1.10894e+06	3.58409e+06	4.18626e+06	358580	4.02032e+06	379396	729880	2240	2.48975e+06	3.82376e+06	1.35267e+06	1.03726e+06	945092	1.12696e+06	518171	4.42507e+06	466314	420008	105813	1.15464e+06	368252	1.2708e+06	1.135e+06	1.14003e+06	210618	358153		Q9UN36	624155	984635	3.43649e+06	424895	1.42014e+06	491914	1.26828e+06	58556.1	798856	670594	921165
High	Q1KMD3	HNRNPUL2	Heterogeneous nuclear ribonucleoprotein U-like protein 2	12	8	97	8	747	85.1	4.91	3.98346e+06	1.12607e+07	2.46791e+06	1.70503e+06	8.07138e+06	1.48828e+06	4.00207e+06	2240	4.56998e+06	1.28143e+07	3.57172e+06	5.55598e+06	3.7432e+06	2.79059e+06	1.23794e+06	3.81858e+06	3.30654e+06	2.17144e+06	821067	5.60757e+06	6.98134e+06	3.96215e+06	6.37514e+06	6.46309e+06	1.73139e+06	1.93309e+06		Q1KMD3	2.24206e+06	3.09357e+06	2.0259e+06	2.02035e+06	2.85113e+06	1.92966e+06	6.95425e+06	58556.1	1.46632e+06	2.24731e+06	2.43233e+06
High	O00193	SMAP	Small acidic protein	33	4	14	4	183	20.3	4.72	617549	1.49723e+06	29948.3	160004	706865	249609	187701	2240	1.32409e+06	3.19771e+06	315486	527194	928183	224099	82992.5	466156	479610	266724	49017.8	529568	261119	689829	579464	604318	112359	307155		O00193	347583	411326	24584.4	189595	249692	323637	326161	58556.1	424846	560801	214846
High	P36955	SERPINF1	Pigment epithelium-derived factor	23	10	39	10	418	46.3	6.38	1.96838e+06	7.13888e+06	1.57532e+06	1.75534e+06	4.14533e+06	1.06651e+06	187969	18590	3.60583e+06	3.1699e+06	2.90235e+06	2.81501e+06	750890	1.96888e+06	84071.5	906336	789496	149300	228989	1.04412e+06	281073	4.6574e+06	160242	4.58643e+06	122214	215993		P36955	1.10789e+06	1.96122e+06	1.29317e+06	2.07997e+06	1.46429e+06	1.38281e+06	326627	485963	1.15696e+06	555923	1.9765e+06
High	Q93052	LPP	Lipoma-preferred partner	17	10	49	10	612	65.7	7.37	1.50736e+06	7.53597e+06	2.33649e+06	1.15428e+06	9.81642e+06	680170	2.06606e+06	2240	2.25215e+06	1.40148e+07	2.42119e+06	3.14584e+06	1.00853e+06	1.69139e+06	370197	852474	729707	642905	296541	3.39854e+06	273071	3.01319e+06	1.98476e+06	3.40923e+06	379440	212650		Q93052	848404	2.07031e+06	1.91801e+06	1.36775e+06	3.46754e+06	881889	3.59011e+06	58556.1	722621	2.45785e+06	1.64883e+06
High	Q53GG5	PDLIM3	PDZ and LIM domain protein 3	26	5	30	5	364	39.2	6.89	1.05104e+06	1.08812e+06	475748	390221	1.96672e+06	132359	5250	2240	401432	3.38804e+06	273396	292016	131045	1.64328e+06	152483	202566	359590	204354	83996.4	483033	71244.4	743924	424110	1.86693e+06	132906	7210		Q53GG5	591568	298932	390540	462388	694724	171613	9122.73	58556.1	128803	594180	186182
High	O43765	SGTA	Small glutamine-rich tetratricopeptide repeat-containing protein alpha	17	4	41	4	313	34	4.87	1.76699e+06	3.7925e+06	681779	772092	2.86602e+06	873619	663008	2240	1.70738e+06	6.48571e+06	998756	660513	614171	1.01568e+06	153089	468985	1.50886e+06	73452.8	39883.8	1.28134e+06	193158	1.01871e+06	1.61198e+06	1.14491e+06	33172.5	81474.3		O43765	994533	1.04189e+06	559670	914881	1.01239e+06	1.13271e+06	1.15208e+06	58556.1	547828	1.13743e+06	680152
High	Q14152	EIF3A	Eukaryotic translation initiation factor 3 subunit A	11	12	15	12	1382	166.5	6.79	109169	1.23745e+06	202064	92049	722777	128899	212044	2240	220219	10171430	24557.1	186282	266607	170364	138788	508034	2.12569e+06	538203	255616	497785	295991	122815	196017	619856	90714.5	228471		Q14152	61444.7	339956	165874	109072	255313	167127	368461	58556.1	70659.1	1.78382e+06	16723.4
High	P21695	GPD1	Glycerol-3-phosphate dehydrogenase [NAD(+)], cytoplasmic	22	8	38	7	349	37.5	6.18	571052	2.74629e+06	3.39279e+06	2.90338e+06	1.02047e+06	921861	514549	4226.37	2.52631e+06	5.47793e+06	7.03384e+06	1.68637e+06	3.1142e+06	572508	2.35761e+06	297165	433068	786371	320083	684464	450185	7.22169e+06	1.59671e+06	529556	268684	598832		P21695	321412	754472	2.78513e+06	3.44033e+06	360470	1.19526e+06	894113	110482	810588	960694	4.79003e+06
High	Q14764	MVP	Major vault protein	14	10	61	10	893	99.3	5.48	1.61629e+06	4.51033e+06	788910	1.29087e+06	6.60589e+06	1.39526e+06	584343	2240	4.77818e+06	1.08345e+07	1.16389e+06	961360	1.22059e+06	1.39955e+06	345209	939834	3.39663e+06	795989	252721	1.77265e+06	444117	2.72017e+06	1.51406e+06	4.05171e+06	238523	395469		Q14764	909717	1.23909e+06	647613	1.52959e+06	2.33346e+06	1.80906e+06	1.01539e+06	58556.1	1.53312e+06	1.9001e+06	792610
High	Q14624	ITIH4	Inter-alpha-trypsin inhibitor heavy chain H4	12	9	25	9	930	103.3	6.98	2.62438e+06	3.75575e+06	1.55487e+06	1.47894e+06	1.8552e+06	162393	98927.1	2240	5706212	1.45201e+06	1.58322e+06	894951	1.50381e+06	1.92918e+06	223604	1.2957e+06	881731	1.02078e+06	190275	416332	159862	510367	475472	908374	241389	307117		Q14624	1.47711e+06	1.03179e+06	1.27639e+06	1.75245e+06	655328	210554	171902	58556.1	1.83088e+06	254646	1.07817e+06
High	Q13442	PDAP1	28 kDa heat- and acid-stable phosphoprotein	30	6	17	6	181	20.6	8.87	3.01542e+06	8.57026e+06	713816	697602	4.51616e+06	122806	1.08551e+06	2240	3.91411e+06	1.767e+07	919334	2.64957e+06	3.19704e+06	1.01495e+06	322004	2.02703e+06	2.60984e+06	742045	2.08854e+06	2.13486e+06	557281	2.42656e+06	1.37579e+06	3.02056e+06	482450	909217		Q13442	1.6972e+06	2.35445e+06	585969	826615	1.59529e+06	159227	1.88626e+06	58556.1	1.25587e+06	3.09889e+06	626065
High	P62851	RPS25	40S ribosomal protein S25	49	10	56	10	125	13.7	10.11	1.9036e+06	1.41024e+07	2.08154e+06	625061	9.46516e+06	907401	1.77526e+06	2240	3.63434e+06	1.34617e+08	1.32111e+06	4.73543e+06	3.30772e+06	641002	208130	2.3213e+06	1.99174e+06	714989	158384	2.43843e+06	455347	2.38682e+06	1.84183e+06	2.82608e+06	264872	716634		P62851	1.07143e+06	3.87426e+06	1.70873e+06	740658	3.34347e+06	1.17651e+06	3.0848e+06	58556.1	1.16611e+06	2.36085e+07	899675
High	P27824	CANX	Calnexin	16	8	55	8	592	67.5	4.6	1.94473e+06	3.94409e+06	1.46916e+06	1.23339e+06	5.43056e+06	1.78214e+06	1.58299e+06	757790	3.66573e+06	5.28347e+06	1.36373e+06	2.72877e+06	2.20815e+06	1.14085e+06	656543	960852	4.57705e+06	1.14248e+06	652848	1.53502e+06	686822	1.48771e+06	1.24614e+06	1.25247e+06	1.92951e+06	1.27903e+06		P27824	1.09457e+06	1.08353e+06	1.20603e+06	1.46149e+06	1.91829e+06	2.31067e+06	2.75069e+06	1.98095e+07	1.17618e+06	926591	928697
High	Q5T013	HYI	Putative hydroxypyruvate isomerase	39	6	22	6	277	30.4	5.5	276837	439551	78117.8	65025.2	624344	176120	434686	9671.19	370731	4.22706e+06	301649	371250	638873	571519	25683.8	7400	87674	102289	3560	2185093	4340	665783	774749	441535	25554.5	91889.4		Q5T013	155815	120755	64126.6	77050.8	220543	228353	755337	252816	118952	741323	205422
High	Q9NP97	DYNLRB1	Dynein light chain roadblock-type 1	51	7	96	2	96	10.9	7.25	3.756e+06	1.52989e+07	6.29665e+06	5.64924e+06	1.75935e+07	3.91642e+06	7.08745e+06	9915.85	1.251e+07	22911284	5.79696e+06	8.06939e+06	5.72651e+06	7.79805e+06	3.14092e+06	7.88266e+06	9391806	5.14178e+06	2.21502e+06	1.06743e+07	3.45891e+06	1.86176e+07	1.06083e+07	1.16315e+07	3.1089e+06	3.45411e+06		Q9NP97	2.11403e+06	4.20296e+06	5.16889e+06	6.694e+06	6.21471e+06	5.07791e+06	1.23156e+07	259211	4.01394e+06	4.01808e+06	3.94772e+06
High	O75367	H2afy; H2AFY; LOC100466888; LOC101338325; LOC101381952; LOC101564704; LOC102987354; LOC103079324; LOC103663804; LOC105869993; LOC106989149; LOC109250833; LOC110591142; LOC111141291; LOC111182462; LOC112404331; LOC112625777; LOC112815157; LOC112861289; LOC112917035; LOC113261754; LOC113928700; LOC114891795; LOC115516119; LOC116529369; LOC116750637; MACROH2A1	Core histone macro-H2A.1	25	7	21	5	372	39.6	9.79	118651	2.4613e+06	374972	39860.4	3.1272e+06	427647	467426	22593	499873	1.73435e+07	385291	1.03063e+06	368454	276725	65639.6	52357.6	60559.2	174526	34439	671066	73935.6	538947	547304	307547	98429.6	131109		O75367	66781.4	676176	307813	47232.1	1.10465e+06	554475	812228	590606	160388	3.04162e+06	262383
High	Q92522	H1-10	Histone H1.10	30	5	15	5	213	22.5	10.76	7220	179311	6960	5910	254518	5980	34792	2240	58489.9	3.21786e+06	67152.5	87965.8	193688	50811	60916.4	131074	34027.3	105534	3560	137044	66635.5	134414	222234	132910	57783.6	271643		Q92522	4063.72	49260.9	5713.44	7002.98	89905.6	7753.5	60456.7	58556.1	18767	564334	45730.8
High	P27105	STOM	Stomatin	27	7	36	7	288	31.7	7.88	36285.6	4.6927e+06	1.2526e+06	350058	1.03688e+07	9.3085e+06	243549	2240	6.20085e+06	7.67467e+06	563550	192365	2.19095e+06	8760	130857	798655	446603	2.17324e+06	72027.1	413677	474241	1.27892e+06	1.74566e+06	1.32454e+06	152820	169792		P27105	20423.1	1.28919e+06	1.02826e+06	414797	3.66267e+06	1.20691e+07	423206	58556.1	1.98959e+06	1.34595e+06	383777
High	Q9BUJ2	HNRNPUL1	Heterogeneous nuclear ribonucleoprotein U-like protein 1	10	7	23	7	856	95.7	6.92	469172	2.54143e+06	638723	21072.4	1.64272e+06	373924	261732	2240	965651	3.5153e+06	430311	380328	487107	123970	51500.3	439594	352398	150007	19653	366471	118074	458042	278095	422924	13409.9	111492		Q9BUJ2	264069	698190	524326	24969.5	580272	484820	454802	58556.1	309837	616498	293041
High	P09497	CLTB	Clathrin light chain B	18	5	29	5	229	25.2	4.64	523486	3.11549e+06	1.02357e+06	937412	4.68396e+06	312873	818094	2240	2.17133e+06	5074159	1.23944e+06	39141.1	230109	1.40414e+06	490293	387311	3.35451e+06	1.42449e+06	968779	649808	1.18825e+06	1.44388e+06	1.76376e+06	1.37867e+06	641808	821241		P09497	294639	855898	840245	1.11077e+06	1.65456e+06	405662	1.42157e+06	58556.1	696688	889883	844060
High	P57764	GSDMD	Gasdermin-D	20	7	27	6	484	52.8	5.08	1.18859e+06	3.83396e+06	765274	399034	6.25252e+06	898434	1.00649e+06	2240	3.56337e+06	1.24081e+07	825588	738860	1.56768e+06	385976	32299.6	1.05103e+06	1.09495e+06	553314	79250.5	2.88488e+06	546580	2.07087e+06	1.80947e+06	1.75429e+06	140311	386014		P57764	668986	1.05328e+06	628211	472830	2.20864e+06	1.16488e+06	1.74893e+06	58556.1	1.14334e+06	2.17608e+06	562225
High	P62072	TIMM10	Mitochondrial import inner membrane translocase subunit Tim10	40	4	48	4	90	10.3	6.29	2063582	5.7727e+06	1.30245e+06	1.10691e+06	6.15158e+06	1.91964e+06	1.15785e+06	2240	1.28045e+06	9.36352e+06	2.09034e+06	1.73737e+06	560975	4.72305e+06	300161	555223	1.62896e+06	302490	63887.9	1.96791e+06	229185	2.49165e+06	2.96101e+06	2.29726e+06	284703	257970		P62072	1.16147e+06	1.5859e+06	1.06917e+06	1.31162e+06	2.17298e+06	2.48895e+06	2.01196e+06	58556.1	410841	1.64213e+06	1.42352e+06
High	P30048	PRDX3	Thioredoxin-dependent peroxide reductase, mitochondrial	30	6	71	6	256	27.7	7.78	9.56302e+06	3.96574e+07	9.09863e+06	5.04602e+06	1.95625e+07	1.48976e+07	7.27212e+06	7722.77	2.22639e+07	6.45474e+07	1.01698e+07	6.85408e+06	9.60459e+06	7.55927e+06	2.4528e+06	2.90033e+06	8.11812e+06	2.52057e+06	1.82644e+06	1.16922e+07	2.70735e+06	1.48941e+07	1.20076e+07	1.28959e+07	2.23781e+06	2.71481e+06		P30048	5.38247e+06	1.08948e+07	7.46903e+06	5.97922e+06	6.91023e+06	1.93158e+07	1.26365e+07	201882	7.14354e+06	1.132e+07	6.92559e+06
High	Q13243	SRSF5	Serine/arginine-rich splicing factor 5	22	6	37	5	272	31.2	11.59	434573	3.98366e+06	159514	97444.1	2.63591e+06	29078	410652	6538.03	126424	8.90304e+06	12943.9	570816	785712	20418.2	24604.6	335489	238950	99642.1	3560	1.01589e+06	138334	106035	438384	646547	3340	52960.3		Q13243	244596	1.0944e+06	130944	115465	931107	37701.7	713575	170911	40564.2	1.56138e+06	8814.76
High	Q12904	AIMP1	Aminoacyl tRNA synthase complex-interacting multifunctional protein 1	25	6	46	6	312	34.3	8.43	2.75748e+06	5578896	1.24022e+06	950289	4.1334e+06	2.59675e+06	1.31689e+06	2240	2.91438e+06	1.07197e+07	1.11141e+06	1.90659e+06	2.31713e+06	1.54351e+06	297200	1.0907e+06	2.37615e+06	626484	228697	2.43747e+06	724448	2.25217e+06	2.18113e+06	2.08596e+06	306167	878114		Q12904	1.55203e+06	1.53265e+06	1.01809e+06	1.12603e+06	1.46008e+06	3.36687e+06	2.28831e+06	58556.1	935102	1.87997e+06	756871
High	P16070	CD44	CD44 antigen	7	6	84	6	742	81.5	5.33	8.04604e+06	1.72317e+07	8.28219e+06	5.8046e+06	1.49099e+07	1.35432e+06	2.167e+06	2240	2.04015e+07	2.708e+06	8.76391e+06	2.27935e+06	3.33496e+06	2.49341e+06	1.02707e+06	3.5725e+06	1.11831e+07	1.46496e+06	219437	6.20244e+06	867974	1.07645e+07	861868	1.08647e+07	508198	1.33793e+06		P16070	4.52865e+06	4.73396e+06	6.79882e+06	6.87809e+06	5.26676e+06	1.75597e+06	3.76551e+06	58556.1	6.54597e+06	474918	5.96821e+06
High	P60903	S100A10	Protein S100-A10	56	4	54	4	97	11.2	7.37	1.72981e+06	1.41076e+07	1.6187e+06	2.8495e+06	1.82068e+07	1.35269e+06	642146	2240	9.14758e+06	6.48083e+06	7.48229e+06	2.00286e+06	549960	1.8123e+06	869646	1.21503e+06	705788	855388	111377	2.11436e+06	148726	6.44114e+06	1.92034e+06	7700527	211460	120672		P60903	973609	3.8757e+06	1.32878e+06	3.37649e+06	6.43136e+06	1.75387e+06	1.11583e+06	58556.1	2.93508e+06	1.13658e+06	5.09543e+06
High	Q96C90	PPP1R14B	Protein phosphatase 1 regulatory subunit 14B	35	2	49	2	147	15.9	4.86	3.06393e+06	4.91441e+06	1.25133e+06	2.02105e+06	3.18856e+06	693761	1.40215e+06	2240	2.20733e+06	8.85193e+06	2.60566e+06	1.33928e+06	823662	2.34935e+06	892980	2.98231e+06	7.7029e+06	1.27434e+06	842426	2.79897e+06	1.0501e+06	1.80565e+06	3.32097e+06	2.96841e+06	728169	505431		Q96C90	1.72451e+06	1.3501e+06	1.02721e+06	2.39481e+06	1.12633e+06	899511	2.43646e+06	58556.1	708240	1.55241e+06	1.77445e+06
High	Q9UJZ1	STOML2	Stomatin-like protein 2, mitochondrial	27	6	34	6	356	38.5	7.39	979087	2.63207e+06	1.08474e+06	82813.6	2.04169e+06	829686	511082	2240	1.64669e+06	9.92953e+06	459612	737704	643232	661403	189554	733336	514205	385703	117926	998314	294005	958290	2.01044e+06	727394	226251	182048		Q9UJZ1	551071	723091	890461	98128.9	721206	1.07575e+06	888088	58556.1	528353	1.7414e+06	312995
High	P61088	UBE2N	Ubiquitin-conjugating enzyme E2 N	31	6	73	2	152	17.1	6.57	2.89307e+06	2.07714e+07	4.66097e+06	2.09445e+06	1.62694e+07	2.20789e+06	4.5394e+06	2240	1.2452e+07	3.34207e+07	4.88649e+06	5.8964e+06	5.64872e+06	2.57878e+06	571890	2.76563e+06	3.44251e+06	994960	271851	1.01374e+07	980334	1.44447e+07	4.7101e+06	7.49941e+06	606777	1.29659e+06		P61088	1.62834e+06	5.70639e+06	3.82617e+06	2.4818e+06	5.74699e+06	2.86269e+06	7.88794e+06	58556.1	3.99531e+06	5.86118e+06	3.32769e+06
High	A6NDG6	PGP	Glycerol-3-phosphate phosphatase	24	7	37	7	321	34	6.14	660165	2.07565e+06	482741	286979	1.95907e+06	502092	754558	2240	1.30782e+06	1.13027e+07	439319	883987	2.02063e+06	227062	184879	653507	1.08381e+06	265585	157555	909228	541389	1.1067e+06	700220	655548	169216	612182		A6NDG6	371568	570231	396280	340052	692019	650998	1.31117e+06	58556.1	419623	1.98222e+06	299175
High	Q96PD5	PGLYRP2	N-acetylmuramoyl-L-alanine amidase	14	5	42	5	576	62.2	7.55	2.68219e+06	5.95697e+06	1.91412e+06	1.63876e+06	2.63305e+06	256821	764686	2240	5.78814e+06	7.24943e+06	2.15489e+06	2.13546e+06	765926	2.8402e+06	266914	1.4051e+06	834661	653589	160906	609105	209679	1.97971e+06	1.57818e+06	1.55141e+06	336109	161432		Q96PD5	1.50965e+06	1.63652e+06	1.57129e+06	1.94183e+06	930098	332987	1.32877e+06	58556.1	1.85717e+06	1.27137e+06	1.46748e+06
High	P62280	RPS11	40S ribosomal protein S11	41	8	39	8	158	18.4	10.3	897508	5.40031e+06	589284	545600	4.99885e+06	312023	1.23004e+06	5171.93	1.46839e+06	39292349	585061	3.49665e+06	2.53226e+06	306559	248127	1.67422e+06	2.09867e+06	699803	171823	2.3679e+06	484326	968854	1.94527e+06	1.89393e+06	407841	841837		P62280	505155	1.48359e+06	483741	646502	1.76579e+06	404561	2.1374e+06	135200	471145	6.89092e+06	398425
High	P50897	PPT1	Palmitoyl-protein thioesterase 1	24	6	28	6	306	34.2	6.52	1.47673e+06	2.61253e+06	502556	505189	2.83047e+06	612127	694795	2462.2	2.57737e+06	6.81233e+06	1.67435e+06	1.39129e+06	1.00883e+06	564795	127434	466275	777511	257957	64976.7	1.62474e+06	1.6323e+06	1.57417e+06	838977	2.27671e+06	124079	240654		P50897	831167	717724	412546	598617	999834	793666	1.20732e+06	64364.7	826969	1.19472e+06	1.14023e+06
High	P31942	HNRNPH3	Heterogeneous nuclear ribonucleoprotein H3	26	7	51	7	346	36.9	6.87	3.74538e+06	1.47964e+07	4.00624e+06	541475	1.16233e+07	768927	495205	2240	6.64274e+06	7.90401e+06	1.71104e+06	2.46355e+06	4.16006e+06	773225	122560	2.08972e+06	994125	575865	74607.9	1.08804e+06	515318	4.72009e+06	543787	3.66058e+06	55288.9	404737		P31942	2.10806e+06	4.06491e+06	3.28871e+06	641614	4.10579e+06	996969	860499	58556.1	2.13138e+06	1.38617e+06	1.16521e+06
High	P55001	MFAP2	Microfibrillar-associated protein 2	15	4	65	4	183	20.8	4.97	1.36744e+07	2.54517e+07	3.88492e+06	7.23982e+06	2.0798e+07	1.65728e+06	724261	2240	1.78873e+06	2.46204e+06	1.07216e+07	6.74512e+06	3.18532e+06	6.09749e+06	1.05977e+06	1.95169e+06	2.31674e+06	3.87725e+06	1.70055e+06	4.8768e+06	1.16353e+06	4.56199e+06	682747	1.6397e+07	2.13935e+06	1.98122e+06		P55001	7.69651e+06	6.99218e+06	3.18912e+06	8.57873e+06	7.34668e+06	2.14878e+06	1.25852e+06	58556.1	573927	431782	7.30143e+06
High	Q9UHB6	LIMA1	LIM domain and actin-binding protein 1	11	7	29	7	759	85.2	6.84	3.00168e+06	9.13377e+06	269265	447119	3.78206e+06	308408	783040	2240	1.24874e+06	4.64154e+06	252664	1.19973e+06	1.40361e+06	815184	69968.1	459102	623922	324737	64057.3	866786	188716	1.12533e+06	301557	1.18034e+06	120425	252220		Q9UHB6	1.68947e+06	2.50926e+06	221039	529808	1.33597e+06	399873	1.36066e+06	58556.1	400669	814012	172064
High	Q9NQT8	KIF13B	Kinesin-like protein KIF13B	6	9	13	7	1826	202.7	5.88	415291	1.90719e+06	383589	280408	1.43138e+06	212433	663957	22008.8	1.53594e+06	1.09973e+07	556193	495155	473071	549399	100905	509401	196572	145420	3560	1.04085e+06	51580.7	737417	699213	618979	71649.3	166816		Q9NQT8	233743	523951	314887	332266	505620	275434	1.15373e+06	575335	492817	1.92865e+06	378767
High	Q08257	CRYZ	Quinone oxidoreductase	21	6	20	6	329	35.2	8.44	916165	3.92959e+06	1.28837e+06	47739.4	4.7498e+06	1.40551e+06	580484	2240	1.92829e+06	1.70172e+07	321875	1.66195e+06	1.47212e+06	1.28786e+06	101715	272598	445271	347197	3560	3.43528e+06	138787	487286	1.19869e+06	384330	121853	188152		Q08257	515656	1.07955e+06	1.05762e+06	56568.3	1.67782e+06	1.82234e+06	1.00868e+06	58556.1	618709	2.9844e+06	219197
High	P09012	SNRPA	U1 small nuclear ribonucleoprotein A	36	6	25	5	282	31.3	9.83	632553	4.15202e+06	456806	51719.8	3.01605e+06	92044.6	620134	2240	1.53968e+06	1.53298e+07	449832	560105	575187	309217	46844.3	1.23011e+06	655868	112349	3560	1.47945e+06	111882	992034	832751	1.2741e+06	16870.5	264293		P09012	356027	1.14066e+06	374990	61284.7	1.06539e+06	119342	1.07758e+06	58556.1	494020	2.68847e+06	306335
High	O43143	DHX15	Pre-mRNA-splicing factor ATP-dependent RNA helicase DHX15	9	7	23	7	795	90.9	7.46	7220	2.21529e+06	705555	31317.1	1.44661e+06	515959	565796	2240	1.85666e+06	7.58204e+06	60673	335312	962034	221928	21564.7	607775	79839.6	29572.1	3560	1.67753e+06	184903	508859	344410	355237	15310.6	165328		O43143	4063.72	608592	579187	37108.8	511000	668978	983162	58556.1	595723	1.3297e+06	41318.3
High	Q9BWD1	ACAT2	Acetyl-CoA acetyltransferase, cytosolic	25	8	21	8	397	41.3	6.92	1.30381e+06	2.59194e+06	1.39288e+06	361218	1.17383e+06	469508	547980	2240	2.03958e+06	5.25543e+06	439069	764176	721262	455994	77422.6	1.47574e+06	673776	118786	69514.9	990105	27426.3	1.08023e+06	735781	552137	95824.1	160042		Q9BWD1	733836	712068	1.14341e+06	428021	414644	608751	952204	58556.1	654417	921673	299006
High	Q92598	HSPH1	Heat shock protein 105 kDa	13	9	14	7	858	96.8	5.39	1.24491e+06	940272	500235	221986	760185	134417	393650	185551	480048	3.73764e+06	248321	261786	621152	216930	167135	316859	383950	180725	142081	391090	240246	762616	483384	95426.5	207980	156896		Q92598	700686	258315	410641	263040	268527	174281	684031	4.85052e+06	154027	655490	169107
High	Q92506	HSD17B8	(3R)-3-hydroxyacyl-CoA dehydrogenase	26	5	19	5	261	27	6.54	912225	1.72822e+06	141711	124215	562945	296914	875614	2240	861720	5.75935e+06	373386	987792	806904	298947	87285.1	7400	543408	106400	3560	1.44357e+06	149919	643032	1.05155e+06	688508	286884	121802		Q92506	513438	474783	116330	147187	198854	384970	1.52152e+06	58556.1	276490	1.01005e+06	254276
High	Q6IAA8	LAMTOR1	Ragulator complex protein LAMTOR1	46	6	35	6	161	17.7	5.15	992342	3.64549e+06	1.38412e+06	1.2283e+06	3.75919e+06	621068	945260	2240	1182162	5.29643e+06	1.90546e+06	1.33777e+06	679055	1.10992e+06	323765	816577	2.24656e+06	513814	225310	1.39833e+06	277083	2.19884e+06	1.41629e+06	2.51922e+06	170474	121460		Q6IAA8	558532	1.0015e+06	1.13622e+06	1.45546e+06	1.3279e+06	805260	1.64254e+06	58556.1	379306	928864	1.29761e+06
High	P47897	QARS1	Glutamine--tRNA ligase	11	8	37	8	775	87.7	7.15	2.07943e+06	4.30635e+06	1.85501e+06	650644	4.45027e+06	1.08486e+06	1.48244e+06	2240	3.4771e+06	1.08722e+07	891777	1.87439e+06	1.68829e+06	1.04623e+06	264002	1.08773e+06	1.70017e+06	415608	213472	2.53741e+06	510604	2.14935e+06	2.37628e+06	1.97212e+06	415626	638296		P47897	1.17039e+06	1.18306e+06	1.52277e+06	770973	1.57201e+06	1.4066e+06	2.57599e+06	58556.1	1.11566e+06	1.90672e+06	607299
High	P62316	SNRPD2	Small nuclear ribonucleoprotein Sm D2	57	7	17	7	118	13.5	9.91	2.30048e+06	1.16392e+07	1.55816e+06	1.59691e+06	9.30566e+06	1.63668e+06	3.48341e+06	2240	5.36907e+06	3.4321e+07	2.30695e+06	3.92425e+06	3.52115e+06	2.28097e+06	794995	4.22285e+06	3.59405e+06	1.96461e+06	632148	5.42301e+06	1.49356e+06	3.85043e+06	4.27953e+06	4.20907e+06	867507	1.73444e+06		P62316	1.2948e+06	3.19758e+06	1.27909e+06	1.89224e+06	3.28712e+06	2.12207e+06	6.05299e+06	58556.1	1.72271e+06	6.01906e+06	1.57103e+06
High	P01619	IGKV3-20	Immunoglobulin kappa variable 3-20	47	4	62	2	116	12.5	4.96	8.43058e+06	27961567	1.0675e+07	2.37246e+07	1.31206e+07	1.29005e+06	1.38622e+06	91216.2	34499287	3.15867e+07	4.69012e+07	1.08942e+07	1.53157e+07	7.1343e+06	5.03492e+06	4.98311e+06	3.6365e+06	4.70807e+06	1.05608e+06	3.55524e+06	1.75946e+06	3.83886e+06	5.44773e+06	1.54736e+07	2.29424e+06	1.7722e+06		P01619	4.74508e+06	7.6817e+06	8.76305e+06	2.81122e+07	4.63472e+06	1.67265e+06	2.40879e+06	2.38449e+06	1.10694e+07	5.53954e+06	3.19397e+07
High	P40939	HADHA	Trifunctional enzyme subunit alpha, mitochondrial	16	9	15	9	763	82.9	9.04	1.94336e+06	1.62274e+06	2.49619e+06	296573	1.31754e+06	2.81622e+06	356595	2240	775753	2.41326e+06	283437	540623	420209	1.2681e+06	21110.4	120135	607940	18276.1	3560	1.1738e+06	4340	413078	370525	208412	44229.1	72541.7		P40939	1.0938e+06	445804	2.04912e+06	351421	465408	3.65143e+06	619641	58556.1	248906	423227	193020
High	Q8IUX7	AEBP1	Adipocyte enhancer-binding protein 1	8	9	26	8	1158	130.8	5.11	2.57164e+06	5.53309e+06	1.25461e+06	924738	2.68355e+06	208801	21501.6	4827.43	347997	48820.7	2.04979e+06	1.03897e+06	438824	944552	304999	1.0858e+06	1.39313e+06	260039	189198	943301	590854	2.71985e+06	7940	6.48693e+06	34475.7	119141		Q8IUX7	1.44742e+06	1.52007e+06	1.02991e+06	1.09576e+06	947934	270725	37362.6	126194	111658	8561.96	1.3959e+06
High	Q13418	ILK	Integrin-linked protein kinase	16	7	53	7	452	51.4	8.07	1.45123e+06	5.38749e+06	530144	1.02893e+06	5.57486e+06	845701	577342	2240	1.03749e+06	3.42993e+06	1.91118e+06	1.22714e+06	940581	734556	342195	812770	565373	463420	129661	733263	315610	1.8328e+06	723629	2.58059e+06	398585	451337		Q13418	816810	1.48007e+06	435193	1.21922e+06	1.96926e+06	1.09651e+06	1.00323e+06	58556.1	332886	601527	1.30151e+06
High	P12277	CKB	Creatine kinase B-type	20	7	33	7	381	42.6	5.59	1.0113e+06	3.35831e+06	1.02845e+06	222063	3.07445e+06	151126	66763.2	2240	2.05959e+06	1.55257e+07	970326	557506	301933	614727	1.28189e+06	7.79659e+06	9150	1.14096e+06	334762	143829	4.66787e+06	2.11499e+06	907426	761952	400702	109859		P12277	569200	922606	844250	263131	1.08602e+06	195946	116012	58556.1	660835	2.72284e+06	660791
High	Q96C86	DCPS	m7GpppX diphosphatase	21	9	65	9	337	38.6	6.38	2.05982e+06	9.90161e+06	2.02743e+06	682637	7.8065e+06	998031	1.92335e+06	2240	1.75947e+07	1.3845e+07	2.01408e+06	3.92184e+06	2.67646e+06	1.4318e+06	635163	1.68494e+06	2.11134e+06	1.80272e+06	597794	3.92423e+06	908416	8.27965e+06	2.73139e+06	3.27849e+06	1.13474e+06	1.30091e+06		Q96C86	1.15935e+06	2.72021e+06	1.66431e+06	808882	2.75756e+06	1.29402e+06	3.34213e+06	58556.1	5.6454e+06	2.42807e+06	1.37159e+06
High	Q9GZT3	SLIRP	SRA stem-loop-interacting RNA-binding protein, mitochondrial	57	7	31	7	109	12.3	10.24	1.08684e+06	8.45474e+06	920655	269522	4.50667e+06	505987	783236	2240	1.0165e+06	4.47646e+07	238283	1.71474e+06	1.27357e+06	763508	173754	1.38721e+06	2.37848e+06	317371	91012.2	1.66389e+06	619106	650043	1.58335e+06	1.09273e+06	145491	540234		Q9GZT3	611716	2.32272e+06	755762	319366	1.59193e+06	656048	1.361e+06	58556.1	326151	7.85061e+06	162270
High	Q02818	NUCB1	Nucleobindin-1	13	6	56	6	461	53.8	5.25	6.66306e+06	9.53585e+06	2.23161e+06	1.51359e+06	5.88505e+06	2.75627e+06	1.00198e+06	2240	4.62302e+06	4.60508e+06	2.2084e+06	2470423	1.92301e+06	3.18236e+06	426761	1.39981e+06	1.26909e+06	1.02924e+06	583634	1.68759e+06	1.03682e+06	2.0777e+06	1.0287e+06	4.54256e+06	272935	805891		Q02818	3.75025e+06	2.61972e+06	1.83192e+06	1.79351e+06	2.07883e+06	3.57371e+06	1.7411e+06	58556.1	1.48333e+06	807618	1.50392e+06
High	O43678	NDUFA2	NADH dehydrogenase [ubiquinone] 1 alpha subcomplex subunit 2	57	5	91	5	99	10.9	9.57	1.29882e+06	7.29626e+06	1.5228e+06	1.51354e+06	9.61155e+06	3.2657e+06	2.7806e+06	2240	3.71869e+06	3.59377e+07	2.92181e+06	6.62546e+06	7.00036e+06	2.32451e+06	880430	2.01715e+06	2.42003e+06	1.88827e+06	546031	4.80617e+06	562331	3.79287e+06	5.18807e+06	4.44325e+06	506613	2.48066e+06		O43678	731032	2.00445e+06	1.25006e+06	1.79345e+06	3.39518e+06	4.23422e+06	4.83174e+06	58556.1	1.19317e+06	6.3026e+06	1.98975e+06
High	P15153	RAC2	Ras-related C3 botulinum toxin substrate 2	36	8	66	4	192	21.4	7.61	816668	1.77984e+06	211904	666704	3.57645e+06	241415	98006.2	2240	1.29873e+06	2.10271e+06	4.80871e+06	409149	733871	402456	63685.8	84461.5	49356.8	153772	3560	317769	4340	762136	88609.5	777622	3340	47102.2		P15153	459655	488963	173951	790003	1.26334e+06	313012	170302	58556.1	416709	368764	3.27472e+06
High	Q15287	RNPS1	RNA-binding protein with serine-rich domain 1	15	5	8	5	305	34.2	11.84	258271	1.93058e+06	92136.2	23373.9	1.01734e+06	88503.8	191907	12705.4	206317	1.42574e+07	124779	428948	366301	140888	3450	97573.2	20780.9	17059.7	3560	194894	28035.2	82842.9	127580	106843	3340	75564.8		Q15287	145365	530377	75634.3	27696.6	359366	114752	333470	332133	66198.4	2.5004e+06	84974.6
High	P00167	CYB5A	Cytochrome b5	43	5	50	5	134	15.3	4.96	4.13221e+06	1.18455e+07	1.92975e+06	3.22479e+06	1.91994e+07	3.05746e+06	6.93535e+06	2240	2.55258e+06	9.49591e+06	4.93412e+06	3.44691e+06	2.67989e+06	7.19914e+06	2.56184e+06	1.10967e+06	4.22888e+06	3.2953e+06	945340	9.86059e+06	2.15429e+06	6.41872e+06	8.76435e+06	5.1928e+06	2.36412e+06	2.10592e+06		P00167	2.32578e+06	3.25424e+06	1.58412e+06	3.82118e+06	6.78199e+06	3.96422e+06	1.20513e+07	58556.1	819017	1.66535e+06	3.36013e+06
High	P31151	S100A7	Protein S100-A7	26	3	14	2	101	11.5	6.77	241891	74559	369756	599061	234752	58031	21213.3	2240	171711	55821.6	36991.7	94427.5	66184.3	1.04321e+07	3450	73378.8	32430.2	5130	19784.5	5580	4340	96510.7	20381.4	69686	3340	94835.1		P31151	136146	20483.1	303532	709850	82923.8	75241.4	36861.5	58556.1	55094.9	9789.74	25191.3
High	P30084	ECHS1	Enoyl-CoA hydratase, mitochondrial	18	6	45	6	290	31.4	8.07	2.79737e+06	3.62864e+06	2.38115e+06	1.14242e+06	2.87906e+06	3.19886e+06	1.94473e+06	1.07675e+06	2.62987e+06	9.94312e+06	1.61112e+06	2.05368e+06	2.40144e+06	1.94891e+06	1.11047e+06	1.10887e+06	3.41048e+06	1.17326e+06	1.6015e+06	2.86272e+06	965316	1.51884e+06	2.6295e+06	1.38019e+06	1.21118e+06	1.33604e+06		P30084	1.57448e+06	996873	1.95468e+06	1.35369e+06	1.017e+06	4.14755e+06	3.37928e+06	2.81476e+07	843814	1.74378e+06	1.09717e+06
High	P63173	RPL38	60S ribosomal protein L38	40	4	21	4	70	8.2	10.1	644489	4.49795e+06	744040	92518.4	2.98515e+06	42586.9	850401	2240	1.26379e+06	2.89733e+07	967729	2.37778e+06	802558	86600.4	3450	453265	431168	5130	3560	1.69196e+06	4340	1.78449e+06	888322	1223870	3340	100591		P63173	362745	1.23569e+06	610780	109629	1.05447e+06	55217	1.47771e+06	58556.1	405498	5.08121e+06	659022
High	Q9UNH7	SNX6	Sorting nexin-6	21	7	15	7	406	46.6	6.16	101563	1.41638e+06	348110	192128	1.43223e+06	623740	216253	2240	843897	5.21466e+06	454862	512029	406348	13766.6	34478.2	201578	193721	81655.4	29332.5	589762	158006	653571	403767	473158	3340	7210		Q9UNH7	57163.8	389112	285762	227660	505920	808723	375775	58556.1	270771	914523	309760
High	O15143	ARPC1B	Actin-related protein 2/3 complex subunit 1B	25	7	35	7	372	40.9	8.35	1.36096e+06	3.9031e+06	1.15502e+06	932778	6.31849e+06	215146	715587	2240	2.45603e+06	8.11472e+06	2.01561e+06	1.50926e+06	1.05012e+06	909531	79653.1	587388	407415	175304	18664.6	1.67165e+06	58576.1	1.77299e+06	654551	2.8653e+06	57833.4	76221.5		O15143	766005	1.07227e+06	948149	1.10528e+06	2.23194e+06	278952	1.24345e+06	58556.1	788038	1.42312e+06	1.37263e+06
High	P31153	MAT2A	S-adenosylmethionine synthase isoform type-2	15	6	27	5	395	43.6	6.48	499422	3.84045e+06	365167	112346	3.81339e+06	568229	507069	2240	2.23023e+06	6.49773e+06	407700	400104	902918	252155	56880.8	902975	733809	138422	8806.14	1.69379e+06	371458	676099	1.22679e+06	1.14375e+06	32193.6	344440		P31153	281095	1.05506e+06	299764	133122	1.34704e+06	736750	881114	58556.1	715586	1.13954e+06	277643
High	Q8WW12	PCNP	PEST proteolytic signal-containing nuclear protein	33	6	41	6	178	18.9	7.49	3.14762e+06	5.64429e+06	1.24015e+06	632936	4.98398e+06	689224	1.21239e+06	13466	2.12869e+06	4.46021e+06	1.31576e+06	2.96079e+06	1.86627e+06	1.09956e+06	367073	2.19478e+06	1.68483e+06	902692	328325	2.17586e+06	810127	1.25242e+06	1.29995e+06	2.05233e+06	599475	844850		Q8WW12	1.77161e+06	1.55062e+06	1.01803e+06	749990	1.76054e+06	893628	2.10672e+06	352017	683007	782211	896032
High	P14543	NID1	Nidogen-1	7	9	39	9	1247	136.3	5.29	2.28964e+06	2.19192e+06	1.7504e+06	1.65169e+06	976898	266584	265665	9104.64	599672	4.08151e+06	4.5691e+06	1.86113e+06	2.05496e+06	493097	1.4354e+06	5.28716e+06	674688	288059	344764	445932	258004	2.0076e+06	526630	494089	284423	502798		P14543	1.2887e+06	602173	1.4369e+06	1.95715e+06	345079	345645	461636	238005	192410	715797	3.11155e+06
High	P58107	EPPK1	Epiplakin	6	11	22	9	5088	555.3	5.62	761416	1.96486e+06	806357	287059	2.39622e+06	5.35496e+06	656912	2240	1.48142e+06	1.49217e+06	657632	1.25162e+06	567753	665019	196853	630087	862070	274868	104993	1.20436e+06	261213	514240	692564	1.36748e+06	248183	85418.4		P58107	428556	539794	661936	340147	846438	6.94309e+06	1.14149e+06	58556.1	475326	261690	447846
High	P08603	CFH	Complement factor H	7	8	56	8	1231	139	6.61	4.556e+06	7.22423e+06	1.96453e+06	5.41568e+06	1.94497e+06	487776	193594	24281.4	4.405e+06	1.05879e+06	4.23389e+06	1.96367e+06	2.12306e+06	3.13908e+06	678922	1.08123e+06	874512	506222	325433	800314	291783	1.20017e+06	180491	2.43488e+06	236962	188591		P08603	2.56431e+06	1.98467e+06	1.61268e+06	6.41724e+06	687039	632437	336400	634744	1.41338e+06	185685	2.88328e+06
High	Q9H0W9	C11orf54	Ester hydrolase C11orf54	23	7	39	7	315	35.1	6.7	396365	2.7111e+06	374473	144243	927887	279132	730987	2240	595901	1.17506e+07	731987	618015	501783	597699	130645	254358	147982	170551	40207.7	2.06994e+06	145677	960611	2.83865e+06	1.45944e+06	318470	197963		Q9H0W9	223091	744802	307403	170920	327766	361915	1.27021e+06	58556.1	191199	2.06077e+06	498482
High	Q12805	EFEMP1	EGF-containing fibulin-like extracellular matrix protein 1	14	7	50	7	493	54.6	5.07	6.87184e+06	9.51767e+06	1.08247e+06	4.7932e+06	4.62798e+06	1.51198e+06	605497	20033.3	888985	17300	6.66727e+06	1.4316e+06	1.91363e+06	9.38548e+06	548728	951931	910575	1.41083e+06	815172	1.75672e+06	989342	3.38626e+06	315035	6.95564e+06	835648	1.63189e+06		Q12805	3.86776e+06	2.61473e+06	888598	5.67964e+06	1.63478e+06	1.9604e+06	1.05215e+06	523694	285238	3034	4.5404e+06
High	P09874	PARP1	Poly [ADP-ribose] polymerase 1	9	7	11	7	1014	113	8.88	1.39507e+06	2.37204e+06	558618	91157.7	2.01549e+06	305773	167519	2240	695873	7.65334e+06	113142	166485	361163	327454	45832	842711	609389	204986	111962	1.01328e+06	125268	254410	293568	418576	116479	16694.1		P09874	785203	651654	458567	108016	711950	396457	291092	58556.1	223276	1.34221e+06	77049.2
High	P51570	GALK1	Galactokinase	17	6	56	6	392	42.2	6.46	1.17815e+06	2.82719e+06	484544	1.05524e+06	2.23777e+06	602583	797112	14176.2	1.48168e+06	2.94452e+06	1.05017e+06	845818	1.6764e+06	668208	222675	1.25494e+06	2.23715e+06	666566	322998	1.45109e+06	361538	2.19374e+06	1.66548e+06	2.27187e+06	315714	624986		P51570	663112	776696	397760	1.25039e+06	790467	781293	1.38511e+06	370582	475409	516397	715162
High	Q9BUP0	EFHD1	EF-hand domain-containing protein D1	27	8	83	7	239	26.9	5.39	4.81081e+06	1.59063e+07	4.25714e+06	1.74125e+06	1.06324e+07	2.29406e+06	2.15628e+06	250910	7.28462e+06	7.4335e+06	2.01867e+06	3.23678e+06	1.49298e+07	2.78852e+06	950919	1.07404e+06	5.70342e+06	1.78325e+06	716292	6.64096e+06	8.24019e+06	3.32172e+06	1.78127e+06	5.13451e+06	2.45109e+06	3.32902e+06		Q9BUP0	2.70772e+06	4.36983e+06	3.49467e+06	2.06327e+06	3.75577e+06	2.97441e+06	3.74689e+06	6.55908e+06	2.33733e+06	1.30365e+06	1.37471e+06
High	P21796	VDAC1	Voltage-dependent anion-selective channel protein 1	30	7	128	6	283	30.8	8.54	2.49146e+06	4.52872e+06	2.59101e+06	807644	5.65067e+06	1.04462e+07	1.16057e+06	2240	3.59172e+06	7.27121e+06	2.11251e+06	1.86751e+06	2.10749e+06	3.15641e+06	309494	870091	985986	602687	852054	2.64074e+06	559813	2.12115e+06	2.4228e+06	3.83302e+06	988183	960738		P21796	1.4023e+06	1.24415e+06	2.12695e+06	957007	1.99604e+06	1.35442e+07	2.01667e+06	58556.1	1.15243e+06	1.27519e+06	1.43862e+06
High	P36952	SERPINB5	Serpin B5	30	8	13	8	375	42.1	6.05	412566	995057	1.67733e+06	94219.8	550175	42285.9	262615	2240	2.44061e+07	298910	197010	312341	129566	8760	34273.5	7400	9150	5130	3560	37878.2	4340	653040	28439.4	7920	3340	7210		P36952	232209	273366	1.37691e+06	111645	194343	54826.7	456336	58556.1	7.8309e+06	52421.6	134163
High	Q9UM54	MYO6	Unconventional myosin-VI	8	8	21	8	1294	149.6	8.53	522547	1.88816e+06	567154	12072.7	429382	975786	383635	2240	809278	2.15454e+06	75400.2	473328	915780	210922	3450	9874.05	283753	78178	21247	2.2394e+06	86422.7	205251	194896	336698	79458.4	240759		Q9UM54	294111	518723	465575	14305.4	151675	1.26518e+06	666628	58556.1	259663	377853	51347.4
High	O75494	SRSF10	Serine/arginine-rich splicing factor 10	30	6	48	5	262	31.3	11.27	1.30724e+06	1.08812e+07	384022	148420	5.53756e+06	380057	1.09161e+06	2240	1.77056e+06	1.03316e+08	271619	1.71604e+06	2.77385e+06	535515	52833.5	1.73574e+06	1.80138e+06	856477	67155.5	3.2502e+06	1.51053e+06	1.54303e+06	1.60275e+06	2.45571e+06	78815.6	1.24476e+06		O75494	735767	2.98933e+06	315243	175869	1.95608e+06	492771	1.89685e+06	58556.1	568097	1.81191e+07	184972
High	Q16643	DBN1	Drebrin	8	4	13	4	649	71.4	4.45	370003	870291	6960	32054.5	883823	52910.3	77369.2	2240	144190	360106	46895.7	34021	12800	8760	42891.5	630809	1.56953e+06	207238	224640	175343	17168.5	327729	49675.2	491643	93329.5	76140.9		Q16643	208253	239089	5713.44	37982.6	312201	68602.1	134441	58556.1	46264.6	63153.8	31935.9
High	Q07507	DPT	Dermatopontin	30	5	57	5	201	24	4.82	7.83368e+06	6.84393e+06	9.83791e+06	8.8402e+06	6.82354e+06	794663	122158	2240	2.89809e+06	94353.5	2.63025e+07	6.5801e+06	3.25964e+06	1.38899e+07	1.59629e+06	175697	311239	903057	604218	295071	1.403e+06	2.60058e+06	267923	971111	994661	995812		Q07507	4.40912e+06	1.88019e+06	8.0759e+06	1.04751e+07	2.41034e+06	1.03034e+06	212270	58556.1	929876	16547.3	1.7912e+07
High	P30040	ERP29	Endoplasmic reticulum resident protein 29	15	4	81	4	261	29	7.31	3.27066e+06	7.82973e+06	2.07894e+06	1.3351e+06	4.69417e+06	1.38635e+06	2.41666e+06	2240	5.39485e+06	1.34614e+07	2.89381e+06	3.13359e+06	3.32328e+06	1.37092e+06	547076	2.46523e+06	3.30773e+06	582861	205146	5.47139e+06	457153	5.01564e+06	4.28566e+06	3.1963e+06	721158	1.05822e+06		P30040	1.84087e+06	2.15101e+06	1.7066e+06	1.58202e+06	1.65816e+06	1.7975e+06	4.19933e+06	58556.1	1.73098e+06	2.3608e+06	1.97068e+06
High	O00584	RNASET2	Ribonuclease T2	26	5	14	5	256	29.5	7.08	269997	1.0961e+06	559456	15170.2	609463	171347	71170.8	2240	2.16369e+06	3.99042e+06	294088	725495	73265.7	842861	16448.5	91709.2	9150	5130	3560	168331	14873.2	868336	130250	431576	3340	21389.3		O00584	151966	301125	459256	17975.7	215286	222164	123671	58556.1	694238	699822	200273
High	P08493	MGP	Matrix Gla protein	44	7	58	7	103	12.3	9.67	1.00231e+06	4.7298e+06	588337	696080	1.8027e+06	2.4514e+06	2.02255e+07	2240	368184	430794	1.17891e+06	1.61159e+07	6.18006e+06	1.56384e+06	126817	148123	1.51721e+06	441378	80502.6	7.30563e+06	160108	249933	281436	836944	330942	1.6623e+06		P08493	564140	1.29939e+06	482964	824811	636783	3.17841e+06	3.51451e+07	58556.1	118135	75550.8	802839
High	P62310	LSM3	U6 snRNA-associated Sm-like protein LSm3	50	6	96	6	102	11.8	4.7	5.12986e+06	2.25758e+07	4.01025e+06	2.3352e+06	1.60973e+07	2.65046e+06	5.13126e+06	2240	1.34556e+07	2.47752e+07	8.85706e+06	6.51306e+06	5.63356e+06	4.08373e+06	1.19595e+06	3.97533e+06	2.24578e+06	1.89827e+06	445539	6.70587e+06	1.90694e+06	1.34194e+07	4.28473e+06	9.96589e+06	715059	2.0103e+06		P62310	2.8873e+06	6.20211e+06	3.292e+06	2.76707e+06	5.68619e+06	3.43651e+06	8.9164e+06	58556.1	4.31735e+06	4.34496e+06	6.03165e+06
High	Q8IZ83	ALDH16A1	Aldehyde dehydrogenase family 16 member A1	10	6	19	6	802	85.1	6.79	189527	1.18759e+06	278590	19627.3	2.80817e+06	277617	240976	26072.5	735034	5.05144e+06	151780	387719	509445	8760	3450	162868	278193	64416.3	53079.6	701188	4340	267889	463305	156488	15992.7	260944		Q8IZ83	106673	326260	228694	23257.1	991955	359951	418735	681564	235841	885899	103362
High	Q9NTK5	OLA1	Obg-like ATPase 1	15	5	23	5	396	44.7	7.81	518702	3.44275e+06	863198	187867	1.32285e+06	671496	772239	2240	1.76842e+06	1.41604e+07	362402	1.41903e+06	1.04012e+06	197997	57106	559544	582918	147053	45265.7	1.68657e+06	123166	1.02317e+06	688647	488312	114103	135699		Q9NTK5	291947	945806	708596	222610	467282	870642	1.34189e+06	58556.1	567413	2.48338e+06	246795
High	P23193	TCEA1	Transcription elongation factor A protein 1	28	7	27	5	301	33.9	8.38	1.01001e+06	6.55847e+06	1.12255e+06	190020	5.88162e+06	111867	467176	2240	1.32358e+06	3.29496e+07	1.74465e+06	929647	1.45123e+06	379425	68694.6	814212	561105	179173	3560	633986	285424	1.13833e+06	509940	1.83887e+06	3340	213438		P23193	568476	1.80176e+06	921496	225162	2.07762e+06	145044	811794	58556.1	424682	5.77856e+06	1.1881e+06
High	P17980	PSMC3	26S proteasome regulatory subunit 6A	21	7	60	7	439	49.2	5.24	4.67878e+06	7.34841e+06	2.33167e+06	1.99985e+06	6.26301e+06	2.37972e+06	1.79558e+06	2240	5.46859e+06	9.81316e+06	2.93023e+06	2.07408e+06	2.56854e+06	3.46534e+06	782774	2.79109e+06	4.0234e+06	1.27617e+06	800629	3.87449e+06	1.37973e+06	4.05344e+06	2.94669e+06	4.20529e+06	744912	1.12044e+06		P17980	2.63341e+06	2.01878e+06	1.91406e+06	2.3697e+06	2.21234e+06	3.08548e+06	3.1201e+06	58556.1	1.75464e+06	1.72099e+06	1.99549e+06
High	P04216	THY1	Thy-1 membrane glycoprotein	18	4	39	4	161	17.9	8.73	5.43341e+06	7.75195e+06	1.07298e+06	1.96469e+06	9.72669e+06	144150	317054	2240	1.60249e+06	7.83215e+06	2.83547e+06	1.45695e+06	854133	598906	176595	1.44904e+06	443159	735058	93011.2	1.25854e+06	92890.1	3.90477e+06	436154	4.60392e+06	256697	114144		P04216	3.05815e+06	2.12964e+06	880807	2.32803e+06	3.43585e+06	186900	550933	58556.1	514170	1.37357e+06	1.93095e+06
High	Q15185	PTGES3	Prostaglandin E synthase 3	31	10	85	10	160	18.7	4.54	1.38701e+07	3.8595e+07	7.04384e+06	7.27444e+06	2.741e+07	9.27223e+06	7.74631e+06	2240	1.03579e+07	3.84056e+07	1.22261e+07	1.11919e+07	8.25549e+06	1.0814e+07	1.60782e+06	2.78663e+06	8.32153e+06	2.72642e+06	1.07983e+06	1.41011e+07	5.2131e+06	1.23162e+07	1.3252e+07	1.46348e+07	1.56778e+06	2.17e+06		Q15185	7.80666e+06	1.0603e+07	5.78226e+06	8.61975e+06	9.6823e+06	1.20221e+07	1.34605e+07	58556.1	3.3234e+06	6.7354e+06	8.32599e+06
High	P51513	NOVA1	RNA-binding protein Nova-1	17	6	10	3	507	51.7	8.72	7220	279781	84844.2	66101.9	182514	5980	28860.8	2240	13400	4.34991e+06	8980	67243.2	591475	8760	9115.05	11433.3	9150	5130	3560	82396.5	4340	37902.9	859820	85458	3340	197771		P51513	4063.72	76862.4	69648.3	78326.6	64471.3	7753.5	50150.4	58556.1	4299.5	762867	6115.37
High	P00488		Coagulation factor XIII A chain	10	6	15	6	732	83.2	6.09	840766	690280	1.01186e+06	1.22913e+06	2.35803e+06	92967	114497	14268.4	301692	587948	535720	470608	503933	268391	262557	540003	265413	468952	130453	330233	106411	312396	64446.3	3.4965e+06	101815	238254		P00488	473218	189636	830632	1.45645e+06	832950	120538	198957	372993	96800.2	103112	364824
High	Q66K74	MAP1S	Microtubule-associated protein 1S	11	8	21	8	1059	112.1	7.3	421579	1.48857e+06	104713	29255.5	1.86077e+06	251185	322175	2240	1.00773e+06	6.69859e+06	62325.3	279411	268149	168931	132766	106179	229356	400919	289090	608104	422675	461125	503149	211998	604072	136369		Q66K74	237282	408947	85958.2	34665.9	657296	325679	559831	58556.1	323338	1.17477e+06	42443.5
High	Q8IZQ5	SELENOH	Selenoprotein H	32	4	19	4	122	13.4	9.74	449143	2.98313e+06	210373	108161	2.23692e+06	56816.4	504903	2240	503636	8.33957e+06	460327	1.40547e+06	1.01553e+06	215189	70259.8	821549	303910	330157	42049.7	1.37799e+06	141555	730117	735564	1.28328e+06	180913	288048		Q8IZQ5	252796	819537	172695	128164	790168	73666.6	877350	58556.1	161596	1.46256e+06	313482
High	P01042	KNG1	Kininogen-1	17	9	65	9	644	71.9	6.81	8.67313e+06	1.15993e+07	7.40962e+06	7.05151e+06	6.94314e+06	1.32135e+06	297405	2469.05	1.38841e+07	3.98129e+06	9.11825e+06	3.78433e+06	3.23355e+06	7.14689e+06	1.07795e+06	1.73208e+06	1.41805e+06	1.5264e+06	796871	1.20693e+06	430640	3.84154e+06	1.01309e+06	3.90101e+06	900926	665774		P01042	4.8816e+06	3.18659e+06	6.08253e+06	8.3556e+06	2.45259e+06	1.71322e+06	516790	64543.8	4.45483e+06	698221	6.20952e+06
High	Q13310	PABPC4	Polyadenylate-binding protein 4	11	6	12	1	644	70.7	9.26	37031.7	254632	139172	5910	191833	83490.8	36533.8	2240	158185	918163	52979.1	37009.8	50152.8	8760	3450	7400	9150	5130	3560	61198.6	4340	63321.7	40295.7	7920	3340	7210		Q13310	20843	69953.3	114246	7002.98	67762.8	108252	63483.5	58556.1	50754.9	161023	36078.7
High	P08579	SNRPB2	U2 small nuclear ribonucleoprotein B''	34	6	24	5	225	25.5	9.72	702302	3.34478e+06	402420	149880	2.81986e+06	290027	884079	32250.1	1.45331e+06	1.10646e+07	744473	1.02711e+06	833013	373699	187784	1.14735e+06	722093	293853	78021.2	1.46984e+06	208472	1.51284e+06	1.31846e+06	1.50127e+06	155770	395223		P08579	395285	918891	330345	177598	996084	376041	1.53623e+06	843053	466306	1.94047e+06	506985
High	Q6QNY0	BLOC1S3	Biogenesis of lysosome-related organelles complex 1 subunit 3	53	7	20	7	202	21.2	5.15	1.61053e+06	3.08434e+06	188704	396951	2.30061e+06	329289	448000	2240	1.15589e+06	9.38944e+06	367505	1.03698e+06	1.63428e+06	360799	29051.5	513293	1.17397e+06	330233	27943.9	834242	226216	914826	1.18771e+06	1.0971e+06	52307.3	229310		Q6QNY0	906471	847340	154907	470362	812665	426947	778472	58556.1	370877	1.64668e+06	250270
High	P62277	RPS13	40S ribosomal protein S13	46	9	24	9	151	17.2	10.54	496602	5.12789e+06	534082	125651	4.36635e+06	227108	738779	2240	1.13703e+06	7.66508e+07	446202	2.03851e+06	865974	8760	39647.4	730651	648918	77266.4	3560	1.69431e+06	119981	623183	953529	935887	55448.5	85302.8		P62277	279508	1.40875e+06	438426	148888	1.54237e+06	294462	1.28375e+06	58556.1	364824	1.34427e+07	303863
High	Q13435	SF3B2	Splicing factor 3B subunit 2	12	7	61	7	895	100.2	5.67	1.72898e+06	6.32509e+06	1.15047e+06	553914	5.10886e+06	263928	1.20342e+06	2240	3.39655e+06	9.01832e+06	1.496e+06	1.27714e+06	1.09191e+06	1.18834e+06	369516	1.72648e+06	1.27984e+06	562517	251073	1.92216e+06	581959	2.20149e+06	1.40132e+06	1.96543e+06	237263	504924		Q13435	973143	1.73765e+06	944414	656353	1.80465e+06	342202	2.09114e+06	58556.1	1.08981e+06	1.58159e+06	1.01878e+06
High	O00429	DNM1L	Dynamin-1-like protein	11	7	30	7	736	81.8	6.81	221901	1.54177e+06	779300	93563	1.75778e+06	229126	310557	2240	1.5242e+06	8.30385e+06	222673	566146	422481	206955	25088	837442	216909	100182	47136	448459	65235.1	1.08999e+06	771492	784856	61416.6	150539		O00429	124895	423560	639724	110866	620919	297078	539643	58556.1	489052	1.45629e+06	151640
High	Q14315	FLNC	Filamin-C	3	9	56	2	2725	290.8	5.97	944401	2.95676e+06	587187	688633	2.80559e+06	450966	464797	2240	1.56062e+06	4260800	1.34024e+06	805732	570756	690511	142446	516396	505337	210709	61766.4	597262	164189	1.63412e+06	724826	1.19112e+06	92626.8	122620		Q14315	531548	812291	482019	815987	991046	584710	807661	58556.1	500737	747240	912703
High	P51688	SGSH	N-sulphoglucosamine sulphohydrolase	12	4	18	4	502	56.7	6.95	1.96269e+06	2.19203e+06	974524	373336	1.32222e+06	449329	1.04982e+06	2240	1.47821e+06	9.366e+06	487369	2.12557e+06	316866	552604	28902.1	317526	375477	88260.8	3560	2.61481e+06	55948.1	841414	1.26596e+06	540182	233681	76124.1		P51688	1.10469e+06	602202	799983	442379	467061	582588	1.82422e+06	58556.1	474295	1.64257e+06	331898
High	Q12905	ILF2	Interleukin enhancer-binding factor 2	7	3	60	3	390	43	5.26	1.91777e+06	4.82634e+06	1.04494e+06	341574	4.30156e+06	445945	2.03791e+06	12315.6	4.06674e+06	17932828	940246	1.88663e+06	1.64573e+06	597093	276020	1.81177e+06	1.56436e+06	853937	194429	3.87512e+06	669016	1.80495e+06	2.40019e+06	1.96915e+06	370779	719815		Q12905	1.0794e+06	1.32591e+06	857790	404744	1.51948e+06	578200	3.54121e+06	321943	1.30484e+06	3.14498e+06	640306
High	Q16851	UGP2	UTP--glucose-1-phosphate uridylyltransferase	20	9	50	9	508	56.9	8.15	1.12297e+06	4.72289e+06	9.8076e+06	872339	3.55095e+06	999181	432848	6840.41	3.0159e+06	1.00033e+07	1.69196e+06	1.29143e+06	1.24748e+06	725078	197905	1.14045e+06	1.54086e+06	146122	40473	1.69547e+06	46330.9	1.84341e+06	1.19333e+06	1.11897e+06	3340	43247		Q16851	632054	1.29749e+06	8.05102e+06	1.03367e+06	1.25433e+06	1.29551e+06	752144	178816	967677	1.75433e+06	1.15223e+06
High	Q9NPF4	OSGEP	Probable tRNA N6-adenosine threonylcarbamoyltransferase	16	6	46	6	335	36.4	6.35	157393	1.54076e+06	261658	101649	1.57953e+06	561322	954598	2240	1.24611e+06	2.89285e+06	270634	906015	355538	393060	266841	458316	537650	556202	167198	1.96627e+06	467762	766454	1.04914e+06	607314	289377	277342		Q9NPF4	88587.5	423283	214794	120448	557953	727795	1.65877e+06	58556.1	399823	507336	184302
High	Q9NRN5	OLFML3	Olfactomedin-like protein 3	17	8	39	8	406	46	6.57	3.49108e+06	4.5883e+06	1.9432e+06	1.01931e+06	3.96079e+06	335062	52576.2	11694.1	2.12575e+06	810360	3.03628e+06	1.78925e+06	1.20971e+06	4.16689e+06	384256	816716	198494	629232	118889	530786	461297	1.49988e+06	317609	3.67558e+06	333184	471268		Q9NRN5	1.96493e+06	1.26051e+06	1.59517e+06	1.20782e+06	1.39911e+06	434432	91359.6	305696	682064	142117	2.0677e+06
High	O94979	SEC31A	Protein transport protein Sec31A	7	8	43	8	1220	132.9	6.89	1.21105e+06	4.47395e+06	1.32096e+06	636813	3.57025e+06	2.35614e+06	901762	2240	2.3571e+06	1.21646e+07	871481	1.40719e+06	1.29823e+06	877859	143570	588183	950219	249532	15873.9	1.41237e+06	182343	2.07268e+06	694676	1.33701e+06	120957	270257		O94979	681627	1.2291e+06	1.08437e+06	754584	1.26115e+06	3.05491e+06	1.56696e+06	58556.1	756294	2.13337e+06	593477
High	P13693	TPT1	Translationally-controlled tumor protein	32	7	64	5	172	19.6	4.93	1.43852e+06	5.29135e+06	2.10144e+06	934158	6.50399e+06	623818	923062	2240	3.46158e+06	3.88518e+06	2.673e+06	1.05388e+06	485112	1.45938e+06	288785	1.64639e+06	1.50415e+06	330096	35149.3	1.56318e+06	507647	4.4456e+06	703824	3.85793e+06	58123.8	33326.8		P13693	809662	1.45366e+06	1.72507e+06	1.10692e+06	2.29746e+06	808825	1.60397e+06	58556.1	1.11068e+06	681365	1.82031e+06
High	Q99832	CCT7	T-complex protein 1 subunit eta	19	8	37	8	543	59.3	7.65	461524	2.4134e+06	1.33833e+06	105231	1.55123e+06	2.17063e+06	406237	2240	1.1953e+06	6.22444e+06	193885	697399	615365	219717	9608.85	298036	283175	75462.7	3560	1.20241e+06	39011.8	292399	391292	275575	49211.8	44512.2		Q99832	259765	663019	1.09863e+06	124692	547956	2.81438e+06	705903	58556.1	383522	1.09161e+06	132036
High	Q8WXF1	PSPC1	Paraspeckle component 1	19	7	25	7	523	58.7	6.67	624525	2.77408e+06	610730	118491	1.83986e+06	159896	321474	2240	1.6033e+06	5.68756e+06	311150	825265	1.49961e+06	90165.4	60953	945147	341333	194250	3560	766803	95630	867531	459723	659837	34954.3	252150		Q8WXF1	351509	762106	501346	140405	649912	207317	558612	58556.1	514431	997460	211893
[truncated: 1,814 more rows]
[truncated: 41 more columns]

## Sheet: Overlap to Genomics
Accession	Gene Symbol	Abundance DCIS mixed, Patient 55	Abundance DCIS mixed, Patient 53	Abundance DCIS mixed, Patient 49	Abundance DCIS mixed, Patient 39	Abundance DCIS mixed, Patient 38	Abundance DCIS mixed, Patient 51	Abundance DCIS mixed, Patient 47	Abundance DCIS mixed, Patient 54	Abundance DCIS mixed, Patient 46	Abundance DCIS mixed, Patient 52	Abundance DCIS mixed, Patient 44	Abundance DCIS mixed, Patient 41	Abundance DCIS mixed, Patient 48	Abundance IDC mixed, Patient 55	Abundance IDC mixed, Patient 53	Abundance IDC mixed, Patient 49	Abundance IDC mixed, Patient 39	Abundance IDC mixed, Patient 38	Abundance IDC mixed, Patient 51	Abundance IDC mixed, Patient 47	Abundance IDC mixed, Patient 54	Abundance IDC mixed, Patient 46	Abundance IDC mixed, Patient 52	Abundance IDC mixed, Patient 44	Abundance IDC mixed, Patient 41	Abundance IDC mixed, Patient 48
[truncated: 22 more rows]

[truncated: 1 more sheets: ExperimentalExpressionAnalysis]
