# Supplementary material for: Clinical Proteomics Reveals Vulnerabilities in Noninvasive Breast Ductal Carcinoma and Drives Personalized Treatment Strategies
Source: Cancer Res Commun. 2025 Jan 23;5(1):138–49. doi: 10.1158/2767-9764.CRC-24-0287 (PMC11755405; doi:10.1158/2767-9764.CRC-24-0287)
Supplement: Supplementary Data Table T4 — LFQ data DCIS paired vs IDC paired [file crc-24-0287_supplementary_data_table_t4_suppst4.xlsx]

## Sheet: Processed Data
Processed total proteome data for DCIS vs IDC (paired cases).											Missing protein intensity values were imputed using 1.5x the minimum observed intensity for this particular sample. Green cells indicate imputed intensities.																			Data normalization based on summed protein summed.
Entries in red indicate quantitation by a single protein unique peptide -- interpret with caution
Protein FDR Confidence	Accession	Gene Symbol	Description	Coverage [%]	# Peptides	# PSMs	# Protein Unique Peptides	# AAs	MW [kDa]	calc. pI	Abundance DCIS paired, Patient 4	Abundance DCIS paired, Patient 9	Abundance DCIS paired, Patient 13	Abundance DCIS paired, Patient 31	Abundance DCIS paired, Patient 32	Abundance DCIS paired, Patient 34	Abundance DCIS paired, Patient 36	Abundance DCIS paired, Patient 37	Abundance DCIS paired, Patient 2	Abundance IDC paired, Patient 4	Abundance IDC paired, Patient 9	Abundance IDC paired, Patient 13	Abundance IDC paired, Patient 31	Abundance IDC paired, Patient 32	Abundance IDC paired, Patient 34	Abundance IDC paired, Patient 36	Abundance IDC paired, Patient 37	Abundance IDC paired, Patient 2		Accession	Abundance DCIS paired, Patient 4	Abundance DCIS paired, Patient 9	Abundance DCIS paired, Patient 13	Abundance DCIS paired, Patient 31	Abundance DCIS paired, Patient 32	Abundance DCIS paired, Patient 34	Abundance DCIS paired, Patient 36	Abundance DCIS paired, Patient 37	Abundance DCIS paired, Patient 2	Abundance IDC paired, Patient 4	Abundance IDC paired, Patient 9	Abundance IDC paired, Patient 13	Abundance IDC paired, Patient 31	Abundance IDC paired, Patient 32	Abundance IDC paired, Patient 34	Abundance IDC paired, Patient 36	Abundance IDC paired, Patient 37	Abundance IDC paired, Patient 2
High	P02768	ALB	Albumin	88	97	1547	97	609	69.3	6.28	2.98235e+08	3.32188e+08	1.4756e+09	3.48018e+08	1.4123e+07	5.35207e+08	1.00274e+09	1.05919e+09	3.21925e+07	1.36368e+09	1.61101e+09	3.00606e+08	1.01359e+09	1.40714e+08	3.81639e+08	3.43055e+08	5.60887e+08	1.52812e+08		P02768	1.91089e+08	9.19708e+08	4.0045e+08	5.55745e+08	1.29683e+08	5.53973e+08	4.28097e+08	5.30712e+08	6.56561e+07	3.15834e+08	3.44358e+08	3.27931e+08	1.11671e+09	1.82212e+08	2.09733e+08	2.81511e+08	5.42509e+08	1.68494e+08
High	P04264	KRT1	Keratin, type II cytoskeletal 1	74	82	1469	72	644	66	8.12	1.21028e+09	1.50527e+08	3.47338e+08	4.23646e+08	1.94482e+08	1.03801e+08	4.01258e+08	2.52254e+08	2.77679e+08	3.90525e+08	4.26933e+09	2.05423e+09	6.26875e+08	6.12842e+08	2.68129e+08	6.42782e+08	7.42988e+08	1.12588e+09		P04264	7.75467e+08	4.16755e+08	9.42606e+07	6.76515e+08	1.7858e+09	1.0744e+08	1.71308e+08	1.26393e+08	5.66321e+08	9.04468e+07	9.12583e+08	2.24096e+09	6.90652e+08	7.93573e+08	1.47353e+08	5.27467e+08	7.18644e+08	1.24142e+09
High	P60709	ACTB	Actin, cytoplasmic 1	80	50	2105	3	375	41.7	5.48	9.30161e+08	2.1389e+08	4.38591e+09	4.32248e+08	5.21712e+07	1.4073e+09	1.94914e+09	1.57621e+09	4.26291e+08	3.31801e+09	2.30779e+09	2.79692e+08	6.61827e+08	8.87042e+08	2.49278e+09	1.82922e+09	6.74855e+08	6.56701e+08		P60709	5.95987e+08	5.92183e+08	1.19025e+09	6.9025e+08	4.79055e+08	1.45664e+09	8.32143e+08	7.8977e+08	8.69412e+08	7.68462e+08	4.93297e+08	3.05116e+08	7.2916e+08	1.14864e+09	1.36993e+09	1.50106e+09	6.52743e+08	7.24094e+08
High	P63261	ACTG1	Actin, cytoplasmic 2	80	49	2080	2	375	41.8	5.48	1.12857e+06	98626	4.22673e+06	691310	35375	4.76268e+06	1.84307e+06	6.34363e+06	1.13789e+06	1.3527e+06	2.09059e+06	319350	764080	1.77961e+06	2.72688e+06	1.36634e+06	1.42892e+06	494594		P63261	723116	273059	1.14705e+06	1.10394e+06	324825	4.92968e+06	786857	3.17851e+06	2.32071e+06	313289	446871	348379	841817	2.30443e+06	1.49858e+06	1.12122e+06	1.3821e+06	545351
High	P12111	COL6A3	Collagen alpha-3(VI) chain	39	128	1152	128	3177	343.5	6.68	1.08874e+08	9.04551e+07	2.72232e+08	5.98016e+07	3.88227e+06	8.33183e+07	5.99671e+07	1.03666e+08	2.11736e+07	1.93538e+08	2.00694e+08	3.80085e+07	1.14463e+08	5.08794e+07	2.39924e+07	2.87928e+07	8.48412e+07	1.26447e+08		P12111	6.97595e+07	2.50437e+08	7.38785e+07	9.54962e+07	3.56483e+07	8.62397e+07	2.56016e+07	5.19426e+07	4.31831e+07	4.4824e+07	4.28989e+07	4.14635e+07	1.26109e+08	6.58841e+07	1.31853e+07	2.36274e+07	8.20613e+07	1.39423e+08
High	P35908	KRT2	Keratin, type II cytoskeletal 2 epidermal	95	77	1030	56	639	65.4	8	2.93431e+08	4.11341e+07	7.96516e+07	9.73495e+07	2.59397e+07	2.7938e+07	1.22422e+08	6.23519e+07	1.31408e+08	1.88361e+08	1.10871e+09	7.33188e+08	2.06922e+08	2.33722e+08	1.19802e+08	1.63251e+08	3.90273e+08	2.46425e+08		P35908	1.88012e+08	1.13885e+08	2.16159e+07	1.55456e+08	2.38187e+08	2.89176e+07	5.22654e+07	3.12418e+07	2.68004e+08	4.3625e+07	2.36991e+08	7.99835e+08	2.27975e+08	3.02648e+08	6.58382e+07	1.33964e+08	3.77486e+08	2.71714e+08
High	P35527	KRT9	Keratin, type I cytoskeletal 9	83	57	1290	56	623	62	5.24	6.34045e+08	86195269	3.37066e+08	3.50566e+08	1.22543e+08	7.99623e+07	2.86475e+08	1.35953e+08	1.79811e+08	2.91167e+08	1.29829e+09	1.15718e+09	3.76279e+08	3.54243e+08	1.38822e+08	3.98896e+08	5.25658e+08	7.10163e+08		P35527	4.06255e+08	2.38643e+08	9.1473e+07	5.59813e+08	1.12524e+09	8.2766e+07	1.22304e+08	6.812e+07	3.66722e+08	6.74353e+07	2.77514e+08	1.26237e+09	4.14561e+08	4.58712e+08	7.62908e+07	3.27335e+08	5.08435e+08	7.83042e+08
High	O75369	FLNB	Filamin-B	48	105	613	94	2602	278	5.73	3.273e+07	3.98816e+06	1.69247e+08	6.54511e+06	5.72934e+06	1.52753e+07	2.10932e+07	6.22508e+07	7.12872e+06	1.42079e+08	1.95736e+08	3.07527e+06	2.48813e+06	4.23257e+07	3.28103e+07	2.54996e+07	2.03232e+07	3.85785e+07		O75369	2.09713e+07	1.10418e+07	4.59304e+07	1.04518e+07	5.26088e+07	1.58109e+07	9.00528e+06	3.11911e+07	1.45389e+07	3.2906e+07	4.18392e+07	3.35481e+06	2.74127e+06	5.48078e+07	1.80312e+07	2.0925e+07	1.96573e+07	4.25375e+07
High	P21333	FLNA	Filamin-A	50	104	547	92	2647	280.6	6.06	2.2015e+07	3.40493e+06	1.88603e+08	6.20927e+06	1.85097e+06	3.20269e+07	2.92352e+07	2.95743e+07	6.73419e+06	9.21515e+07	3.68757e+07	3.3946e+06	1.15897e+07	1.8018e+07	7.77164e+07	4.58692e+07	1.5443e+07	1.42319e+07		P21333	1.41058e+07	9.42701e+06	5.11831e+07	9.91549e+06	1.69962e+07	3.31498e+07	1.24813e+07	1.48184e+07	1.37343e+07	2.13426e+07	7.8823e+06	3.70317e+06	1.27688e+07	2.33317e+07	4.27098e+07	3.76403e+07	1.4937e+07	1.56924e+07
High	P08670	VIM	Vimentin	87	65	786	53	466	53.6	5.12	1.22178e+08	7.10469e+07	3.02971e+08	2.22023e+07	7.46446e+06	8.81405e+07	7.5588e+07	8.55769e+07	2.85573e+07	2.49205e+08	2.6737e+08	3.71888e+07	3.98732e+07	3.56857e+07	3.99625e+08	1.02485e+08	4.62627e+07	8.39916e+07		P08670	7.82839e+07	1.96703e+08	8.22204e+07	3.54545e+07	6.85412e+07	9.1231e+07	3.22706e+07	4.28788e+07	5.82421e+07	5.77167e+07	5.71512e+07	4.05692e+07	4.39298e+07	4.62097e+07	2.19618e+08	8.4099e+07	4.47469e+07	9.26111e+07
High	P13645	KRT10	Keratin, type I cytoskeletal 10	65	52	957	41	584	58.8	5.21	4.65289e+08	5.122e+07	1.23237e+08	9.74001e+07	3.9894e+07	3.5321e+07	1.3373e+08	6.81478e+07	9.44637e+07	2.26424e+08	2.92001e+09	8.32621e+08	1.99422e+08	2.15682e+08	9.37506e+07	1.77522e+08	3.25491e+08	2.1017e+08		P13645	2.98127e+08	1.41809e+08	3.34441e+07	1.55537e+08	3.66321e+08	3.65594e+07	5.70931e+07	3.41458e+07	1.92657e+08	5.24406e+07	6.24161e+08	9.08306e+08	2.19711e+08	2.79288e+08	5.15216e+07	1.45675e+08	3.14826e+08	2.31738e+08
High	P06733	ENO1	Alpha-enolase	86	53	569	48	434	47.1	7.39	6.76122e+07	6.21865e+06	4.05621e+08	3.1969e+07	2.23456e+06	8.48125e+07	1.32091e+08	2.39023e+08	2.8044e+07	3.65661e+08	1.50047e+08	1.74907e+07	3.92391e+07	3.58604e+07	2.50032e+08	1.12563e+08	6.34514e+07	3.98292e+07		P06733	4.33215e+07	1.72172e+07	1.10078e+08	5.10508e+07	2.05185e+07	8.77863e+07	5.63935e+07	1.19764e+08	5.71953e+07	8.46884e+07	3.2073e+07	1.90806e+07	4.32312e+07	4.64358e+07	1.37407e+08	9.23692e+07	6.13724e+07	4.39166e+07
High	P08727	KRT19	Keratin, type I cytoskeletal 19	98	57	982	37	400	44.1	5.14	2.40141e+08	1.97761e+07	1.1437e+09	3.06612e+07	1.58645e+07	7.20495e+07	2.98705e+08	1.45867e+08	9.63853e+07	1.65904e+09	1.04645e+09	2.59434e+08	7.0124e+07	1.44922e+08	4.78473e+08	2.64523e+08	1.14391e+08	4.30793e+08		P08727	1.53867e+08	5.47529e+07	3.10379e+08	4.89624e+07	1.45674e+08	7.45758e+07	1.27526e+08	7.30874e+07	1.96576e+08	3.84239e+08	2.23683e+08	2.83017e+08	7.72584e+07	1.8766e+08	2.6295e+08	2.17067e+08	1.10643e+08	4.75002e+08
High	P68371	TUBB4B	Tubulin beta-4B chain	77	37	871	2	445	49.8	4.89	6.98029e+07	7.08816e+06	3.18031e+08	2.50175e+07	2.93906e+06	8.08136e+07	2.01833e+08	1.91813e+08	2.47117e+07	4.55799e+08	2.97272e+08	1.00375e+07	2.567e+07	6.65094e+07	2.24848e+08	1.11896e+08	4.91359e+07	4.52949e+07		P68371	4.47252e+07	1.96245e+07	8.63075e+07	3.99501e+07	2.69875e+07	8.36471e+07	8.61682e+07	9.61089e+07	5.03991e+07	1.05565e+08	6.35427e+07	1.09499e+07	2.82816e+07	8.61235e+07	1.23567e+08	9.18219e+07	4.75259e+07	4.99432e+07
High	P35555	FBN1	Fibrillin-1	27	71	566	69	2871	312.1	4.93	6.48419e+07	1.88088e+07	4.45397e+08	9.80945e+06	2.23038e+06	3.75211e+07	4.16354e+07	1.30164e+08	1.46424e+07	1.31818e+08	4.49735e+07	1.70944e+07	1.29286e+07	1.98352e+07	1.90341e+07	2.18244e+07	5.26011e+07	9.87227e+06		P35555	4.15465e+07	5.20746e+07	1.20872e+08	1.56646e+07	2.04801e+07	3.88367e+07	1.77753e+07	6.52195e+07	2.98629e+07	3.05295e+07	9.61322e+06	1.86483e+07	1.4244e+07	2.56847e+07	1.04604e+07	1.79091e+07	5.08776e+07	1.08854e+07
High	P0DMV9	HSPA1B	Heat shock 70 kDa protein 1B	63	48	611	27	641	70	5.66	8.06058e+07	3.64247e+06	2.59613e+08	1.76775e+07	3.58982e+06	3.65311e+07	1.8894e+08	1.79446e+08	2.01384e+07	4.51673e+08	1.70156e+08	1.73964e+07	2.20069e+07	7.81378e+07	1.42257e+08	6.56693e+07	8.26921e+07	4.50793e+07		P0DMV9	5.1647e+07	1.00847e+07	7.0454e+07	2.82289e+07	3.2963e+07	3.7812e+07	8.06638e+07	8.99125e+07	4.10718e+07	1.04609e+08	3.63714e+07	1.89777e+07	2.42459e+07	1.01181e+08	7.81788e+07	5.38882e+07	7.99827e+07	4.97055e+07
High	P11142	HSPA8	Heat shock cognate 71 kDa protein	55	47	627	34	646	70.9	5.52	3.84521e+07	4.72795e+06	1.21654e+08	1.82873e+07	820297	3.98092e+07	7.23283e+07	7.70724e+07	7.48302e+06	1.86478e+08	1.86736e+08	1.0399e+07	2.8512e+07	3.40025e+07	1.5184e+08	6.94204e+07	2.99398e+07	3.06114e+07		P11142	2.46376e+07	1.309e+07	3.30146e+07	2.92027e+07	7.53225e+06	4.1205e+07	3.0879e+07	3.86175e+07	1.52615e+07	4.3189e+07	3.99154e+07	1.13442e+07	3.14128e+07	4.40301e+07	8.34454e+07	5.69664e+07	2.89588e+07	3.37528e+07
High	P55072	VCP	Transitional endoplasmic reticulum ATPase	65	65	474	64	806	89.3	5.26	2.61164e+07	1.82647e+06	8.33882e+07	1.32672e+07	2.20737e+06	4.69685e+07	9.74266e+07	6.13603e+07	7.14093e+06	1.51548e+08	1.34219e+08	6.67749e+06	1.39038e+07	2.14273e+07	7.0249e+07	3.8703e+07	1.57419e+07	1.62301e+07		P55072	1.67337e+07	5.05684e+06	2.26299e+07	2.11862e+07	2.02688e+07	4.86153e+07	4.15942e+07	3.07449e+07	1.45638e+07	3.5099e+07	2.86896e+07	7.28447e+06	1.53184e+07	2.77463e+07	3.8606e+07	3.17597e+07	1.52261e+07	1.78957e+07
High	P07437	TUBB	Tubulin beta chain	77	35	950	5	444	49.6	4.89	2.60974e+07	6.11723e+06	6.97866e+07	1.50997e+07	2.87569e+06	4.28866e+07	7.00258e+07	4.55841e+07	1.48704e+07	9.57625e+07	4.22036e+07	2.99825e+06	1.61478e+07	2.24939e+07	7.85659e+07	5.17614e+07	1.84311e+07	1.29757e+07		P07437	1.67215e+07	1.69364e+07	1.89387e+07	2.41124e+07	2.64056e+07	4.43904e+07	2.9896e+07	2.28402e+07	3.0328e+07	2.21789e+07	9.02115e+06	3.27079e+06	1.77907e+07	2.91276e+07	4.31767e+07	4.24754e+07	1.78272e+07	1.43073e+07
High	P49327	FASN	Fatty acid synthase	36	76	384	75	2511	273.3	6.44	1.60479e+08	1.0844e+06	2.02965e+07	2.79474e+06	2.43303e+06	2.06761e+06	6.52288e+07	4.9045e+07	5.34766e+06	3.04009e+08	9.45795e+07	2.58541e+06	1.75813e+06	9.82185e+06	3.70268e+06	2.24235e+07	1.87541e+07	2.87509e+07		P49327	1.02825e+08	3.00232e+06	5.50807e+06	4.46288e+06	2.23409e+07	2.14011e+06	2.7848e+07	2.45743e+07	1.09065e+07	7.04095e+07	2.02167e+07	2.82042e+06	1.937e+06	1.27184e+07	2.03485e+06	1.84007e+07	1.81396e+07	3.17014e+07
High	P22626	HNRNPA2B1	Heterogeneous nuclear ribonucleoproteins A2/B1	72	42	731	38	353	37.4	8.95	6.17292e+07	2.65528e+06	2.99587e+08	4.51933e+07	1.35882e+06	1.05159e+08	1.34413e+08	8.6516e+07	6.09143e+07	6.50736e+08	2.84547e+08	4.11715e+07	3.71114e+07	6.51115e+07	2.04603e+08	9.26711e+07	4.00671e+07	5.0836e+07		P22626	3.95521e+07	7.3515e+06	8.1302e+07	7.21684e+07	1.24772e+07	1.08846e+08	5.73848e+07	4.33493e+07	1.24234e+08	1.50713e+08	6.08227e+07	4.4914e+07	4.08871e+07	8.43133e+07	1.12441e+08	7.60459e+07	3.87543e+07	5.60529e+07
High	P00558	PGK1	Phosphoglycerate kinase 1	86	46	487	39	417	44.6	8.1	4.43671e+07	4.30935e+06	1.1493e+08	1.82976e+07	4.31499e+06	3.54141e+07	1.8511e+08	7.82966e+07	8.98854e+06	1.92156e+08	1.19523e+08	5.5303e+06	1.36934e+07	2.04901e+07	8.99936e+07	7.08558e+07	2.80473e+07	1.70155e+07		P00558	2.84276e+07	1.1931e+07	3.11899e+07	2.92191e+07	3.96218e+07	3.66558e+07	7.90286e+07	3.92309e+07	1.8332e+07	4.45041e+07	2.55485e+07	6.033e+06	1.50865e+07	2.65328e+07	4.94569e+07	5.81443e+07	2.71283e+07	1.87617e+07
High	P15924	DSP	Desmoplakin	32	103	345	103	2871	331.6	6.81	4.44967e+07	2.32431e+07	4.51402e+07	2.43312e+07	1.62663e+07	1.18254e+07	1.69331e+07	1.59008e+07	1.82861e+07	1.33025e+08	2.71284e+08	3.76747e+07	1.57352e+07	2.33658e+07	2.06274e+07	2.38911e+07	2.3166e+07	3.51486e+07		P15924	2.85107e+07	6.43517e+07	1.22502e+07	3.88542e+07	1.49363e+08	1.224e+07	7.22922e+06	7.96718e+06	3.72942e+07	3.08091e+07	5.79877e+07	4.10993e+07	1.73361e+07	3.02565e+07	1.1336e+07	1.96051e+07	2.2407e+07	3.87557e+07
High	P52272	HNRNPM	Heterogeneous nuclear ribonucleoprotein M	63	51	638	51	730	77.5	8.7	3.28696e+07	484241	1.40227e+08	2.01778e+07	572169	6.85035e+07	7.78171e+07	7.90151e+07	3.57556e+07	4.24495e+08	1.87229e+08	3.37176e+06	6.71891e+06	3.44347e+07	1.43864e+08	5.31961e+07	2.59175e+07	2.77925e+07		P52272	2.10607e+07	1.34069e+06	3.80547e+07	3.22217e+07	5.25386e+06	7.09054e+07	3.32223e+07	3.95909e+07	7.29229e+07	9.83144e+07	4.00207e+07	3.67826e+06	7.40249e+06	4.45897e+07	7.90616e+07	4.36527e+07	2.50683e+07	3.06447e+07
High	P04075	ALDOA	Fructose-bisphosphate aldolase A	81	41	669	37	364	39.4	8.09	2.39022e+08	2.63839e+07	2.67066e+08	1.16586e+08	6.76204e+06	7.98667e+07	3.37422e+08	3.56118e+08	4.10342e+07	9.09792e+08	4.00614e+08	3.36797e+07	1.00001e+08	2.22195e+08	1.78002e+08	2.29751e+08	1.11583e+08	1.13811e+08		P04075	1.5315e+08	7.30475e+07	7.24766e+07	1.86175e+08	6.20914e+07	8.26671e+07	1.44055e+08	1.78435e+08	8.36886e+07	2.10711e+08	8.56325e+07	3.67412e+07	1.10175e+08	2.87721e+08	9.78227e+07	1.88534e+08	1.07927e+08	1.2549e+08
High	P02533	KRT14	Keratin, type I cytoskeletal 14	73	50	604	18	472	51.5	5.16	6.78293e+07	5.49298e+06	6.1953e+07	8.52271e+06	1.38503e+07	6.76587e+06	1.64791e+07	8.30708e+06	8.04947e+06	1.68951e+07	2.76628e+08	1.10495e+08	1.45483e+07	1.78248e+07	1.36677e+07	3.38755e+07	1.87544e+07	2.94999e+07		P02533	4.34606e+07	1.52081e+07	1.68128e+07	1.36098e+07	1.27178e+08	7.00311e+06	7.0354e+06	4.16231e+06	1.64168e+07	3.91297e+06	5.91301e+07	1.20539e+08	1.60284e+07	2.30815e+07	7.51124e+06	2.77982e+07	1.81399e+07	3.25273e+07
High	P14618	PKM	Pyruvate kinase PKM	83	47	429	45	531	57.9	7.84	7.47691e+07	1.95744e+06	1.30195e+08	1.25824e+07	973452	4.31525e+07	1.63288e+08	9.69423e+07	1.73372e+07	1.92447e+08	2.8114e+08	8.12578e+06	1.04972e+07	3.76748e+07	1.13158e+08	1.42929e+08	2.32572e+07	1.83227e+07		P14618	4.79072e+07	5.41944e+06	3.53323e+07	2.00926e+07	8.93858e+06	4.46656e+07	6.97122e+07	4.85735e+07	3.5359e+07	4.45714e+07	6.00946e+07	8.86442e+06	1.15652e+07	4.87854e+07	6.2187e+07	1.17288e+08	2.24952e+07	2.02031e+07
High	P02538	KRT6A	Keratin, type II cytoskeletal 6A	65	54	451	5	564	60	8	3.87471e+07	3.21985e+06	5.54704e+06	4.37049e+06	1.64228e+07	4.50276e+06	3.84777e+06	4.92501e+06	5.26644e+06	4.02983e+06	4.66332e+08	3.38201e+07	7.76322e+06	8.00654e+06	1.31401e+07	5.02708e+07	8.44417e+06	7.24014e+06		P02538	2.48266e+07	8.91459e+06	1.50536e+06	6.97917e+06	1.50799e+08	4.66065e+06	1.64272e+06	2.4677e+06	1.07408e+07	933321	9.96799e+07	3.68943e+07	8.55304e+06	1.03677e+07	7.22128e+06	4.12523e+07	8.16749e+06	7.98314e+06
High	P04792	HSPB1	Heat shock protein beta-1	96	27	879	27	205	22.8	6.4	3.87792e+08	1.02304e+07	3.52286e+08	8.17388e+07	6.86256e+06	6.88118e+07	2.65239e+08	3.88501e+08	5.63328e+08	5.67777e+08	3.44506e+09	6.28365e+07	1.2928e+08	2.8259e+08	8.34523e+07	8.49559e+07	1.86348e+08	4.08817e+08		P04792	2.48472e+08	2.83242e+07	9.56037e+07	1.30527e+08	6.30145e+07	7.12246e+07	1.13238e+08	1.94661e+08	1.1489e+09	1.31499e+08	7.36393e+08	6.85483e+07	1.42433e+08	3.65928e+08	4.58621e+07	6.97149e+07	1.80242e+08	4.50772e+08
High	P08238	HSP90AB1	Heat shock protein HSP 90-beta	55	50	466	15	724	83.2	5.03	3.26114e+07	930608	4.70182e+07	9.37719e+06	482528	1.14184e+08	9.14131e+07	3.84422e+07	5.26068e+06	1.30274e+08	2.55808e+08	3.10388e+06	1.43691e+07	1.52769e+07	1.6811e+08	5.27599e+07	1.54918e+07	2.17342e+07		P08238	2.08953e+07	2.57651e+06	1.27598e+07	1.49743e+07	4.43074e+06	1.18187e+08	3.90268e+07	1.92617e+07	1.07291e+07	3.01718e+07	5.46798e+07	3.38603e+06	1.5831e+07	1.97821e+07	9.23867e+07	4.32948e+07	1.49842e+07	2.39646e+07
High	P05787	KRT8	Keratin, type II cytoskeletal 8	74	56	662	41	483	53.7	5.59	3.32393e+07	3.63681e+06	1.68586e+08	6.90313e+06	5.8199e+06	1.52466e+07	6.84717e+07	8.5535e+07	5.31546e+07	2.68276e+08	1.93773e+08	1.0324e+07	1.34827e+07	6.46817e+07	9.34047e+07	6.4314e+07	3.97324e+07	1.40612e+08		P05787	2.12976e+07	1.0069e+07	4.57511e+07	1.10235e+07	5.34404e+07	1.57812e+07	2.92325e+07	4.28578e+07	1.08408e+08	6.21337e+07	4.14197e+07	1.12625e+07	1.48545e+07	8.37568e+07	5.13315e+07	5.27761e+07	3.84305e+07	1.55043e+08
High	P0C0L5	C4B; C4B_2	Complement C4-B	37	53	171	1	1744	192.6	7.27	2.49587e+06	1.20444e+06	1.26051e+07	1.16235e+06	88179.3	5.16141e+06	1.20269e+07	1.08002e+08	392811	1.03272e+07	6.66294e+06	8.47802e+06	3.90912e+06	3.96661e+06	3.63931e+06	2.68823e+06	4.66497e+07	1.45744e+06		P0C0L5	1.5992e+06	3.33464e+06	3.42078e+06	1.85614e+06	809693	5.34239e+06	5.13464e+06	5.41149e+07	801130	2.39181e+06	1.42422e+06	9.24867e+06	4.30682e+06	5.13638e+06	2.00002e+06	2.20597e+06	4.51212e+07	1.60701e+06
High	P60174	TPI1	Triosephosphate isomerase	94	28	467	28	249	26.7	6.9	1.29785e+08	8.14986e+06	5.14572e+08	5.50927e+07	3.392e+06	4.53166e+07	2.66322e+08	2.29034e+08	1.22445e+07	4.24156e+08	3.80529e+08	2.4615e+07	8.32954e+07	3.89336e+07	1.48123e+08	1.00697e+08	7.88495e+07	4.43079e+07		P60174	8.31576e+07	2.2564e+07	1.39645e+08	8.79766e+07	3.11465e+07	4.69056e+07	1.137e+08	1.14759e+08	2.49725e+07	9.8236e+07	8.13393e+07	2.68525e+07	9.17697e+07	5.04153e+07	8.14024e+07	8.26317e+07	7.6266e+07	4.88549e+07
High	P02545	LMNA	Prelamin-A/C	69	52	440	52	664	74.1	7.02	4.68437e+07	1.86223e+07	1.34773e+08	2.01829e+07	3.79344e+06	2.66279e+07	4.9836e+07	5.05779e+07	2.88528e+07	1.30675e+08	1.03049e+08	2.31581e+07	1.81063e+07	1.93718e+07	7.26761e+07	2.24768e+07	2.41463e+07	2.17171e+07		P02545	3.00145e+07	5.15585e+07	3.65748e+07	3.22297e+07	3.48327e+07	2.75616e+07	2.12764e+07	2.53423e+07	5.88447e+07	3.02647e+07	2.20271e+07	2.52632e+07	1.99484e+07	2.50847e+07	3.99399e+07	1.84445e+07	2.33551e+07	2.39458e+07
High	P04406	GAPDH	Glyceraldehyde-3-phosphate dehydrogenase	69	31	451	30	335	36	8.46	4.9789e+07	4.13483e+06	3.80812e+08	3.4097e+07	4.01426e+06	6.67146e+07	1.87973e+08	9.81401e+07	2.21443e+07	3.37925e+08	4.78443e+08	1.95067e+07	3.5958e+07	3.79439e+07	1.62673e+08	1.34656e+08	2.5184e+07	5.35852e+07		P04406	3.19016e+07	1.14478e+07	1.03345e+08	5.44489e+07	3.68604e+07	6.90538e+07	8.02509e+07	4.91736e+07	4.51629e+07	7.82645e+07	1.02269e+08	2.12799e+07	3.96163e+07	4.91338e+07	8.93984e+07	1.10499e+08	2.43589e+07	5.90843e+07
High	P13647	KRT5	Keratin, type II cytoskeletal 5	60	59	546	34	590	62.3	7.74	7.54853e+07	8.35339e+06	2.71346e+07	1.83262e+07	1.8141e+07	1.03968e+07	2.43869e+07	1.70619e+07	3.04758e+07	3.33556e+07	4.31101e+08	1.08209e+08	3.30746e+07	4.81858e+07	2.63549e+07	6.95729e+07	5.6033e+07	5.28407e+07		P13647	4.83661e+07	2.31275e+07	7.3638e+06	2.92648e+07	1.66577e+08	1.07613e+07	1.04114e+07	8.54895e+06	6.21548e+07	7.72526e+06	9.21492e+07	1.18045e+08	3.64396e+07	6.23962e+07	1.44836e+07	5.70915e+07	5.41971e+07	5.82634e+07
High	P04350	TUBB4A	Tubulin beta-4A chain	62	28	697	1	444	49.6	4.88	1.31525e+06	10400	1.24881e+06	3.05577e+06	180406	7.46821e+06	8.71322e+06	14809037	1.95944e+06	28300	15000	5230	659526	1.27016e+06	3.32409e+06	3.40771e+06	924135	212721		P04350	842724	28793.8	338902	4.87971e+06	1.65656e+06	7.73007e+06	3.71992e+06	7.42015e+06	3.99625e+06	6554.38	3206.3	5705.41	726626	1.64474e+06	1.82679e+06	2.79637e+06	893855	234551
High	Q13885	TUBB2A	Tubulin beta-2A chain	69	31	727	1	445	49.9	4.89	334987	161898	3.26422e+06	477814	97415.7	615727	1.9566e+06	2.11938e+06	226042	2.36009e+06	1.12112e+06	219324	468600	1.00572e+06	2.68567e+06	869188	441523	248719		Q13885	214638	448237	885846	763013	894505	637316	835329	1.06193e+06	461009	546604	239642	239261	516275	1.30232e+06	1.47594e+06	713256	427056	274243
High	P02787		Serotransferrin	56	47	429	47	698	77	7.12	3.70859e+07	2.38441e+07	8.10114e+07	2.32683e+07	4.0641e+06	5.10963e+07	1.28736e+08	1.13235e+08	5.02986e+06	1.13586e+08	1.03745e+08	2.71789e+07	7.02847e+07	1.52388e+07	3.0942e+07	3.98964e+07	5.30611e+07	9.76751e+06		P02787	2.37623e+07	6.60155e+07	2.19849e+07	3.71567e+07	3.7318e+07	5.28879e+07	5.49608e+07	5.67372e+07	1.02583e+07	2.63069e+07	2.21759e+07	2.96495e+07	7.74354e+07	1.97328e+07	1.70045e+07	3.2739e+07	5.13225e+07	1.07699e+07
High	P04259	KRT6B	Keratin, type II cytoskeletal 6B	65	50	461	3	564	60	8	3.6992e+06	303107	1.39048e+06	462088	3.96859e+06	3.53192e+06	493886	484046	682152	2.53627e+06	1.43607e+07	3.8196e+06	991188	1.07884e+06	9.01798e+06	9994363	1424122	1.11839e+06		P04259	2.37021e+06	839194	377349	737901	3.64409e+07	3.65576e+06	210854	242534	1.39124e+06	587410	3.06964e+06	4.1668e+06	1.09203e+06	1.397e+06	4.95592e+06	8.20138e+06	1.37746e+06	1.23316e+06
High	O43707	ACTN4	Alpha-actinin-4	51	44	304	27	911	104.8	5.44	2.13283e+07	1.49288e+06	1.00571e+08	4.25179e+06	451412	1.16816e+07	2.74576e+07	3.11081e+07	3.83245e+06	6.95571e+07	5.48016e+07	4.07004e+06	6.66202e+06	5.57784e+06	3.89311e+07	1.92583e+07	1.09578e+07	1.01799e+07		O43707	1.36658e+07	4.13323e+06	2.72929e+07	6.78962e+06	4.14502e+06	1.20912e+07	1.17224e+07	1.55869e+07	7.81621e+06	1.61097e+07	1.1714e+07	4.44001e+06	7.33981e+06	7.22279e+06	2.1395e+07	1.58034e+07	1.05988e+07	1.12246e+07
High	P08779	KRT16	Keratin, type I cytoskeletal 16	70	43	487	21	473	51.2	5.05	2.36103e+07	575902	3.91334e+06	990968	9.1413e+06	1.66703e+06	2.00015e+06	737686	826991	1.43573e+06	1.59081e+08	3.93875e+07	2.43572e+06	4.62696e+06	3.94262e+06	2.14199e+07	2.43756e+06	5.73834e+06		P08779	1.5128e+07	1.59446e+06	1.062e+06	1.58246e+06	8.39386e+07	1.72548e+06	853919	369622	1.68663e+06	332521	3.40041e+07	4.29678e+07	2.68353e+06	5.99148e+06	2.16671e+06	1.75772e+07	2.35769e+06	6.32723e+06
High	P01876	IGHA1	Immunoglobulin heavy constant alpha 1	65	27	457	16	353	37.6	6.51	7.41424e+07	5.683e+07	1.3387e+08	5.74124e+07	3.294e+06	6.82498e+07	9.35599e+07	1.70936e+09	1.58331e+07	9.92529e+07	1.16714e+08	4.93983e+07	1.29856e+08	1.69915e+07	1.95435e+07	3.14917e+07	5.18927e+08	2.52215e+07		P01876	4.75057e+07	1.57341e+08	3.63296e+07	9.1681e+07	3.02466e+07	7.06428e+07	3.99434e+07	8.56485e+08	3.22912e+07	2.29873e+07	2.49479e+07	5.38887e+07	1.43068e+08	2.20024e+07	1.07403e+07	2.58421e+07	5.01924e+08	2.78098e+07
High	P11021	HSPA5	Endoplasmic reticulum chaperone BiP	51	37	430	34	654	72.3	5.16	3.17228e+07	1.94835e+06	5.27245e+07	1.2895e+07	284756	2.94179e+07	1.01611e+08	4.51899e+07	5.08187e+06	9.07304e+07	7.22616e+07	7.12755e+06	2.08833e+07	1.47438e+07	6.58846e+07	7.69273e+07	2.12435e+07	1.15745e+07		P11021	2.03259e+07	5.39427e+06	1.43084e+07	2.05918e+07	2.61473e+06	3.04493e+07	4.33804e+07	2.26426e+07	1.03644e+07	2.10135e+07	1.54461e+07	7.77544e+06	2.3008e+07	1.90918e+07	3.62075e+07	6.31266e+07	2.05474e+07	1.27624e+07
High	P09651	HNRNPA1	Heterogeneous nuclear ribonucleoprotein A1	62	30	330	13	372	38.7	9.13	3.19299e+07	2.23836e+06	1.15799e+08	3.22429e+07	1.60965e+06	6.7824e+07	1.04846e+08	5.75408e+07	2.23548e+07	3.07513e+08	1.12182e+08	1.16238e+07	2.06813e+07	3.7924e+07	1.31309e+08	5.36472e+07	2.52624e+07	3.25534e+07		P09651	2.04586e+07	6.1972e+06	3.14256e+07	5.14881e+07	1.47804e+07	7.02022e+07	4.47615e+07	2.88311e+07	4.55923e+07	7.1221e+07	2.39793e+07	1.26804e+07	2.27854e+07	4.91081e+07	7.21622e+07	4.40229e+07	2.44347e+07	3.58941e+07
High	Q9BQE3	TUBA1C	Tubulin alpha-1C chain	68	35	529	2	449	49.9	5.1	5.01373e+07	7.04749e+06	1.65872e+08	2.06372e+07	3.25662e+06	5.44059e+07	1.08652e+08	9.15736e+07	1.36948e+07	1.86995e+08	1.41818e+08	5.35967e+06	2.10264e+07	3.5666e+07	9.35776e+07	5.75695e+07	4.04322e+07	2.98561e+07		Q9BQE3	3.21247e+07	1.95119e+07	4.50144e+07	3.29552e+07	2.99034e+07	5.63135e+07	4.63865e+07	4.58834e+07	2.79303e+07	4.33087e+07	3.0314e+07	5.84687e+06	2.31656e+07	4.61842e+07	5.14265e+07	4.72415e+07	3.91074e+07	3.292e+07
High	P22314	UBA1	Ubiquitin-like modifier-activating enzyme 1	38	38	275	38	1058	117.8	5.76	1.58213e+07	993136	5.81337e+07	1.01898e+07	504004	2.00446e+07	5.21574e+07	2.916e+07	5.93477e+06	7.80776e+07	1.07098e+08	1.97426e+06	9.3453e+06	8.57561e+06	5.70616e+07	3.11424e+07	7.93918e+06	9.06764e+06		P22314	1.01373e+07	2.74963e+06	1.57763e+07	1.62719e+07	4.62794e+06	2.07474e+07	2.22675e+07	1.46108e+07	1.21039e+07	1.8083e+07	2.28925e+07	2.15372e+06	1.02961e+07	1.11046e+07	3.13588e+07	2.55555e+07	7.67905e+06	9.9982e+06
High	P04083	ANXA1	Annexin A1	75	36	346	36	346	38.7	7.02	1.81155e+07	7.15315e+06	1.11946e+08	2.11063e+07	9.311e+06	8.00206e+07	1.81266e+07	3.24978e+07	1.27668e+07	2.93285e+07	2.41542e+07	1.27792e+07	8.35679e+06	5.71252e+06	3.33578e+08	1.51162e+07	9.23776e+06	7.18642e+06		P04083	1.16072e+07	1.98045e+07	3.03798e+07	3.37044e+07	8.54968e+07	8.28264e+07	7.73877e+06	1.62832e+07	2.60376e+07	6.79257e+06	5.16303e+06	1.39408e+07	9.207e+06	7.39718e+06	1.83321e+08	1.24043e+07	8.93508e+06	7.92391e+06
High	P07900	HSP90AA1	Heat shock protein HSP 90-alpha	56	43	390	19	732	84.6	5.02	1.23653e+07	333768	2.14389e+07	2.86289e+06	249022	5.07237e+06	2.82446e+07	2.06795e+07	2.81816e+06	6.51212e+07	4.23879e+07	1.42226e+06	6.13399e+06	9.1673e+06	1.59838e+07	1.95976e+07	7.42554e+06	4.19475e+06		P07900	7.92288e+06	924081	5.8181e+06	4.5717e+06	2.28661e+06	5.25022e+06	1.20584e+07	1.03616e+07	5.74759e+06	1.50823e+07	9.06055e+06	1.55154e+06	6.75806e+06	1.18708e+07	8.78405e+06	1.60818e+07	7.18223e+06	4.62523e+06
High	P06576	ATP5F1B	ATP synthase subunit beta, mitochondrial	57	24	327	24	529	56.5	5.4	1.40931e+07	2.13382e+06	3.44619e+07	8.6474e+06	1.49703e+06	1.5406e+07	5.657e+07	5.48503e+07	6.24907e+06	5.50016e+07	1.5296e+08	1.94012e+06	7.2343e+06	1.43598e+07	4.45567e+07	2.09778e+07	1.94987e+07	1.46937e+07		P06576	9.02995e+06	5.90776e+06	9.35228e+06	1.38089e+07	1.37462e+07	1.59462e+07	2.41513e+07	2.74831e+07	1.27449e+07	1.27386e+07	3.26956e+07	2.11647e+06	7.97031e+06	1.85946e+07	2.44866e+07	1.72144e+07	1.88598e+07	1.62016e+07
High	P08729	KRT7	Keratin, type II cytoskeletal 7	73	47	394	32	469	51.4	5.48	5.59968e+06	492924	8.36606e+07	1.09559e+06	98273.2	5.97481e+06	3.14495e+07	1.01627e+07	2.96537e+06	1.6594e+08	1.1515e+07	2.10634e+06	1.22392e+06	753151	1.02993e+08	4.76332e+07	2.85985e+06	1.61e+07		P08729	3.58791e+06	1.36473e+06	2.27038e+07	1.74953e+06	902379	6.1843e+06	1.34267e+07	5.09208e+06	6.04782e+06	3.84322e+07	2.46138e+06	2.29781e+06	1.34844e+06	975261	5.66011e+07	3.90878e+07	2.76615e+06	1.77523e+07
High	Q13509	TUBB3	Tubulin beta-3 chain	51	25	573	5	450	50.4	4.93	284294	339407	1.67775e+06	53758.4	41159	828252	4.14804e+06	342010	60484.2	3.99413e+06	4.89153e+06	45313.1	878416	931973	1.04489e+07	1.37499e+06	666437	446560		Q13509	182157	939695	455309	85846	377937	857294	1.77091e+06	171366	123356	925055	1.04558e+06	49432.1	967784	1.20682e+06	5.74229e+06	1.12832e+06	644601	492387
High	P61978	HNRNPK	Heterogeneous nuclear ribonucleoprotein K	57	35	448	35	463	50.9	5.54	2.84141e+07	2.27047e+06	1.42584e+08	9.78003e+06	1.18076e+06	2.88359e+07	4.80159e+07	3.52749e+07	1.17826e+07	3.42806e+08	1.45252e+08	4.19479e+06	8.26143e+06	2.14995e+07	1.02772e+08	3.03511e+07	1.48492e+07	1.88083e+07		P61978	1.82059e+07	6.2861e+06	3.86945e+07	1.56176e+07	1.08421e+07	2.98469e+07	2.04994e+07	1.76747e+07	2.40303e+07	7.9395e+07	3.1048e+07	4.5761e+06	9.10193e+06	2.78399e+07	5.64793e+07	2.49061e+07	1.43626e+07	2.07385e+07
High	Q9Y6R7	FCGBP	IgGFc-binding protein	23	50	65	50	5405	571.6	5.34	1.66521e+06	471487	3.98147e+06	497140	156672	1.12575e+06	1.25891e+08	4.91648e+06	881929	4.16212e+06	4.5926e+06	1.09902e+06	364950	1.13105e+06	915578	749506	1.31578e+06	503429		Q9Y6R7	1.06696e+06	1.30538e+06	1.08049e+06	793875	1.43862e+06	1.16522e+06	5.37462e+07	2.46343e+06	1.79868e+06	963961	981682	1.19893e+06	402080	1.4646e+06	503165	615045	1.27267e+06	555093
High	Q15063	POSTN	Periostin	40	40	359	40	836	93.3	7.53	1.79219e+07	5.7658e+06	3.74181e+07	1.24594e+07	961368	1.9671e+07	7.12266e+07	5.98897e+07	4.46799e+06	1.34192e+08	5.32972e+07	2.39034e+07	4.72107e+07	3.88948e+07	1.07204e+07	4.30683e+07	7.75252e+07	3.04312e+07		Q15063	1.14832e+07	1.59634e+07	1.01545e+07	1.98962e+07	8.82762e+06	2.03608e+07	3.04087e+07	3.00081e+07	9.11239e+06	3.10793e+07	1.13924e+07	2.60763e+07	5.20138e+07	5.03651e+07	5.89153e+06	3.53419e+07	7.49851e+07	3.35541e+07
High	Q01995	TAGLN	Transgelin	92	29	438	29	201	22.6	8.84	1.0015e+08	7.3332e+06	1.03532e+09	2.04902e+07	884505	3.90206e+07	1.30173e+08	8.3856e+07	1.70063e+07	2.5153e+08	7.29481e+07	41703907	2.77493e+07	6.01742e+07	8.72189e+07	1.13395e+08	3.2909e+07	2.58628e+07		Q01995	6.41695e+07	2.0303e+07	2.80966e+08	3.27204e+07	8.12183e+06	4.03887e+07	5.55744e+07	4.20165e+07	3.4684e+07	5.82553e+07	1.55929e+07	4.54948e+07	3.05725e+07	7.792e+07	4.7932e+07	9.3052e+07	3.18307e+07	2.85169e+07
High	P98160	HSPG2	Basement membrane-specific heparan sulfate proteoglycan core protein	14	48	152	48	4391	468.5	6.51	9.22936e+06	1.44032e+06	6.47597e+07	1.53753e+06	621607	7.19839e+06	7.57464e+06	1.43491e+07	1.34832e+06	1.67662e+07	4.90109e+06	1.43368e+06	2.21198e+06	4.1677e+06	3.39273e+06	3.93494e+06	5.28961e+06	3.29619e+06		P98160	5.91358e+06	3.98771e+06	1.75745e+07	2.45525e+06	5.70781e+06	7.45078e+06	3.23383e+06	7.18969e+06	2.74988e+06	3.88312e+06	1.04762e+06	1.564e+06	2.43702e+06	5.39679e+06	1.86451e+06	3.22901e+06	5.1163e+06	3.63445e+06
High	Q86YZ3	HRNR	Hornerin	30	33	274	33	2850	282.2	10.04	1.95312e+07	4.07728e+06	9.52143e+06	1.64573e+07	2.02612e+06	3.51449e+06	1.74801e+07	4.34822e+06	1.34744e+07	7.39488e+06	3.59466e+07	4.16102e+07	1.80702e+07	2.01768e+07	9.66359e+06	1.43692e+07	4.06213e+07	2.19195e+07		Q86YZ3	1.25143e+07	1.12885e+07	2.58393e+06	2.62804e+07	1.86045e+07	3.63772e+06	7.46273e+06	2.1787e+06	2.74809e+07	1.71268e+06	7.68371e+06	4.53926e+07	1.99086e+07	2.61271e+07	5.31072e+06	1.17914e+07	3.92903e+07	2.4169e+07
High	P68871	HBB	Hemoglobin subunit beta	97	21	614	14	147	16	7.28	9.07181e+08	1.22422e+08	9.73427e+08	7.01453e+07	9.6132e+06	1.58265e+08	7.19991e+08	1.59591e+08	2.7934e+07	2.43617e+08	4.82639e+08	1.00513e+08	1.83812e+08	6.15031e+07	8.74671e+07	8.13465e+07	5.55554e+07	1.54796e+08		P68871	5.81263e+08	3.38942e+08	2.64169e+08	1.12014e+08	8.82718e+07	1.63814e+08	3.07384e+08	7.99641e+07	5.6971e+07	5.64225e+07	1.03166e+08	1.0965e+08	2.02513e+08	7.96408e+07	4.80684e+07	6.67529e+07	5.37351e+07	1.70682e+08
High	P02751	FN1	Fibronectin	23	41	216	41	2477	272.2	5.5	3.58549e+06	2.02446e+06	8.9399e+06	4.97975e+06	71103.4	1.22993e+07	3.04512e+07	1.31431e+07	1.13532e+06	8.2422e+07	1.26567e+07	3.95034e+06	2.56287e+07	1.07973e+07	1.21166e+07	3.10497e+07	1.31256e+07	1.36439e+07		P02751	2.29735e+06	5.60499e+06	2.42611e+06	7.95208e+06	652896	1.27305e+07	1.30005e+07	6.58541e+06	2.31546e+06	1.90892e+07	2.70541e+06	4.30943e+06	2.82361e+07	1.39815e+07	6.65878e+06	2.54794e+07	1.26955e+07	1.50441e+07
High	P13639	EEF2	Elongation factor 2	39	37	272	35	858	95.3	6.83	1.29688e+07	1.40527e+06	3.6474e+07	7.54907e+06	500553	2.90149e+07	5.28592e+07	3.37875e+07	4.4534e+06	1.06196e+08	7.24174e+07	3.50067e+06	6.99608e+06	8.67706e+06	6.08343e+07	2.12382e+07	9.58052e+06	1.19128e+07		P13639	8.30959e+06	3.89067e+06	9.89833e+06	1.2055e+07	4.59625e+06	3.00323e+07	2.25671e+07	1.69294e+07	9.08264e+06	2.45954e+07	1.54794e+07	3.81888e+06	7.70785e+06	1.1236e+07	3.34321e+07	1.74281e+07	9.26661e+06	1.31353e+07
High	P51991	HNRNPA3	Heterogeneous nuclear ribonucleoprotein A3	55	30	326	28	378	39.6	9.01	9.26994e+06	471517	5.42465e+07	8.15483e+06	262532	1.8759e+07	2.99646e+07	2.72971e+07	1.01788e+07	1.24906e+08	6.58568e+07	5.71343e+06	5.89007e+06	1.17389e+07	4.55657e+07	1.89824e+07	1.37306e+07	9.84525e+06		P51991	5.93958e+06	1.30546e+06	1.47214e+07	1.30223e+07	2.41066e+06	1.94167e+07	1.27927e+07	1.36773e+07	2.07595e+07	2.89286e+07	1.40771e+07	6.23278e+06	6.48932e+06	1.52008e+07	2.50411e+07	1.55769e+07	1.32807e+07	1.08556e+07
High	P68366	TUBA4A	Tubulin alpha-4A chain	56	28	340	5	448	49.9	5.06	1.54789e+06	10400	8.34057e+06	497634	14592.6	2.54116e+06	1.23569e+07	6.38421e+06	299652	6.61208e+06	1.35953e+07	360772	883273	1.39496e+06	5.79457e+06	3.90478e+06	2.97455e+06	1.2701e+06		P68366	991789	28793.8	2.26347e+06	794664	133994	2.63026e+06	5.2755e+06	3.19885e+06	611134	1.53138e+06	2.90605e+06	393566	973136	1.80634e+06	3.18446e+06	3.20427e+06	2.87709e+06	1.40044e+06
High	P01833	PIGR	Polymeric immunoglobulin receptor	37	34	136	34	764	83.2	5.74	648353	303514	1.58453e+06	285335	104466	621958	9.86557e+07	1.74953e+08	366014	2.30698e+06	2.53741e+06	448850	254493	759388	1.65579e+06	1.01086e+06	5.23632e+07	453519		P01833	415423	840320	430010	455648	959242	643766	4.21189e+07	8.76611e+07	746478	534306	542378	489651	280385	983336	909956	829510	5.06475e+07	500061
High	P12814	ACTN1	Alpha-actinin-1	50	40	261	24	892	103	5.41	7.97527e+06	448722	7.0221e+07	1.31268e+06	72967.7	3.63434e+06	1.11935e+07	1.26501e+07	912083	2.77604e+07	1.19683e+07	1.4501e+06	4.94133e+06	2.80079e+06	1.12808e+07	7.53797e+06	4.95889e+06	3.34221e+06		P12814	5.11004e+06	1.24235e+06	1.90566e+07	2.09619e+06	670015	3.76177e+06	4.77881e+06	6.33838e+06	1.86018e+06	6.42941e+06	2.55826e+06	1.58192e+06	5.44406e+06	3.62676e+06	6.19948e+06	6.18566e+06	4.79641e+06	3.68519e+06
High	P12109	COL6A1	Collagen alpha-1(VI) chain	33	36	359	36	1028	108.5	5.43	4.66405e+07	4.34471e+07	1.12075e+08	2.77365e+07	1.18509e+06	2.50772e+07	2.23975e+07	2.68691e+07	5.93138e+06	4.61248e+07	5.5579e+07	2.07781e+07	6.67397e+07	1.26681e+07	8.78806e+06	8.53084e+06	3.12363e+07	3.93031e+07		P12109	2.98842e+07	1.20289e+08	3.0415e+07	4.4292e+07	1.08819e+07	2.59565e+07	9.56212e+06	1.34629e+07	1.20969e+07	1.06827e+07	1.18802e+07	2.26668e+07	7.35297e+07	1.6404e+07	4.82957e+06	7.00041e+06	3.02128e+07	4.33365e+07
High	Q04695	KRT17	Keratin, type I cytoskeletal 17	67	42	424	19	432	48.1	5.02	1.47216e+07	2.24766e+06	2.12818e+07	4.03879e+06	703941	9.9471e+06	6.83833e+06	7.13927e+06	3.19672e+06	1.22885e+07	4.90792e+07	1.64229e+07	3.83947e+06	1.38198e+06	6.44668e+06	9.89143e+06	3.2513e+06	1.98072e+06		Q04695	9.43263e+06	6.22295e+06	5.77546e+06	6.44949e+06	6.46383e+06	1.02959e+07	2.91948e+06	3.57717e+06	6.51965e+06	2.84607e+06	1.04908e+07	1.79158e+07	4.2301e+06	1.78953e+06	3.54284e+06	8.11691e+06	3.14476e+06	2.18399e+06
High	P62937	PPIA	Peptidyl-prolyl cis-trans isomerase A	92	18	817	15	165	18	7.81	3.13061e+08	2.22484e+07	9.8337e+08	1.03041e+08	1.51733e+07	1.90265e+08	4.49311e+08	4.0212e+08	1.1964e+08	6.10157e+08	8.19996e+08	6.08651e+07	1.51148e+08	1.37882e+08	4.04968e+08	1.95655e+08	1.43007e+08	1.76541e+08		P62937	2.00589e+08	6.15977e+07	2.66867e+08	1.64545e+08	1.39327e+08	1.96936e+08	1.91824e+08	2.01485e+08	2.44004e+08	1.41315e+08	1.75277e+08	6.63978e+07	1.66525e+08	1.78544e+08	2.22554e+08	1.60555e+08	1.38322e+08	1.94659e+08
High	P67936	TPM4	Tropomyosin alpha-4 chain	60	28	384	15	248	28.5	4.69	3.2786e+07	1.02244e+07	1.16429e+08	1.81335e+07	1.98598e+06	3.84648e+07	1.15615e+08	8.72237e+07	9.23298e+06	1.10083e+08	8.33126e+07	5.71148e+06	4.29711e+07	2.5896e+07	1.13121e+08	8.5458e+07	5.3768e+07	2.37523e+07		P67936	2.10072e+07	2.83076e+07	3.15965e+07	2.8957e+07	1.82359e+07	3.98135e+07	4.93592e+07	4.37039e+07	1.88305e+07	2.54956e+07	1.78083e+07	6.23065e+06	4.73429e+07	3.35329e+07	6.21668e+07	7.01268e+07	5.20062e+07	2.61898e+07
High	P07355	ANXA2	Annexin A2	72	36	332	11	339	38.6	7.75	2.84089e+07	6.2433e+06	9.10227e+07	1.30783e+07	2.13549e+06	2.28957e+07	6.13555e+07	4.28918e+07	8.04249e+06	1.4233e+08	5.93671e+07	2.03032e+07	1.61058e+07	2.31088e+07	8.1422e+07	4.83013e+07	1.76118e+07	1.62996e+07		P07355	1.82026e+07	1.72854e+07	2.47018e+07	2.08845e+07	1.96088e+07	2.36985e+07	2.61944e+07	2.14911e+07	1.64025e+07	3.2964e+07	1.26899e+07	2.21488e+07	1.77444e+07	2.99238e+07	4.47463e+07	3.96361e+07	1.70348e+07	1.79724e+07
High	P40926	MDH2	Malate dehydrogenase, mitochondrial	66	26	291	26	338	35.5	8.68	3.00207e+07	663752	5.03837e+07	5.99548e+06	919103	1.95065e+07	6.13315e+07	5.36317e+07	5.52425e+06	1.49632e+08	1.84986e+08	2.77112e+06	1.0257e+07	1.36604e+07	6.79277e+07	2.37989e+07	1.54638e+07	1.1843e+07		P40926	1.92353e+07	1.83769e+06	1.36731e+07	9.57409e+06	8.43953e+06	2.01905e+07	2.61841e+07	2.68724e+07	1.12666e+07	3.46552e+07	3.95412e+07	3.02301e+06	1.13005e+07	1.7689e+07	3.73303e+07	1.95294e+07	1.49571e+07	1.30583e+07
High	P05783	KRT18	Keratin, type I cytoskeletal 18	71	42	396	37	430	48	5.45	1.00775e+07	896925	9.53071e+07	3.12001e+06	1.02405e+06	8.16867e+06	4.7603e+07	4.66122e+07	1.89465e+07	7.6646e+07	1.81208e+08	2.71329e+06	7.45899e+06	2.23282e+07	3.84153e+07	2.52664e+07	1.72511e+07	8.48102e+07		P05783	6.45698e+06	2.48326e+06	2.58645e+07	4.9823e+06	9.40323e+06	8.45509e+06	2.03231e+07	2.33553e+07	3.8641e+07	1.77515e+07	3.87338e+07	2.95993e+06	8.21786e+06	2.8913e+07	2.11115e+07	2.07336e+07	1.66858e+07	9.35137e+07
High	P06396	GSN	Gelsolin	45	34	306	34	782	85.6	6.28	3.52553e+07	1.02238e+07	1.05764e+08	1.27646e+07	444677	4.53871e+07	4.82932e+07	4.8173e+07	1.03999e+07	1.11014e+08	4.90685e+07	1.40487e+07	1.77344e+07	1.82284e+07	8.94708e+07	3.09646e+07	2.24351e+07	1.65104e+07		P06396	2.25893e+07	2.83059e+07	2.87022e+07	2.03836e+07	4.08318e+06	4.69785e+07	2.06177e+07	2.41373e+07	2.12104e+07	2.57113e+07	1.04885e+07	1.53258e+07	1.95387e+07	2.36041e+07	4.91696e+07	2.54096e+07	2.17e+07	1.82047e+07
High	Q08380	LGALS3BP	Galectin-3-binding protein	54	27	198	27	585	65.3	5.27	4.92291e+07	2.69631e+06	1.78386e+07	437921	445589	8.89353e+06	9.87767e+06	4.91365e+07	1.48985e+07	6.95207e+07	3.01676e+08	1.57667e+06	2.03671e+06	8.01584e+06	1.37767e+07	948073	1.50373e+07	1.6861e+07		Q08380	3.15428e+07	7.46509e+06	4.84105e+06	699309	4.09156e+06	9.20537e+06	4.21706e+06	2.46201e+07	3.03853e+07	1.61012e+07	6.44841e+07	1.72e+06	2.24392e+06	1.03798e+07	7.57113e+06	777989	1.45446e+07	1.85914e+07
High	P35579	MYH9	Myosin-9	22	42	219	39	1960	226.4	5.6	1.109e+07	895252	4.19237e+07	3.24275e+06	251864	1.00906e+07	2.36339e+07	1.75336e+07	3.10665e+06	4.02415e+07	3.72276e+07	2.80778e+06	4.30246e+06	4.70786e+06	1.48245e+07	1.68449e+07	4.58462e+06	4.77002e+06		P35579	7.10578e+06	2.47863e+06	1.13773e+07	5.17829e+06	2.3127e+06	1.04444e+07	1.009e+07	8.78532e+06	6.33596e+06	9.32008e+06	7.95752e+06	3.06301e+06	4.74019e+06	6.09623e+06	8.14695e+06	1.38229e+07	4.4344e+06	5.25954e+06
High	P12110	COL6A2	Collagen alpha-2(VI) chain	30	36	313	36	1019	108.5	6.21	4.55062e+07	5.29695e+07	1.53751e+08	3.40153e+07	1.13992e+06	3.45873e+07	3.19115e+07	2.77878e+07	6.84809e+06	5.80232e+07	6.39216e+07	1.93217e+07	7.96644e+07	1.29503e+07	7.74956e+06	8.30973e+06	2.65451e+07	3.8083e+07		P12110	2.91574e+07	1.46653e+08	4.17249e+07	5.43185e+07	1.04672e+07	3.58001e+07	1.36239e+07	1.39232e+07	1.39666e+07	1.34384e+07	1.36634e+07	2.10781e+07	8.77693e+07	1.67694e+07	4.25885e+06	6.81897e+06	2.56753e+07	4.19912e+07
High	P02788	LTF	Lactotransferrin	50	38	62	38	710	78.1	8.12	5.3031e+06	560409	2.92367e+06	1.03868e+06	73923.7	1.14594e+06	7.50453e+07	4.59655e+06	905261	2.39959e+06	9.22751e+06	938878	986256	941514	2.45327e+06	2.1019e+06	1.39525e+06	827068		P02788	3.39788e+06	1.55157e+06	793428	1.65866e+06	678793	1.18612e+06	3.2039e+07	2.30313e+06	1.84626e+06	555753	1.97241e+06	1.02422e+06	1.0866e+06	1.21917e+06	1.34822e+06	1.72482e+06	1.34954e+06	911945
High	P63104	YWHAZ	14-3-3 protein zeta/delta	57	27	326	19	245	27.7	4.79	6.54983e+07	7.73653e+06	1.59173e+08	1.93346e+07	6.07391e+06	5.83396e+07	1.26234e+08	1.1791e+08	1.53537e+07	4.20915e+08	2.06837e+08	1.09571e+07	4.0344e+07	4.79565e+07	1.56877e+08	8.80792e+07	4.86259e+07	5.15638e+07		P63104	4.19671e+07	2.14196e+07	4.31965e+07	3.08752e+07	5.57727e+07	6.03852e+07	5.38929e+07	5.90793e+07	3.13136e+07	9.74854e+07	4.4212e+07	1.19531e+07	4.44485e+07	6.20992e+07	8.62133e+07	7.22778e+07	4.70327e+07	5.68555e+07
High	P30086	PEBP1	Phosphatidylethanolamine-binding protein 1	89	17	236	17	187	21	7.53	3.59263e+07	3.23032e+06	2.44326e+08	8.04549e+06	977136	1.17646e+07	4.69985e+07	5.10689e+07	4.84442e+06	1.82975e+08	1.2416e+08	1.88757e+07	1.19086e+07	1.57186e+07	4.86132e+07	2.07484e+07	2.63886e+07	1.7998e+07		P30086	2.30193e+07	8.94358e+06	6.63054e+07	1.28477e+07	8.9724e+06	1.21771e+07	2.0065e+07	2.55884e+07	9.88012e+06	4.23777e+07	2.65395e+07	2.05916e+07	1.31202e+07	2.03542e+07	2.67159e+07	1.70261e+07	2.5524e+07	1.9845e+07
High	P25311	AZGP1	Zinc-alpha-2-glycoprotein	60	24	216	24	298	34.2	6.05	2.09559e+07	857839	1.28849e+08	7.46309e+06	384250	4.73602e+06	7.86738e+07	3.14551e+08	3.48379e+06	4.13527e+07	2.13907e+07	8.91238e+06	9.30002e+06	6.10542e+06	3.10575e+06	8.4964e+06	3.7384e+07	1.4333e+06		P25311	1.34272e+07	2.37504e+06	3.49672e+07	1.19177e+07	3.52831e+06	4.90208e+06	3.35881e+07	1.57608e+08	7.10513e+06	9.57743e+06	4.57232e+06	9.72252e+06	1.02462e+07	7.90595e+06	1.70679e+06	6.97215e+06	3.61591e+07	1.58039e+06
High	P14625	HSP90B1	Endoplasmin	43	38	257	31	803	92.4	4.84	1.88553e+07	1.15795e+06	2.26932e+07	1.65165e+06	354458	2.02368e+07	5.72901e+07	2.35258e+07	2.04074e+06	4.2786e+07	6.53505e+07	1.88704e+06	5.86783e+06	6.37981e+06	4.25074e+07	3.4076e+07	9.73704e+06	6.57498e+06		P14625	1.20813e+07	3.20593e+06	6.15848e+06	2.6375e+06	3.25476e+06	2.09464e+07	2.44587e+07	1.17877e+07	4.16206e+06	9.90938e+06	1.39689e+07	2.05857e+06	6.46481e+06	8.26125e+06	2.33604e+07	2.79628e+07	9.418e+06	7.24972e+06
High	P37802	TAGLN2	Transgelin-2	93	23	547	22	199	22.4	8.25	9.62812e+07	1.55442e+07	3.36851e+08	1.20923e+08	6.93294e+06	1.23676e+08	2.52429e+08	1.01422e+08	6.71388e+07	4.7842e+08	2.5094e+08	1.18098e+08	9.80628e+07	4.77491e+07	2.29141e+08	7.80563e+07	3.58058e+07	4.35518e+07		P37802	6.16908e+07	4.30362e+07	9.14147e+07	1.93101e+08	6.36607e+07	1.28013e+08	1.07769e+08	5.0818e+07	1.36928e+08	1.10804e+08	5.36393e+07	1.28833e+08	1.0804e+08	6.18306e+07	1.25927e+08	6.40531e+07	3.46326e+07	4.80212e+07
High	P30101	PDIA3	Protein disulfide-isomerase A3	50	32	364	32	505	56.7	6.35	8.40821e+07	3.21883e+06	5.99478e+07	1.31456e+07	789888	4.31202e+07	1.09858e+08	4.78977e+07	4.30019e+06	9.293e+07	8.58428e+07	1.21065e+07	1.70237e+07	7.71645e+06	4.59308e+07	5.89477e+07	1.85662e+07	7.70016e+06		P30101	5.38744e+07	8.91178e+06	1.62687e+07	2.09921e+07	7.25303e+06	4.46321e+07	4.69013e+07	2.39994e+07	8.77016e+06	2.15229e+07	1.83492e+07	1.3207e+07	1.87557e+07	9.99208e+06	2.52418e+07	4.83725e+07	1.79578e+07	8.49038e+06
High	P02452		Collagen alpha-1(I) chain	26	29	494	28	1464	138.9	5.8	9.70847e+07	2.91494e+08	1.02036e+08	1.78446e+08	5.7754e+06	6.14726e+07	9.93969e+07	1.43914e+08	5.71732e+07	3.00578e+08	7.37425e+07	9.41281e+07	2.09491e+08	4.76214e+07	3.21791e+07	5.28434e+07	1.73046e+08	6.18838e+07		P02452	6.22056e+07	8.07041e+08	2.76907e+07	2.84958e+08	5.30317e+07	6.3628e+07	4.24353e+07	7.21087e+07	1.16604e+08	6.9615e+07	1.57627e+07	1.02684e+08	2.30805e+08	6.16652e+07	1.76843e+07	4.33633e+07	1.67376e+08	6.82345e+07
High	P06748	NPM1	Nucleophosmin	65	21	189	20	294	32.6	4.78	6.94797e+06	1.23672e+06	3.25441e+07	1.22261e+07	353719	2.77436e+07	2.88765e+07	2.98603e+07	5.97312e+06	1.02356e+08	4.32165e+07	8.73986e+06	1.01343e+07	9.804e+06	5.42664e+07	1.67071e+07	9.53549e+06	8.58076e+06		P06748	4.45181e+06	3.42402e+06	8.83183e+06	1.95237e+07	3.24797e+06	2.87164e+07	1.23282e+07	1.49617e+07	1.21821e+07	2.37059e+07	9.23765e+06	9.53432e+06	1.11654e+07	1.26953e+07	2.98226e+07	1.37098e+07	9.22305e+06	9.46135e+06
High	Q99497	PARK7	Parkinson disease protein 7	72	19	324	19	189	19.9	6.79	6.58682e+07	6.3615e+06	2.67528e+08	2.29557e+07	2.61281e+06	4.20246e+07	4.42574e+07	1.34735e+08	2.10538e+07	1.62918e+08	1.18196e+08	7.93506e+06	2.79156e+07	2.82602e+07	6.36916e+07	2.3665e+07	4.6775e+07	1.81848e+07		Q99497	4.22041e+07	1.76127e+07	7.26018e+07	3.66576e+07	2.39917e+07	4.34981e+07	1.88947e+07	6.75097e+07	4.29389e+07	3.77323e+07	2.52648e+07	8.65636e+06	3.07557e+07	3.65944e+07	3.50024e+07	1.94195e+07	4.52424e+07	2.0051e+07
High	Q06830	PRDX1	Peroxiredoxin-1	82	25	518	21	199	22.1	8.13	1.79919e+08	1.01013e+07	3.91469e+08	5.26787e+07	5.87392e+06	6.01043e+07	1.89526e+08	1.58389e+08	1.47918e+07	4.75176e+08	3.52459e+08	1.68225e+07	5.87935e+07	6.94745e+07	2.00959e+08	9.12435e+07	5.90895e+07	7.13084e+07		Q06830	1.15281e+08	2.79669e+07	1.06237e+08	8.41218e+07	5.39364e+07	6.22118e+07	8.09142e+07	7.93615e+07	3.01675e+07	1.10052e+08	7.53392e+07	1.83517e+07	6.47751e+07	8.9963e+07	1.10439e+08	7.48744e+07	5.71534e+07	7.86264e+07
High	P25705	ATP5F1A	ATP synthase subunit alpha, mitochondrial	45	26	299	26	553	59.7	9.13	1.79743e+07	2.30594e+06	5.51566e+07	5.4532e+06	1.44992e+06	1.4298e+07	4.11617e+07	5.75576e+07	9.57733e+06	1.14263e+08	1.67427e+08	2.03572e+06	4.25926e+06	1.5271e+07	4.65353e+07	1.61801e+07	1.30846e+07	1.21592e+07		P25705	1.15168e+07	6.3843e+06	1.49684e+07	8.70812e+06	1.33136e+07	1.47993e+07	1.75731e+07	2.88396e+07	1.95328e+07	2.64636e+07	3.57881e+07	2.22077e+06	4.6926e+06	1.97746e+07	2.5574e+07	1.32774e+07	1.26559e+07	1.3407e+07
High	P18669	PGAM1	Phosphoglycerate mutase 1	75	25	246	10	254	28.8	7.18	2.74858e+07	1.10209e+06	8.39585e+07	5.93343e+06	244650	1.60292e+07	2.50834e+07	5.06724e+07	3.7096e+06	9.21696e+07	7.73151e+07	4.94229e+06	8.63648e+06	1.22695e+07	2.36587e+07	2.87254e+07	1.6919e+07	1.30563e+07		P18669	1.76111e+07	3.0513e+06	2.27847e+07	9.475e+06	2.24646e+06	1.65912e+07	1.07088e+07	2.53897e+07	7.56566e+06	2.13468e+07	1.65263e+07	5.39155e+06	9.51514e+06	1.58879e+07	1.30019e+07	2.3572e+07	1.63646e+07	1.43961e+07
High	P10809	HSPD1	60 kDa heat shock protein, mitochondrial	51	27	191	27	573	61	5.87	8.87882e+06	3.8297e+06	1.23566e+07	8.17809e+06	478712	1.24788e+07	6.9683e+07	3.57449e+07	2.77448e+06	4.58494e+07	8.66988e+07	456307	7.21935e+06	4.56708e+06	2.2267e+07	1.03794e+07	1.03831e+07	4.10704e+06		P10809	5.68897e+06	1.0603e+07	3.35334e+06	1.30595e+07	4.3957e+06	1.29164e+07	2.97496e+07	1.79102e+07	5.6585e+06	1.06189e+07	1.85321e+07	497786	7.95384e+06	5.91395e+06	1.2237e+07	8.51731e+06	1.00429e+07	4.52852e+06
High	P51884	LUM	Lumican	50	27	628	27	338	38.4	6.61	6.46083e+07	4.72397e+07	1.64278e+08	5.3114e+07	1.8495e+06	1.81238e+07	6.82826e+07	1.00818e+08	5.70086e+06	1.91624e+08	7.12787e+07	7.72931e+07	1.46952e+08	1.48453e+07	1.66184e+07	4.22434e+07	7.42186e+07	3.08738e+07		P51884	4.13968e+07	1.30789e+08	4.45819e+07	8.48169e+07	1.69827e+07	1.87593e+07	2.91518e+07	5.05154e+07	1.16268e+07	4.43808e+07	1.5236e+07	8.4319e+07	1.61903e+08	1.92233e+07	9.13279e+06	3.4665e+07	7.17868e+07	3.40422e+07
High	P01834	IGKC	Immunoglobulin kappa constant	100	16	331	16	107	11.8	6.52	1.60309e+07	1.14026e+07	1.03215e+08	1.36594e+07	451300	2.09152e+07	4.05044e+07	1.49326e+08	5.10502e+06	2.60997e+07	5.66026e+07	3.05225e+07	3.82057e+07	9.0997e+06	1.21842e+07	1.1862e+07	8.87265e+07	1.26424e+07		P01834	1.02716e+07	3.15696e+07	2.80105e+07	2.18125e+07	4.144e+06	2.16485e+07	1.72925e+07	7.48208e+07	1.04116e+07	6.04478e+06	1.2099e+07	3.3297e+07	4.20927e+07	1.17833e+07	6.69597e+06	9.73394e+06	8.58194e+07	1.39398e+07
High	P08758	ANXA5	Annexin A5	74	33	362	32	320	35.9	5.05	4.36219e+07	1.42404e+07	1.40775e+08	1.97106e+07	3.43191e+06	4.69587e+07	6.04394e+07	1.20154e+08	1.61583e+07	6.42592e+07	9.06943e+07	3.84201e+07	3.22635e+07	2.79837e+07	1.32384e+08	8.5012e+07	5.94917e+07	2.51171e+07		P08758	2.79501e+07	3.94265e+07	3.82036e+07	3.14755e+07	3.1513e+07	4.86052e+07	2.58033e+07	6.02036e+07	3.29545e+07	1.48826e+07	1.93862e+07	4.19126e+07	3.55459e+07	3.62363e+07	7.27528e+07	6.97609e+07	5.75424e+07	2.76947e+07
High	P29373	CRABP2	Cellular retinoic acid-binding protein 2	96	19	251	18	138	15.7	5.4	3.68345e+07	1.76945e+06	7.12667e+07	6.0721e+06	2.12955e+06	1.19777e+07	5.74921e+07	6.9054e+06	2.22269e+07	203550880	3.70774e+08	2.6423e+06	5.04564e+06	2.37414e+07	3.24438e+07	1.45427e+07	2.481e+06	4.13262e+07		P29373	2.36011e+07	4.89897e+06	1.93404e+07	9.69644e+06	1.95542e+07	1.23977e+07	2.4545e+07	3.45999e+06	4.53314e+07	4.71431e+07	7.9254e+07	2.88249e+06	5.55898e+06	3.07428e+07	1.78298e+07	1.19337e+07	2.3997e+06	4.55673e+07
High	P19971	TYMP	Thymidine phosphorylase	51	23	285	23	482	49.9	5.53	1.92337e+07	3.41669e+06	2.86508e+07	2.71485e+06	203084	2.93354e+07	2.12559e+07	3.45826e+07	1.03272e+07	2.73504e+07	9.62559e+07	5.71423e+06	8.86179e+06	8.3336e+06	4.31297e+07	3.41058e+07	1.00206e+07	1.24077e+07		P19971	1.23237e+07	9.45956e+06	7.77526e+06	4.33531e+06	1.86479e+06	3.0364e+07	9.07474e+06	1.73278e+07	2.10621e+07	6.33445e+06	2.0575e+07	6.23366e+06	9.76337e+06	1.07912e+07	2.37024e+07	2.79872e+07	9.69226e+06	1.36811e+07
High	P18206	VCL	Vinculin	38	37	129	37	1134	123.7	5.66	1.01452e+07	1.07309e+06	3.62427e+07	3.21838e+06	195688	6.67871e+06	1.18895e+07	1.29703e+07	1.09727e+06	3.05216e+07	1.81056e+07	1.32226e+06	4.32324e+06	3.44899e+06	2.29508e+07	8.06974e+06	4.29156e+06	3.45981e+06		P18206	6.50042e+06	2.97099e+06	9.83557e+06	5.13938e+06	1.79688e+06	6.91289e+06	5.07598e+06	6.49882e+06	2.23787e+06	7.06892e+06	3.87013e+06	1.44245e+06	4.76309e+06	4.46613e+06	1.26129e+07	6.62203e+06	4.15095e+06	3.81487e+06
High	P07339	CTSD	Cathepsin D	54	24	308	24	412	44.5	6.54	1.42268e+08	3.24809e+06	2.18567e+07	1.09701e+07	753098	1.51999e+07	4.98512e+07	3.33001e+07	1.36231e+07	1.87418e+08	7.22159e+07	7.44631e+06	2.70621e+07	1.8112e+07	6.93699e+07	3.64271e+07	1.10221e+07	2.065e+07		P07339	9.11562e+07	8.99278e+06	5.93149e+06	1.7518e+07	6.91521e+06	1.57329e+07	2.12829e+07	1.66852e+07	2.7784e+07	4.34066e+07	1.54364e+07	8.12319e+06	2.98153e+07	2.34533e+07	3.81229e+07	2.98921e+07	1.06609e+07	2.27691e+07
High	Q92945	KHSRP	Far upstream element-binding protein 2	48	30	280	25	711	73.1	7.3	1.61612e+07	776685	3.34684e+07	1.46002e+07	704137	1.98531e+07	2.83389e+07	1.57013e+07	6.30663e+06	9.64312e+07	4.17543e+07	1.38138e+06	7.85457e+06	6.10057e+06	4.2806e+07	1.07106e+07	5.51657e+06	6.65086e+06		Q92945	1.03551e+07	2.15036e+06	9.08267e+06	2.33148e+07	6.46563e+06	2.05492e+07	1.20987e+07	7.8672e+06	1.28623e+07	2.23338e+07	8.92511e+06	1.50695e+06	8.65368e+06	7.89967e+06	2.35245e+07	8.78915e+06	5.33581e+06	7.33339e+06
High	Q9Y6C2	EMILIN1	EMILIN-1	32	29	135	29	1016	106.6	5.17	1.19601e+07	5.43035e+06	7.58995e+07	2.51296e+06	109484	4.66001e+06	1.39762e+07	2.01037e+07	1.27062e+06	3.1376e+07	1.33404e+07	2.8452e+06	4.96537e+06	2.78308e+06	2.82482e+06	3.72607e+06	4.40095e+06	5.13898e+06		Q9Y6C2	7.66325e+06	1.50347e+07	2.05976e+07	4.01291e+06	1.00532e+06	4.82341e+06	5.96685e+06	1.00731e+07	2.59141e+06	7.26679e+06	2.85155e+06	3.10382e+06	5.47054e+06	3.60383e+06	1.55241e+06	3.05762e+06	4.25675e+06	5.66636e+06
High	P38646	HSPA9	Stress-70 protein, mitochondrial	35	26	206	26	679	73.6	6.16	9.11401e+06	605520	1.51911e+07	6.63432e+06	1.46738e+06	1.11091e+07	3.33163e+07	2.39555e+07	5.90772e+06	5.03338e+07	7.68656e+07	789513	5.91724e+06	1.9167e+07	1.55923e+07	1.15139e+07	7.15909e+06	5.68972e+06		P38646	5.83967e+06	1.67646e+06	4.12256e+06	1.05942e+07	1.3474e+07	1.14986e+07	1.42237e+07	1.2003e+07	1.20487e+07	1.16575e+07	1.64303e+07	861280	6.51925e+06	2.48195e+07	8.56888e+06	9.44832e+06	6.92452e+06	6.27362e+06
High	P23246	SFPQ	Splicing factor, proline- and glutamine-rich	36	29	153	28	707	76.1	9.44	1.03794e+07	742845	1.68895e+07	5.41407e+06	369310	1.17637e+07	1.49121e+07	1.05017e+07	5.87115e+06	9.84814e+07	4.09744e+07	1.54219e+06	3.41223e+06	9.62365e+06	3.99625e+07	1.32289e+07	3.91801e+06	6.41253e+06		P23246	6.65043e+06	2.05667e+06	4.58348e+06	8.64564e+06	3.39113e+06	1.21762e+07	6.36641e+06	5.26191e+06	1.19741e+07	2.28086e+07	8.75841e+06	1.68238e+06	3.75938e+06	1.24617e+07	2.19618e+07	1.08557e+07	3.78964e+06	7.07061e+06
High	P06753	TPM3	Tropomyosin alpha-3 chain	45	19	260	8	285	32.9	4.72	4.38735e+06	498442	8.21746e+06	2.62313e+06	337352	5.62477e+06	1.43644e+07	9.84049e+06	2.42157e+06	1.65321e+07	2.18515e+07	1.16562e+06	5.90574e+06	2.76697e+06	1.93902e+07	7.55482e+06	4.7928e+06	3.38448e+06		P06753	2.81113e+06	1.38e+06	2.23006e+06	4.18883e+06	3.09768e+06	5.822e+06	6.13256e+06	4.93063e+06	4.93874e+06	3.82889e+06	4.67082e+06	1.27158e+06	6.50658e+06	3.58296e+06	1.06561e+07	6.19948e+06	4.63576e+06	3.73181e+06
High	P02647	APOA1	Apolipoprotein A-I	59	24	228	24	267	30.8	5.76	1.59494e+07	9.67554e+06	2.95752e+07	8.45143e+06	239556	1.8286e+07	3.82049e+07	2.23024e+07	326928	4.7797e+07	5.49397e+07	2.3886e+07	5.25135e+07	5.67194e+06	1.83726e+07	1.43573e+07	6.08742e+06	7.67178e+06		P02647	1.02194e+07	2.6788e+07	8.02612e+06	1.3496e+07	2.19969e+06	1.89272e+07	1.63107e+07	1.11747e+07	666764	1.10699e+07	1.17435e+07	2.60573e+07	5.78562e+07	7.34463e+06	1.00968e+07	1.17816e+07	5.88796e+06	8.45908e+06
High	Q14697	GANAB	Neutral alpha-glucosidase AB	31	26	235	26	944	106.8	6.14	1.46018e+07	1.73776e+06	3.28945e+07	5.26381e+06	358011	1.41152e+07	3.90158e+07	2.93662e+07	4.27948e+06	7.01784e+07	5.46739e+07	2.01242e+06	2.83697e+06	7.53435e+06	2.43983e+07	2.25236e+07	6.118e+06	1.08469e+07		Q14697	9.35591e+06	4.81123e+06	8.92693e+06	8.40569e+06	3.28738e+06	1.46102e+07	1.66569e+07	1.47141e+07	8.72792e+06	1.62536e+07	1.16867e+07	2.19535e+06	3.1256e+06	9.75628e+06	1.34083e+07	1.84828e+07	5.91754e+06	1.19601e+07
High	Q96NY7	CLIC6	Chloride intracellular channel protein 6	64	22	66	21	704	73	4.37	1.45169e+06	2.51388e+06	2.17248e+07	1.19411e+06	517697	452049	881152	5.43753e+07	906857	1.2847e+06	1.44789e+06	397031	582722	2.97022e+06	186045	313974	2.64184e+07	682918		Q96NY7	930151	6.96003e+06	5.89568e+06	1.90685e+06	4.75368e+06	467899	376189	2.7245e+07	1.84952e+06	297542	309491	433121	642008	3.84616e+06	102243	257647	2.55528e+07	753001
High	Q09666	AHNAK	Neuroblast differentiation-associated protein AHNAK	11	36	166	36	5890	628.7	6.15	7.84312e+06	2.00916e+06	2.96815e+07	2.77212e+06	433033	2.13808e+06	7.4364e+06	1.21451e+07	3.34581e+06	3.69642e+07	9.51107e+06	1.06088e+06	2.24512e+06	7.8745e+06	7.14242e+06	5.24269e+06	4.54342e+06	5.59995e+06		Q09666	5.02536e+06	5.56262e+06	8.05499e+06	4.42676e+06	3.97626e+06	2.21304e+06	3.17481e+06	6.08535e+06	6.82372e+06	8.56105e+06	2.03302e+06	1.15731e+06	2.47353e+06	1.01967e+07	3.92519e+06	4.30216e+06	4.39456e+06	6.17464e+06
High	P30041	PRDX6	Peroxiredoxin-6	80	23	223	23	224	25	6.38	1.90177e+07	2.63985e+06	1.02689e+08	1.9817e+07	3.47885e+06	2.35346e+07	6.59904e+07	2.73167e+07	9.45318e+06	9.68582e+07	1.3812e+08	5.77125e+06	1.96508e+07	7.59718e+06	4.17874e+07	1.74114e+07	9.47274e+06	1.49246e+07		P30041	1.21853e+07	7.30878e+06	2.78678e+07	3.16455e+07	3.19441e+07	2.43598e+07	2.81732e+07	1.36872e+07	1.92796e+07	2.24327e+07	2.95237e+07	6.29586e+06	2.165e+07	9.83764e+06	2.29647e+07	1.42878e+07	9.16236e+06	1.64562e+07
High	P19012	KRT15	Keratin, type I cytoskeletal 15	53	25	353	10	456	49.2	4.77	2.46472e+06	390164	3.97964e+07	332104	1.20284e+06	1.26747e+06	4.98915e+06	4.05528e+06	5.55822e+06	16443552	1.02824e+07	694283	564639	1.43054e+06	8.36403e+06	1.90508e+06	2.87616e+06	7.77232e+06		P19012	1.57923e+06	1.08022e+06	1.08e+07	530332	1.10449e+07	1.31191e+06	2.13001e+06	2.03192e+06	1.13359e+07	3.80838e+06	2.19789e+06	757394	622085	1.85242e+06	4.59653e+06	1.56331e+06	2.78192e+06	8.56995e+06
High	P54652	HSPA2	Heat shock-related 70 kDa protein 2	33	22	260	9	639	70	5.74	374579	93177.5	2.67474e+06	55713.3	2750	305961	812036	3.27637e+06	152978	1.52708e+07	1.09384e+06	57575.6	280537	410431	615341	378370	3.6178e+06	452594		P54652	240006	257975	725872	88967.8	25251.5	316689	346681	1.64164e+06	311997	3.53678e+06	233811	62809.3	309078	531470	338167	310490	3.49927e+06	499041
High	P62979	RPS27A	Ubiquitin-40S ribosomal protein S27a	60	17	603	1	156	18	9.64	1.37452e+08	2.76809e+07	2.37738e+08	6.16447e+07	1.31802e+07	9.29977e+07	1.62337e+08	1.9905e+08	2.96346e+07	5.6062e+08	4.41198e+08	1.50431e+07	5.98302e+07	6.19757e+07	1.5102e+08	9.99871e+07	5.89495e+07	5.88454e+07		P62979	8.80706e+07	7.66383e+07	6.45174e+07	9.84395e+07	1.21025e+08	9.62585e+07	6.93061e+07	9.97353e+07	6.04392e+07	1.29842e+08	9.43075e+07	1.64105e+07	6.59172e+07	8.02528e+07	8.29948e+07	8.20494e+07	5.7018e+07	6.48843e+07
High	P31151	S100A7	Protein S100-A7	74	13	107	9	101	11.5	6.77	524477	469717	1.01671e+06	1.53584e+06	1.43265e+06	2.92219e+06	6.47207e+08	6.75818e+06	2.3298e+06	828937	4.17476e+07	1.36387e+06	2.06651e+06	840410	3.64013e+06	7.59062e+06	1.16531e+06	622871		P31151	336051	1.30047e+06	275915	2.45256e+06	1.31551e+07	3.02465e+06	2.76311e+08	3.38622e+06	4.75158e+06	191985	8.92367e+06	1.48784e+06	2.27675e+06	1.08825e+06	2.00047e+06	6.22886e+06	1.12713e+06	686792
High	P31946	YWHAB	14-3-3 protein beta/alpha	52	21	276	10	246	28.1	4.83	3.98875e+07	4.97078e+06	8.20316e+07	1.26005e+07	2379618	3.09849e+07	5.54291e+07	5.47355e+07	8.80774e+06	1.42263e+08	1.04137e+08	4.52284e+06	2.49682e+07	1.93767e+07	6.67926e+07	5.39978e+07	2.26165e+07	1.38173e+07		P31946	2.55573e+07	1.37623e+07	2.22618e+07	2.01215e+07	2.18505e+07	3.20713e+07	2.36642e+07	2.74255e+07	1.79632e+07	3.29485e+07	2.22597e+07	4.93397e+06	2.75085e+07	2.5091e+07	3.67065e+07	4.43106e+07	2.18754e+07	1.52352e+07
High	Q5D862	FLG2	Filaggrin-2	19	20	39	20	2391	247.9	8.31	695485	343821	541731	600389	96969.5	246754	664018	342600	828603	753521	4.19733e+07	3.3847e+06	1.68349e+06	1.7309e+06	752710	1.30234e+06	3.36042e+06	1.66945e+06		Q5D862	445622	951916	147015	958752	890408	255406	283488	171662	1.68992e+06	174518	8.97192e+06	3.69237e+06	1.85477e+06	2.24135e+06	413659	1.0687e+06	3.25031e+06	1.84077e+06
High	O14745	SLC9A3R1	Na(+)/H(+) exchange regulatory cofactor NHE-RF1	57	23	279	23	358	38.8	5.77	1.4936e+08	1.22349e+06	4.49426e+07	7.76325e+06	1.33001e+07	1.20242e+07	2.677e+07	4.51265e+07	2.41252e+07	2.21805e+08	1.17342e+08	1.49567e+06	9.97804e+06	5.19243e+07	1.59578e+07	1.83003e+07	1.49213e+07	2.954e+07		O14745	9.57004e+07	3.3874e+06	1.21965e+07	1.2397e+07	1.22126e+08	1.24458e+07	1.14289e+07	2.26109e+07	4.92029e+07	5.13708e+07	2.50823e+07	1.63163e+06	1.09932e+07	6.72372e+07	8.76975e+06	1.50172e+07	1.44324e+07	3.25715e+07
High	P09382	LGALS1	Galectin-1	96	15	294	15	135	14.7	5.5	3.81143e+07	1.43339e+07	2.27466e+08	1.07888e+07	763033	2.90899e+07	8.43489e+07	4.26769e+07	5.11352e+06	1.71031e+08	9.03484e+07	1.44999e+07	3.67453e+07	1.29013e+07	6.30528e+07	4.36491e+07	1.73096e+07	1.61317e+07		P09382	2.44212e+07	3.96854e+07	6.17299e+07	1.72285e+07	7.00643e+06	3.01099e+07	3.60109e+07	2.13835e+07	1.04289e+07	3.96113e+07	1.93123e+07	1.58179e+07	4.04837e+07	1.67059e+07	3.46513e+07	3.58185e+07	1.67424e+07	1.77872e+07
High	Q96AE4	FUBP1	Far upstream element-binding protein 1	43	28	180	21	644	67.5	7.61	7.02739e+06	233890	2.54077e+07	4.81976e+06	91606.6	1.39595e+07	1.3812e+07	5.88728e+06	2.33817e+06	5.48012e+07	2.18262e+07	1.15418e+06	3.89573e+06	5.87907e+06	3.23298e+07	9.66635e+06	2.85815e+06	4.33342e+06		Q96AE4	4.5027e+06	647556	6.89515e+06	7.6966e+06	841164	1.44489e+07	5.89675e+06	2.94985e+06	4.76865e+06	1.26922e+07	4.66543e+06	1.2591e+06	4.29208e+06	7.61285e+06	1.77671e+07	7.93221e+06	2.7645e+06	4.77813e+06
High	P07737	PFN1	Profilin-1	88	20	292	20	140	15	8.27	3.18595e+07	4.32e+06	1.72959e+08	8.59263e+06	915696	2.37354e+07	3.92899e+07	2.40731e+07	1.21837e+07	1.20061e+08	1.01567e+08	1.91808e+07	1.30933e+07	1.07106e+07	5.38493e+07	1.94675e+07	7.68559e+06	3.49654e+07		P07737	2.04135e+07	1.19605e+07	4.69378e+07	1.37214e+07	8.40824e+06	2.45677e+07	1.6774e+07	1.2062e+07	2.48484e+07	2.78065e+07	2.17103e+07	2.09244e+07	1.44254e+07	1.38693e+07	2.95934e+07	1.59751e+07	7.43376e+06	3.85537e+07
High	P29401	TKT	Transketolase	46	25	221	24	623	67.8	7.66	1.60463e+07	449004	3.91734e+07	4.93036e+06	576740	1.38103e+07	2.83823e+07	4.08291e+07	1.7413e+06	5.91305e+07	7.91015e+07	1.5403e+06	4.50459e+06	1.1168e+07	4.62523e+07	1.59437e+07	1.04525e+07	1.00223e+07		P29401	1.02815e+07	1.24313e+06	1.06309e+07	7.87321e+06	5.29583e+06	1.42945e+07	1.21172e+07	2.04577e+07	3.55136e+06	1.36948e+07	1.69082e+07	1.68031e+06	4.96288e+06	1.44616e+07	2.54184e+07	1.30834e+07	1.011e+07	1.10508e+07
High	P23528	CFL1	Cofilin-1	93	18	278	11	166	18.5	8.09	5.3956e+07	6.83943e+06	1.67794e+08	3.27293e+07	4.34754e+06	6.13156e+07	9.49787e+07	6.80554e+07	2.06333e+07	2.30832e+08	1.28329e+08	8.88778e+06	4.11463e+07	3.46094e+07	1.36044e+08	7.81759e+07	2.57017e+07	2.77536e+07		P23528	3.45715e+07	1.89359e+07	4.55359e+07	5.22649e+07	3.99206e+07	6.34655e+07	4.05491e+07	3.40995e+07	4.20813e+07	5.34614e+07	2.74308e+07	9.69568e+06	4.53325e+07	4.4816e+07	7.47644e+07	6.41511e+07	2.48596e+07	3.06018e+07
High	P28838	LAP3	Cytosol aminopeptidase	61	28	198	28	519	56.1	7.93	1.27462e+07	864784	4.20842e+07	2.39457e+06	240547	7.50692e+06	1.54042e+07	2.00306e+07	2.07296e+06	5.51976e+07	5.05544e+07	5.20526e+06	3.9777e+06	4.7217e+06	1.56661e+07	1.51478e+07	5.66136e+06	7.0421e+06		P28838	8.16696e+06	2.39427e+06	1.14208e+07	3.82385e+06	2.20879e+06	7.77014e+06	6.5765e+06	1.00364e+07	4.22777e+06	1.2784e+07	1.08062e+07	5.67842e+06	4.38239e+06	6.11417e+06	8.60944e+06	1.24303e+07	5.47587e+06	7.76479e+06
High	P69905	HBA1; HBA2	Hemoglobin subunit alpha	79	16	453	15	142	15.2	8.68	9.68607e+08	1.08321e+08	6.15248e+08	1.28756e+08	1.16484e+07	3.25558e+08	7.71268e+08	2.77947e+08	5.86911e+07	2.29921e+08	4.12884e+08	5.57047e+07	1.96468e+08	1.04363e+08	1.23103e+08	1.42543e+08	8.98072e+07	1.38376e+08		P69905	6.20621e+08	2.99902e+08	1.66966e+08	2.05608e+08	1.0696e+08	3.36974e+08	3.29276e+08	1.39267e+08	1.197e+08	5.32506e+07	8.82552e+07	6.07683e+07	2.16456e+08	1.35141e+08	6.76527e+07	1.1697e+08	8.68646e+07	1.52577e+08
High	Q05707	COL14A1	Collagen alpha-1(XIV) chain	19	32	199	32	1796	193.4	5.3	1.48181e+07	2.49869e+07	5.34546e+07	4.08015e+07	526161	1.00479e+07	2.05174e+07	2.59311e+07	3.16996e+06	3.93367e+07	1.11704e+07	1.01894e+07	3.86339e+07	5.14439e+06	1.62679e+06	4.13348e+06	3.39232e+07	8.10582e+06		Q05707	9.49449e+06	6.91798e+07	1.45065e+07	6.51553e+07	4.8314e+06	1.04002e+07	8.75946e+06	1.29929e+07	6.46507e+06	9.11052e+06	2.3877e+06	1.11156e+07	4.25644e+07	6.66151e+06	894019	3.39193e+06	3.28116e+07	8.93767e+06
High	P08865	RPSA	40S ribosomal protein SA	56	15	184	15	295	32.8	4.87	1.39447e+07	842324	4.87401e+07	6.15069e+06	357046	1.89417e+07	2.07902e+07	2.56792e+07	5.62295e+06	8.63357e+07	5.12487e+07	3.62871e+06	6.5824e+06	9.27303e+06	3.05955e+07	1.3966e+07	7.43369e+06	1.4776e+07		P08865	8.93485e+06	2.33209e+06	1.32271e+07	9.82194e+06	3.27852e+06	1.96059e+07	8.87593e+06	1.28667e+07	1.14679e+07	1.99956e+07	1.09546e+07	3.95856e+06	7.25209e+06	1.20077e+07	1.68141e+07	1.14605e+07	7.19012e+06	1.62924e+07
High	P60660	MYL6	Myosin light polypeptide 6	79	16	205	12	151	16.9	4.65	6.55979e+07	7.0505e+06	4.01813e+08	9.95645e+06	1.37222e+06	2.75644e+07	8.93606e+07	6.33076e+07	7.63566e+06	2.38975e+08	1.0501e+08	8.18031e+06	2.66901e+07	1.80711e+07	4.62172e+07	4.38933e+07	2.67249e+07	1.59015e+07		P60660	4.20309e+07	1.95203e+07	1.09044e+08	1.58993e+07	1.26002e+07	2.85309e+07	3.81506e+07	3.17206e+07	1.55728e+07	5.53474e+07	2.24462e+07	8.92391e+06	2.94056e+07	2.34004e+07	2.53991e+07	3.60189e+07	2.58492e+07	1.75333e+07
High	Q14195	DPYSL3	Dihydropyrimidinase-related protein 3	48	21	169	16	570	61.9	6.49	4.16676e+06	1.80609e+06	2.1037e+07	980060	27582.1	7.00464e+06	1.5745e+07	9.53742e+06	696481	3.13227e+07	1.22563e+07	2.5788e+06	2.73974e+06	5.33557e+06	1.70623e+07	2.09188e+07	8.61254e+06	4.5689e+06		Q14195	2.66979e+06	5.00041e+06	5.70904e+06	1.56504e+06	253268	7.25024e+06	6.72196e+06	4.77877e+06	1.42046e+06	7.25445e+06	2.61982e+06	2.81321e+06	3.01847e+06	6.90907e+06	9.37677e+06	1.7166e+07	8.33034e+06	5.03778e+06
High	P09493	TPM1	Tropomyosin alpha-1 chain	48	20	217	7	284	32.7	4.74	1.2135e+06	88846.2	1.31857e+07	922823	24449.6	727823	6.2199e+06	5.95991e+06	256257	4216816	4.155e+06	422355	1.47276e+06	1.80069e+06	5.0526e+06	6.39789e+06	5.62158e+06	915060		P09493	777531	245983	3.57834e+06	1.47364e+06	224505	753343	2.65545e+06	2.98624e+06	522631	976629	888143	460747	1.62259e+06	2.33172e+06	2.77671e+06	5.25011e+06	5.43738e+06	1.00897e+06
High	Q15233	NONO	Non-POU domain-containing octamer-binding protein	55	27	198	26	471	54.2	8.95	9.24628e+06	366139	1.41034e+07	5.08477e+06	423243	1.28555e+07	1.59223e+07	9.54236e+06	4.97364e+06	8.00476e+07	2.10296e+07	1.06376e+06	3.26593e+06	7.38391e+06	3.18325e+07	1.06973e+07	3.62479e+06	4.73384e+06		Q15233	5.92442e+06	1.01371e+06	3.82738e+06	8.11979e+06	3.88636e+06	1.33062e+07	6.79767e+06	4.78125e+06	1.01437e+07	1.85393e+07	4.49514e+06	1.16046e+06	3.5982e+06	9.56147e+06	1.74938e+07	8.77821e+06	3.50602e+06	5.21964e+06
High	P53999	SUB1	Activated RNA polymerase II transcriptional coactivator p15	62	16	196	16	127	14.4	9.6	4.38941e+07	576687	1.91339e+08	5.31372e+06	1.00885e+06	8.33447e+06	6.9291e+06	1.5545e+07	8.24623e+06	1.00522e+08	1.25703e+08	2.12515e+07	3.41541e+06	1.16788e+07	1.43717e+07	3.24933e+06	3.80009e+06	1.22501e+07		P53999	2.81245e+07	1.59664e+06	5.19256e+07	8.4854e+06	9.26365e+06	8.62671e+06	2.95823e+06	7.78892e+06	1.6818e+07	2.32813e+07	2.68693e+07	2.31832e+07	3.76289e+06	1.51229e+07	7.89813e+06	2.6664e+06	3.67558e+06	1.35073e+07
High	Q15149	PLEC	Plectin	10	41	99	34	4684	531.5	5.96	4.49056e+06	262749	1.17861e+07	329341	30970.8	1.86007e+06	2.78147e+06	3.21207e+06	1.19662e+06	1.70866e+07	4.42896e+07	1.71577e+06	599493	1.64525e+06	3.95477e+06	2.435e+06	1.11981e+06	3.19011e+06		Q15149	2.87726e+06	727456	3.19851e+06	525920	284384	1.92529e+06	1.18749e+06	1.60942e+06	2.44049e+06	3.95732e+06	9.46704e+06	1.87173e+06	660484	2.13045e+06	2.17339e+06	1.99816e+06	1.08312e+06	3.51749e+06
High	O60701	UGDH	UDP-glucose 6-dehydrogenase	57	24	141	24	494	55	7.12	2.07686e+07	173649	2.30331e+07	2.11917e+06	224103	766253	2.00372e+07	3.24136e+07	504395	9.12195e+07	1.72034e+07	2.47202e+06	1.71158e+06	6.53615e+06	2.43235e+06	1.3421e+07	1.08716e+07	2.27944e+06		O60701	1.33072e+07	480771	6.25074e+06	3.38408e+06	2.0578e+06	793121	8.55443e+06	1.6241e+07	1.02871e+06	2.11267e+07	3.67727e+06	2.69673e+06	1.88572e+06	8.4637e+06	1.33672e+06	1.10132e+07	1.05154e+07	2.51336e+06
High	P01877	IGHA2	Immunoglobulin heavy constant alpha 2	47	17	240	6	340	36.6	6.27	1.59681e+06	410514	2.5195e+06	172061	2750	582808	908260	4.65573e+07	3030	2.03659e+06	2.34126e+06	1.10411e+06	637693	68887.7	241738	163107	1.0085e+07	483385		P01877	1.02314e+06	1.13656e+06	683743	274761	25251.5	603243	387762	2.33278e+07	6179.63	471682	500451	1.20447e+06	702571	89203.2	132850	133845	9.7546e+06	532992
High	P08133	ANXA6	Annexin A6	49	30	198	30	673	75.8	5.6	9.03385e+06	930734	2.86568e+07	1.9217e+06	621796	5.91298e+06	1.54983e+07	2.25511e+07	2.9874e+06	2.35786e+07	2.22181e+07	6.46812e+06	5.60461e+06	6.35366e+06	1.16726e+07	1.06739e+07	7.406e+06	7.98981e+06		P08133	5.78831e+06	2.57686e+06	7.77689e+06	3.06873e+06	5.70955e+06	6.1203e+06	6.61667e+06	1.12993e+07	6.09275e+06	5.46088e+06	4.74919e+06	7.05608e+06	6.17482e+06	8.2274e+06	6.41478e+06	8.75901e+06	7.16334e+06	8.80975e+06
High	P15311	EZR	Ezrin	45	32	208	20	586	69.4	6.27	7.7857e+06	15888.1	1.46953e+07	2.4128e+06	262268	9.55836e+06	4.82738e+07	1.80947e+07	1.26361e+06	2.37464e+07	1.91377e+07	548650	3.44732e+06	1.099e+07	3.92579e+07	2.04464e+07	4.37921e+06	3.84076e+06		P15311	4.98857e+06	43988.3	3.988e+06	3.85296e+06	2.40824e+06	9.89351e+06	2.06094e+07	9.06645e+06	2.57712e+06	5.49974e+06	4.09075e+06	598523	3.79804e+06	1.42311e+07	2.15746e+07	1.67783e+07	4.23573e+06	4.23491e+06
High	Q9BUP0	EFHD1	EF-hand domain-containing protein D1	78	23	109	21	239	26.9	5.39	1.83532e+07	673706	1.36083e+07	2.55992e+06	364046	575603	2.37326e+06	3.84425e+07	1.93253e+07	7.51164e+07	3.08171e+06	2.07713e+06	2.28661e+06	9.82659e+06	1.45356e+06	1.645e+06	8.40618e+06	1.50799e+07		Q9BUP0	1.17596e+07	1.86525e+06	3.69304e+06	4.0879e+06	3.34279e+06	595786	1.01321e+06	1.92618e+07	3.94136e+07	1.73972e+07	658724	2.26594e+06	2.51925e+06	1.27245e+07	798820	1.34989e+06	8.13075e+06	1.66274e+07
High	Q15365	PCBP1	Poly(rC)-binding protein 1	65	17	192	13	356	37.5	7.09	2.00701e+07	1.80098e+06	4.07672e+07	8.0928e+06	626696	1.49899e+07	3.83489e+07	2.15046e+07	4.66515e+06	1.04048e+08	5.18026e+07	2.35799e+06	5.94633e+06	8.47822e+06	3.23399e+07	1.92387e+07	8.31335e+06	1.38029e+07		Q15365	1.28596e+07	4.98626e+06	1.10634e+07	1.29233e+07	5.75454e+06	1.55155e+07	1.63722e+07	1.0775e+07	9.5145e+06	2.40978e+07	1.1073e+07	2.57233e+06	6.55131e+06	1.09785e+07	1.77727e+07	1.57873e+07	8.04096e+06	1.52194e+07
High	P52597	HNRNPF	Heterogeneous nuclear ribonucleoprotein F	53	19	205	17	415	45.6	5.58	1.10045e+07	489970	3.77006e+07	4.61552e+06	168828	1.26815e+07	3.26154e+07	1.02202e+07	4.93388e+06	9.05335e+07	2.97265e+07	2.35989e+06	6.99664e+06	9.29081e+06	4.18453e+07	1.44867e+07	5.67177e+06	9.08964e+06		P52597	7.05097e+06	1.35655e+06	1.02312e+07	7.37045e+06	1.55024e+06	1.31262e+07	1.39244e+07	5.1209e+06	1.00626e+07	2.09679e+07	6.35413e+06	2.57441e+06	7.70847e+06	1.20307e+07	2.29965e+07	1.18878e+07	5.48593e+06	1.00225e+07
High	P09211	GSTP1	Glutathione S-transferase P	62	13	176	13	210	23.3	5.64	1.33216e+07	2.38946e+06	2.36753e+08	6.57226e+06	36864.3	1.55946e+07	6.09262e+07	2.95477e+07	1.16304e+06	2.82721e+07	1.46508e+07	4.23436e+07	7.38149e+06	2.11184e+06	4.43434e+07	9.8226e+06	1.48835e+07	3.01457e+06		P09211	8.53562e+06	6.61555e+06	6.425e+07	1.04951e+07	338500	1.61414e+07	2.60111e+07	1.4805e+07	2.372e+06	6.54792e+06	3.13166e+06	4.61926e+07	8.13247e+06	2.73464e+06	2.43693e+07	8.06043e+06	1.43958e+07	3.32393e+06
High	P06744	GPI	Glucose-6-phosphate isomerase	38	24	136	23	558	63.1	8.32	1.6197e+07	472106	1.98257e+07	1.60537e+06	52989.1	5.55787e+06	8.26744e+07	11618511	1.38682e+06	6.12132e+07	6.35646e+07	3.27001e+06	1503712	2.22833e+06	1.46009e+07	9.57115e+06	2.55128e+06	1.48994e+07		P06744	1.0378e+07	1.30709e+06	5.38031e+06	2.56359e+06	486564	5.75275e+06	3.5296e+07	5.82152e+06	2.82839e+06	1.41772e+07	1.35871e+07	3.56725e+06	1.6567e+06	2.88548e+06	8.02406e+06	7.85409e+06	2.46769e+06	1.64285e+07
High	Q92841	DDX17	Probable ATP-dependent RNA helicase DDX17	39	27	138	19	729	80.2	8.27	4.55944e+06	10400	1.55965e+07	1.54234e+06	18719.9	4.88485e+06	1.12556e+07	7.19872e+06	1.73754e+06	8.61738e+07	2.62592e+07	714766	1.15168e+06	2.89905e+06	2.42648e+07	7.30767e+06	1.79732e+06	3.10458e+06		Q92841	2.92139e+06	28793.8	4.23258e+06	2.46293e+06	171892	5.05613e+06	4.80535e+06	3.60696e+06	3.54369e+06	1.99581e+07	5.61299e+06	779738	1.26885e+06	3.754e+06	1.33349e+07	5.99668e+06	1.73843e+06	3.42318e+06
High	P07951	TPM2	Tropomyosin beta chain	44	18	195	3	284	32.8	4.7	238080	48344.7	1.31878e+06	149930	11466.3	214147	1.22047e+06	767162	80684.9	1.05803e+06	1.98396e+06	108486	639175	565591	1.75233e+06	1.34561e+06	1.14402e+06	304080		P07951	152547	133849	357892	239420	105288	221655	521052	384391	164555	245044	424078	118348	704204	732388	963008	1.1042e+06	1.10653e+06	335286
High	P31939	ATIC	Bifunctional purine biosynthesis protein ATIC	52	26	130	26	592	64.6	6.71	6.98685e+06	38047.7	2.78587e+07	2.04013e+06	24376.2	3.06224e+06	1.28468e+07	1.29784e+07	1.23727e+06	2.4493e+07	3.30471e+07	489624	1.61549e+06	2.66245e+06	8.3798e+06	5.75772e+06	3.07126e+06	3.81175e+06		P31939	4.47672e+06	105340	7.5603e+06	3.25786e+06	223831	3.16961e+06	5.48468e+06	6.50287e+06	2.5234e+06	5.67267e+06	7.06392e+06	534131	1.77985e+06	3.44762e+06	4.6052e+06	4.72479e+06	2.97063e+06	4.20293e+06
High	P07237	P4HB	Protein disulfide-isomerase	40	23	177	23	508	57.1	4.87	3.51544e+07	1.62057e+06	1.9826e+07	2.72247e+06	928053	8.37769e+06	2.09881e+07	1.22423e+07	1.50273e+06	6.15534e+07	4.84738e+07	3.14093e+06	5.75832e+06	7.08399e+06	1.58618e+07	2.18703e+07	8.08139e+06	9.10995e+06		P07237	2.25247e+07	4.48676e+06	5.38039e+06	4.34747e+06	8.52171e+06	8.67144e+06	8.96042e+06	6.13405e+06	3.06478e+06	1.4256e+07	1.03614e+07	3.42644e+06	6.34416e+06	9.1731e+06	8.71699e+06	1.79468e+07	7.8166e+06	1.00448e+07
High	P0DP25	CALM3	Calmodulin-3	62	12	232	10	149	16.8	4.22	7.18368e+07	1.39554e+07	4.73172e+08	1.22516e+07	3.71506e+06	1.81489e+07	4.44221e+07	4.40042e+07	1.29871e+07	2.84807e+08	1.13466e+08	1.36531e+07	1.61021e+07	1.31215e+07	3.7945e+07	1.73195e+07	1.84981e+07	1.19595e+07		P0DP25	4.60284e+07	3.86375e+07	1.2841e+08	1.95643e+07	3.41129e+07	1.87853e+07	1.89651e+07	2.20485e+07	2.6487e+07	6.59622e+07	2.42538e+07	1.48941e+07	1.77403e+07	1.69911e+07	2.08531e+07	1.42124e+07	1.7892e+07	1.31869e+07
High	P08123	COL1A2	Collagen alpha-2(I) chain	15	21	431	21	1366	129.2	8.95	2.92905e+08	4.62812e+08	2.31043e+08	6.36066e+08	1.29188e+07	1.31987e+08	2.08333e+08	4.46151e+08	1.8042e+08	5.8359e+08	1.22498e+08	2.09397e+08	5.71928e+08	9.42043e+07	5.44435e+07	1.2464e+08	3.36738e+08	1.02861e+08		P08123	1.87674e+08	1.28136e+09	6.27006e+07	1.01572e+09	1.18625e+08	1.36615e+08	8.89433e+07	2.23546e+08	3.67964e+08	1.35161e+08	2.61842e+07	2.28431e+08	6.30115e+08	1.21986e+08	2.992e+07	1.0228e+08	3.25704e+08	1.13417e+08
High	P16152	CBR1	Carbonyl reductase [NADPH] 1	77	19	170	16	277	30.4	8.32	8.0444e+06	1.43252e+06	4.99061e+07	1.26227e+06	97223.5	7.49722e+06	9.90533e+06	2.76988e+07	1.48056e+06	3.58265e+07	3.93074e+07	2.77438e+06	1.0052e+06	1.40142e+06	2.89808e+07	6.59802e+06	4.80606e+06	5.44681e+06		P16152	5.15433e+06	3.96612e+06	1.35436e+07	2.01569e+06	892740	7.76009e+06	4.22886e+06	1.38786e+07	3.01957e+06	8.29755e+06	8.40207e+06	3.02657e+06	1.10746e+06	1.81471e+06	1.59267e+07	5.41434e+06	4.64858e+06	6.00578e+06
High	P40121	CAPG	Macrophage-capping protein	58	17	222	17	348	38.5	6.19	2.33777e+07	2.08083e+06	6.7053e+07	2.21783e+07	2.52486e+06	1.12238e+07	3.43272e+07	2.06455e+07	1.8047e+07	6.45475e+07	6.46571e+07	5.52147e+06	2.74434e+07	2.11544e+07	2.20289e+07	3.30586e+07	7.91813e+06	9.28445e+06		P40121	1.49789e+07	5.76107e+06	1.81969e+07	3.54162e+07	2.31841e+07	1.16173e+07	1.46552e+07	1.03445e+07	3.68064e+07	1.49494e+07	1.38207e+07	6.02338e+06	3.02354e+07	2.7393e+07	1.21062e+07	2.71279e+07	7.65869e+06	1.02373e+07
High	P32119	PRDX2	Peroxiredoxin-2	53	18	301	17	198	21.9	5.97	3.60934e+07	2.72351e+06	1.10648e+08	2.17702e+07	2.40487e+06	1.60443e+07	6.01731e+07	4.22139e+07	4.13445e+06	1.39308e+08	1.38161e+08	5.52695e+06	1.76928e+07	1.35729e+07	5.23521e+07	1.87354e+07	1.79262e+07	1.6468e+07		P32119	2.31263e+07	7.54042e+06	3.00277e+07	3.47644e+07	2.20823e+07	1.66069e+07	2.56896e+07	2.11515e+07	8.43213e+06	3.22643e+07	2.95323e+07	6.02935e+06	1.94929e+07	1.75756e+07	2.87706e+07	1.53742e+07	1.73388e+07	1.8158e+07
High	P00367	GLUD1	Glutamate dehydrogenase 1, mitochondrial	42	22	135	11	558	61.4	7.8	6.82647e+06	327290	2.52637e+07	892995	200874	1.26033e+06	7.70139e+06	1.99011e+07	852182	4.31717e+07	2.73796e+07	1.00509e+06	1.08251e+06	6.91493e+06	6.83439e+06	4.51552e+06	3.86039e+06	2.76379e+06		P00367	4.37396e+06	906146	6.85607e+06	1.42601e+06	1.84449e+06	1.30452e+06	3.28794e+06	9.97156e+06	1.73801e+06	9.99872e+06	5.85248e+06	1.09645e+06	1.19264e+06	8.95419e+06	3.75591e+06	3.70543e+06	3.7339e+06	3.04742e+06
High	Q16555	DPYSL2	Dihydropyrimidinase-related protein 2	48	21	178	17	572	62.3	6.38	6.66998e+06	3.9391e+06	4.85094e+07	2.97367e+06	237473	1.08433e+07	1.03573e+07	2.49782e+07	2.19505e+06	2.83861e+07	2.28616e+07	1.32545e+06	2.5765e+06	4.33968e+06	1.51991e+07	1.52942e+07	5.95875e+06	3.94531e+06		Q16555	4.27369e+06	1.09059e+07	1.31645e+07	4.74861e+06	2.18056e+06	1.12235e+07	4.42184e+06	1.25155e+07	4.47676e+06	6.57433e+06	4.88673e+06	1.44593e+06	2.83863e+06	5.61948e+06	8.35284e+06	1.25504e+07	5.76351e+06	4.35019e+06
High	Q14847	LASP1	LIM and SH3 domain protein 1	53	20	195	20	261	29.7	7.05	1.74976e+07	1.30099e+06	4.55019e+07	3.50963e+06	691805	8.6677e+06	6.85759e+07	1.9768e+07	8.4241e+06	5.70144e+07	9.80857e+07	2.99879e+06	5.00916e+06	7.44562e+06	9.05539e+06	2.25651e+07	6.00902e+06	6.20461e+06		Q14847	1.12114e+07	3.60197e+06	1.23483e+07	5.60447e+06	6.35239e+06	8.97162e+06	2.9277e+07	9.90486e+06	1.71808e+07	1.32047e+07	2.09661e+07	3.27138e+06	5.51878e+06	9.64138e+06	4.97648e+06	1.85169e+07	5.81213e+06	6.84135e+06
High	P02671	FGA	Fibrinogen alpha chain	31	23	203	23	866	94.9	6.01	1.18087e+07	1.30101e+07	3.05596e+07	4.03723e+06	297530	1.82354e+07	2.31014e+07	1.65471e+07	6.3019e+06	3.45997e+07	2.51343e+07	4.39921e+06	1.67871e+07	3.63186e+06	7.49149e+06	6.0881e+06	1.05681e+07	6.99666e+06		P02671	7.56626e+06	3.60202e+07	8.29328e+06	6.44699e+06	2.73202e+06	1.88748e+07	9.86264e+06	8.29102e+06	1.28526e+07	8.01342e+06	5.37253e+06	4.7991e+06	1.84949e+07	4.70292e+06	4.11702e+06	4.9959e+06	1.02218e+07	7.71468e+06
High	Q02413	DSG1	Desmoglein-1	24	20	116	20	1049	113.7	5.03	5.99733e+06	387894	3.48357e+06	4.2158e+06	1.3558e+06	1.73411e+06	1.05147e+07	8.74774e+06	2.60945e+06	2.11601e+06	6.1596e+07	1.23336e+07	5.26567e+06	6.54252e+06	4.51668e+06	6.99954e+06	1.27866e+07	6.69343e+06		Q02413	3.8427e+06	1.07394e+06	945374	6.73214e+06	1.24495e+07	1.79491e+06	4.48902e+06	4.3831e+06	5.32194e+06	490076	1.31663e+07	1.34548e+07	5.80139e+06	8.47195e+06	2.48218e+06	5.74382e+06	1.23676e+07	7.38034e+06
High	P63220	RPS21	40S ribosomal protein S21	83	11	244	11	83	9.1	8.5	2.23443e+07	3.70318e+06	5.63763e+07	9.0924e+06	1.52831e+06	3.31126e+07	3.02254e+07	3.36047e+07	1.09375e+07	9.55574e+07	5.1312e+07	7.48789e+06	1.45377e+07	1.43135e+07	3.66104e+07	1.99835e+07	1.42637e+07	1.41609e+07		P63220	1.43168e+07	1.02527e+07	1.52994e+07	1.45195e+07	1.40335e+07	3.42736e+07	1.29041e+07	1.68378e+07	2.23069e+07	2.21314e+07	1.09681e+07	8.16854e+06	1.60167e+07	1.85346e+07	2.01196e+07	1.63984e+07	1.37964e+07	1.56141e+07
High	P49189	ALDH9A1	4-trimethylaminobutyraldehyde dehydrogenase	40	23	203	23	494	53.8	5.87	1.40526e+07	747441	4.67449e+07	7.16025e+06	575994	1.09817e+07	3.18069e+07	2.51534e+07	4.47216e+06	4.65509e+07	6.91048e+07	1.90694e+06	4.96549e+06	6.29785e+06	2.49865e+07	8.38757e+06	7.64633e+06	4.32087e+06		P49189	9.00401e+06	2.06939e+06	1.26857e+07	1.14341e+07	5.28898e+06	1.13667e+07	1.35792e+07	1.26032e+07	9.12089e+06	1.07813e+07	1.47714e+07	2.08029e+06	5.47067e+06	8.15513e+06	1.37316e+07	6.88285e+06	7.3958e+06	4.7643e+06
High	P37837	TALDO1	Transaldolase	51	23	168	23	337	37.5	6.81	1.95059e+07	1.21396e+06	4.04679e+07	6.19077e+06	860961	1.58924e+07	2.62296e+07	4.27526e+07	2.19798e+06	4.68346e+07	3.59216e+07	3.2893e+06	1.2184e+07	1.19763e+07	6.28732e+07	1.38204e+07	1.41488e+07	6.16406e+06		P37837	1.24981e+07	3.36101e+06	1.09822e+07	9.88595e+06	7.90565e+06	1.64497e+07	1.11981e+07	2.14214e+07	4.48273e+06	1.08471e+07	7.67834e+06	3.5883e+06	1.34236e+07	1.55082e+07	3.45526e+07	1.1341e+07	1.36852e+07	6.79664e+06
High	P55795	HNRNPH2	Heterogeneous nuclear ribonucleoprotein H2	43	20	186	11	449	49.2	6.3	1.12539e+07	897272	6.11616e+07	4.07225e+06	264426	1.39026e+07	2.7278e+07	1.65848e+07	3.31936e+06	1.96944e+08	6.71816e+07	2.15951e+06	4.01261e+06	1.08142e+07	6.88819e+07	1.45286e+07	9.87914e+06	8.92254e+06		P55795	7.21075e+06	2.48422e+06	1.65981e+07	6.50292e+06	2.42805e+06	1.43901e+07	1.16458e+07	8.30988e+06	6.76978e+06	4.56129e+07	1.43603e+07	2.35581e+06	4.42085e+06	1.40034e+07	3.78547e+07	1.19221e+07	9.55544e+06	9.8382e+06
High	Q12906	ILF3	Interleukin enhancer-binding factor 3	29	25	92	23	894	95.3	8.76	2.45893e+06	35436.9	1.0165e+07	1.84134e+06	146438	3.51997e+06	9.37804e+06	6.64504e+06	1.17278e+06	4.19244e+07	1.37117e+07	205977	1.42606e+06	2.33502e+06	1.46494e+07	5.23359e+06	2.37668e+06	1.73243e+06		Q12906	1.57553e+06	98111.9	2.75859e+06	2.9404e+06	1.34464e+06	3.6434e+06	4.00375e+06	3.32953e+06	2.39187e+06	9.70983e+06	2.93092e+06	224700	1.57114e+06	3.02364e+06	8.05074e+06	4.29469e+06	2.29881e+06	1.91022e+06
High	Q96KP4	CNDP2	Cytosolic non-specific dipeptidase	51	25	144	25	475	52.8	5.97	1.18975e+07	461435	2.66649e+07	2.12153e+06	78685.9	2.85254e+06	2.50856e+07	3.73973e+07	2.14333e+06	4.03463e+07	5.07713e+07	1.27214e+06	3.86433e+06	2.33794e+06	1.08476e+07	5.9026e+06	1.23992e+07	2.71739e+06		Q96KP4	7.62313e+06	1.27755e+06	7.23632e+06	3.38784e+06	722521	2.95256e+06	1.07097e+07	1.87381e+07	4.37128e+06	9.34433e+06	1.08525e+07	1.38777e+06	4.25748e+06	3.02741e+06	5.9614e+06	4.84367e+06	1.19929e+07	2.99626e+06
High	Q07955	SRSF1	Serine/arginine-rich splicing factor 1	61	24	319	23	248	27.7	10.36	2.43415e+07	2.24083e+06	7.74489e+07	8.03201e+06	586248	1.68834e+07	1.26472e+07	2.82798e+07	8.06699e+06	2.12765e+08	8.88582e+07	2.56038e+07	7.87603e+06	1.78566e+07	5.7934e+07	1.64096e+07	1.43467e+07	1.54796e+07		Q07955	1.55965e+07	6.20404e+06	2.10181e+07	1.28262e+07	5.38314e+06	1.74754e+07	5.39945e+06	1.41698e+07	1.64525e+07	4.92771e+07	1.89937e+07	2.79312e+07	8.67733e+06	2.31226e+07	3.18382e+07	1.34657e+07	1.38766e+07	1.70682e+07
High	Q13263	TRIM28	Transcription intermediary factor 1-beta	23	14	79	14	835	88.5	5.77	4.71476e+06	78071.1	1.95836e+07	1.97464e+06	471134	1.74837e+06	2.29189e+06	4.61014e+06	1.84107e+06	3.01752e+07	1.30333e+07	646353	2.97432e+06	2.57364e+06	1.36728e+06	1.52536e+06	1.62809e+06	2.12355e+06		Q13263	3.02092e+06	216150	5.31462e+06	3.15327e+06	4.32612e+06	1.80968e+06	978472	2.30993e+06	3.75482e+06	6.98868e+06	2.7859e+06	705106	3.27692e+06	3.33263e+06	751401	1.25171e+06	1.57474e+06	2.34148e+06
High	P09525	ANXA4	Annexin A4	58	20	173	19	319	35.9	6.13	4.08713e+06	587550	2.34206e+07	3.89636e+06	216890	6.5801e+06	2.94313e+07	1.25712e+07	1.99512e+06	1.81503e+07	1.48943e+07	4.108e+06	4.17776e+06	4.85041e+06	2.34639e+07	1.66975e+07	5.89582e+06	2.64215e+06		P09525	2.61877e+06	1.62671e+06	6.3559e+06	6.22204e+06	1.99156e+06	6.81081e+06	1.25651e+07	6.29886e+06	4.06902e+06	4.20368e+06	3.18371e+06	4.48142e+06	4.6028e+06	6.28083e+06	1.28948e+07	1.3702e+07	5.70264e+06	2.9133e+06
High	P01871	IGHM	Immunoglobulin heavy constant mu	44	18	137	18	453	49.4	6.77	1.26135e+07	3.389e+06	4.57259e+06	784607	88841.5	1.81845e+07	2.18017e+07	1.49164e+07	2.66569e+06	2.92865e+07	7.77016e+06	1.28715e+06	2.40606e+06	1.06735e+06	6.08319e+06	2.79318e+06	1.58405e+07	3.5125e+06		P01871	8.08195e+06	9.3829e+06	1.24091e+06	1.25293e+06	815774	1.88221e+07	9.30777e+06	7.47394e+06	5.43662e+06	6.78286e+06	1.6609e+06	1.40415e+06	2.65085e+06	1.38211e+06	3.34308e+06	2.29209e+06	1.53215e+07	3.87297e+06
High	P04040	CAT	Catalase	34	16	98	16	527	59.7	7.39	1.21057e+07	634769	1.18701e+07	2.87797e+06	767718	6.15025e+06	2.7473e+07	1.02229e+07	2.68143e+06	7.5866e+06	1.22783e+07	2.43992e+06	3.02699e+06	5.9747e+06	4.90942e+06	8.38517e+06	4.84773e+06	3.45089e+06		P04040	7.75655e+06	1.75744e+06	3.22131e+06	4.59579e+06	7.04946e+06	6.3659e+06	1.1729e+07	5.12224e+06	5.46873e+06	1.75708e+06	2.62453e+06	2.66171e+06	3.33496e+06	7.73668e+06	2.69802e+06	6.88088e+06	4.68889e+06	3.80503e+06
High	P00450	CP	Ceruloplasmin	31	27	64	27	1065	122.1	5.72	2.924e+06	414962	5.98115e+06	217646	2750	1.38226e+06	4.03466e+07	1.77963e+06	184433	3.90242e+06	2.54414e+06	234458	1.11291e+06	335860	1.09564e+06	1.6715e+07	1.01844e+06	432124		P00450	1.87351e+06	1.14888e+06	1.62317e+06	347555	25251.5	1.43073e+06	1.72251e+07	891691	376148	903814	543818	255771	1.22613e+06	434908	602121	1.37164e+07	985074	476470
High	P49773	HINT1	Histidine triad nucleotide-binding protein 1	94	12	138	12	126	13.8	6.95	1.1612e+07	1.35689e+06	9.72329e+07	1.08939e+07	1.35439e+06	1.39242e+07	3.56635e+07	2.7227e+07	7.83477e+06	5.5451e+07	6.15506e+07	3.73973e+06	9.93422e+06	9.39594e+06	1.26844e+07	9.95586e+06	6.49528e+06	9.18418e+06		P49773	7.44025e+06	3.75673e+06	2.63871e+07	1.73962e+07	1.24365e+07	1.44125e+07	1.52258e+07	1.36423e+07	1.59789e+07	1.28426e+07	1.31566e+07	4.07967e+06	1.09449e+07	1.21669e+07	6.97086e+06	8.16978e+06	6.28246e+06	1.01267e+07
High	O00151	PDLIM1	PDZ and LIM domain protein 1	66	18	134	18	329	36	7.02	1.58283e+07	939393	4.12125e+07	3.92169e+06	261945	5.62651e+06	2.23828e+07	2.22444e+07	2.49486e+06	1.53377e+07	4.13718e+06	1.31009e+06	5.23922e+06	3.53804e+06	4.32839e+06	7.72172e+06	5.21235e+06	2.53392e+06		O00151	1.01417e+07	2.60084e+06	1.11843e+07	6.26248e+06	2.40527e+06	5.8238e+06	9.55586e+06	1.11457e+07	5.08823e+06	3.55225e+06	884335	1.42917e+06	5.77226e+06	4.58144e+06	2.37871e+06	6.33645e+06	5.04156e+06	2.79396e+06
High	Q05682	CALD1	Caldesmon	34	28	152	28	793	93.2	5.66	6.83467e+06	1.02508e+06	3.39931e+07	2.76664e+06	70160.7	1.01293e+07	2.40508e+07	1.83271e+07	1.90693e+06	2.84352e+07	8.64126e+06	2.86335e+06	4.92568e+06	7.56114e+06	1.35426e+07	1.55605e+07	6.75399e+06	4.12161e+06		Q05682	4.37922e+06	2.83806e+06	9.22507e+06	4.41801e+06	644240	1.04845e+07	1.0268e+07	9.18289e+06	3.88915e+06	6.58569e+06	1.8471e+06	3.12363e+06	5.42682e+06	9.79097e+06	7.44247e+06	1.2769e+07	6.53269e+06	4.54458e+06
High	Q15661	TPSAB1	Tryptase alpha/beta-1	39	16	168	12	275	30.5	7.11	1.39867e+07	4.04396e+06	1.70117e+08	1.52643e+07	1.08966e+06	7.91878e+06	1.46864e+07	3.50954e+07	4.73644e+06	3.26791e+07	5.04241e+07	1.32486e+07	8.83735e+06	2.55571e+07	3.53321e+06	6.31404e+06	4.74118e+06	2.73786e+06		Q15661	8.96179e+06	1.11963e+07	4.61664e+07	2.43754e+07	1.00057e+07	8.19644e+06	6.27003e+06	1.75847e+07	9.65988e+06	7.56858e+06	1.07783e+07	1.44529e+07	9.73645e+06	3.3094e+07	1.94171e+06	5.18131e+06	4.58583e+06	3.01883e+06
High	P22061	PCMT1	Protein-L-isoaspartate(D-aspartate) O-methyltransferase	67	13	98	13	227	24.6	7.21	4.18224e+06	396665	2.76696e+07	1.40628e+06	183620	3.40126e+06	13382226	6.0446e+06	687264	1.13263e+07	3.85016e+07	1.57304e+06	1.88054e+06	1.89495e+06	9.32494e+06	6.07083e+06	2.33493e+06	2.34898e+06		P22061	2.67971e+06	1.09822e+06	7.509e+06	2.24566e+06	1.68606e+06	3.52052e+06	5.71325e+06	3.02868e+06	1.40166e+06	2.62321e+06	8.22983e+06	1.71603e+06	2.07187e+06	2.45379e+06	5.12461e+06	4.98173e+06	2.25842e+06	2.59004e+06
High	P09467	FBP1	Fructose-1,6-bisphosphatase 1	63	17	101	16	338	36.8	6.99	6.76647e+06	54765.8	1.07305e+07	756696	182066	453486	6.56392e+06	2.40686e+07	3.15782e+06	1.09189e+07	3.30916e+07	213091	937183	3.73955e+06	966783	3.33196e+06	5.61013e+06	2.28513e+06		P09467	4.33552e+06	151627	2.91206e+06	1.20836e+06	1.6718e+06	469387	2.80232e+06	1.20597e+07	6.44031e+06	2.52887e+06	7.07344e+06	232461	1.03253e+06	4.84237e+06	531305	2.73421e+06	5.42631e+06	2.51964e+06
High	P30044	PRDX5	Peroxiredoxin-5, mitochondrial	57	14	177	14	214	22.1	8.7	1.71216e+07	1.07637e+06	4.89887e+07	3.80479e+06	306385	4.53775e+06	1.98401e+07	3.43025e+07	4.1293e+06	5.3058e+07	9.9955e+07	2.88123e+06	3.82742e+06	6.01455e+06	2.4374e+07	7.25033e+06	8.96357e+06	5.74716e+06		P30044	1.09704e+07	2.98007e+06	1.32946e+07	6.0758e+06	2.81334e+06	4.69686e+06	8.47029e+06	1.71875e+07	8.42164e+06	1.22884e+07	2.13657e+07	3.14313e+06	4.21682e+06	7.78828e+06	1.3395e+07	5.94962e+06	8.66987e+06	6.33696e+06
High	O75874	IDH1	Isocitrate dehydrogenase [NADP] cytoplasmic	63	29	135	28	414	46.6	7.01	2.15575e+07	669485	4.73233e+07	2.2818e+06	219534	7.37045e+06	8.29214e+07	1.20096e+07	1.22535e+06	4.13724e+07	4.18793e+07	2.13809e+06	2.18293e+06	2.33485e+06	1.57567e+07	1.9159e+07	2.96367e+06	2.5867e+06		O75874	1.38127e+07	1.85356e+06	1.28426e+07	3.64378e+06	2.01583e+06	7.62888e+06	3.54015e+07	6.01749e+06	2.49907e+06	9.58199e+06	8.95183e+06	2.33244e+06	2.40502e+06	3.02341e+06	8.65926e+06	1.57218e+07	2.86657e+06	2.85215e+06
High	P02042	HBD	Hemoglobin subunit delta	87	13	338	6	147	16	8.05	1.83452e+07	2.08328e+06	1.62492e+07	1.11831e+06	121253	2.86355e+06	1.29397e+07	4.30661e+06	547340	4.28775e+06	7.37791e+06	1.80484e+06	3.1071e+06	858717	1.05607e+06	1.37078e+06	1.19267e+06	3.30031e+06		P02042	1.17544e+07	5.76784e+06	4.40973e+06	1.78581e+06	1.11339e+06	2.96396e+06	5.52433e+06	2.15785e+06	1.11629e+06	993058	1.57705e+06	1.9689e+06	3.42321e+06	1.11196e+06	580375	1.12486e+06	1.15359e+06	3.639e+06
High	P06702	S100A9	Protein S100-A9	75	13	90	13	114	13.2	6.13	2.221e+06	535689	5.98454e+06	226058	68404.4	891079	7.43136e+08	5.13915e+06	769868	1.41322e+07	1.47153e+08	2.36274e+06	3.52576e+06	618906	1.70275e+07	5.18286e+06	1.448e+06	2.03955e+06		P06702	1.42307e+06	1.48313e+06	1.62409e+06	360989	628113	922323	3.17266e+08	2.575e+06	1.57013e+06	3.27307e+06	3.14545e+07	2.57751e+06	3.88446e+06	801426	9.35763e+06	4.25306e+06	1.40055e+06	2.24886e+06
High	P10909	CLU	Clusterin	36	19	156	19	449	52.5	6.27	8.31357e+06	2.07085e+06	3.15681e+07	1.66311e+06	297416	4.96821e+06	7.14002e+07	1.8392e+07	2.04332e+06	1.33658e+07	3.02e+07	5.0999e+06	8.52282e+06	5.32841e+06	5.12756e+06	4.60329e+06	5.06393e+06	2.52622e+06		P10909	5.3268e+06	5.73344e+06	8.56696e+06	2.6558e+06	2.73097e+06	5.14241e+06	3.04827e+07	9.2154e+06	4.16731e+06	3.09558e+06	6.45534e+06	5.56349e+06	9.38992e+06	6.8998e+06	2.8179e+06	3.77746e+06	4.89801e+06	2.78546e+06
High	Q05639	EEF1A2	Elongation factor 1-alpha 2	39	15	198	3	463	50.4	9.03	142828	10400	82491.8	12000	2750	7740	12500	187780	297967	57435.4	6.60371e+06	5230	60221.4	141530	118709	9930	70931.3	134653		Q05639	91515.3	28793.8	22386.7	19162.6	25251.5	8011.39	5336.6	94088.3	607699	13302.2	1.41156e+06	5705.41	66348.3	183268	65237.7	8148.56	68607.2	148472
High	Q99714	HSD17B10	3-hydroxyacyl-CoA dehydrogenase type-2	75	14	108	14	261	26.9	7.78	7.09128e+06	381376	1.02143e+07	3.21189e+06	85414	1.05697e+07	9.70638e+06	9.0112e+06	2.31374e+06	3.34562e+07	6.40686e+07	549677	2.8523e+06	2.13863e+06	2.68708e+07	1.83441e+06	3.03039e+06	3.95477e+06		Q99714	4.54364e+06	1.05589e+06	2.77196e+06	5.12902e+06	784301	1.09403e+07	4.14393e+06	4.51511e+06	4.71883e+06	7.74856e+06	1.36949e+07	599642	3.14249e+06	2.76933e+06	1.47671e+07	1.50531e+06	2.9311e+06	4.36062e+06
High	Q99715	COL12A1	Collagen alpha-1(XII) chain	15	35	102	35	3063	332.9	5.53	1.03321e+06	10400	2.17307e+06	86888.1	12876.3	2.65609e+06	3.68526e+06	1.4542e+06	215980	1.04186e+07	2.81622e+06	641802	1.29091e+06	5.01265e+06	6.32683e+06	2.00162e+07	3.63094e+06	5.55774e+06		Q99715	662013	28793.8	589729	138750	118235	2.74922e+06	1.57334e+06	728636	440487	2.41298e+06	601975	700142	1.42225e+06	6.49092e+06	3.47697e+06	1.64253e+07	3.51197e+06	6.12809e+06
High	P19338	NCL	Nucleolin	32	25	145	25	710	76.6	4.7	1.66755e+07	1.24508e+07	3.78009e+07	1.14799e+07	476595	1.57304e+07	1.20463e+07	2.76558e+07	1.3165e+07	9.26787e+07	4.0385e+07	5.33048e+06	1.71644e+07	9.77704e+06	3.24674e+07	1.37284e+07	1.30192e+07	1.01869e+07		P19338	1.06846e+07	3.44718e+07	1.02584e+07	1.83322e+07	4.37626e+06	1.6282e+07	5.14289e+06	1.38571e+07	2.68497e+07	2.14647e+07	8.63243e+06	5.81503e+06	1.89107e+07	1.26604e+07	1.78428e+07	1.12656e+07	1.25926e+07	1.12324e+07
High	P61981	YWHAG	14-3-3 protein gamma	55	19	227	10	247	28.3	4.89	5.33541e+06	529866	7.32112e+06	1.20827e+06	242090	2.75857e+06	3764184	3.99431e+06	713005	1.76455e+07	1.15159e+07	448538	3.57576e+06	1.80204e+06	6.34753e+06	4.02126e+06	2.636e+06	1.77771e+06		P61981	3.41858e+06	1.467e+06	1.98681e+06	1.92947e+06	2.22295e+06	2.8553e+06	1.60704e+06	2.00137e+06	1.45416e+06	4.08675e+06	2.46157e+06	489310	3.93955e+06	2.33348e+06	3.48835e+06	3.29985e+06	2.54963e+06	1.96014e+06
High	O60664	PLIN3	Perilipin-3	65	17	113	17	434	47	5.44	9.88337e+06	545031	2.66161e+07	3.19101e+06	399249	3.25236e+06	8.5626e+06	1.10468e+07	1.08627e+06	3.009e+07	1.99214e+07	1.34388e+06	2.99342e+06	1.59755e+06	8.61221e+06	4.58227e+06	3.79127e+06	2.70882e+06		O60664	6.33263e+06	1.50899e+06	7.22308e+06	5.09568e+06	3.66604e+06	3.3664e+06	3.65561e+06	5.53505e+06	2.21544e+06	6.96895e+06	4.25826e+06	1.46604e+06	3.29796e+06	2.06867e+06	4.73293e+06	3.76021e+06	3.66705e+06	2.98681e+06
High	Q8WU39	MZB1	Marginal zone B- and B1-cell-specific protein	65	14	98	14	189	20.7	5.57	4.98492e+06	367883	1.79903e+06	449004	2750	5.7577e+07	28601384	1.97906e+07	3.29872e+06	5.74496e+06	1.67324e+07	595896	2.27339e+06	234048	7.18066e+06	5.64169e+06	5.67256e+06	2.44605e+06		Q8WU39	3.19401e+06	1.01853e+06	488222	717007	25251.5	5.95958e+07	1.22107e+07	9.91618e+06	6.72767e+06	1.33055e+06	3.57661e+06	650064	2.50468e+06	303071	3.9462e+06	4.62957e+06	5.48669e+06	2.69707e+06
High	O95336	PGLS	6-phosphogluconolactonase	71	17	167	17	258	27.5	6.05	1.05798e+07	1.84862e+06	43016273	3.79405e+06	135705	5.47883e+06	1.52821e+07	2.61825e+07	2.84012e+06	2.82008e+07	3.81323e+07	2.38844e+06	4.74132e+06	3.06788e+06	1.69425e+07	5.63846e+06	7.35066e+06	6.39859e+06		O95336	6.77888e+06	5.11814e+06	1.16738e+07	6.05866e+06	1.24609e+06	5.67093e+06	6.52438e+06	1.31189e+07	5.79238e+06	6.53141e+06	8.1509e+06	2.60555e+06	5.22369e+06	3.97262e+06	9.31092e+06	4.62692e+06	7.10981e+06	7.05523e+06
High	Q14103	HNRNPD	Heterogeneous nuclear ribonucleoprotein D0	38	17	114	14	355	38.4	7.81	5.66865e+06	1.41398e+06	4.37342e+07	2.69322e+06	96470.3	4.35213e+06	1.54135e+07	9.74435e+06	1.59098e+06	6.24903e+07	3.00002e+07	3.82464e+06	2.92188e+06	4.57438e+06	2.95596e+07	7.30907e+06	3.60373e+06	6.61056e+06		Q14103	3.63211e+06	3.91481e+06	1.18686e+07	4.30075e+06	885824	4.50473e+06	6.58044e+06	4.88246e+06	3.24477e+06	1.4473e+07	6.41264e+06	4.1723e+06	3.21914e+06	5.9234e+06	1.62447e+07	5.99783e+06	3.48565e+06	7.28896e+06
High	P11413	G6PD	Glucose-6-phosphate 1-dehydrogenase	39	20	83	20	515	59.2	6.84	6.29766e+06	234056	4.09036e+06	2.81865e+06	117386	4.18355e+06	2.70047e+07	4.42743e+06	797030	1.23973e+07	7.90284e+06	192303	2.00662e+06	2.01616e+06	8.85445e+06	2.97422e+07	1.5281e+06	1.43119e+06		P11413	4.03513e+06	648016	1.11004e+06	4.50105e+06	1.07788e+06	4.33024e+06	1.15291e+07	2.21839e+06	1.62553e+06	2.87125e+06	1.68926e+06	209784	2.21077e+06	2.61074e+06	4.86605e+06	2.44065e+07	1.47803e+06	1.57806e+06
High	P02765	AHSG	Alpha-2-HS-glycoprotein	32	13	145	13	367	39.3	5.72	3.32731e+06	3.48436e+06	2.94905e+07	1.16594e+07	458384	1.40574e+07	4.82676e+07	1.43051e+07	538733	1.71048e+07	1.74648e+07	2.92482e+06	2.92081e+07	2.10852e+06	3.55773e+06	3.91399e+06	6.82909e+06	2.11588e+06		P02765	2.13193e+06	9.64692e+06	8.00315e+06	1.86187e+07	4.20905e+06	1.45503e+07	2.06068e+07	7.16763e+06	1.09874e+06	3.96152e+06	3.73316e+06	3.19068e+06	3.21797e+07	2.73033e+06	1.95518e+06	3.21182e+06	6.60533e+06	2.33302e+06
High	P51858	HDGF	Hepatoma-derived growth factor	64	16	148	14	240	26.8	4.73	6.14081e+06	462358	3.04283e+07	2.58241e+06	375983	3.81255e+06	1.81093e+07	9.03022e+06	3.58964e+06	1.06678e+08	3.2705e+07	2.42356e+06	4.64141e+06	6.09911e+06	2.46112e+07	6.39047e+06	5.5141e+06	5.95678e+06		P51858	3.93464e+06	1.2801e+06	8.25764e+06	4.12381e+06	3.45241e+06	3.94623e+06	7.73138e+06	4.52464e+06	7.321e+06	2.4707e+07	6.9908e+06	2.64386e+06	5.11362e+06	7.89778e+06	1.35253e+07	5.24402e+06	5.33343e+06	6.56809e+06
High	O75368	SH3BGRL	SH3 domain-binding glutamic acid-rich-like protein	89	17	117	17	114	12.8	5.25	7.8104e+06	2.19693e+06	1.0292e+08	1.62203e+07	1.18158e+06	3.15058e+06	1.02289e+07	1.36129e+07	3.05529e+06	9.43944e+07	2.12e+07	6.17056e+06	1.51954e+07	1.07906e+07	4.32189e+06	8.75235e+06	6.04849e+06	7.02045e+06		O75368	5.0044e+06	6.08251e+06	2.79305e+07	2.59019e+07	1.08497e+07	3.26105e+06	4.36702e+06	6.82084e+06	6.23122e+06	2.18621e+07	4.53156e+06	6.73147e+06	1.67414e+07	1.39728e+07	2.37514e+06	7.18218e+06	5.85031e+06	7.74091e+06
High	Q9BUF5	TUBB6	Tubulin beta-6 chain	45	18	220	7	446	49.8	4.88	784740	234596	3.24018e+06	277215	59350.5	1.80532e+06	1.5827e+06	1.49479e+06	181121	2.95904e+06	2.8377e+06	230204	410248	416945	2.91973e+06	2.01793e+06	409218	950275		Q9BUF5	502811	649511	879323	442681	544977	1.86862e+06	675698	748972	369394	685324	606568	251129	451986	539905	1.60457e+06	1.65592e+06	395810	1.0478e+06
High	P62258	YWHAE	14-3-3 protein epsilon	42	15	205	12	255	29.2	4.74	6.77248e+06	1.08453e+06	4.16462e+07	4.11048e+06	685561	6.51589e+06	1.06091e+07	2.26581e+07	2.11887e+06	2.77602e+07	4.57059e+07	1.26347e+06	6.65006e+06	6.9858e+06	1.64081e+07	1.01073e+07	1.17825e+07	6.12048e+06		P62258	4.33937e+06	3.00267e+06	1.1302e+07	6.56396e+06	6.29506e+06	6.74436e+06	4.52932e+06	1.1353e+07	4.3214e+06	6.42937e+06	9.76977e+06	1.37832e+06	7.32663e+06	9.04596e+06	9.01721e+06	8.29408e+06	1.13964e+07	6.74859e+06
High	P61604	HSPE1	10 kDa heat shock protein, mitochondrial	93	20	231	20	102	10.9	8.92	2.9909e+07	2.18299e+06	7.30458e+07	2.91369e+07	1.28024e+06	2.62884e+07	1.01725e+08	7.13352e+07	1.28332e+07	1.99699e+08	2.74951e+08	6.69441e+06	2.14262e+07	2.26743e+07	5.15341e+07	2.06126e+07	2.93141e+07	1.15935e+07		P61604	1.91638e+07	6.04391e+06	1.98232e+07	4.65282e+07	1.17556e+07	2.72102e+07	4.34292e+07	3.57429e+07	2.6173e+07	4.62511e+07	5.87717e+07	7.30293e+06	2.36061e+07	2.93611e+07	2.83211e+07	1.69147e+07	2.83536e+07	1.27832e+07
High	O95865	DDAH2	N(G),N(G)-dimethylarginine dimethylaminohydrolase 2	59	16	128	15	285	29.6	6.01	1.0549e+07	1.65216e+06	5.84442e+07	4.66191e+06	279155	7.4574e+06	1.18202e+07	1.07243e+07	4.33042e+06	3.75962e+07	1.45236e+07	5.32972e+06	3.64304e+06	2.81864e+06	1.68014e+07	3.36958e+06	4.57421e+06	4.71593e+06		O95865	6.75911e+06	4.57423e+06	1.58606e+07	7.44454e+06	2.5633e+06	7.71888e+06	5.04636e+06	5.37347e+06	8.83181e+06	8.70741e+06	3.10446e+06	5.8142e+06	4.01368e+06	3.64988e+06	9.23336e+06	2.76508e+06	4.42434e+06	5.19989e+06
High	Q15084	PDIA6	Protein disulfide-isomerase A6	47	17	143	17	440	48.1	5.08	7.89532e+06	254707	1.36048e+07	1.49289e+06	34178.4	1.41906e+07	2.23322e+07	9.77952e+06	2.02726e+06	1.28096e+07	2.21868e+07	4.04442e+06	2.60844e+06	1.90029e+06	2.37394e+07	1.80648e+07	4.00946e+06	3.60317e+06		Q15084	5.05881e+06	705192	3.69208e+06	2.38398e+06	313838	1.46882e+07	9.53424e+06	4.90008e+06	4.13456e+06	2.96674e+06	4.74251e+06	4.41206e+06	2.87382e+06	2.4607e+06	1.30462e+07	1.4824e+07	3.87809e+06	3.97294e+06
High	O00299	CLIC1	Chloride intracellular channel protein 1	67	19	160	19	241	26.9	5.17	1.31646e+07	1.44561e+06	4.67851e+07	4.27504e+06	675718	1.01002e+07	3.93112e+07	1.16454e+07	5.0966e+06	3.50955e+07	2.53556e+07	3.89652e+06	6.37536e+06	6.83811e+06	3.91089e+07	1.61212e+07	4.47796e+06	1.00446e+07		O00299	8.43501e+06	4.00238e+06	1.26966e+07	6.82675e+06	6.20468e+06	1.04543e+07	1.67831e+07	5.83499e+06	1.03944e+07	8.12823e+06	5.41984e+06	4.25072e+06	7.02398e+06	8.85471e+06	2.14927e+07	1.32291e+07	4.33124e+06	1.10755e+07
High	Q9Y490	TLN1	Talin-1	15	29	92	27	2541	269.6	6.07	6.29567e+06	783207	1.23336e+07	961752	138680	5.53297e+06	6.13487e+06	5.8158e+06	880948	1.47802e+07	1.34375e+07	910629	1.23854e+06	1.66801e+06	7.12981e+06	4.21901e+06	1.63999e+06	2.98398e+06		Q9Y490	4.03386e+06	2.16842e+06	3.3471e+06	1.53581e+06	1.2734e+06	5.72697e+06	2.61915e+06	2.91404e+06	1.79668e+06	3.42313e+06	2.8723e+06	993405	1.36455e+06	2.15992e+06	3.91826e+06	3.46212e+06	1.58626e+06	3.29021e+06
High	P31943	HNRNPH1	Heterogeneous nuclear ribonucleoprotein H	44	19	160	9	449	49.2	6.3	2.1819e+06	72777.1	1.04354e+07	1.76236e+06	210297	2.28468e+06	6.3448e+06	2.88727e+06	1.58658e+06	1.83731e+07	1.8396e+07	684328	1.60505e+06	3.15234e+06	2.6892e+06	3.67567e+06	1.27769e+06	2.4326e+06		P31943	1.39802e+06	201493	2.83196e+06	2.81429e+06	1.93102e+06	2.36479e+06	2.70877e+06	1.44668e+06	3.2358e+06	4.25526e+06	3.9322e+06	746534	1.76835e+06	4.08199e+06	1.47788e+06	3.01626e+06	1.23582e+06	2.68224e+06
High	P14923	JUP	Junction plakoglobin	37	24	85	20	745	81.7	6.14	5.59914e+06	816136	6.72674e+06	3.24915e+06	1.8361e+06	1.01708e+06	5.02711e+06	2.01868e+06	3.0689e+06	7.52617e+06	6.70969e+07	1.11661e+07	4.66959e+06	5.60913e+06	3.97533e+06	6.3562e+06	5.5012e+06	8.09975e+06		P14923	3.58757e+06	2.25958e+06	1.82551e+06	5.18851e+06	1.68597e+07	1.05274e+06	2.14622e+06	1.01147e+06	6.25896e+06	1.74309e+06	1.43422e+07	1.21811e+07	5.14467e+06	7.2633e+06	2.18468e+06	5.2159e+06	5.32095e+06	8.93097e+06
High	P10253	GAA	Lysosomal alpha-glucosidase	22	19	119	18	952	105.3	6	1.27576e+07	850511	2.19514e+07	1.92595e+06	1.44535e+06	1.28292e+06	1.08189e+07	1.04126e+07	3.57317e+06	4.39253e+07	3.96386e+07	1.83324e+06	2.19416e+06	5.65212e+06	6.41196e+06	4.41171e+06	2.4835e+06	9.74942e+06		P10253	8.17428e+06	2.35476e+06	5.95719e+06	3.07552e+06	1.32717e+07	1.32791e+06	4.6189e+06	5.2173e+06	7.28741e+06	1.01732e+07	8.47288e+06	1.99989e+06	2.41739e+06	7.31896e+06	3.52376e+06	3.62025e+06	2.40212e+06	1.07499e+07
High	Q96I24	FUBP3	Far upstream element-binding protein 3	51	25	114	20	572	61.6	8.38	6.93727e+06	33915.2	6.93033e+06	458152	25688	2.89457e+06	3.88298e+06	2.65573e+06	213116	3.92666e+07	1.00627e+07	167698	541557	1.99179e+06	8.05047e+06	5.13801e+06	1.1631e+06	2.16134e+06		Q96I24	4.44496e+06	93898.9	1.88076e+06	731616	235876	2.99606e+06	1.65775e+06	1.33067e+06	434647	9.09427e+06	2.15093e+06	182942	596654	2.57918e+06	4.42422e+06	4.21625e+06	1.12499e+06	2.38314e+06
High	P02792	FTL	Ferritin light chain	66	13	146	13	175	20	5.78	2.03368e+07	6.1493e+07	3.36973e+07	2.72946e+06	1.60044e+06	2.80491e+06	4.70466e+07	7.65173e+06	5.01233e+06	2.55319e+07	1.10521e+08	4.14148e+06	6.47051e+06	6.57717e+06	1.39087e+07	3.60864e+07	1.70894e+06	4.40764e+07		P02792	1.30305e+07	1.70252e+08	9.14479e+06	4.35863e+06	1.46958e+07	2.90326e+06	2.00855e+07	3.83394e+06	1.02225e+07	5.91327e+06	2.36242e+07	4.51794e+06	7.12882e+06	8.51682e+06	7.64365e+06	2.96125e+07	1.65294e+06	4.85997e+07
High	P09228	CST2	Cystatin-SA	70	15	40	12	141	16.4	4.93	1.0187e+06	10400	2.08117e+06	158939	515297	1.0845e+06	6.96066e+06	6.3601e+07	894567	1.50956e+06	2.00109e+06	175140	326174	278339	810982	410049	7.98773e+06	219679		P09228	652714	28793.8	564788	253808	4.73164e+06	1.12252e+06	2.9717e+06	3.18676e+07	1.82445e+06	349620	427739	191061	359358	360423	445683	336486	7.726e+06	242223
High	O43175	PHGDH	D-3-phosphoglycerate dehydrogenase	38	23	126	23	533	56.6	6.71	1.1985e+07	313644	2.57792e+07	1.29784e+06	352695	1.45034e+07	3.4546e+07	7.86353e+06	743455	1.66659e+07	1.42378e+07	885875	385982	1.21416e+06	2.11356e+07	1.01808e+07	1.20563e+06	424036		O43175	7.67919e+06	868366	6.99597e+06	2.0725e+06	3.23857e+06	1.50119e+07	1.47486e+07	3.94007e+06	1.51626e+06	3.85988e+06	3.04337e+06	966402	425251	1.57223e+06	1.16153e+07	8.35439e+06	1.16613e+06	467552
High	P30085	CMPK1	UMP-CMP kinase	77	15	117	15	196	22.2	5.57	7.76724e+06	7.03468e+06	1.75899e+07	9.1409e+06	1.08374e+06	7.08271e+06	3.00674e+07	9.961e+06	2.89346e+06	1.64274e+07	5.97714e+06	1.10781e+06	8.99061e+06	3.73183e+06	1.9801e+07	1.07497e+07	8.02078e+06	3.83338e+06		P30085	4.97675e+06	1.94765e+07	4.77357e+06	1.4597e+07	9.9513e+06	7.33106e+06	1.28366e+07	4.99101e+06	5.90117e+06	3.80464e+06	1.27763e+06	1.20851e+06	9.9053e+06	4.83237e+06	1.08818e+07	8.82118e+06	7.75797e+06	4.22678e+06
High	P11940	PABPC1	Polyadenylate-binding protein 1	31	21	84	3	636	70.6	9.5	2.5154e+06	159252	4.9081e+06	1.05037e+06	229713	3.23359e+06	8.45596e+06	3.5615e+06	747569	2.38449e+07	1.30849e+07	1.65875e+06	769009	3.51905e+06	1.92021e+07	5.44963e+06	638099	2.60413e+06		P11940	1.61171e+06	440911	1.33196e+06	1.67732e+06	2.10931e+06	3.34697e+06	3.61009e+06	1.78451e+06	1.52465e+06	5.52255e+06	2.79694e+06	1.80953e+06	847247	4.55684e+06	1.05527e+07	4.47197e+06	617192	2.87138e+06
High	P62805	H4C1; H4C11; H4C12; H4C13; H4C14; H4C15; H4C16; H4C2; H4C3; H4C4; H4C5; H4C6; H4C8; H4C9	Histone H4	61	14	173	14	103	11.4	11.36	1.00054e+07	1.43571e+06	2.35819e+07	4.12074e+06	313362	6.0424e+06	3.1345e+07	1.26846e+07	5.54728e+06	1.71341e+08	5.53505e+07	6.86672e+06	1.52452e+06	4.70385e+06	1.52029e+07	6.61188e+06	1.91287e+06	2.85182e+07		P62805	6.41081e+06	3.97495e+06	6.39968e+06	6.58035e+06	2.8774e+06	6.25426e+06	1.33821e+07	6.35569e+06	1.13136e+07	3.96833e+07	1.18313e+07	7.49091e+06	1.67962e+06	6.09104e+06	8.35489e+06	5.42571e+06	1.8502e+06	3.14448e+07
High	P35270	SPR	Sepiapterin reductase	54	13	74	13	261	28	8.05	1.76394e+06	10400	5.40957e+06	325654	59863.2	224928	6.30809e+06	1.09549e+07	946118	9.43077e+06	3.58582e+07	126762	257812	1.5318e+06	2.72188e+06	1.55638e+06	2.44352e+06	2.53135e+06		P35270	1.13022e+06	28793.8	1.46805e+06	520033	549685	232815	2.6931e+06	5.489e+06	1.92959e+06	2.1842e+06	7.66481e+06	138285	284041	1.98354e+06	1.49584e+06	1.27717e+06	2.36346e+06	2.79113e+06
High	Q00839	HNRNPU	Heterogeneous nuclear ribonucleoprotein U	23	20	130	20	825	90.5	6	1.03503e+07	1.96468e+06	3.51247e+07	6.91292e+06	1.13883e+06	1.05275e+07	1.51367e+07	2.04423e+07	9.83779e+06	7.12868e+07	3.90034e+07	1.10396e+06	5.01849e+06	8.32307e+06	1.71944e+07	7.11023e+06	4.73543e+06	5.31376e+06		Q00839	6.63181e+06	5.43948e+06	9.53214e+06	1.10391e+07	1.04571e+07	1.08967e+07	6.46226e+06	1.02427e+07	2.0064e+07	1.65103e+07	8.33711e+06	1.20431e+06	5.52906e+06	1.07776e+07	9.44937e+06	5.83466e+06	4.58027e+06	5.85908e+06
High	Q13228	SELENBP1	Methanethiol oxidase	42	17	150	17	472	52.4	6.37	1.01282e+07	319449	5.74665e+07	2.69266e+06	203832	7.49037e+06	2.34121e+07	3.08929e+07	1.49621e+06	2.48692e+07	5.89381e+07	1.8371e+06	1.93148e+06	7.38186e+06	1.98542e+07	5.59168e+06	9.71895e+06	3.37412e+06		Q13228	6.48947e+06	884439	1.55953e+07	4.29987e+06	1.87165e+06	7.753e+06	9.9953e+06	1.5479e+07	3.05148e+06	5.75979e+06	1.25982e+07	2.00409e+06	2.12799e+06	9.55882e+06	1.09111e+07	4.58853e+06	9.4005e+06	3.72038e+06
High	P12429	ANXA3	Annexin A3	55	21	88	21	323	36.4	5.92	2.9563e+06	309379	5.08853e+07	1.16517e+06	30345.2	4.12152e+06	3.3932e+07	8.50313e+06	859942	5.44856e+06	2.0716e+06	2.52973e+06	471016	274952	1.55246e+07	1.84929e+06	1.09816e+06	330970		P12429	1.89421e+06	856559	1.38093e+07	1.86064e+06	278640	4.26604e+06	1.44865e+07	4.26054e+06	1.75384e+06	1.2619e+06	442810	2.75969e+06	518937	356038	8.53172e+06	1.51753e+06	1.06218e+06	364935
High	P21964	COMT	Catechol O-methyltransferase	53	13	78	13	271	30	5.47	5.32533e+06	343143	2.64414e+07	2.48052e+06	104653	5.224e+06	5.50066e+07	7.03835e+06	1.14242e+06	1.07655e+07	1.91068e+07	917568	2.45584e+06	1.49114e+06	1.25891e+07	1.83809e+07	2.16532e+06	4.2457e+06		P21964	3.41213e+06	950037	7.17567e+06	3.9611e+06	960956	5.40717e+06	2.34839e+07	3.5266e+06	2.32994e+06	2.49332e+06	4.08414e+06	1.00098e+06	2.7057e+06	1.93089e+06	6.91845e+06	1.50834e+07	2.09437e+06	4.68141e+06
High	P00441	SOD1	Superoxide dismutase [Cu-Zn]	84	9	71	9	154	15.9	6.13	1.94375e+06	226259	2.13261e+07	3.86373e+06	179927	3.77273e+06	7.83125e+06	1.21543e+07	1.34793e+06	3.72616e+06	5.35957e+06	580920	5.29234e+06	1.80219e+06	4.5675e+06	1.395e+06	8.43612e+06	1.46501e+06		P00441	1.24543e+06	626429	5.7875e+06	6.16993e+06	1.65215e+06	3.90502e+06	3.34338e+06	6.08998e+06	2.74908e+06	862990	1.14563e+06	633726	5.83078e+06	2.33367e+06	2.51012e+06	1.14474e+06	8.15971e+06	1.61535e+06
High	Q15717	ELAVL1	ELAV-like protein 1	48	17	95	16	326	36.1	9.17	3.02291e+06	94388.7	8.97187e+06	902265	10679.1	3.76536e+06	5.65959e+06	6.65491e+06	1.17737e+06	5.33944e+07	2.02701e+07	305106	759054	4.03765e+06	2.43609e+07	4.61535e+06	1.56897e+06	3.11681e+06		Q15717	1.93689e+06	261328	2.43479e+06	1.44081e+06	98059.2	3.89738e+06	2.41624e+06	3.33448e+06	2.40123e+06	1.23663e+07	4.3328e+06	332841	836279	5.22838e+06	1.33878e+07	3.78736e+06	1.51756e+06	3.43667e+06
High	P48735	IDH2	Isocitrate dehydrogenase [NADP], mitochondrial	52	23	97	22	452	50.9	8.69	2.08867e+07	172996	6.4122e+06	2.37037e+06	76309	5.26533e+06	3.44366e+07	6.6249e+06	2.58289e+06	7.09482e+07	9.60337e+07	1.61857e+06	647128	1.13583e+06	1.11997e+07	7.79091e+06	1.19924e+06	1.72248e+06		P48735	1.33828e+07	478962	1.74015e+06	3.78521e+06	700696	5.44995e+06	1.47019e+07	3.31944e+06	5.26775e+06	1.64318e+07	2.05275e+07	1.7657e+06	712966	1.47079e+06	6.15489e+06	6.39322e+06	1.15994e+06	1.89925e+06
High	P55786	NPEPPS	Puromycin-sensitive aminopeptidase	23	21	77	12	919	103.2	5.72	3.44409e+06	168679	6.59339e+06	677267	156145	1.6971e+06	3.23923e+06	7.28634e+06	1.64788e+06	1.11016e+07	2.90196e+07	333732	426413	1.18658e+06	4.72465e+06	2.04251e+06	2.06476e+06	3.45602e+06		P55786	2.20675e+06	467010	1.78932e+06	1.08152e+06	1.43378e+06	1.75661e+06	1.38292e+06	3.65086e+06	3.36083e+06	2.57117e+06	6.20302e+06	364068	469796	1.53651e+06	2.59648e+06	1.67608e+06	1.9971e+06	3.81069e+06
High	P39687	ANP32A	Acidic leucine-rich nuclear phosphoprotein 32 family member A	43	19	185	11	249	28.6	4.09	1.14766e+07	1.13624e+06	7.70498e+07	6.42971e+06	1.10904e+06	1.08888e+07	2.29426e+07	2.66376e+07	6.99979e+06	9.93684e+07	6.54925e+07	4.35399e+06	6.53904e+06	8.10447e+06	1.31942e+07	9.01903e+06	1.26271e+07	5.41074e+06		P39687	7.35349e+06	3.14583e+06	2.09098e+07	1.02675e+07	1.01836e+07	1.12706e+07	9.79485e+06	1.33469e+07	1.42759e+07	2.30141e+07	1.39992e+07	4.74977e+06	7.20431e+06	1.04945e+07	7.25101e+06	7.40102e+06	1.22134e+07	5.966e+06
High	P00738	HP	Haptoglobin	36	16	162	11	406	45.2	6.58	2.47193e+07	6.77997e+06	2.57655e+07	1.41239e+06	1.92739e+06	2.57579e+07	3.36614e+07	2.30031e+07	2.18191e+06	2.98773e+07	1.11244e+08	1.77344e+07	8.71167e+06	3.09164e+06	1.26609e+07	2.36471e+07	1.47118e+07	9.34598e+06		P00738	1.58385e+07	1.87713e+07	6.99225e+06	2.25543e+06	1.7698e+07	2.66611e+07	1.4371e+07	1.15258e+07	4.44996e+06	6.91969e+06	2.37788e+07	1.93465e+07	9.59798e+06	4.00339e+06	6.95794e+06	1.94048e+07	1.42297e+07	1.03051e+07
High	P21810	BGN	Biglycan	51	19	188	18	368	41.6	7.52	1.08169e+07	6.95392e+06	3.22976e+07	2.11863e+06	23235.2	7.06807e+06	3.72178e+07	3.02989e+07	585059	6.6488e+07	2.76266e+07	7.95155e+06	3.44037e+07	8.52882e+06	5.73133e+06	1.80375e+07	2.41999e+07	7.58001e+06		P21810	6.93075e+06	1.92529e+07	8.76492e+06	3.3832e+06	213354	7.3159e+06	1.58893e+07	1.51814e+07	1.19322e+06	1.53988e+07	5.90526e+06	8.67435e+06	3.79039e+07	1.1044e+07	3.14971e+06	1.48016e+07	2.3407e+07	8.3579e+06
High	P27348	YWHAQ	14-3-3 protein theta	49	19	172	12	245	27.7	4.78	4.67272e+06	545428	1.36095e+07	3.67773e+06	367879	1.8901e+07	1.62378e+07	1.28321e+07	1.0229e+06	1.78447e+07	9.27127e+06	720996	4.61734e+06	5.40287e+06	1.89941e+07	1.53727e+07	5.08138e+06	2.48062e+06		P27348	2.99398e+06	1.51009e+06	3.69335e+06	5.87292e+06	3.37799e+06	1.95637e+07	6.93235e+06	6.42957e+06	2.08618e+06	4.13289e+06	1.98176e+06	786535	5.0871e+06	6.99621e+06	1.04384e+07	1.26148e+07	4.91489e+06	2.73519e+06
High	P31947	SFN	14-3-3 protein sigma	48	17	148	12	248	27.8	4.74	4.70346e+06	420652	4.10474e+07	346005	614245	6.02252e+06	7.43114e+06	1.02535e+07	1.57382e+06	1.27214e+07	1.42176e+07	311298	1.78365e+06	764371	1.68036e+07	4.46672e+06	2.47208e+06	1.92001e+06		P31947	3.01368e+06	1.16463e+06	1.11395e+07	552530	5.64021e+06	6.23369e+06	3.17256e+06	5.13759e+06	3.20977e+06	2.94633e+06	3.03905e+06	339596	1.96511e+06	989789	9.2346e+06	3.66539e+06	2.39108e+06	2.11705e+06
High	Q6UWP8	SBSN	Suprabasin	40	13	30	13	590	60.5	7.01	1.2651e+06	224233	595270	88039.2	83331.3	156997	339612	435637	123652	1.39278e+06	2.87545e+07	2.04837e+06	311371	383697	296776	156456	996123	471821		Q6UWP8	810595	620821	161545	140588	765177	162502	144990	218278	252187	322574	6.14637e+06	2.23456e+06	343049	496852	163096	128388	963485	520241
High	P17931	LGALS3	Galectin-3	35	11	186	11	250	26.1	8.56	3.62325e+07	3.00502e+06	1.24662e+08	8.01237e+06	90236.1	7.26201e+06	5.73551e+07	1.32569e+07	6.96713e+06	6.31428e+07	7.03434e+07	6.82383e+06	8.4137e+06	3.9791e+06	2.40875e+07	2.11339e+07	4.67001e+06	1.72213e+07		P17931	2.32154e+07	8.31981e+06	3.38309e+07	1.27948e+07	828579	7.51664e+06	2.44865e+07	6.64247e+06	1.42093e+07	1.46241e+07	1.50361e+07	7.44412e+06	9.2697e+06	5.15257e+06	1.32375e+07	1.73425e+07	4.51699e+06	1.89886e+07
High	Q16610	ECM1	Extracellular matrix protein 1	48	19	60	19	540	60.6	6.71	438385	1.39886e+06	1.11078e+06	92508	2775.01	445212	5.31407e+06	4.894e+07	1.91706e+06	581762	1.66055e+07	939970	832248	2.14833e+06	283716	566183	6.68334e+06	1.77037e+06		Q16610	280889	3.87292e+06	301444	147725	25481.1	460823	2.26873e+06	2.45217e+07	3.9098e+06	134738	3.54948e+06	1.02541e+06	916920	2.78188e+06	155919	464610	6.46435e+06	1.95205e+06
High	P02766	TTR	Transthyretin	54	11	179	11	147	15.9	5.76	4.13732e+06	6.88438e+06	5.25557e+07	2.71569e+07	834085	2.26107e+07	3.91234e+07	1.88777e+07	1.18956e+06	1.45609e+07	4.77168e+07	9.38014e+06	3.89154e+07	3.40202e+06	7.41435e+06	9.494e+06	4.62661e+06	6.62366e+06		P02766	2.65093e+06	1.90603e+07	1.42626e+07	4.33665e+07	7.65886e+06	2.34035e+07	1.67029e+07	9.45875e+06	2.42609e+06	3.37235e+06	1.01996e+07	1.02328e+07	4.28746e+07	4.4053e+06	4.07463e+06	7.79078e+06	4.47502e+06	7.3034e+06
High	Q9HC84	MUC5B	Mucin-5B	7	20	49	17	5762	596	6.64	7.78478e+06	132761	1.62875e+06	151149	13638.8	36625.9	5.50929e+06	1.87851e+07	635163	1.72334e+07	208825	51367.9	64730.5	78907.8	266726	871738	1.0379e+06	182894		Q9HC84	4.98798e+06	367567	442010	241367	125237	37910.1	2.35207e+06	9.41239e+06	1.2954e+06	3.99131e+06	44637.1	56037.2	71316.1	102178	146582	715349	1.00389e+06	201664
High	Q9GZM7	TINAGL1	Tubulointerstitial nephritis antigen-like	36	14	42	14	467	52.4	6.99	1.96317e+06	47386.9	2.64913e+07	12000	36772.3	970366	5.01984e+06	5.56426e+06	40789	1.83998e+06	7.07682e+06	2.39486e+06	171908	309045	421563	496746	322637	389082		Q9GZM7	1.25787e+06	131197	7.18921e+06	19162.6	337656	1.00439e+06	2.14311e+06	2.788e+06	83188.4	426147	1.51269e+06	2.61255e+06	189397	400185	231674	407630	312066	429011
High	P13646	KRT13	Keratin, type I cytoskeletal 13	26	16	246	1	458	49.6	4.96	1.4109e+06	156473	2.96875e+06	26757.7	1222016	7740	67815.6	703421	138089	6.92322e+06	2.30306e+06	16785.2	77633	2760	585368	41919.2	94734.6	1.43506e+06		P13646	904016	433216	805661	42728.9	1.1221e+07	8011.39	28952.4	352453	281630	1.60344e+06	492286	18311	85531.3	3573.94	321695	34398.9	91630.5	1.58233e+06
High	P51888	PRELP	Prolargin	41	15	141	15	382	43.8	9.38	7.4037e+06	1.67858e+06	1.99735e+07	2.09237e+06	94013.2	1.90329e+06	1.00284e+07	3.61562e+07	443220	3.64631e+07	1.09382e+07	5.60944e+06	2.60376e+06	2.26005e+06	2.22705e+06	3.68889e+06	8.576e+06	2.80484e+06		P51888	4.74381e+06	4.64737e+06	5.42041e+06	3.34128e+06	863262	1.97002e+06	4.28139e+06	1.81162e+07	903940	8.44498e+06	2.33807e+06	6.11934e+06	2.86867e+06	2.92655e+06	1.2239e+06	3.02711e+06	8.29501e+06	3.09269e+06
High	P54819	AK2	Adenylate kinase 2, mitochondrial	63	14	101	14	239	26.5	7.81	4.17898e+06	171403	8.76297e+06	3.32716e+06	83292.4	5.90514e+06	6.59303e+06	2.17638e+07	1.35031e+06	3.21806e+07	2.11105e+07	1.00827e+06	2.28193e+06	4.22605e+06	1.4403e+07	2.80915e+06	6.41382e+06	2.38942e+06		P54819	2.67762e+06	474552	2.3781e+06	5.31308e+06	764820	6.11219e+06	2.81475e+06	1.09049e+07	2.75393e+06	7.45315e+06	4.51243e+06	1.09992e+06	2.51409e+06	5.47234e+06	7.91532e+06	2.30519e+06	6.20367e+06	2.63463e+06
High	P04004	VTN	Vitronectin	22	12	138	12	478	54.3	5.8	3.38156e+06	1.96753e+06	2.69819e+07	1.61898e+06	123641	7.98755e+06	7.12406e+07	2.81441e+07	957181	9.38464e+06	1.59919e+07	3.86111e+06	4.46491e+06	4.35348e+06	1.409e+06	5.44834e+06	5.78946e+06	1.41307e+06		P04004	2.16669e+06	5.44736e+06	7.32235e+06	2.58532e+06	1.13532e+06	8.26762e+06	3.04146e+07	1.41018e+07	1.95215e+06	2.17351e+06	3.41831e+06	4.21209e+06	4.91916e+06	5.63735e+06	774332	4.47091e+06	5.59976e+06	1.55809e+06
High	Q9C0C2	TNKS1BP1	182 kDa tankyrase-1-binding protein	21	25	74	25	1729	181.7	4.86	2.94339e+06	131789	9.16828e+06	801441	23872.2	1.46514e+06	3.91791e+06	4.52422e+06	1.11337e+06	1.18711e+07	8.45185e+06	98421.1	608816	1.27915e+06	5.83277e+06	3.09926e+06	1.463e+06	738657		Q9C0C2	1.88593e+06	364877	2.48809e+06	1.27981e+06	219203	1.51651e+06	1.67266e+06	2.26688e+06	2.2707e+06	2.74939e+06	1.80661e+06	107368	670756	1.65638e+06	3.20546e+06	2.54326e+06	1.41506e+06	814460
High	P39019	RPS19	40S ribosomal protein S19	78	20	165	20	145	16.1	10.32	6.69771e+06	437429	3.69114e+07	1.70114e+06	7942.69	9.78438e+06	1.35129e+07	3.30269e+07	3.7777e+06	1.54247e+08	4.25925e+07	6.08889e+06	1.5224e+06	8.3368e+06	4.75809e+07	1.616e+07	4.42084e+06	8.53421e+06		P39019	4.29146e+06	1.21108e+06	1.0017e+07	2.71652e+06	72932.5	1.01274e+07	5.76903e+06	1.65483e+07	7.70455e+06	3.57241e+07	9.10427e+06	6.64237e+06	1.67729e+06	1.07954e+07	2.61485e+07	1.32609e+07	4.27599e+06	9.41002e+06
High	P12532	CKMT1A; CKMT1B	Creatine kinase U-type, mitochondrial	40	16	56	14	417	47	8.34	984620	35386.1	1311864	149111	43380.5	2.05705e+06	1.02935e+07	1.69179e+06	172232	4.49921e+06	2.71101e+07	658704	232266	217694	2.61394e+07	3.85542e+06	694258	545010		P12532	630881	97971.3	356014	238112	398335	2.12917e+06	4.3946e+06	847681	351264	1.04203e+06	5.79487e+06	718581	255896	281894	1.43652e+07	3.16376e+06	671510	600941
High	Q9NZT1	CALML5	Calmodulin-like protein 5	77	13	111	13	146	15.9	4.44	2.60484e+06	853984	5.20764e+06	1.23324e+06	1.5969e+06	2.9077e+06	1.34605e+06	2.24924e+07	1.16731e+06	1.99163e+08	1.62051e+07	4.14563e+06	1.26554e+06	2.06633e+07	1.0698e+06	724489	1.44379e+06	6.71257e+07		Q9NZT1	1.66902e+06	2.36437e+06	1.41325e+06	1.96935e+06	1.46633e+07	3.00965e+06	574666	1.12699e+07	2.3807e+06	4.61268e+07	3.46389e+06	4.52247e+06	1.3943e+06	2.6757e+07	587922	594516	1.39648e+06	7.40143e+07
High	P26641	EEF1G	Elongation factor 1-gamma	35	17	156	17	437	50.1	6.67	8.12238e+06	395613	1.32071e+07	2.92317e+06	203143	1.10908e+07	2.21822e+07	1.15335e+07	1.69734e+06	3.78065e+07	2.61204e+07	2.35115e+06	3.29538e+06	4.73378e+06	3.51909e+07	1.52282e+07	3.81456e+06	5.29701e+06		P26641	5.2043e+06	1.09531e+06	3.58415e+06	4.66796e+06	1.86533e+06	1.14797e+07	9.47022e+06	5.7789e+06	3.46169e+06	8.75611e+06	5.58331e+06	2.56487e+06	3.63065e+06	6.12981e+06	1.93395e+07	1.24963e+07	3.68957e+06	5.84061e+06
High	P20930	FLG	Filaggrin	6	13	21	13	4061	434.9	9.25	349073	197860	409678	140477	20598.1	39178.5	244111	178183	73771.4	433158	3.01997e+07	1.22044e+06	317356	271877	56344.8	316725	1.07963e+06	288830		P20930	223663	547802	111179	224325	189139	40552.2	104218	89279.6	150455	100321	6.45527e+06	1.33137e+06	349644	352056	30964.9	259905	1.04426e+06	318471
High	P78371	CCT2	T-complex protein 1 subunit beta	49	20	94	20	535	57.5	6.46	2.60506e+06	272076	1.10223e+07	2.02222e+06	193562	5.13257e+06	8.06743e+06	8.75716e+06	1.43166e+06	1.29543e+07	1.85642e+07	373901	1.38001e+06	2.56566e+06	9.35276e+06	4.33699e+06	2.43367e+06	2.55362e+06		P78371	1.66915e+06	753279	2.99124e+06	3.22925e+06	1.77735e+06	5.31254e+06	3.44421e+06	4.38782e+06	2.91985e+06	3.00027e+06	3.96815e+06	407889	1.52041e+06	3.3223e+06	5.1399e+06	3.55893e+06	2.35393e+06	2.81568e+06
High	Q5XKE5	KRT79	Keratin, type II cytoskeletal 79	19	17	201	2	535	57.8	7.2	419631	10400	5.66257e+06	12000	18631.7	7740	708090	360015	66801.8	1.04197e+07	3497105	155652	63783.3	313675	891133	533555	238589	1.62113e+06		Q5XKE5	268872	28793.8	1.53671e+06	19162.6	171082	8011.39	302304	180387	136241	2.41323e+06	747517	169800	70272.5	406180	489731	437835	230772	1.7875e+06
High	P02675	FGB	Fibrinogen beta chain	33	18	119	18	491	55.9	8.27	7.52341e+06	4.36549e+06	1.71841e+07	2.57331e+06	134403	1.37999e+07	1.79398e+07	9.78958e+06	5.94879e+06	1.10018e+07	1.0155e+07	5.05618e+06	9.89782e+06	2.35798e+06	4.13357e+06	3.61459e+06	4.76408e+06	3.34768e+06		P02675	4.82051e+06	1.20865e+07	4.66344e+06	4.10927e+06	1.23414e+06	1.42838e+07	7.65902e+06	4.90512e+06	1.21325e+07	2.54806e+06	2.17067e+06	5.51579e+06	1.09048e+07	3.05336e+06	2.27164e+06	2.96614e+06	4.60798e+06	3.69123e+06
High	P20774	OGN	Mimecan	43	20	179	20	298	33.9	5.63	3.22545e+07	1.41947e+07	1.18505e+08	1.90289e+07	324263	2.04129e+06	1.17695e+07	3.00473e+07	1.76715e+06	7.90246e+07	2.24065e+07	2.09304e+07	5.27404e+07	1.37647e+06	1.34616e+06	2.34254e+06	2.05297e+07	6.91837e+06		P20774	2.06666e+07	3.92999e+07	3.216e+07	3.0387e+07	2.97749e+06	2.11286e+06	5.02471e+06	1.50554e+07	3.60408e+06	1.83024e+07	4.78945e+06	2.2833e+07	5.81062e+07	1.7824e+06	739797	1.92229e+06	1.9857e+07	7.62835e+06
High	P05090	APOD	Apolipoprotein D	56	15	85	15	189	21.3	5.15	4.08088e+06	2.44033e+06	1.14374e+07	2.68664e+06	143336	1.57484e+06	4.10579e+08	5.08625e+06	537263	2.71654e+07	4.41345e+07	425772	3.11501e+06	530959	1.91971e+06	5.22462e+06	1.87452e+06	1.0874e+06		P05090	2.61476e+06	6.75638e+06	3.1039e+06	4.29026e+06	1.31616e+06	1.63005e+06	1.75288e+08	2.54849e+06	1.09574e+06	6.2916e+06	9.43388e+06	464475	3.43192e+06	687542	1.055e+06	4.28733e+06	1.8131e+06	1.199e+06
High	Q9H910	JPT2	Jupiter microtubule associated homolog 2	81	15	138	15	190	20.1	9.26	1.25451e+07	79025	1.78426e+07	5.4488e+06	372928	8.285e+06	7.58411e+06	23149119	4.49608e+06	3.08709e+07	1.35388e+07	3.6006e+06	4.23455e+06	1.01162e+07	11437910	5.83089e+06	8.43408e+06	3.04665e+06		Q9H910	8.03807e+06	218791	4.84215e+06	8.70111e+06	3.42436e+06	8.5755e+06	3.23787e+06	1.1599e+07	9.16967e+06	7.1498e+06	2.89395e+06	3.92789e+06	4.66537e+06	1.30996e+07	6.28582e+06	4.78483e+06	8.15774e+06	3.35931e+06
High	P49411		Elongation factor Tu, mitochondrial	40	17	83	17	452	49.5	7.61	6.68433e+06	183144	9.32206e+06	1.6614e+06	41257	3.10799e+06	9.02322e+06	1.64194e+07	1.09221e+06	2.01502e+07	2.86201e+07	133120	1.38941e+06	2.36321e+06	9.58383e+06	1.6448e+06	5.16682e+06	1.44862e+06		P49411	4.28289e+06	507059	2.52983e+06	2.65306e+06	378837	3.21696e+06	3.85227e+06	8.22702e+06	2.22755e+06	4.66684e+06	6.11764e+06	145220	1.53076e+06	3.06013e+06	5.26689e+06	1.34972e+06	4.99753e+06	1.59728e+06
High	P09972	ALDOC	Fructose-bisphosphate aldolase C	43	17	231	13	364	39.4	6.87	1.18369e+07	29031.8	2.0022e+07	1.47288e+06	104217	3.85285e+06	2.21427e+07	1.4741e+07	713311	3.8874e+07	2.965e+07	489479	2.53826e+06	1.38194e+07	1.26247e+07	1.44705e+07	3.95825e+06	5.84914e+06		P09972	7.58431e+06	80378.3	5.43358e+06	2.35202e+06	956960	3.98794e+06	9.45333e+06	7.38607e+06	1.45479e+06	9.00336e+06	6.33777e+06	533972	2.7965e+06	1.78948e+07	6.93806e+06	1.18745e+07	3.82856e+06	6.4494e+06
High	Q9UGM3	DMBT1	Deleted in malignant brain tumors 1 protein	30	12	28	12	2413	260.6	5.44	425058	63955.9	519034	136730	31852.8	358749	1.06467e+08	1.12415e+06	41085.3	180811	98904.8	107983	62119.1	215301	226453	229290	270710	142575		Q9UGM3	272350	177071	140856	218343	292483	371328	4.54538e+07	563262	83792.8	41876.5	21141.2	117799	68439	278795	124450	188155	261840	157206
High	P09104	ENO2	Gamma-enolase	29	11	99	5	434	47.2	5.03	7.36658e+06	1.13053e+06	4.40612e+07	2.48109e+06	209446	3.54071e+06	1.04841e+07	1.65556e+07	2.31855e+06	1.73055e+07	2.43302e+07	1.56212e+06	4.24777e+06	7.93891e+06	2.31222e+07	7.47242e+06	7.59143e+06	5.53124e+06		P09104	4.72003e+06	3.13002e+06	1.19573e+07	3.96201e+06	1.92321e+06	3.66486e+06	4.47596e+06	8.29526e+06	4.72864e+06	4.008e+06	5.20066e+06	1.70411e+06	4.67994e+06	1.02802e+07	1.2707e+07	6.13187e+06	7.3427e+06	6.09888e+06
High	P05388	RPLP0	60S acidic ribosomal protein P0	55	16	70	7	317	34.3	5.97	3.64145e+06	71816.3	1.36048e+07	779788	10294.4	3.76884e+06	9.02288e+06	1.14918e+07	554503	3.20587e+07	1.82113e+07	1.59264e+06	755260	1.75785e+06	1.12624e+07	3.75325e+06	2.13145e+06	4.03778e+06		P05388	2.33321e+06	198833	3.69207e+06	1.24523e+06	94527.2	3.90098e+06	3.85212e+06	5.75805e+06	1.1309e+06	7.4249e+06	3.89271e+06	1.73742e+06	832099	2.27626e+06	6.18938e+06	3.07992e+06	2.06161e+06	4.45215e+06
High	Q9UJU6	DBNL	Drebrin-like protein	45	17	78	17	430	48.2	5.05	5.23948e+06	10400	7.72366e+06	1.12173e+06	99620.9	4.29951e+06	6.22036e+06	5.87728e+06	1.91353e+06	1.17907e+07	6.1918e+06	528063	2.54167e+06	1.58054e+06	4.66385e+06	3.54225e+06	2.14954e+06	1.49367e+06		Q9UJU6	3.35712e+06	28793.8	2.09605e+06	1.79128e+06	914754	4.45027e+06	2.65565e+06	2.94484e+06	3.90261e+06	2.73077e+06	1.32352e+06	576065	2.80026e+06	2.04665e+06	2.56307e+06	2.90677e+06	2.07911e+06	1.64696e+06
High	P49419	ALDH7A1	Alpha-aminoadipic semialdehyde dehydrogenase	37	19	63	19	539	58.5	7.99	2.18641e+06	198405	1.96721e+07	570241	61576.2	1.57919e+06	4.69151e+06	1.06645e+07	225852	1.30492e+07	2.36097e+07	633041	673974	1.13827e+06	8.2184e+06	688111	2.36151e+06	1.11815e+06		P49419	1.40091e+06	549311	5.33862e+06	910609	565414	1.63456e+06	2.00294e+06	5.34353e+06	460621	3.02225e+06	5.04665e+06	690584	742543	1.47395e+06	4.5165e+06	564664	2.28413e+06	1.2329e+06
High	P24821	TNC	Tenascin	12	23	82	23	2201	240.7	4.89	900188	440581	7.05598e+06	230763	74275.2	3.47608e+06	8.83534e+06	3.67457e+06	266654	1.20548e+07	2.39628e+06	229934	3.61691e+06	2.17129e+06	5.66197e+06	1.82241e+06	1.90163e+06	3.77041e+06		P24821	576783	1.21981e+06	1.91486e+06	368502	682021	3.59796e+06	3.77205e+06	1.84116e+06	543836	2.79194e+06	512213	250835	3.98488e+06	2.81162e+06	3.11159e+06	1.49547e+06	1.83932e+06	4.15734e+06
High	P61586	RHOA	Transforming protein RhoA	41	12	190	6	193	21.8	6.1	1.2154e+07	901446	3.22142e+07	2.60706e+06	414034	7.19338e+06	2.07988e+07	2.05835e+07	2.20398e+06	5.87686e+07	4.38106e+07	7.53987e+06	5.25571e+06	9.72396e+06	1.79774e+07	1.53267e+07	7.56486e+06	7.56823e+06		P61586	7.7875e+06	2.49577e+06	8.7423e+06	4.16317e+06	3.8018e+06	7.4456e+06	8.8796e+06	1.03135e+07	4.49498e+06	1.3611e+07	9.36465e+06	8.22525e+06	5.79042e+06	1.25916e+07	9.87967e+06	1.25771e+07	7.31699e+06	8.34491e+06
High	P29762	CRABP1	Cellular retinoic acid-binding protein 1	85	15	57	14	137	15.6	5.38	1.51683e+06	90281.8	8.77851e+07	5.10018e+06	26848.4	4.88517e+06	1.26722e+06	616765	81981.4	1.27141e+07	1.61131e+06	140374	387262	280740	5.77183e+06	615897	334785	325551		P29762	971889	249957	2.38232e+07	8.1444e+06	246531	5.05646e+06	541013	309034	167200	2.94462e+06	344423	153134	426662	363533	3.17197e+06	505405	323815	358960
High	P50995	ANXA11	Annexin A11	34	16	95	16	505	54.4	7.65	2.73077e+06	41160.1	1.05784e+07	887124	96603.8	4.1757e+06	6.44965e+06	6.22202e+06	1.67399e+06	6.32288e+06	8.0853e+06	859323	1.46536e+06	2.36694e+06	1.34766e+07	2.84827e+06	1.98462e+06	1.60224e+06		P50995	1.7497e+06	113957	2.87078e+06	1.41663e+06	887050	4.32211e+06	2.75354e+06	3.11758e+06	3.41408e+06	1.4644e+06	1.72826e+06	937436	1.61444e+06	3.06497e+06	7.40619e+06	2.33729e+06	1.9196e+06	1.76667e+06
High	Q99798	ACO2	Aconitate hydratase, mitochondrial	30	16	70	16	780	85.4	7.61	3.24283e+06	90620.4	5.00076e+06	590474	9098.55	2.35483e+06	1.00448e+07	4526477	658096	1.1612e+07	2.69726e+07	173174	639311	1.35533e+06	6.01595e+06	2.34302e+06	1.52604e+06	1.10104e+06		Q99798	2.07779e+06	250895	1.35711e+06	942919	83546	2.4374e+06	4.28839e+06	2.26802e+06	1.34217e+06	2.68938e+06	5.76548e+06	188915	704354	1.75502e+06	3.30613e+06	1.92268e+06	1.47604e+06	1.21403e+06
High	Q02790	FKBP4	Peptidyl-prolyl cis-trans isomerase FKBP4	43	17	74	17	459	51.8	5.43	5.23466e+06	131167	4.59094e+06	1.53563e+06	63032.3	1.59511e+06	6.60862e+06	5.6285e+06	900967	1.30191e+07	2.18241e+07	311623	2.13891e+06	2.78834e+06	3.50278e+06	5.23e+06	2.37671e+06	1.83713e+06		Q02790	3.35403e+06	363155	1.24589e+06	2.45222e+06	578784	1.65104e+06	2.82141e+06	2.82019e+06	1.83751e+06	3.01528e+06	4.66498e+06	339950	2.35652e+06	3.61064e+06	1.92499e+06	4.29174e+06	2.29883e+06	2.02566e+06
High	P46940	IQGAP1	Ras GTPase-activating-like protein IQGAP1	11	19	126	18	1657	189.1	6.48	1.43878e+07	829858	2.32742e+07	726521	92927.3	2.73808e+06	8.0255e+06	8.23204e+06	1.16986e+06	3.14289e+07	1.52459e+07	744900	1886185	1.72063e+06	8.76927e+06	7.13308e+06	3.07654e+06	2.18054e+06		P46940	9.21879e+06	2.29757e+06	6.31617e+06	1.16017e+06	853291	2.83408e+06	3.42631e+06	4.12471e+06	2.3859e+06	7.27905e+06	3.25885e+06	812612	2.07808e+06	2.22805e+06	4.81924e+06	5.8534e+06	2.97573e+06	2.40431e+06
High	P10412	H1-4	Histone H1.4	32	12	131	3	219	21.9	11.03	1.60482e+07	2.35704e+06	3.3668e+07	4.04946e+06	491236	1.19856e+07	1.12693e+07	3.2147e+07	9.33571e+06	1.11622e+08	3.04686e+07	9.04406e+06	2.08336e+06	8.0071e+06	1.05105e+07	5.17278e+06	6.75198e+06	9.18921e+06		P10412	1.02827e+07	6.52579e+06	9.13683e+06	6.46651e+06	4.5107e+06	1.24058e+07	4.8112e+06	1.61074e+07	1.904e+07	2.58521e+07	6.51276e+06	9.86617e+06	2.29532e+06	1.03684e+07	5.77617e+06	4.24479e+06	6.53075e+06	1.01322e+07
High	P04439	HLA-A	HLA class I histocompatibility antigen, A alpha chain	51	15	91	11	365	40.8	6	1.68523e+06	892622	5.01831e+06	947769	159995	1.54948e+07	5.10814e+06	3.72331e+06	2.46905e+06	6.06628e+06	3.48697e+07	3.19176e+06	2.73693e+06	1.59313e+06	2.82321e+07	7.52841e+06	2.61298e+06	3.37797e+06		P04439	1.07979e+06	2.47134e+06	1.36187e+06	1.51348e+06	1.46913e+06	1.60381e+07	2.18081e+06	1.86559e+06	5.03559e+06	1.40497e+06	7.4535e+06	3.48189e+06	3.01538e+06	2.06296e+06	1.55153e+07	6.17782e+06	2.52737e+06	3.72463e+06
High	P01591	JCHAIN	Immunoglobulin J chain	50	14	105	14	159	18.1	5.24	1.43034e+07	7.36622e+06	1.26481e+07	4.88459e+06	465681	1.02153e+07	1.00632e+07	1.71772e+08	3.43667e+06	2.74584e+07	7.2666e+06	4.38631e+06	5.51918e+06	721572	2.1798e+06	1.64992e+06	5.10469e+07	1.43794e+06		P01591	9.16469e+06	2.03944e+07	3.43245e+06	7.80012e+06	4.27605e+06	1.05735e+07	4.29628e+06	8.60674e+07	7.00902e+06	6.35947e+06	1.55326e+06	4.78503e+06	6.0807e+06	934369	1.19793e+06	1.35393e+06	4.93743e+07	1.58551e+06
High	P30043	BLVRB	Flavin reductase (NADPH)	57	9	108	9	206	22.1	7.65	3.12574e+07	1.10144e+06	4.20977e+07	3.06643e+06	208257	5.2027e+06	3.21852e+07	2.90922e+07	7.4491e+06	5.84181e+07	5.92584e+07	1.70346e+06	7.52256e+06	5.17989e+06	1.24919e+07	8.17747e+06	7.50715e+06	1.40574e+07		P30043	2.00278e+07	3.04948e+06	1.14245e+07	4.89674e+06	1.91229e+06	5.38512e+06	1.37408e+07	1.45768e+07	1.51923e+07	1.35298e+07	1.26667e+07	1.8583e+06	8.2879e+06	6.70747e+06	6.86503e+06	6.71044e+06	7.26118e+06	1.55001e+07
High	O43399	TPD52L2	Tumor protein D54	52	10	58	10	206	22.2	5.36	1.73466e+06	166702	2.52039e+06	581614	2750	1.57647e+06	2.81564e+06	1.74714e+06	379096	5.07972e+06	1.48674e+07	451202	748038	563941	4.10844e+06	4.81415e+06	561076	1.20203e+06		O43399	1.11146e+06	461537	683984	928770	25251.5	1.63175e+06	1.20208e+06	875414	773160	1.17648e+06	3.17796e+06	492217	824142	730251	2.25784e+06	3.9505e+06	542692	1.32538e+06
High	Q00610	CLTC	Clathrin heavy chain 1	17	24	74	18	1675	191.5	5.69	3.54428e+06	145569	4.51819e+06	474033	58868.5	1.85852e+06	9.02418e+06	3.65793e+06	569818	6.90843e+06	1.69127e+07	471308	576041	1.578e+06	4.90199e+06	2.53842e+06	881544	1.44711e+06		Q00610	2.27095e+06	403028	1.22615e+06	756976	540551	1.92368e+06	3.85268e+06	1.83283e+06	1.16213e+06	1.60002e+06	3.61513e+06	514150	634647	2.04337e+06	2.69394e+06	2.08302e+06	852660	1.59562e+06
High	Q01518	CAP1	Adenylyl cyclase-associated protein 1	33	17	112	17	475	51.9	8.06	6.01167e+06	866614	1.49099e+07	3.13874e+06	410720	1.07404e+07	3.02715e+07	2.23848e+07	1.53485e+06	2.58169e+07	1.37261e+07	964707	3.21498e+06	4.49433e+06	1.63509e+07	3.36726e+07	5.72666e+06	2.20732e+06		Q01518	3.85189e+06	2.39934e+06	4.04626e+06	5.01221e+06	3.77137e+06	1.1117e+07	1.29238e+07	1.1216e+07	3.1303e+06	5.97928e+06	2.934e+06	1.0524e+06	3.54207e+06	5.81973e+06	8.98582e+06	2.76317e+07	5.53902e+06	2.43384e+06
High	Q13813	SPTAN1	Spectrin alpha chain, non-erythrocytic 1	9	19	67	19	2472	284.4	5.35	4.26808e+06	1.03504e+06	1.41593e+07	1.73814e+06	643955	2.50379e+06	4.08993e+06	3.31243e+06	804113	1.09284e+07	5.69756e+06	894946	679110	1.18155e+06	5.03684e+06	2.57693e+06	1.48616e+06	1.31365e+06		Q13813	2.73471e+06	2.86566e+06	3.84256e+06	2.7756e+06	5.91302e+06	2.59158e+06	1.7461e+06	1.65971e+06	1.63997e+06	2.53105e+06	1.21787e+06	976297	748201	1.53e+06	2.76805e+06	2.11463e+06	1.43747e+06	1.44846e+06
High	P26038	MSN	Moesin	40	27	140	15	577	67.8	6.4	2.45228e+06	772032	4.52062e+06	547993	156609	4.71662e+06	6.61726e+06	5.3724e+06	919107	9.37649e+06	5.80236e+06	498281	1.81327e+06	2.02142e+06	1.35188e+07	6.50223e+06	1.59594e+06	1.78056e+06		P26038	1.57126e+06	2.13748e+06	1.22681e+06	875081	1.43804e+06	4.882e+06	2.8251e+06	2.69187e+06	1.8745e+06	2.17163e+06	1.24027e+06	543575	1.99775e+06	2.61755e+06	7.42941e+06	5.33573e+06	1.54364e+06	1.96329e+06
High	P63313	TMSB10	Thymosin beta-10	98	8	212	8	44	5	5.36	3.20968e+07	1.25756e+07	1.00956e+08	3.05447e+07	1.85722e+07	8.95839e+07	1.47822e+08	5.25924e+07	2.7128e+07	1.07302e+08	5.96695e+07	3.66741e+06	2.46164e+07	2.25623e+07	5.77804e+07	2.46676e+07	1.21264e+07	5.24411e+06		P63313	2.05656e+07	3.48172e+07	2.73975e+07	4.87764e+07	1.70536e+08	9.2725e+07	6.31096e+07	2.63517e+07	5.5327e+07	2.48515e+07	1.27545e+07	4.00078e+06	2.71208e+07	2.92161e+07	3.17538e+07	2.02423e+07	1.17291e+07	5.78228e+06
High	Q13938	CAPS	Calcyphosin	37	16	146	16	275	30.2	6.04	5.0124e+06	193924	5.01865e+06	2.77453e+06	2.12442e+06	7.84155e+06	2.51564e+07	2.83095e+06	2.8163e+07	4.68343e+07	1.4068e+07	218577	1.853e+06	1.69153e+07	4.05573e+07	2.36538e+07	1.02281e+06	7.42961e+06		Q13938	3.21162e+06	536906	1.36196e+06	4.4306e+06	1.95071e+07	8.1165e+06	1.074e+07	1.41846e+06	5.74379e+07	1.0847e+07	3.00708e+06	238446	2.04153e+06	2.19038e+07	2.22887e+07	1.94104e+07	989292	8.19206e+06
High	P50395	GDI2	Rab GDP dissociation inhibitor beta	46	18	108	11	445	50.6	6.47	4.38398e+06	893237	1.09506e+07	2.11184e+06	141358	7.27584e+06	1.67554e+07	1.0131e+07	3.10463e+06	1.56022e+07	2.24275e+07	1.31084e+06	2.3395e+06	3.2909e+06	2.41603e+07	1.01434e+07	3.98733e+06	3.61547e+06		P50395	2.80897e+06	2.47305e+06	2.97178e+06	3.37236e+06	1.298e+06	7.53095e+06	7.15337e+06	5.0762e+06	6.33184e+06	3.61352e+06	4.79395e+06	1.42999e+06	2.57752e+06	4.26141e+06	1.32775e+07	8.32367e+06	3.85668e+06	3.9865e+06
High	Q01130	SRSF2	Serine/arginine-rich splicing factor 2	35	10	67	7	221	25.5	11.85	1.75178e+06	261947	4.09688e+06	1.03364e+06	56132.4	2.28994e+06	2.30731e+06	7.89881e+06	894773	3.85659e+07	9.30369e+06	789071	778872	3.29593e+06	2.11812e+07	5.0354e+06	1.94356e+06	1.8986e+06		Q01130	1.12243e+06	725236	1.11181e+06	1.6506e+06	515427	2.37024e+06	985058	3.95774e+06	1.82487e+06	8.932e+06	1.98869e+06	860798	858113	4.26792e+06	1.16403e+07	4.13205e+06	1.87988e+06	2.09345e+06
High	P13796	LCP1	Plastin-2	35	20	93	16	627	70.2	5.43	2.43024e+06	484801	3.02147e+07	707741	148876	7.95407e+06	1.28658e+07	6.22139e+06	929117	1.37238e+07	1.56563e+07	1.2617e+06	2.36053e+06	1.17241e+06	5.76965e+06	5.67114e+06	1.20316e+06	3.21319e+06		P13796	1.55714e+06	1.34224e+06	8.19968e+06	1.13018e+06	1.36703e+06	8.23296e+06	5.49278e+06	3.11726e+06	1.89492e+06	3.17847e+06	3.34658e+06	1.37639e+06	2.60069e+06	1.51816e+06	3.17077e+06	4.65374e+06	1.16374e+06	3.54294e+06
High	P62857	RPS28	40S ribosomal protein S28	97	13	222	13	69	7.8	10.7	1.60864e+07	1.39614e+06	3.85494e+07	1.02076e+07	883866	3.46846e+07	3.09913e+07	3.89556e+07	1.27753e+07	9.17427e+07	5.45833e+07	1.71136e+07	1.01016e+07	1.93731e+07	4.72861e+07	2.68909e+07	1.56994e+07	1.97273e+07		P62857	1.03071e+07	3.8654e+06	1.04616e+07	1.63003e+07	8.11597e+06	3.59008e+07	1.32311e+07	1.95189e+07	2.60551e+07	2.12479e+07	1.16673e+07	1.86692e+07	1.11293e+07	2.50864e+07	2.59865e+07	2.20667e+07	1.5185e+07	2.17518e+07
High	Q9BR76	CORO1B	Coronin-1B	29	13	128	13	489	54.2	5.88	8.96354e+06	119555	1.46789e+07	2.02784e+06	408995	4.58131e+06	1.91283e+07	1.49944e+07	2.31773e+06	2.041e+07	1.36405e+07	780085	1.27933e+06	5.38913e+06	1.22073e+07	1.15988e+07	3.1115e+06	3.32325e+06		Q9BR76	5.74326e+06	331004	3.98357e+06	3.23822e+06	3.75554e+06	4.74194e+06	8.16641e+06	7.51302e+06	4.72697e+06	4.72702e+06	2.9157e+06	850995	1.40949e+06	6.97842e+06	6.70864e+06	9.51801e+06	3.00955e+06	3.66429e+06
High	Q8NFV4	ABHD11	Protein ABHD11	47	12	59	12	315	34.7	9.48	2.39612e+06	28819.1	5.3519e+06	531625	104139	2.40421e+06	9.10923e+06	6.56986e+06	4.28541e+06	1.7181e+07	61242841	80120.6	214684	1.20031e+06	1.25335e+07	2.54879e+06	2.21955e+06	2.79662e+06		Q8NFV4	1.53528e+06	79789.6	1.4524e+06	848943	956244	2.48851e+06	3.88899e+06	3.29186e+06	8.74002e+06	3.97918e+06	1.30908e+07	87403.6	236526	1.55428e+06	6.88794e+06	2.09154e+06	2.14682e+06	3.08362e+06
High	P0DOY3	IGLC3	Immunoglobulin lambda constant 3	77	9	131	1	106	11.3	7.24	2.53079e+07	1.84982e+07	8.95199e+07	2.19122e+07	615373	2.74104e+07	4.73927e+07	1.77261e+08	8.77463e+06	5.22668e+07	4.41815e+07	2.06245e+07	7.02457e+07	1.18737e+07	9.2878e+06	1.34312e+07	7.37946e+07	9.66255e+06		P0DOY3	1.62156e+07	5.12147e+07	2.4294e+07	3.49912e+07	5.65057e+06	2.83715e+07	2.02333e+07	8.88176e+07	1.78957e+07	1.21052e+07	9.44393e+06	2.24992e+07	7.73924e+07	1.53754e+07	5.1042e+06	1.10217e+07	7.13767e+07	1.06542e+07
High	P19827	ITIH1	Inter-alpha-trypsin inhibitor heavy chain H1	18	14	84	14	911	101.3	6.79	3.26031e+06	2.34891e+06	5.6347e+06	1.10042e+06	1.23364e+06	9761451	1.29758e+07	7.15403e+06	1.18833e+06	1.98256e+07	3.11471e+07	1.25528e+06	2.3222e+06	3.9272e+06	3.90749e+06	3.39954e+06	1.35738e+07	9.21369e+06		P19827	2.089e+06	6.50327e+06	1.52915e+06	1.75724e+06	1.13277e+07	1.01037e+07	5.53974e+06	3.58456e+06	2.42357e+06	4.59167e+06	6.65779e+06	1.36938e+06	2.55846e+06	5.08535e+06	2.1474e+06	2.78966e+06	1.31291e+07	1.01592e+07
High	P50552	VASP	Vasodilator-stimulated phosphoprotein	52	17	135	17	380	39.8	8.94	3.04608e+06	112785	1.61777e+07	930403	27160.7	7.20561e+06	8.1605e+06	7.96951e+06	3.2623e+06	1.97926e+07	1.0699e+07	779987	1.42358e+06	2.77882e+06	8.75207e+06	8.98602e+06	1.63575e+06	2.66975e+06		P50552	1.95173e+06	312260	4.3903e+06	1.48575e+06	249399	7.45826e+06	3.48395e+06	3.99317e+06	6.6534e+06	4.58403e+06	2.28694e+06	850888	1.56841e+06	3.59831e+06	4.80979e+06	7.37393e+06	1.58216e+06	2.94373e+06
High	P62328	TMSB4X	Thymosin beta-4	84	7	245	7	44	5.1	5.06	6.20341e+07	3.53465e+07	1.89418e+08	4.4211e+07	7.33137e+06	1.36394e+08	1.29088e+08	1.41703e+08	6.06268e+07	1.28724e+08	1.04564e+08	9.95673e+06	6.6984e+07	3.62516e+07	8.21826e+07	3.07869e+07	3.29149e+07	8.35066e+06		P62328	3.97475e+07	9.78617e+07	5.14044e+07	7.05999e+07	6.73192e+07	1.41177e+08	5.51114e+07	7.10009e+07	1.23647e+08	2.98129e+07	2.23509e+07	1.08618e+07	7.37989e+07	4.69425e+07	4.51643e+07	2.52637e+07	3.18364e+07	9.20764e+06
High	P29692	EEF1D	Elongation factor 1-delta	47	11	128	11	281	31.1	5.01	1.95559e+07	2.70483e+06	2.38346e+07	6.19334e+06	530672	1.75569e+07	3.2098e+07	1.37035e+07	3.41097e+06	1.00588e+08	3.84858e+07	3.87491e+06	9.35166e+06	8.57923e+06	4.52401e+07	2.2334e+07	6.11959e+06	1.1531e+07		P29692	1.25302e+07	7.48869e+06	6.46823e+06	9.89005e+06	4.87282e+06	1.81725e+07	1.37036e+07	6.86619e+06	6.95662e+06	2.32965e+07	8.22646e+06	4.22714e+06	1.03031e+07	1.11093e+07	2.48621e+07	1.83273e+07	5.91908e+06	1.27143e+07
High	P04080	CSTB	Cystatin-B	80	5	101	5	98	11.1	7.56	7.29633e+06	872976	4.98192e+07	2.78317e+06	165416	6.55579e+06	2.2863e+07	1.35656e+07	2.48791e+06	1.64504e+07	3.81875e+07	2.03896e+06	3.89217e+06	2.26546e+06	1.70274e+07	8.0963e+06	3.29132e+06	5.68597e+06		P04080	4.67502e+06	2.41695e+06	1.35199e+07	4.4444e+06	1.51891e+06	6.78565e+06	9.76085e+06	6.79711e+06	5.07405e+06	3.80996e+06	8.16271e+06	2.2243e+06	4.28816e+06	2.93356e+06	9.35759e+06	6.64382e+06	3.18347e+06	6.26948e+06
High	P07858	CTSB	Cathepsin B	22	9	125	9	339	37.8	6.3	3.09256e+07	1.49468e+07	2.00999e+07	1.15453e+07	2.77832e+06	1.15781e+07	2.58292e+07	1.60827e+07	6.71325e+06	7.62964e+07	2.44664e+07	4.60538e+06	1.74973e+07	4.58174e+07	1.71664e+07	2.48547e+07	1.19502e+07	8.86629e+06		P07858	1.98151e+07	4.13822e+07	5.45471e+06	1.84365e+07	2.55115e+07	1.19841e+07	1.10272e+07	8.05834e+06	1.36915e+07	1.76705e+07	5.22978e+06	5.02401e+06	1.92774e+07	5.93293e+07	9.43394e+06	2.03958e+07	1.15586e+07	9.77618e+06
High	P13611	VCAN	Versican core protein	5	14	138	14	3396	372.6	4.51	3.61711e+06	2.00255e+06	1.03365e+07	760396	64206.4	1.00364e+07	2.313e+07	1.65766e+07	560089	5.59653e+07	2.7712e+07	5.74152e+06	1.28116e+07	1.5013e+07	6.79765e+06	1.47203e+07	3.15641e+07	1.08884e+07		P13611	2.31761e+06	5.54432e+06	2.80512e+06	1.21426e+06	589566	1.03883e+07	9.87484e+06	8.3058e+06	1.14229e+06	1.29617e+07	5.92352e+06	6.26342e+06	1.41151e+07	1.94405e+07	3.73572e+06	1.20795e+07	3.05299e+07	1.20058e+07
High	P14866	HNRNPL	Heterogeneous nuclear ribonucleoprotein L	33	18	112	17	589	64.1	8.22	6.01864e+06	374015	2.3176e+07	2.84926e+06	343331	6.74276e+06	1.06004e+07	5.10129e+06	2.49767e+06	6.24206e+07	2.6631e+07	1.55688e+06	2.92506e+06	4.33705e+06	2.33971e+07	6.76378e+06	2.94861e+06	3.85519e+06		P14866	3.85636e+06	1.03551e+06	6.2895e+06	4.54994e+06	3.15259e+06	6.97919e+06	4.52561e+06	2.55603e+06	5.09395e+06	1.44568e+07	5.69246e+06	1.69841e+06	3.22265e+06	5.61608e+06	1.28581e+07	5.55036e+06	2.852e+06	4.25082e+06
High	O95994	AGR2	Anterior gradient protein 2 homolog	43	11	110	10	175	20	9	2.68817e+07	1.12284e+06	5.75618e+07	4.39727e+06	617655	5.00257e+06	3.15472e+07	1.2898e+07	1.98824e+07	2.9461e+07	1.99768e+08	1.06669e+07	6.36717e+06	1.01788e+07	2.71125e+06	4.69405e+07	5.25634e+06	3.20698e+06		O95994	1.72241e+07	3.10872e+06	1.56211e+07	7.02194e+06	5.67152e+06	5.17798e+06	1.34684e+07	6.46259e+06	4.05498e+07	6.82327e+06	4.27011e+07	1.16365e+07	7.01496e+06	1.31806e+07	1.49e+06	3.85194e+07	5.08411e+06	3.5361e+06
High	O00264	PGRMC1	Membrane-associated progesterone receptor component 1	51	17	173	16	195	21.7	4.7	5.51505e+07	2.53915e+06	9.68983e+07	1.14198e+07	1.24827e+06	1.20457e+07	3.82686e+07	1.97641e+07	5.5061e+06	78247995	1.51548e+07	7.59693e+06	7.83197e+06	9.75174e+06	1.5106e+07	3.31429e+07	8.34587e+06	7.23812e+06		O00264	3.53369e+07	7.02999e+06	2.62963e+07	1.8236e+07	1.1462e+07	1.24681e+07	1.63379e+07	9.90289e+06	1.12296e+07	1.81225e+07	3.23939e+06	8.28749e+06	8.62879e+06	1.26276e+07	8.30165e+06	2.71971e+07	8.07241e+06	7.98092e+06
High	Q9UNZ2	NSFL1C	NSFL1 cofactor p47	49	15	107	15	370	40.5	5.1	9.8502e+06	950858	2.00519e+07	3.47218e+06	557687	6.19672e+06	2.26984e+07	1.1898e+07	2.13229e+06	2.20826e+07	1.85058e+07	1.49466e+06	5.20985e+06	4.40347e+06	9.20394e+06	6.21688e+06	5.17238e+06	2.9222e+06		Q9UNZ2	6.31137e+06	2.63258e+06	5.44169e+06	5.54466e+06	5.12088e+06	6.41399e+06	9.6906e+06	5.96158e+06	4.34876e+06	5.1144e+06	3.95567e+06	1.63052e+06	5.73989e+06	5.70208e+06	5.05812e+06	5.10157e+06	5.0029e+06	3.22208e+06
High	Q9NQR4	NIT2	Omega-amidase NIT2	62	16	46	16	276	30.6	7.21	1.956e+06	105061	1.37533e+07	1.86375e+06	34600.8	941417	9.20547e+06	5.12044e+06	314320	1.20445e+07	1.26469e+07	440014	1.25565e+06	930642	2.46431e+06	1.86575e+06	1.39944e+06	994518		Q9NQR4	1.25328e+06	290875	3.73237e+06	2.9762e+06	317717	974426	3.93007e+06	2.56563e+06	641050	2.78955e+06	2.70332e+06	480012	1.3834e+06	1.2051e+06	1.35429e+06	1.53104e+06	1.35358e+06	1.09658e+06
High	P07741	APRT	Adenine phosphoribosyltransferase	87	14	111	14	180	19.6	6.02	1.67976e+07	883529	3.07673e+07	6.7316e+06	129291	6.73006e+06	8.10655e+06	1.00966e+07	4.48817e+06	4.30306e+07	8.83675e+07	2.17033e+06	3.17783e+06	2.98422e+06	1.80216e+07	3.21999e+06	2.5867e+06	7.65799e+06		P07741	1.07628e+07	2.44617e+06	8.34963e+06	1.07496e+07	1.18719e+06	6.96604e+06	3.46091e+06	5.05895e+06	9.15355e+06	9.96604e+06	1.88888e+07	2.36761e+06	3.50113e+06	3.86428e+06	9.90393e+06	2.64232e+06	2.50195e+06	8.44388e+06
High	P04626	ERBB2	Receptor tyrosine-protein kinase erbB-2	11	11	39	11	1255	137.8	5.91	935092	10400	1.01962e+06	12000	2750	9.63326e+06	4.04099e+06	653872	87819.2	907182	382327	5230	241274	67640.3	2.12469e+07	4.10091e+06	10600	17891.1		P04626	599147	28793.8	276704	19162.6	25251.5	9.97104e+06	1.72521e+06	327626	179106	210106	81723.7	5705.41	265821	87587.8	1.16764e+07	3.3652e+06	10252.7	19727.1
High	O43488	AKR7A2	Aflatoxin B1 aldehyde reductase member 2	38	13	119	10	359	39.6	7.17	7.18914e+06	571942	3.27111e+07	3.79708e+06	201041	3.91614e+06	5.70542e+06	2.67627e+07	4.88228e+06	3.59138e+07	2.05694e+07	711504	1.29281e+06	4.02883e+06	7.95221e+06	3.16947e+06	6.83085e+06	2.66445e+06		O43488	4.60633e+06	1.5835e+06	8.87714e+06	6.06349e+06	1.84603e+06	4.05345e+06	2.4358e+06	1.34096e+07	9.95731e+06	8.31775e+06	4.39678e+06	776180	1.42434e+06	5.21696e+06	4.37021e+06	2.60087e+06	6.60703e+06	2.93788e+06
High	Q13162	PRDX4	Peroxiredoxin-4	49	12	146	9	271	30.5	6.29	3.0506e+06	622849	4.307e+06	780905	114405	6.40709e+06	6.50446e+06	2.10996e+06	776751	1.02184e+07	2.50112e+07	278028	1.14232e+06	970080	7.5146e+06	6.18423e+06	1.34898e+06	1.52995e+06		Q13162	1.95463e+06	1.72444e+06	1.16883e+06	1.24702e+06	1.05051e+06	6.63174e+06	2.77694e+06	1.05721e+06	1.58417e+06	2.36662e+06	5.34622e+06	303301	1.25854e+06	1.25616e+06	4.12972e+06	5.07478e+06	1.30478e+06	1.68696e+06
High	P09429	HMGB1	High mobility group protein B1	47	15	113	5	215	24.9	5.74	4.38141e+06	476874	1.91406e+07	3.57085e+06	1.05342e+06	4.82691e+06	1.83423e+07	2.34372e+07	1.96229e+06	6.25641e+07	1.77262e+07	6.72133e+06	2.76281e+06	5.35449e+06	1.70951e+07	6.1233e+06	5.61869e+06	4.70018e+06		P09429	2.80733e+06	1.32029e+06	5.19439e+06	5.70224e+06	9.67284e+06	4.99616e+06	7.83086e+06	1.17434e+07	4.00206e+06	1.44901e+07	3.78903e+06	7.3323e+06	3.0439e+06	6.93356e+06	9.39477e+06	5.02478e+06	5.43459e+06	5.18253e+06
High	Q04917	YWHAH	14-3-3 protein eta	49	16	162	9	246	28.2	4.84	7.60875e+06	856518	1.20354e+07	1.65452e+06	289407	6.54201e+06	1.56549e+07	1.18058e+07	1.97103e+06	1.78708e+07	1.54003e+07	964589	4.28695e+06	2.70325e+06	8.84897e+06	1.07257e+07	3.51895e+06	2.42016e+06		Q04917	4.8752e+06	2.37139e+06	3.26617e+06	2.64207e+06	2.65743e+06	6.7714e+06	6.68351e+06	5.91535e+06	4.01989e+06	4.13894e+06	3.29185e+06	1.05227e+06	4.7231e+06	3.50045e+06	4.86304e+06	8.80153e+06	3.40365e+06	2.66853e+06
High	P30046	DDT	D-dopachrome decarboxylase	61	9	84	2	118	12.7	7.3	7.50805e+06	217058	1.43105e+07	2.04104e+06	93758.4	2.86431e+06	8.36041e+06	1.10533e+07	227826	2.58125e+07	3.50241e+07	7.26021e+06	1.7319e+06	980641	8.59845e+06	4.45724e+06	3.08965e+06	4.5668e+06		P30046	4.81067e+06	600956	3.88358e+06	3.2593e+06	860923	2.96474e+06	3.56929e+06	5.53832e+06	464647	5.97827e+06	7.48651e+06	7.92016e+06	1.9081e+06	1.26984e+06	4.72536e+06	3.65761e+06	2.98842e+06	5.03546e+06
High	P48637	GSS	Glutathione synthetase	47	16	83	16	474	52.4	5.92	5.19603e+06	82777.9	9.06173e+06	842976	37739.3	2.42233e+06	6.74607e+06	7.73273e+06	597788	1.69769e+07	1.37129e+07	260303	665123	1.96118e+06	8.40446e+06	5.27412e+06	2.51428e+06	1.37818e+06		P48637	3.32928e+06	229182	2.45918e+06	1.34614e+06	346535	2.50726e+06	2.88009e+06	3.87453e+06	1.21918e+06	3.93191e+06	2.93118e+06	283964	732791	2.53955e+06	4.61875e+06	4.32795e+06	2.4319e+06	1.51961e+06
High	Q9ULA0	DNPEP	Aspartyl aminopeptidase	34	13	59	13	485	53.4	7.58	4.71796e+06	259353	2.09324e+07	504908	43210.1	1.59069e+06	5.99326e+06	9.44731e+06	840402	2.43288e+07	2.24707e+07	715264	1.20553e+06	1.61596e+06	3.95496e+06	2.10524e+06	1.78676e+06	1.88509e+06		Q9ULA0	3.02296e+06	718054	5.68065e+06	806280	396770	1.64647e+06	2.55869e+06	4.73363e+06	1.71399e+06	5.63463e+06	4.80319e+06	780282	1.32818e+06	2.09252e+06	2.17349e+06	1.72756e+06	1.72822e+06	2.07854e+06
High	P52565	ARHGDIA	Rho GDP-dissociation inhibitor 1	56	13	79	13	204	23.2	5.11	7.80694e+06	1.38079e+06	1.59387e+07	1.89407e+06	390028	3.58714e+06	4.56883e+06	7.42455e+06	1.93876e+06	2.19448e+07	3.01283e+07	739446	2.69958e+06	4.52421e+06	8.96276e+06	5.2296e+06	3.97785e+06	5.51462e+06		P52565	5.00218e+06	3.82289e+06	4.32544e+06	3.0246e+06	3.58138e+06	3.71291e+06	1.95056e+06	3.72011e+06	3.95407e+06	5.0825e+06	6.44001e+06	806662	2.97423e+06	5.85843e+06	4.92558e+06	4.29141e+06	3.84751e+06	6.08055e+06
High	P01009	SERPINA1	Alpha-1-antitrypsin	38	19	137	18	418	46.7	5.59	2.61105e+07	6.73567e+06	3.45648e+07	8.43571e+06	219440	1.13375e+07	2.83227e+07	2.25873e+07	747553	1.05267e+08	4.20682e+07	5.91617e+06	4.651e+07	5.38911e+06	1.35943e+07	1.25392e+07	1.14384e+07	6.82013e+06		P01009	1.67299e+07	1.86486e+07	9.38021e+06	1.34709e+07	2.01498e+06	1.17351e+07	1.20918e+07	1.13175e+07	1.52462e+06	2.43801e+07	8.9922e+06	6.45395e+06	5.12419e+07	6.9784e+06	7.47086e+06	1.02897e+07	1.10636e+07	7.52004e+06
High	P07585	DCN	Decorin	37	16	119	15	359	39.7	8.54	2.74216e+07	1.62548e+07	4.86763e+07	2.8412e+07	291469	5.88461e+06	1.41091e+07	2.88346e+07	1.58776e+06	3.54404e+07	1.0462e+07	7.24427e+06	6.51962e+07	4.149e+06	3.06086e+06	9.69882e+06	2.08938e+07	4.50544e+06		P07585	1.757e+07	4.50037e+07	1.32098e+07	4.53707e+07	2.67637e+06	6.09094e+06	6.02356e+06	1.44477e+07	3.23821e+06	8.20812e+06	2.23628e+06	7.90278e+06	7.18292e+07	5.37256e+06	1.68213e+06	7.95885e+06	2.02092e+07	4.9678e+06
High	P16403	H1-2	Histone H1.2	32	11	118	3	213	21.4	10.93	3.77519e+06	272231	5.23485e+06	632239	156157	2.56762e+06	1.75185e+06	4.08248e+06	2.95021e+06	1.94782e+07	7.45198e+06	1.73059e+06	557978	1.85911e+06	1.64621e+06	804801	1.05662e+06	1.82656e+06		P16403	2.4189e+06	753709	1.42064e+06	1.00961e+06	1.43388e+06	2.65765e+06	747913	2.04555e+06	6.01689e+06	4.51122e+06	1.59288e+06	1.88791e+06	614746	2.40737e+06	904690	660420	1.022e+06	2.01401e+06
High	P35232	PHB1	Prohibitin	68	17	108	17	272	29.8	5.76	5.14856e+06	180593	1.29399e+07	3.23662e+06	119913	3.17705e+06	1.5279e+07	9.93085e+06	1.49135e+06	3.08643e+07	3.47105e+07	954434	1.72422e+06	3.28364e+06	9.20225e+06	3.29892e+06	2.9241e+06	4.29753e+06		P35232	3.29887e+06	499996	3.51164e+06	5.16852e+06	1.10108e+06	3.28845e+06	6.52303e+06	4.9759e+06	3.04159e+06	7.14827e+06	7.41947e+06	1.04119e+06	1.89964e+06	4.25201e+06	5.05719e+06	2.70709e+06	2.82829e+06	4.73856e+06
High	Q9UKX2	MYH2	Myosin-2	12	20	22	5	1941	222.9	5.82	180933	280844	1.05712e+06	241070	52184	407264	1.2166e+06	668077	148801	729090	779806	340032	148014	233437	614186	400900	1.05438e+07	170901		Q9UKX2	115930	777555	286882	384962	479171	421544	519401	334744	303478	168860	166686	370941	163072	302279	337532	328978	1.01983e+07	188439
High	P07203	GPX1	Glutathione peroxidase 1	77	12	106	12	203	22.1	6.55	6.15853e+06	894693	3.39592e+07	730470	337488	3.42258e+06	5724082	7.79301e+06	542654	1.72482e+07	3.76087e+07	2.83803e+06	2.37202e+06	2.50093e+06	1.14161e+07	4.37675e+06	2.25117e+06	3.24345e+06		P07203	3.94599e+06	2.47708e+06	9.21586e+06	1.16648e+06	3.09893e+06	3.54258e+06	2.44377e+06	3.90473e+06	1.10673e+06	3.99475e+06	8.03898e+06	3.096e+06	2.61334e+06	3.23848e+06	6.27382e+06	3.59156e+06	2.17741e+06	3.5763e+06
High	P14927	UQCRB	Cytochrome b-c1 complex subunit 7	69	10	71	10	111	13.5	8.78	2.48181e+06	154316	1.22146e+07	672812	70673.3	937331	1.17447e+07	6.42392e+06	791712	2.89459e+07	30244748	4.20776e+06	1.74337e+06	2.75901e+06	5.13561e+06	1.60126e+06	3.74711e+06	2.42231e+06		P14927	1.59019e+06	427245	3.3148e+06	1.0744e+06	648947	970197	5.01416e+06	3.21874e+06	1.61468e+06	6.70398e+06	6.46491e+06	4.59025e+06	1.92074e+06	3.57266e+06	2.82232e+06	1.31399e+06	3.62433e+06	2.67089e+06
High	P38159	RBMX	RNA-binding motif protein, X chromosome	32	14	77	5	391	42.3	10.05	2.98631e+06	75632.7	9.78049e+06	1.2643e+06	63312.6	2.67012e+06	3.29635e+06	5.47123e+06	2.44948e+06	4.14751e+07	1.63783e+07	837525	635192	3.34422e+06	1.17888e+07	2.38625e+06	1.63474e+06	2.53033e+06		P38159	1.91343e+06	209399	2.65423e+06	2.01893e+06	581358	2.76375e+06	1.40731e+06	2.74139e+06	4.99567e+06	9.60578e+06	3.50092e+06	913656	699816	4.33045e+06	6.47867e+06	1.95816e+06	1.58118e+06	2.79001e+06
High	P01024	C3	Complement C3	13	17	61	16	1663	187	6.4	1.89616e+06	1.44708e+06	7603925	547445	44577.6	3.45058e+06	5.11037e+06	4.09113e+06	296704	4.8253e+06	4.55133e+06	923987	2.54124e+06	1.15151e+06	1.15776e+06	1.69473e+06	1.64586e+06	1.14034e+06		P01024	1.21494e+06	4.00644e+06	2.06356e+06	874206	409327	3.57156e+06	2.18176e+06	2.04989e+06	605124	1.11756e+06	972860	1.00798e+06	2.79978e+06	1.4911e+06	636257	1.3907e+06	1.59194e+06	1.25736e+06
High	P14543	NID1	Nidogen-1	15	17	32	16	1247	136.3	5.29	4.19294e+06	300396	1.3656e+07	443211	76961.7	1.49706e+06	2.81001e+06	1.38121e+06	208775	2.35373e+06	2.58185e+06	151606	552659	801466	940456	1.24577e+06	867067	458043		P14543	2.68657e+06	831687	3.70596e+06	707758	706689	1.54955e+06	1.19967e+06	692063	425793	545132	551878	165387	608886	1.03782e+06	516837	1.02228e+06	838657	505049
High	Q15121	PEA15	Astrocytic phosphoprotein PEA-15	33	8	87	8	130	15	5.02	4.69465e+06	502132	2.35427e+07	1.79693e+06	463229	3.38229e+06	1.51191e+07	9.51401e+06	1.36849e+06	1.55453e+07	1.11432e+07	726288	4.52531e+06	2.76964e+06	6.39446e+06	3.46003e+06	3.06011e+06	2.16521e+06		Q15121	3.00803e+06	1.39022e+06	6.38903e+06	2.86949e+06	4.25353e+06	3.50089e+06	6.45476e+06	4.76705e+06	2.791e+06	3.60035e+06	2.38189e+06	792307	4.98571e+06	3.58643e+06	3.51414e+06	2.8393e+06	2.95984e+06	2.38741e+06
High	P07108	DBI	Acyl-CoA-binding protein	95	10	119	10	87	10	6.57	2.46793e+07	3.18026e+06	1.38306e+08	2.53015e+07	2.0942e+06	3.75992e+07	8.00507e+07	4.58217e+07	1.60624e+07	4.58756e+07	5.14737e+07	8.60998e+06	1.30349e+07	4.87479e+06	3.57946e+07	2.28962e+07	1.13706e+07	4.70801e+06		P07108	1.58129e+07	8.80498e+06	3.75337e+07	4.04036e+07	1.92297e+07	3.89176e+07	3.41759e+07	2.29592e+07	3.27589e+07	1.0625e+07	1.10027e+07	9.39263e+06	1.4361e+07	6.3124e+06	1.96713e+07	1.87886e+07	1.0998e+07	5.19116e+06
High	P00505	GOT2	Aspartate aminotransferase, mitochondrial	32	12	53	12	430	47.5	9.01	1.30418e+06	68955.6	2.42746e+06	61236.8	31955.8	1.3526e+06	4.67485e+06	4.23407e+06	183049	9.61373e+06	3.3818e+07	263917	70013.9	1.3123e+06	9.71661e+06	919020	589736	893578		P00505	835636	190913	658766	97788.1	293429	1.40002e+06	1.99583e+06	2.1215e+06	373324	2.22657e+06	7.22871e+06	287907	77137	1.69931e+06	5.33986e+06	754148	570413	985280
High	O95154	AKR7A3	Aflatoxin B1 aldehyde reductase member 3	42	11	46	6	331	37.2	7.15	710135	10400	5.7004e+06	274163	16478.3	28560	2.06275e+06	1.66582e+07	567653	6.93425e+06	1.99089e+06	83384.1	57774.1	1.71941e+06	83516.5	182781	3.39013e+06	421184		O95154	455009	28793.8	1.54698e+06	437806	151310	29561.4	880647	8.34669e+06	1.15772e+06	1.606e+06	425560	90963.8	63651.9	2.22648e+06	45897.4	149990	3.27905e+06	464407
High	P0CG38	POTEI	POTE ankyrin domain family member I	8	9	295	1	1075	121.2	6.21	13000	10400	1.11032e+06	12000	2750	52786.1	574023	1.66835e+06	3030	28300	367015	297070	112607	412485	541969	866769	1.50099e+06	341064		P0CG38	8329.56	28793.8	301319	19162.6	25251.5	54636.9	245067	835938	6179.63	6554.38	78450.6	324074	124064	534130	297844	711271	1.4518e+06	376066
High	P62942	FKBP1A	Peptidyl-prolyl cis-trans isomerase FKBP1A	60	10	131	10	108	11.9	8.16	9.79614e+06	1.53354e+06	2.01909e+07	4.11155e+06	138284	9.45929e+06	1.06838e+07	1.01172e+07	1.29958e+06	2.51062e+07	2.58155e+07	2.03778e+06	7.14583e+06	3.50458e+06	1.91638e+07	6.19469e+06	4.2184e+06	3.94395e+06		P62942	6.27673e+06	4.2458e+06	5.47941e+06	6.56567e+06	1.26977e+06	9.79096e+06	4.56122e+06	5.06926e+06	2.65047e+06	5.81467e+06	5.51815e+06	2.22302e+06	7.87284e+06	4.53811e+06	1.05316e+07	5.08337e+06	4.08018e+06	4.34869e+06
High	P28482	MAPK1	Mitogen-activated protein kinase 1	43	14	80	10	360	41.4	6.98	3.57376e+06	498367	12111410	1.1092e+06	599631	2.16362e+06	7.29107e+06	6.18144e+06	1.38351e+06	1.70616e+07	1.53054e+07	1.04732e+06	721299	1.97666e+06	8.43482e+06	4.36138e+06	2.33591e+06	2.05814e+06		P28482	2.28983e+06	1.3798e+06	3.2868e+06	1.77126e+06	5.50602e+06	2.23949e+06	3.11276e+06	3.09724e+06	2.82164e+06	3.95153e+06	3.27159e+06	1.14252e+06	794684	2.55959e+06	4.63544e+06	3.57895e+06	2.25937e+06	2.26936e+06
High	P43243	MATR3	Matrin-3	24	17	98	17	847	94.6	6.25	5.39983e+06	152127	1.65153e+07	3.64036e+06	101164	5.06787e+06	4.92825e+06	4.62472e+06	3.4438e+06	4.05674e+07	1.90898e+07	1.90763e+06	2.02117e+06	3.70598e+06	7.57802e+06	3.64158e+06	2.28641e+06	2.75704e+06		P43243	3.45987e+06	421183	4.48192e+06	5.81323e+06	928920	5.24557e+06	2.10401e+06	2.31724e+06	7.02358e+06	9.39556e+06	4.0805e+06	2.08104e+06	2.2268e+06	4.7989e+06	4.16457e+06	2.98828e+06	2.21149e+06	3.03998e+06
High	Q01469	FABP5	Fatty acid-binding protein 5	90	12	84	10	135	15.2	7.01	1.02924e+07	2.58923e+06	6.96896e+06	1.88181e+06	1.18098e+06	1.96158e+07	6.93965e+06	2.47961e+06	1.56707e+06	3.30566e+07	2.61298e+07	2.46843e+06	5.136e+06	2.39206e+06	2.62033e+07	8.67216e+06	2.13396e+06	3.15571e+06		Q01469	6.59469e+06	7.16863e+06	1.89124e+06	3.00503e+06	1.08441e+07	2.03036e+07	2.96273e+06	1.24242e+06	3.19602e+06	7.65603e+06	5.58533e+06	2.69281e+06	5.65853e+06	3.0975e+06	1.44003e+07	7.11638e+06	2.06404e+06	3.47956e+06
High	O94760	DDAH1	N(G),N(G)-dimethylarginine dimethylaminohydrolase 1	48	13	115	12	285	31.1	5.81	8.2679e+06	331936	4.10477e+07	6.67784e+06	180638	6.95597e+06	5.21678e+06	1.9818e+07	3.31519e+06	2.22032e+07	1.55244e+07	718564	1.75424e+06	3.07761e+06	1.06167e+07	3.07383e+06	6.08524e+06	1.02427e+06		O94760	5.29754e+06	919011	1.11395e+07	1.06637e+07	1.65868e+06	7.19987e+06	2.22719e+06	9.92989e+06	6.76128e+06	5.14234e+06	3.3184e+06	783882	1.93272e+06	3.98521e+06	5.83451e+06	2.52238e+06	5.88586e+06	1.12939e+06
High	P23284	PPIB	Peptidyl-prolyl cis-trans isomerase B	61	15	107	15	216	23.7	9.41	1.5516e+07	1.31368e+06	1.50995e+07	2.39022e+06	38998.4	9.41594e+06	1.69073e+07	9.0267e+06	3.08396e+06	4.34225e+07	5.17114e+07	2.22697e+06	2.89292e+06	2.92271e+06	2.2134e+07	1.67111e+07	3.82326e+06	7.40452e+06		P23284	9.94164e+06	3.63709e+06	4.09771e+06	3.8169e+06	358097	9.74609e+06	7.21821e+06	4.52288e+06	6.28967e+06	1.00568e+07	1.10535e+07	2.4294e+06	3.18724e+06	3.78463e+06	1.21639e+07	1.37132e+07	3.69799e+06	8.1644e+06
High	Q96C19	EFHD2	EF-hand domain-containing protein D2	49	14	60	12	240	26.7	5.2	2.21241e+06	358168	3.31655e+06	1.1389e+06	182988	3914719	3.90729e+06	4.00381e+06	2.06714e+06	6.30107e+06	9.86e+06	472861	1.85457e+06	784671	3.71864e+06	2.30874e+06	1.02608e+06	1.98486e+06		Q96C19	1.41757e+06	991635	900047	1.81869e+06	1.68026e+06	4.05198e+06	1.66813e+06	2.00613e+06	4.21589e+06	1.45935e+06	2.10761e+06	515845	2.04326e+06	1.01608e+06	2.04362e+06	1.89456e+06	992459	2.18855e+06
High	P05387	RPLP2	60S acidic ribosomal protein P2	74	7	45	7	115	11.7	4.54	1.62389e+06	225529	3.03125e+07	207714	9640.06	442123	1.5934e+06	1.04056e+06	205238	1.46739e+07	1.52641e+07	1.73953e+06	769305	594613	3.71275e+06	1.18241e+06	696765	2.0298e+06		P05387	1.04048e+06	624408	8.22622e+06	331696	88518.4	457625	680266	521380	418579	3.39852e+06	3.26274e+06	1.89765e+06	847573	769968	2.04038e+06	970285	673936	2.23811e+06
High	P17844	DDX5	Probable ATP-dependent RNA helicase DDX5	27	19	81	11	614	69.1	8.92	775222	76265.2	2.61691e+06	12000	34793.8	1.37475e+06	2.08934e+06	2.06806e+06	534124	1.55419e+07	9.00651e+06	103645	183765	1.39339e+06	7.57354e+06	1.44522e+06	662298	1.46757e+06		P17844	496712	211151	710180	19162.6	319489	1.42295e+06	891998	1.03621e+06	1.08934e+06	3.59956e+06	1.92517e+06	113066	202461	1.80431e+06	4.16212e+06	1.18595e+06	640597	1.61818e+06
High	P98179	RBM3	RNA-binding protein 3	55	6	98	6	157	17.2	8.91	3.90603e+06	1.04523e+06	1.92624e+07	4.29784e+06	319176	1.85236e+07	1.8046e+07	2.01125e+07	6.01448e+06	2.08935e+07	2.84699e+07	2.30384e+06	5.24623e+06	1.62698e+07	4.66681e+07	1.35822e+07	9.80969e+06	2.75199e+06		P98179	2.50273e+06	2.89386e+06	5.22743e+06	6.86315e+06	2.93078e+06	1.91731e+07	7.70436e+06	1.00775e+07	1.22664e+07	4.83901e+06	6.08554e+06	2.51326e+06	5.77998e+06	2.10679e+07	2.56469e+07	1.11455e+07	9.48827e+06	3.03441e+06
High	Q9BYX7	POTEKP	Putative beta-actin-like protein 3	17	8	327	2	375	42	6.33	1.59322e+06	149766	8.9986e+06	350070	19195.2	2.41877e+06	4.68815e+06	5.87992e+06	780828	5.33195e+06	4.84115e+06	451810	298193	1.79746e+06	2.94095e+06	2.16482e+06	1.98254e+06	1.28677e+06		Q9BYX7	1.02083e+06	414648	2.44204e+06	559021	176257	2.50358e+06	2.0015e+06	2.94617e+06	1.59248e+06	1.2349e+06	1.03481e+06	492880	328531	2.32754e+06	1.61623e+06	1.77646e+06	1.91758e+06	1.41882e+06
High	P25398	RPS12	40S ribosomal protein S12	71	10	115	10	132	14.5	7.21	1.2091e+07	1.57693e+06	4.91649e+07	1.93429e+06	358367	6.28888e+06	1.8535e+07	1.39248e+07	1.1383e+06	6.12443e+07	3.4719e+07	4.62137e+06	4.67447e+06	3.74741e+06	2.08047e+07	7.45965e+06	4.78834e+06	7.40748e+06		P25398	7.74712e+06	4.36595e+06	1.33424e+07	3.08883e+06	3.29065e+06	6.50939e+06	7.91311e+06	6.97709e+06	2.32155e+06	1.41844e+07	7.42129e+06	5.04146e+06	5.15005e+06	4.85255e+06	1.14334e+07	6.12139e+06	4.63145e+06	8.16766e+06
High	O75531	BANF1	Barrier-to-autointegration factor	89	13	66	13	89	10.1	6.09	7.17499e+06	338144	6.39172e+07	2.06004e+06	145061	3.2475e+06	2.4298e+07	1.20505e+07	1.33587e+06	5.09309e+07	2.36629e+07	3.50205e+06	3.76421e+06	2.56979e+06	8.55675e+06	3.58442e+06	4.08862e+06	3.64511e+06		O75531	4.59727e+06	936198	1.73459e+07	3.28964e+06	1.332e+06	3.36137e+06	1.03735e+07	6.03795e+06	2.72448e+06	1.17958e+07	5.05802e+06	3.82039e+06	4.14717e+06	3.32764e+06	4.70245e+06	2.94137e+06	3.95465e+06	4.01918e+06
High	P08294	SOD3	Extracellular superoxide dismutase [Cu-Zn]	30	7	70	6	240	25.8	6.61	6.80463e+06	5.42423e+06	2.61852e+07	2.42095e+07	1.45299e+06	5.09277e+06	6.07873e+06	1.37538e+07	1.52344e+06	8.4673e+06	8.11978e+06	3.77468e+06	1.51379e+07	2.06516e+06	1.28368e+06	1.67922e+06	2.55573e+06	522082		P08294	4.35997e+06	1.50177e+07	7.10616e+06	3.86597e+07	1.33418e+07	5.27134e+06	2.59518e+06	6.8914e+06	3.10702e+06	1.96106e+06	1.73563e+06	4.1178e+06	1.6678e+07	2.67419e+06	705458	1.37797e+06	2.47199e+06	575659
High	P10644	PRKAR1A	cAMP-dependent protein kinase type I-alpha regulatory subunit	41	14	49	13	381	43	5.35	2.11064e+06	10400	4.86421e+06	315470	12932.8	2.48031e+06	5.23166e+06	4.55725e+06	580799	7.5126e+06	1.75164e+07	332118	173483	743871	4.0155e+06	3.14529e+06	850743	1.62662e+06		P10644	1.35236e+06	28793.8	1.32005e+06	503770	118753	2.56728e+06	2.23354e+06	2.28344e+06	1.18453e+06	1.73994e+06	3.74419e+06	362308	191133	963243	2.20676e+06	2.58103e+06	822868	1.79355e+06
High	P05091	ALDH2	Aldehyde dehydrogenase, mitochondrial	27	15	68	12	517	56.3	7.05	9.12453e+06	3.77932e+06	1.46328e+07	3.95215e+06	2.76237e+06	1.60279e+06	1.86868e+07	5.04893e+06	3.21853e+06	1.44425e+07	7.42194e+06	1.19532e+06	1.56336e+06	2.25369e+06	784057	5.06558e+06	1.70154e+06	2.29943e+06		P05091	5.84641e+06	1.04636e+07	3.97106e+06	6.31112e+06	2.53651e+07	1.65899e+06	7.97792e+06	2.52979e+06	6.56414e+06	3.34492e+06	1.58646e+06	1.30398e+06	1.72242e+06	2.91832e+06	430886	4.15682e+06	1.64579e+06	2.53541e+06
High	B9A064	IGLL5	Immunoglobulin lambda-like polypeptide 5	33	8	116	1	214	23	8.84	1.03866e+06	629920	3.2187e+06	1.04686e+06	16924.3	736591	1.17648e+06	2.92618e+06	313212	2.26977e+06	1.6975e+06	824571	2.63132e+06	253718	315036	351650	2.73376e+06	404799		B9A064	665505	1.74402e+06	873493	1.67171e+06	155405	762418	502271	1.46618e+06	638790	525686	362845	899524	2.89903e+06	328541	173131	288564	2.64418e+06	446341
High	Q1KMD3	HNRNPUL2	Heterogeneous nuclear ribonucleoprotein U-like protein 2	25	18	96	18	747	85.1	4.91	5.79149e+06	1.61934e+06	1.16771e+07	1.89799e+06	469354	5.2434e+06	7.63874e+06	9.25859e+06	2.77626e+06	2.02436e+07	1.29515e+07	710885	2.48282e+06	3.44723e+06	2.15636e+07	6.254e+06	3.91795e+06	2.71603e+06		Q1KMD3	3.71081e+06	4.48337e+06	3.16893e+06	3.03087e+06	4.30977e+06	5.42725e+06	3.26119e+06	4.63907e+06	5.66213e+06	4.68848e+06	2.76843e+06	775505	2.73541e+06	4.46384e+06	1.18505e+07	5.13203e+06	3.78958e+06	2.99476e+06
High	O75083	WDR1	WD repeat-containing protein 1	37	17	80	17	606	66.2	6.65	7.02508e+06	699204	1.91414e+07	3.59286e+06	259778	3.6935e+06	1.68631e+07	9.35472e+06	904237	2.72234e+07	1.43168e+07	1.07067e+06	3.37179e+06	3.43539e+06	7.83063e+06	7.72046e+06	3.6309e+06	3.66752e+06		O75083	4.50122e+06	1.93584e+06	5.1946e+06	5.73738e+06	2.38537e+06	3.82301e+06	7.19935e+06	4.68723e+06	1.84417e+06	6.30504e+06	3.06026e+06	1.168e+06	3.71484e+06	4.44851e+06	4.3034e+06	6.33541e+06	3.51193e+06	4.0439e+06
High	P01889	HLA-B	HLA class I histocompatibility antigen, B alpha chain	43	13	61	6	362	40.4	5.85	593914	384200	1.85472e+06	12000	60917.8	8.11627e+06	1.35258e+06	2.02154e+06	367319	5.48068e+06	1.51971e+07	1.37457e+06	405763	752521	1.34243e+07	2.21375e+06	832986	450377		P01889	380542	1.06371e+06	503334	19162.6	559368	8.40085e+06	577453	1.01291e+06	749141	1.26935e+06	3.24842e+06	1.49952e+06	447044	974445	7.37746e+06	1.81661e+06	805693	496597
High	P11177	PDHB	Pyruvate dehydrogenase E1 component subunit beta, mitochondrial	30	8	47	8	359	39.2	6.65	1.57217e+06	87269.1	4.46897e+06	568779	73104.1	1.44516e+06	2.64382e+06	3.16517e+06	396357	6.40443e+06	1.52784e+07	133548	758602	1.10615e+06	3.06059e+06	1.52844e+06	1.57927e+06	945987		P11177	1.00735e+06	241616	1.21279e+06	908275	671267	1.49583e+06	1.12872e+06	1.58592e+06	808363	1.48329e+06	3.26581e+06	145687	835781	1.43235e+06	1.68198e+06	1.25424e+06	1.52752e+06	1.04307e+06
High	Q15907	RAB11B	Ras-related protein Rab-11B	53	17	193	1	218	24.5	5.94	3.1549e+07	2.2775e+06	2.32962e+07	2.28053e+06	831582	5.55872e+06	2.1209e+07	1.28814e+07	3.84248e+06	8.12161e+07	7.22311e+07	1.32168e+07	5.72347e+06	7.84141e+06	2.07575e+07	1.86802e+07	6.82047e+06	1.28069e+07		Q15907	2.02146e+07	6.30558e+06	6.32213e+06	3.64174e+06	7.63587e+06	5.75362e+06	9.05471e+06	6.45431e+06	7.83667e+06	1.88099e+07	1.54396e+07	1.44182e+07	6.30577e+06	1.01539e+07	1.14075e+07	1.53289e+07	6.597e+06	1.41211e+07
High	P00338	LDHA	L-lactate dehydrogenase A chain	51	18	102	14	332	36.7	8.27	8.07524e+06	896859	2.66902e+07	1.36107e+06	634223	8.61708e+06	2.51003e+07	1.69723e+07	2.46681e+06	6.83258e+07	3.98056e+07	1.38295e+06	4.33918e+06	4.69273e+06	2.49683e+07	2.24397e+07	4.43582e+06	4.60848e+06		P00338	5.1741e+06	2.48308e+06	7.24321e+06	2.17348e+06	5.82366e+06	8.91922e+06	1.0716e+07	8.50406e+06	5.03101e+06	1.58245e+07	8.50856e+06	1.50866e+06	4.78065e+06	6.07665e+06	1.37216e+07	1.8414e+07	4.29048e+06	5.08142e+06
High	P30153	PPP2R1A	Serine/threonine-protein phosphatase 2A 65 kDa regulatory subunit A alpha isoform	30	17	75	12	589	65.3	5.11	5.4959e+06	604490	1.81946e+07	1.61052e+06	568593	4.61982e+06	9.5607e+06	1.23881e+07	1.25103e+06	1.51492e+07	2.37274e+07	1.39888e+06	2.40153e+06	3.46639e+06	1.18e+07	7.57694e+06	3.68587e+06	3.11902e+06		P30153	3.52142e+06	1.67361e+06	4.93766e+06	2.57182e+06	5.22102e+06	4.78181e+06	4.08173e+06	6.20713e+06	2.55145e+06	3.5086e+06	5.0718e+06	1.52604e+06	2.64586e+06	4.48865e+06	6.4848e+06	6.21764e+06	3.5651e+06	3.4391e+06
High	Q13151	HNRNPA0	Heterogeneous nuclear ribonucleoprotein A0	36	12	72	10	305	30.8	9.29	2.13376e+06	1.76126e+06	8.27372e+06	2.2966e+06	96465.2	1.92482e+06	4.56822e+06	5.54553e+06	1.20221e+06	2.27359e+07	1.08556e+07	1.10389e+06	2.1877e+06	1.98206e+06	3.88275e+06	3.70876e+06	2.98495e+06	1.9717e+06		Q13151	1.36717e+06	4.87628e+06	2.24533e+06	3.6674e+06	885777	1.99231e+06	1.9503e+06	2.77862e+06	2.45189e+06	5.2657e+06	2.32043e+06	1.20424e+06	2.41027e+06	2.56659e+06	2.1338e+06	3.04341e+06	2.88715e+06	2.17404e+06
High	P14550	AKR1A1	Aldo-keto reductase family 1 member A1	47	15	125	13	325	36.6	6.79	6.772e+06	281583	3.07905e+07	1.29213e+06	122660	5.6867e+06	1.72311e+07	1.76435e+07	712077	3.60473e+07	3.80566e+07	1.79372e+06	925790	2.73576e+06	1.61333e+07	6.46994e+06	4.54761e+06	2.21543e+06		P14550	4.33906e+06	779600	8.35595e+06	2.06338e+06	1.12631e+06	5.88609e+06	7.35645e+06	8.84035e+06	1.45227e+06	8.34868e+06	8.13472e+06	1.95677e+06	1.01998e+06	3.54255e+06	8.86622e+06	5.30924e+06	4.3986e+06	2.44279e+06
High	P62820	RAB1A	Ras-related protein Rab-1A	57	13	86	5	205	22.7	6.21	7.10667e+06	438338	1.12696e+07	1.27472e+06	400524	2.56956e+06	1.31203e+07	3.94266e+06	1.43278e+06	3.35577e+07	2.54043e+07	3.79393e+06	2.36584e+06	3.35158e+06	9.12585e+06	1.20824e+07	2.44205e+06	4.66987e+06		P62820	4.55349e+06	1.2136e+06	3.05835e+06	2.03557e+06	3.67775e+06	2.65966e+06	5.60145e+06	1.97549e+06	2.92212e+06	7.77209e+06	5.43026e+06	4.1388e+06	2.60654e+06	4.33999e+06	5.0152e+06	9.91485e+06	2.36204e+06	5.1491e+06
High	Q04837	SSBP1	Single-stranded DNA-binding protein, mitochondrial	75	13	78	13	148	17.2	9.6	4.80656e+06	184508	1.09767e+07	3.55058e+06	53880.7	8.58419e+06	1.32379e+07	1.18123e+07	4.77411e+06	4.5136e+07	2.35511e+07	644952	3.32052e+06	3.89787e+06	1.87667e+07	4.29418e+06	3.36176e+06	1.58299e+06		Q04837	3.07974e+06	510835	2.97886e+06	5.66987e+06	494751	8.88518e+06	5.65163e+06	5.91862e+06	9.73672e+06	1.04537e+07	5.03411e+06	703579	3.65834e+06	5.04738e+06	1.03134e+07	3.52381e+06	3.25161e+06	1.74544e+06
High	Q9BS26	ERP44	Endoplasmic reticulum resident protein 44	26	13	70	12	406	46.9	5.26	5.03178e+06	387548	1.3126e+07	743042	203492	6.08397e+06	7.84045e+06	6.75151e+06	767883	1.50259e+07	1.18309e+07	2.80554e+06	2.31666e+06	1.38363e+06	1.3694e+07	6.39599e+06	2.78285e+06	1.54269e+06		Q9BS26	3.22404e+06	1.07298e+06	3.56214e+06	1.18655e+06	1.86854e+06	6.29729e+06	3.34731e+06	3.38288e+06	1.56608e+06	3.48005e+06	2.52889e+06	3.06056e+06	2.55235e+06	1.79168e+06	7.52568e+06	5.24855e+06	2.69167e+06	1.701e+06
High	O00754	MAN2B1	Lysosomal alpha-mannosidase	16	14	52	14	1011	113.7	7.28	1.11614e+06	150776	2.04902e+06	568151	82181.6	2.69969e+06	7.06589e+06	1.47556e+06	786474	3.82537e+06	7.98101e+06	749740	860559	1.06648e+06	6.70322e+06	2.18637e+06	659707	1.60772e+06		O00754	715152	417444	556064	907271	754620	2.79435e+06	3.01663e+06	739338	1.604e+06	885968	1.70596e+06	817891	948111	1.38099e+06	3.68382e+06	1.79413e+06	638092	1.77271e+06
High	P21291	CSRP1	Cysteine and glycine-rich protein 1	65	10	49	10	193	20.6	8.57	5.99838e+06	1.157e+06	5.26424e+07	5.54286e+06	285960	6.59805e+06	1.65159e+07	1.32897e+07	8.13632e+06	1.156e+07	1.32404e+07	2.27901e+06	6.82867e+06	8.77055e+06	1.42184e+07	1.29555e+07	6.6762e+06	4.25667e+06		P21291	3.84337e+06	3.2033e+06	1.42861e+07	8.85131e+06	2.62578e+06	6.8294e+06	7.05109e+06	6.65885e+06	1.65939e+07	2.67732e+06	2.83017e+06	2.48617e+06	7.52341e+06	1.1357e+07	7.81384e+06	1.06313e+07	6.45745e+06	4.6935e+06
High	Q9UHD8	SEPTIN9	Septin-9	29	15	55	15	586	65.4	8.97	3.67111e+06	10400	5.96683e+06	307617	24376.8	2.11554e+06	2.82675e+06	6.1876e+06	1.34001e+06	1.73465e+07	1.15312e+07	103966	184693	1.77e+06	3.68088e+06	1.80077e+06	1.3029e+06	1.96758e+06		Q9UHD8	2.35221e+06	28793.8	1.61928e+06	491229	223836	2.18971e+06	1.20682e+06	3.10033e+06	2.73293e+06	4.01751e+06	2.46482e+06	113416	203484	2.29199e+06	2.02287e+06	1.47771e+06	1.26021e+06	2.1695e+06
High	O75936	BBOX1	Gamma-butyrobetaine dioxygenase	22	9	18	9	387	44.7	6.74	85281	10400	912116	46120.4	5132.58	1.06246e+06	207408	219151	15383.6	234082	292028	37346	62933.3	99331.8	1.55015e+07	59040.9	69651.3	78798.6		O75936	54642.5	28793.8	247530	73649	47129.1	1.09972e+06	88548.4	109807	31374.6	54214.1	62422	40740.8	69336.1	128625	8.519e+06	48448.9	67369.2	86885.2
High	P04217	A1BG	Alpha-1B-glycoprotein	38	16	64	16	495	54.2	5.86	2.76888e+06	1.00771e+06	1.04309e+07	3.98053e+06	9454.11	1.57058e+07	1.11714e+07	1.03489e+07	587469	1.8873e+07	1.18552e+07	518174	4.2395e+06	1.98703e+06	6.82791e+06	5.07708e+06	2.78709e+06	1.58204e+06		P04217	1.77412e+06	2.78998e+06	2.83074e+06	6.35644e+06	86810.9	1.62565e+07	4.7694e+06	5.18539e+06	1.19813e+06	4.37105e+06	2.53409e+06	565276	4.67082e+06	2.57302e+06	3.75235e+06	4.16626e+06	2.69577e+06	1.74439e+06
High	P23526	AHCY	Adenosylhomocysteinase	30	13	66	13	432	47.7	6.34	2.02991e+06	66649.1	4.69601e+06	1.36046e+06	101325	3.6475e+06	6.19527e+06	4.5836e+06	481939	1.54116e+07	1.17373e+07	505841	795165	964458	7.52513e+06	3.13116e+06	1.08988e+06	1.21737e+06		P23526	1.30064e+06	184527	1.27441e+06	2.17251e+06	930399	3.77539e+06	2.64494e+06	2.29664e+06	982906	3.56937e+06	2.50887e+06	551822	876064	1.24888e+06	4.13551e+06	2.56943e+06	1.05417e+06	1.3423e+06
High	P01008	SERPINC1	Antithrombin-III	36	15	77	15	464	52.6	6.71	3.40617e+06	3.08824e+06	1.71388e+07	5.22248e+06	192994	8.98136e+06	1.54662e+07	2.10512e+07	503536	1.13978e+07	1.24547e+07	2.00532e+06	1.20628e+07	2.0829e+06	3.98357e+06	5.91985e+06	7.47314e+06	2.6464e+06		P01008	2.18245e+06	8.55022e+06	4.65114e+06	8.3397e+06	1.77214e+06	9.29628e+06	6.60294e+06	1.05478e+07	1.02695e+06	2.63976e+06	2.66224e+06	2.18761e+06	1.329e+07	2.69716e+06	2.18921e+06	4.85783e+06	7.22827e+06	2.91799e+06
High	P61158	ACTR3	Actin-related protein 3	43	14	58	13	418	47.3	5.88	709795	10400	4.50345e+06	136412	2750	2.13054e+06	5.84472e+06	4.02809e+06	197759	5.68359e+06	8.68529e+06	231096	401068	655639	5.83263e+06	3.72928e+06	638235	953358		P61158	454791	28793.8	1.22215e+06	217834	25251.5	2.20524e+06	2.49528e+06	2.01829e+06	403327	1.31634e+06	1.85651e+06	252103	441872	848992	3.20538e+06	3.06025e+06	617323	1.0512e+06
High	P02790	HPX	Hemopexin	29	15	158	15	462	51.6	7.02	5.39521e+06	4.69146e+06	2.73171e+07	7.26816e+06	228113	1.54984e+07	1.72779e+07	1.73244e+07	925427	2.45759e+07	2.01622e+07	1.99287e+06	2.22456e+07	5.68525e+06	9.61319e+06	9.13498e+06	1.00493e+07	3.26938e+06		P02790	3.45691e+06	1.29889e+07	7.41333e+06	1.16064e+07	2.09461e+06	1.60418e+07	7.37641e+06	8.6805e+06	1.88739e+06	5.69187e+06	4.30973e+06	2.17402e+06	2.45089e+07	7.36187e+06	5.28302e+06	7.49616e+06	9.72005e+06	3.6049e+06
High	P01857	IGHG1	Immunoglobulin heavy constant gamma 1	53	14	135	7	330	36.1	8.19	2.47727e+06	2.58667e+06	1.47242e+07	3.92111e+06	124568	1.16116e+07	9.31135e+06	1.541e+07	2.26661e+06	6.31008e+06	1.31262e+07	4.66338e+06	1.09893e+07	2.18897e+06	5.11227e+06	3.52408e+06	6.93607e+06	3.75369e+06		P01857	1.58728e+06	7.16155e+06	3.99585e+06	6.26156e+06	1.14383e+06	1.20187e+07	3.97528e+06	7.72129e+06	4.62271e+06	1.46144e+06	2.80576e+06	5.08728e+06	1.21073e+07	2.83452e+06	2.8095e+06	2.89186e+06	6.7088e+06	4.1389e+06
High	P22392	NME2	Nucleoside diphosphate kinase B	61	10	177	1	152	17.3	8.41	1.26933e+07	1.27937e+06	5.99035e+07	4.59729e+06	441442	1.13622e+07	1.72905e+07	1.97475e+07	6.31471e+06	1.13746e+08	9.28926e+07	2.0724e+06	4.81511e+06	1.06931e+07	3.11951e+07	1.22521e+07	7.66497e+06	2.83766e+07		P22392	8.13305e+06	3.54211e+06	1.62566e+07	7.34134e+06	4.05347e+06	1.17606e+07	7.38181e+06	9.8946e+06	1.28787e+07	2.63441e+07	1.98561e+07	2.26078e+06	5.30499e+06	1.38466e+07	1.71436e+07	1.00541e+07	7.41383e+06	3.12887e+07
High	Q07065	CKAP4	Cytoskeleton-associated protein 4	33	15	46	14	602	66	5.92	3.11363e+06	379214	3.92058e+06	698057	2750	1.1998e+06	1.25757e+07	2.40175e+06	381650	4.06191e+06	3.99995e+06	453101	1.79497e+06	819055	1.99322e+06	4.94307e+06	1.17919e+06	1.14752e+06		Q07065	1.99501e+06	1.04991e+06	1.06397e+06	1.11472e+06	25251.5	1.24187e+06	5.36892e+06	1.20341e+06	778369	940751	855001	494288	1.97759e+06	1.0606e+06	1.09539e+06	4.05628e+06	1.14055e+06	1.26528e+06
High	P14174	MIF	Macrophage migration inhibitory factor	52	8	274	8	115	12.5	7.88	1.17126e+08	6.96472e+06	4.51467e+08	7.16268e+07	4.00752e+06	7.25393e+07	2.84951e+08	2.92793e+08	3.49423e+07	2.99657e+08	4.76536e+08	6.84477e+07	5.08496e+07	3.45924e+07	7.95337e+07	7.59645e+07	5.92318e+07	3.96192e+07		P14174	7.50468e+07	1.92828e+07	1.22519e+08	1.1438e+08	3.67984e+07	7.50828e+07	1.21654e+08	1.46706e+08	7.12641e+07	6.94015e+07	1.01861e+08	7.46696e+07	5.60229e+07	4.47939e+07	4.37085e+07	6.23365e+07	5.7291e+07	4.3685e+07
High	P62263	RPS14	40S ribosomal protein S14	42	9	68	9	151	16.3	10.05	1.99644e+06	84743.2	4.1008e+06	843856	12299.6	3.80269e+06	3.76235e+06	7.85855e+06	2.31061e+06	2.7542e+07	1.22882e+07	1.35148e+06	457457	3.26278e+06	1.34415e+07	5.04679e+06	1.54342e+06	2.65997e+06		P62263	1.27919e+06	234623	1.11288e+06	1.34754e+06	112939	3.93602e+06	1.60625e+06	3.93757e+06	4.71246e+06	6.37881e+06	2.62664e+06	1.47433e+06	503999	4.225e+06	7.38689e+06	4.1414e+06	1.49285e+06	2.93295e+06
High	Q8TD06	AGR3	Anterior gradient protein 3	51	12	102	11	166	19.2	7.99	3.44906e+07	277294	1.01982e+08	4.92992e+06	49647.1	211631	2.73663e+07	2.22969e+07	2.68692e+07	4.36634e+07	2.41709e+08	1.91828e+07	8.0692e+06	1.31898e+07	556071	3.34957e+07	9.94009e+06	1.89573e+06		Q8TD06	2.20994e+07	767725	2.7676e+07	7.87251e+06	455877	219052	1.16835e+07	1.1172e+07	5.47993e+07	1.01126e+07	5.16661e+07	2.09266e+07	8.89015e+06	1.70796e+07	305595	2.74866e+07	9.6144e+06	2.09028e+06
High	O60506	SYNCRIP	Heterogeneous nuclear ribonucleoprotein Q	29	16	73	10	623	69.6	8.59	3.29318e+06	127540	1.24008e+07	1.27014e+06	349442	3.8687e+06	7.7025e+06	4.38423e+06	1.09382e+06	3.17583e+07	1.07494e+07	891592	1.41497e+06	2.16104e+06	1.92845e+07	4.27259e+06	1.4924e+06	1.93289e+06		O60506	2.11006e+06	353111	3.36533e+06	2.02827e+06	3.2087e+06	4.00435e+06	3.28842e+06	2.19674e+06	2.23083e+06	7.35532e+06	2.29771e+06	972638	1.55893e+06	2.79834e+06	1.0598e+07	3.50609e+06	1.4435e+06	2.13125e+06
High	P04632	CAPNS1	Calpain small subunit 1	52	10	93	9	268	28.3	5.2	5.14311e+06	189370	2.72995e+07	685032	90456	2.35409e+06	4.758e+06	4.29969e+06	659319	1.88255e+07	1.73378e+07	3.5064e+06	1.36785e+06	1.53872e+06	8.56087e+06	4.53371e+06	2.50395e+06	3.93279e+06		P04632	3.29537e+06	524298	7.40854e+06	1.09392e+06	830598	2.43663e+06	2.03133e+06	2.15438e+06	1.34467e+06	4.36005e+06	3.70601e+06	3.82513e+06	1.50701e+06	1.9925e+06	4.70471e+06	3.72036e+06	2.42191e+06	4.33639e+06
High	P01011	SERPINA3	Alpha-1-antichymotrypsin	31	12	79	12	423	47.6	5.52	5.46822e+06	1.31612e+06	1.75542e+07	251712	32817.9	1.13548e+06	1.19782e+07	9.7042e+06	2.68559e+06	4.80145e+07	1.05155e+07	854211	2.22129e+06	794051	2.95038e+06	2.7298e+06	2.62385e+06	3.56126e+06		P01011	3.50368e+06	3.64387e+06	4.76388e+06	401955	301345	1.17529e+06	5.11385e+06	4.86234e+06	5.47722e+06	1.11203e+07	2.24772e+06	931859	2.44728e+06	1.02822e+06	1.62141e+06	2.24008e+06	2.53788e+06	3.92673e+06
High	Q9UQ80	PA2G4	Proliferation-associated protein 2G4	40	15	90	15	394	43.8	6.55	3.66574e+06	115865	9.76133e+06	1.24032e+06	361867	3.6157e+06	8.44206e+06	1.24351e+07	2.44808e+06	2.31032e+07	1.56297e+07	234228	850829	3.40128e+06	7.25407e+06	3.78148e+06	3477038	3.32648e+06		Q9UQ80	2.34877e+06	320789	2.64903e+06	1.98066e+06	3.32279e+06	3.74248e+06	3.60416e+06	6.23066e+06	4.99281e+06	5.35078e+06	3.3409e+06	255519	937391	4.40434e+06	3.98654e+06	3.10308e+06	3.36311e+06	3.66785e+06
High	P00751	CFB	Complement factor B	18	12	60	12	764	85.5	7.06	554138	351151	3.25182e+06	710229	2750	4.45568e+06	1.32558e+07	7.4133e+06	192856	5.03065e+06	3.16275e+06	962625	2.13141e+06	1.16483e+06	1.92598e+06	2.87517e+06	2.95298e+06	661296		P00751	355056	972208	882480	1.13415e+06	25251.5	4.61191e+06	5.65927e+06	3.71447e+06	393327	1.16512e+06	676048	1.05013e+06	2.34825e+06	1.50835e+06	1.05844e+06	2.35937e+06	2.85623e+06	729160
High	P20073	ANXA7	Annexin A7	29	13	108	13	488	52.7	5.68	4.17799e+06	210536	1.38359e+07	1.39187e+06	66401.5	2.68821e+06	5.71544e+06	5.13377e+06	1.11373e+06	1.29302e+07	1.15128e+07	1.30757e+06	1.90197e+06	2.04508e+06	1.29377e+07	3.077e+06	1.97174e+06	1.95152e+06		P20073	2.67699e+06	582898	3.7548e+06	2.22266e+06	609722	2.78246e+06	2.44008e+06	2.5723e+06	2.27143e+06	2.99467e+06	2.46089e+06	1.42642e+06	2.09547e+06	2.64818e+06	7.11002e+06	2.52498e+06	1.90714e+06	2.15179e+06
High	P63244	RACK1	Receptor of activated protein C kinase 1	56	14	102	14	317	35.1	7.69	5.28118e+06	973162	1.51742e+07	2.08981e+06	200024	5.81076e+06	9.12764e+06	8.47532e+06	1.97215e+06	4.00886e+07	2.78484e+07	1.71118e+06	2.47692e+06	4.18648e+06	1.37544e+07	6.35383e+06	3.45976e+06	5.16894e+06		P63244	3.38384e+06	2.69433e+06	4.11798e+06	3.33718e+06	1.83669e+06	6.0145e+06	3.89685e+06	4.24661e+06	4.02217e+06	9.28466e+06	5.95269e+06	1.86673e+06	2.72892e+06	5.4211e+06	7.55889e+06	5.21396e+06	3.3464e+06	5.6994e+06
High	P36871	PGM1	Phosphoglucomutase-1	28	14	76	14	562	61.4	6.76	4.69373e+06	185845	1.05061e+07	265396	96980.2	1.31374e+06	3.90054e+06	1.88627e+06	297875	1.34715e+07	1.57948e+07	968704	218047	432939	9.47617e+06	5.38477e+06	1.43956e+06	1.2922e+06		P36871	3.00744e+06	514536	2.85114e+06	423806	890506	1.35981e+06	1.66525e+06	945126	607510	3.12003e+06	3.3762e+06	1.05676e+06	240231	560616	5.20772e+06	4.41874e+06	1.39239e+06	1.42481e+06
High	Q9NRX4	PHPT1	14 kDa phosphohistidine phosphatase	72	7	53	7	125	13.8	6.07	4.34177e+06	302941	1.05238e+07	1.05064e+06	115636	2.00814e+06	2.34654e+06	4.43592e+06	814762	5.21319e+06	3.14294e+06	1.01615e+06	1.76657e+06	2.29819e+06	2.72179e+06	1.5433e+06	1.77511e+06	1.21246e+06		Q9NRX4	2.78193e+06	838733	2.85594e+06	1.67775e+06	1.06181e+06	2.07855e+06	1.0018e+06	2.22264e+06	1.66169e+06	1.20739e+06	671812	1.10851e+06	1.9463e+06	2.97594e+06	1.49578e+06	1.26643e+06	1.71695e+06	1.33689e+06
High	Q9H3K6	BOLA2; BOLA2B	BolA-like protein 2	83	8	99	8	86	10.1	6.52	4.42818e+06	372036	1.21111e+07	4.78549e+06	395896	9.10172e+06	5.80923e+06	1.37601e+07	3.28204e+06	2.04121e+07	2.19003e+07	350662	4.01233e+06	6.1145e+06	6.32379e+06	5.81584e+06	4.02913e+06	6.58641e+06		Q9H3K6	2.83729e+06	1.03003e+06	3.28671e+06	7.64187e+06	3.63525e+06	9.42085e+06	2.48012e+06	6.89459e+06	6.69366e+06	4.72751e+06	4.68126e+06	382537	4.42054e+06	7.9177e+06	3.4753e+06	4.77248e+06	3.89711e+06	7.26233e+06
High	P31944	CASP14	Caspase-14	40	11	31	11	242	27.7	5.58	3.11494e+06	1.22027e+06	6.01912e+06	3.68724e+06	277112	3.15324e+06	5.90676e+06	3.28072e+06	1.81867e+06	7.09422e+06	4.70022e+07	3.89583e+06	4.68717e+06	1.65873e+06	3.36577e+06	3.16893e+06	2.79593e+06	1.62819e+06		P31944	1.99585e+06	3.37848e+06	1.63347e+06	5.8881e+06	2.54454e+06	3.2638e+06	2.52176e+06	1.64382e+06	3.70915e+06	1.64304e+06	1.00469e+07	4.24996e+06	5.16404e+06	2.1479e+06	1.84969e+06	2.60043e+06	2.70432e+06	1.79528e+06
High	Q8N1N4	KRT78	Keratin, type II cytoskeletal 78	30	19	44	14	520	56.8	6.02	2.44392e+06	376180	834741	1.5025e+06	289668	892401	1.28602e+06	891576	726432	2.74325e+06	1.4807e+07	5.38713e+06	1.5729e+06	2.24132e+06	962731	1.40497e+06	1.24601e+06	1.95637e+06		Q8N1N4	1.56591e+06	1.0415e+06	226532	2.39932e+06	2.65983e+06	923691	549037	446729	1.48155e+06	635346	3.16505e+06	5.87682e+06	1.73293e+06	2.9023e+06	529078	1.15292e+06	1.20518e+06	2.15714e+06
High	P16402	H1-3	Histone H1.3	29	10	108	1	221	22.3	11.02	82336.8	10400	318945	12000	2750	291200	12500	366019	146958	422666	593758	138776	6970	144053	7870	45391.5	10600	134499		P16402	52756.1	28793.8	86555.3	19162.6	25251.5	301411	5336.6	183396	299717	97890.9	126918	151391	7679.12	186535	4325.04	37248.3	10252.7	148302
High	Q8NBJ7	SUMF2	Inactive C-alpha-formylglycine-generating enzyme 2	36	10	54	10	301	33.8	8	2.40187e+06	429662	1.34519e+07	626784	91061.9	1.63459e+06	5.7917e+06	4.31802e+06	1.09966e+06	7.41709e+06	3.82972e+06	624729	929363	1.7971e+06	1.94733e+06	4.86418e+06	1.09842e+06	1.29994e+06		Q8NBJ7	1.53896e+06	1.18958e+06	3.6506e+06	1.0009e+06	836163	1.69191e+06	2.47264e+06	2.16357e+06	2.24274e+06	1.71782e+06	818614	681517	1.02391e+06	2.32708e+06	1.07017e+06	3.99155e+06	1.06243e+06	1.43335e+06
High	Q9H4A4	RNPEP	Aminopeptidase B	25	13	64	13	650	72.5	5.74	4.79563e+06	530180	1.01984e+07	1.42702e+06	145454	1.96427e+06	1.46584e+07	6.56574e+06	1.67782e+06	1.15358e+07	1.99016e+07	458879	787647	1.11601e+06	5.41942e+06	2.48124e+06	1.55657e+06	3.63118e+06		Q9H4A4	3.07273e+06	1.46788e+06	2.76766e+06	2.27878e+06	1.33561e+06	2.03315e+06	6.2581e+06	3.2898e+06	3.42189e+06	2.67173e+06	4.25403e+06	500591	867782	1.44513e+06	2.9783e+06	2.0361e+06	1.50557e+06	4.00382e+06
High	P35637	FUS	RNA-binding protein FUS	15	8	59	6	526	53.4	9.36	1.99148e+06	108586	1.01681e+07	1.12761e+06	173190	2.58551e+06	2.20189e+06	2.48244e+06	920840	3.15571e+07	5.90619e+06	1.19355e+06	879538	2.17683e+06	1.12167e+07	1.77825e+06	883131	2.40333e+06		P35637	1.27602e+06	300636	2.75942e+06	1.80066e+06	1.59029e+06	2.67617e+06	940050	1.24384e+06	1.87804e+06	7.30873e+06	1.26247e+06	1.30205e+06	969021	2.81879e+06	6.16424e+06	1.45924e+06	854195	2.64997e+06
High	P07910	HNRNPC	Heterogeneous nuclear ribonucleoproteins C1/C2	31	11	82	6	306	33.7	5.08	2.24675e+06	154448	4.85781e+06	1.59007e+06	161077	3.79179e+06	4.51466e+06	5.19251e+06	2.7006e+06	2.66063e+07	1.57005e+07	441231	801381	3.2213e+06	1.22937e+07	4.21508e+06	1.44291e+06	2.69178e+06		P07910	1.43957e+06	427611	1.31832e+06	2.53917e+06	1.47906e+06	3.92475e+06	1.92744e+06	2.60173e+06	5.50783e+06	6.16211e+06	3.35604e+06	481339	882912	4.17129e+06	6.75612e+06	3.45889e+06	1.39563e+06	2.96802e+06
High	P31930	UQCRC1	Cytochrome b-c1 complex subunit 1, mitochondrial	34	13	39	12	480	52.6	6.37	1.28837e+06	10400	3.16788e+06	546008	88056.8	868760	9.73045e+06	5.32983e+06	287230	8.3033e+06	2.01574e+07	244364	922326	1.90388e+06	2.41913e+06	1.20422e+06	1.05377e+06	1.17002e+06		P31930	825507	28793.8	859700	871912	808568	899221	4.15421e+06	2.67054e+06	585800	1.92307e+06	4.30872e+06	266577	1.01616e+06	2.46534e+06	1.32946e+06	988180	1.01924e+06	1.29009e+06
High	Q9UD71	PPP1R1B	Protein phosphatase 1 regulatory subunit 1B	57	10	65	10	204	22.9	4.53	867190	36140.4	7.33731e+06	28132.3	2750	3.16247e+06	9.48545e+07	3.83279e+06	33191.9	4.93604e+06	450463	124908	29592.3	14349.4	4.71641e+06	5.1814e+07	787042	223670		Q9UD71	555640	100060	1.9912e+06	44924.1	25251.5	3.27336e+06	4.04961e+07	1.92044e+06	67694.4	1.1432e+06	96287.9	136262	32603	18581.2	2.59195e+06	4.25186e+07	761254	246624
High	Q9UQ35	SRRM2	Serine/arginine repetitive matrix protein 2	8	15	78	15	2752	299.4	12.06	1.73848e+06	96590.5	6.10347e+06	645227	15024.1	3.8562e+06	2.737e+06	6.20758e+06	1.69698e+06	2.44235e+07	9.83643e+06	466949	680464	3.68497e+06	1.00867e+07	4.12673e+06	1.75758e+06	1.32884e+06		Q9UQ35	1.1139e+06	267424	1.65636e+06	1.03035e+06	137957	3.99141e+06	1.1685e+06	3.11034e+06	3.46095e+06	5.65656e+06	2.10257e+06	509395	749693	4.77169e+06	5.54324e+06	3.3864e+06	1.69999e+06	1.46521e+06
High	P51911	CNN1	Calponin-1	40	16	69	16	297	33.2	9.07	1.01116e+07	372200	1.00227e+08	1.91108e+06	69198.3	1.78553e+06	9.89528e+06	4.80756e+06	1.18343e+06	1.83282e+07	3.81426e+06	439588	158054	4.36905e+06	1.00008e+06	5.53318e+06	757269	740843		P51911	6.47886e+06	1.03049e+06	2.71997e+07	3.05177e+06	635403	1.84814e+06	4.22458e+06	2.40885e+06	2.41359e+06	4.24486e+06	815310	479547	174134	5.65751e+06	549607	4.54053e+06	732457	816871
High	Q00688	FKBP3	Peptidyl-prolyl cis-trans isomerase FKBP3	52	15	101	15	224	25.2	9.28	7.36872e+06	353948	1.39863e+07	1.3829e+06	101283	3.8554e+06	4.72137e+06	7.71103e+06	3.18363e+06	2.77112e+07	1.17693e+07	2.61493e+06	2.37745e+06	3.16425e+06	8.80845e+06	3.78774e+06	2.54559e+06	3.56044e+06		Q00688	4.7214e+06	979953	3.7956e+06	2.20833e+06	930019	3.99058e+06	2.01569e+06	3.86365e+06	6.49295e+06	6.418e+06	2.51571e+06	2.85263e+06	2.61933e+06	4.09741e+06	4.84077e+06	3.10822e+06	2.46218e+06	3.92583e+06
High	Q9NR45	NANS	Sialic acid synthase	46	12	67	12	359	40.3	6.74	3.07278e+06	23714.5	1.12234e+07	525726	17964.8	1.26663e+06	7.93478e+06	9.4406e+06	486548	1.0481e+07	1.42819e+07	636692	850317	1.0837e+06	4.50245e+06	2.56629e+06	3.0717e+06	1.33246e+06		Q9NR45	1.96884e+06	65656.8	3.04581e+06	839524	164959	1.31105e+06	3.38758e+06	4.73026e+06	992307	2.42744e+06	3.05281e+06	694568	936827	1.4033e+06	2.47437e+06	2.1059e+06	2.97105e+06	1.4692e+06
High	P06280	GLA	Alpha-galactosidase A	28	13	48	13	429	48.7	5.6	1.01672e+06	44453.7	7.63754e+06	226420	91569.6	1.96611e+06	3.06584e+06	3.98358e+07	56249.7	4.03746e+06	463264	327311	1.15596e+06	584383	7.90989e+06	809168	3.02631e+06	249172		P06280	651449	123076	2.07268e+06	361566	840824	2.03504e+06	1.3089e+06	1.99599e+07	114720	935089	99024.1	357064	1.27357e+06	756722	4.34696e+06	664004	2.92715e+06	274743
High	Q13185	CBX3	Chromobox protein homolog 3	43	9	59	7	183	20.8	5.33	2.68327e+06	252871	1.29511e+07	1.94971e+06	167691	1.44641e+06	3.7037e+06	5.50965e+06	1.64996e+06	1.74655e+07	9.01628e+06	1.11312e+06	3.13074e+06	3.59617e+06	4.57035e+06	3.22742e+06	4.05529e+06	2.87424e+06		Q13185	1.71926e+06	700107	3.51466e+06	3.11347e+06	1.5398e+06	1.49713e+06	1.58121e+06	2.76064e+06	3.36506e+06	4.04508e+06	1.92726e+06	1.21431e+06	3.44926e+06	4.6567e+06	2.51168e+06	2.64842e+06	3.92242e+06	3.1692e+06
High	Q9UMX5	NENF	Neudesin	54	10	51	10	172	18.8	5.69	2.69337e+06	299737	1.91033e+07	1.10068e+06	297746	2.27351e+06	2.01944e+06	1.50578e+06	684233	1.01922e+07	1.07537e+07	422198	1.42403e+06	1.13597e+06	3.99242e+06	913958	854360	2.15527e+06		Q9UMX5	1.72574e+06	829862	5.18427e+06	1.75766e+06	2.73401e+06	2.35322e+06	862154	754480	1.39548e+06	2.36055e+06	2.29865e+06	460577	1.56891e+06	1.47097e+06	2.19407e+06	749994	826366	2.37645e+06
High	P00750	PLAT	Tissue-type plasminogen activator	29	13	25	13	562	62.9	7.8	95520.5	129758	902386	122814	17305.1	91219.8	318065	2.29705e+07	27984.4	1.18882e+06	751789	5230	101336	71818.7	127088	135060	7.07017e+06	85126.9		P00750	61203.4	359253	244890	196119	158901	94418.3	135791	1.15095e+07	57073.7	275335	160697	5705.41	111646	92998.6	69842.5	110831	6.83851e+06	93862.9
High	P05109	S100A8	Protein S100-A8	60	13	41	13	93	10.8	7.03	1.27968e+06	35072.5	2.41939e+06	31842.1	16014.5	103524	2.25405e+08	908684	203226	9.32823e+06	5.13337e+07	1.2379e+06	941672	67169.2	8.9038e+06	3.20155e+06	161504	1.2348e+06		P05109	819939	97102.9	656574	50848.1	147051	107153	9.62318e+07	455301	414476	2.16045e+06	1.09727e+07	1.35043e+06	1.03748e+06	86977.9	4.89317e+06	2.62719e+06	156212	1.36152e+06
High	Q9Y3I0	RTCB	RNA-splicing ligase RtcB homolog	30	13	86	13	505	55.2	7.23	3.1899e+06	332558	1.03207e+07	1.27264e+06	235467	3.885e+06	9.74167e+06	8.37963e+06	1.49681e+06	2.75149e+07	1.57809e+07	479512	674138	1.86941e+06	1.02179e+07	5.96383e+06	2.57849e+06	1.16057e+06		Q9Y3I0	2.04388e+06	920731	2.80084e+06	2.03226e+06	2.16214e+06	4.02122e+06	4.15899e+06	4.19866e+06	3.05271e+06	6.37256e+06	3.37322e+06	523100	742723	2.42071e+06	5.61532e+06	4.89392e+06	2.494e+06	1.27967e+06
High	P84090	ERH	Enhancer of rudimentary homolog	63	8	99	8	104	12.3	5.92	1.97461e+07	3.32209e+06	7.56701e+07	1.31421e+07	2.34494e+06	2.42438e+07	3.49904e+07	3.89357e+07	1.80841e+07	7.67105e+07	5.02432e+07	4.39612e+06	1.06586e+07	1.56455e+07	3.64026e+07	1.69554e+07	1.35872e+07	7.705e+06		P84090	1.2652e+07	9.19765e+06	2.05354e+07	2.09864e+07	2.1532e+07	2.50939e+07	1.49384e+07	1.95089e+07	3.68823e+07	1.77664e+07	1.07396e+07	4.79573e+06	1.1743e+07	2.02595e+07	2.00054e+07	1.39136e+07	1.3142e+07	8.49572e+06
High	P27695	APEX1	DNA-(apurinic or apyrimidinic site) endonuclease	39	10	56	10	318	35.5	8.12	1.95154e+06	24760.6	6.56202e+06	781481	67894.3	1.7077e+06	2.38361e+06	4.62098e+06	1.08059e+06	3.02565e+07	6.30005e+06	430844	349107	1.7853e+06	7.1406e+06	3.63957e+06	1.63499e+06	1.28132e+06		P27695	1.25042e+06	68553.2	1.7808e+06	1.24793e+06	623430	1.76758e+06	1.01763e+06	2.31537e+06	2.20384e+06	7.00751e+06	1.34666e+06	470008	384624	2.3118e+06	3.92419e+06	2.98663e+06	1.58142e+06	1.41281e+06
High	P16949	STMN1	Stathmin	51	11	126	8	149	17.3	5.97	6.49835e+06	569969	8.07762e+06	4.8687e+06	1.2505e+06	2.16783e+07	5.67179e+06	6.55643e+06	5.34269e+06	3.20887e+07	7.74644e+06	2.31148e+06	6.81066e+06	2.25823e+06	1.58478e+07	3.57625e+06	3.45205e+06	2.41527e+06		P16949	4.16373e+06	1.57804e+06	2.19211e+06	7.77475e+06	1.14825e+07	2.24384e+07	2.42145e+06	3.28514e+06	1.08963e+07	7.43184e+06	1.65583e+06	2.52159e+06	7.50357e+06	2.9242e+06	8.70933e+06	2.93467e+06	3.33894e+06	2.66313e+06
High	Q13526	PIN1	Peptidyl-prolyl cis-trans isomerase NIMA-interacting 1	60	9	96	7	163	18.2	8.82	4.42369e+06	224982	8.64504e+06	3.04325e+06	351233	4.03235e+06	6.52033e+06	7.148e+06	3.42067e+06	1.09688e+07	1.56282e+07	2.52618e+06	2.44115e+06	3.56938e+06	7.18918e+06	1.96526e+06	3.67064e+06	2.5208e+06		Q13526	2.83442e+06	622893	2.34609e+06	4.85973e+06	3.22514e+06	4.17374e+06	2.78371e+06	3.58154e+06	6.9764e+06	2.54041e+06	3.34058e+06	2.75581e+06	2.68951e+06	4.62201e+06	3.95089e+06	1.61269e+06	3.55037e+06	2.77949e+06
High	P58107	EPPK1	Epiplakin	11	16	34	10	5088	555.3	5.62	234513	10400	1.90157e+06	37990.4	81470.2	57886.9	164512	21500	32372.5	4.86753e+06	6.74925e+06	232942	61195.8	385427	856613	249240	26703.6	296041		P58107	150261	28793.8	516048	60666.3	748088	59916.6	70234.7	10772.7	66023.2	1.12734e+06	1.44267e+06	254117	67421.8	499092	470760	204526	25828.7	326422
High	P13489	RNH1	Ribonuclease inhibitor	39	14	58	14	461	49.9	4.82	7.83547e+06	3.76345e+06	2.08048e+07	4.18877e+06	1.54212e+06	2.46571e+06	3.99542e+06	4.78061e+06	2.46014e+06	9.31665e+06	9.25201e+06	694542	1.8067e+06	2.10115e+06	4.51707e+06	1.44554e+06	1.87024e+06	1.01089e+06		P13489	5.02046e+06	1.04196e+07	5.64601e+06	6.68899e+06	1.41603e+07	2.55217e+06	1.70576e+06	2.39535e+06	5.01742e+06	2.15777e+06	1.97765e+06	757676	1.99051e+06	2.72079e+06	2.4824e+06	1.18621e+06	1.80896e+06	1.11463e+06
High	Q99729	HNRNPAB	Heterogeneous nuclear ribonucleoprotein A/B	27	11	78	10	332	36.2	8.21	2.17259e+06	462853	5.95927e+06	2.31745e+06	153041	3.60457e+06	7.0228e+06	2.24368e+06	801607	1.16035e+07	8.1048e+06	493638	1.35281e+06	2.34345e+06	1.3541e+07	5.558e+06	849788	927095		Q99729	1.39206e+06	1.28147e+06	1.61723e+06	3.70071e+06	1.40528e+06	3.73096e+06	2.99823e+06	1.12421e+06	1.63486e+06	2.68741e+06	1.73243e+06	538510	1.49045e+06	3.03454e+06	7.44158e+06	4.5609e+06	821944	1.02224e+06
High	Q15056	EIF4H	Eukaryotic translation initiation factor 4H	38	13	138	12	248	27.4	7.23	1.03722e+07	439103	2.18371e+07	3.77541e+06	193022	1.40851e+07	1.84151e+07	2.2237e+07	9.76976e+06	6.34099e+07	2.92042e+07	1.38528e+06	3.46055e+06	8.37289e+06	2.424e+07	1.54908e+07	5.16296e+06	5.74574e+06		Q15056	6.64585e+06	1.21572e+06	5.92618e+06	6.02889e+06	1.77239e+06	1.4579e+07	7.86191e+06	1.1142e+07	1.99253e+07	1.4686e+07	6.24248e+06	1.5112e+06	3.81263e+06	1.08421e+07	1.33213e+07	1.27118e+07	4.99379e+06	6.33539e+06
High	P15531	NME1	Nucleoside diphosphate kinase A	53	9	147	3	152	17.1	6.19	100833	10400	1.3838e+06	123255	2750	98031.1	23031.5	21500	146230	4.00174e+06	2.38146e+06	21492	208341	206785	545158	241861	182548	950495		P15531	64607.2	28793.8	375537	196824	25251.5	101468	9832.79	10772.7	298233	926816	509044	23445.6	229537	267768	299597	198471	176567	1.04804e+06
High	P27797	CALR	Calreticulin	28	13	62	13	417	48.1	4.44	1.0377e+07	371287	1.85263e+07	2.02537e+06	955612	4.69983e+06	2.64665e+07	5.58239e+06	2.95612e+06	1.823e+07	4.76353e+07	2.88825e+06	5.53387e+06	4.3008e+06	1.86528e+07	1.76117e+07	2.3353e+06	1.81106e+07		P27797	6.64891e+06	1.02796e+06	5.02767e+06	3.23428e+06	8.77476e+06	4.86462e+06	1.12993e+07	2.79709e+06	6.02895e+06	4.22214e+06	1.01822e+07	3.15079e+06	6.09688e+06	5.56913e+06	1.02508e+07	1.44521e+07	2.25879e+06	1.99691e+07
High	P26599	PTBP1	Polypyrimidine tract-binding protein 1	33	16	95	12	531	57.2	9.17	5.26067e+06	310667	1.85001e+07	2.94853e+06	153982	5.42766e+06	9.70315e+06	8.41902e+06	3.20648e+06	6.82309e+07	3.00543e+07	719710	1.5184e+06	4.25892e+06	1.54181e+07	4.92441e+06	2.297e+06	4.5544e+06		P26599	3.3707e+06	860124	5.02056e+06	4.70846e+06	1.41391e+06	5.61797e+06	4.14255e+06	4.21839e+06	6.53955e+06	1.58025e+07	6.42421e+06	785132	1.67288e+06	5.51491e+06	8.47316e+06	4.04097e+06	2.22174e+06	5.02179e+06
High	Q9NVS9	PNPO	Pyridoxine-5'-phosphate oxidase	44	10	56	10	261	30	7.06	2.81735e+06	15434.6	1.66443e+07	1.5672e+06	186776	2.4095e+06	2.02044e+06	1.01322e+07	1.32965e+06	8.40409e+06	9.61456e+06	506291	948170	2.04989e+06	8.77631e+06	1.38348e+06	3.48139e+06	2.80592e+06		Q9NVS9	1.80518e+06	42732.8	4.51695e+06	2.50263e+06	1.71504e+06	2.49398e+06	862582	5.07677e+06	2.71179e+06	1.94642e+06	2.05514e+06	552313	1.04464e+06	2.65442e+06	4.82311e+06	1.13529e+06	3.36732e+06	3.09387e+06
High	Q9H773	DCTPP1	dCTP pyrophosphatase 1	61	10	101	10	170	18.7	5.03	1.24139e+07	77272.7	1.12872e+07	2.15479e+06	27494.7	3.83115e+06	3.48688e+06	1.03806e+07	1.73334e+06	2.37559e+07	1.55168e+07	422878	8.87929e+06	4.36522e+06	4.92656e+06	2.56023e+06	5.75133e+06	2.61883e+06		Q9H773	7.95402e+06	213940	3.06313e+06	3.44096e+06	252466	3.96548e+06	1.48865e+06	5.20127e+06	3.53512e+06	5.50195e+06	3.31675e+06	461317	9.78265e+06	5.65255e+06	2.70744e+06	2.10092e+06	5.56289e+06	2.88758e+06
High	O75828	CBR3	Carbonyl reductase [NADPH] 3	43	11	98	8	277	30.8	6.18	1.39415e+06	116330	8.00353e+06	502728	13288.9	799350	1.79943e+06	1.8606e+06	671210	2.68598e+06	1.23102e+06	1.3086e+06	334373	390302	1.35287e+06	782688	472891	413950		O75828	893278	322076	2.172e+06	802799	122024	827378	768226	932264	1.36892e+06	622082	263134	1.42756e+06	368391	505405	743482	642274	457396	456431
High	O75390	CS	Citrate synthase, mitochondrial	23	13	96	13	466	51.7	8.32	6.81931e+06	59219.2	6.51725e+06	2.1524e+06	332612	3.94393e+06	18188689	9.39913e+06	1.46296e+06	4.01042e+07	3.85242e+07	755914	1.44033e+06	3.4021e+06	1.0027e+07	3.98426e+06	3.4622e+06	4.13577e+06		O75390	4.36937e+06	163956	1.76865e+06	3.43713e+06	3.05416e+06	4.08222e+06	7.76526e+06	4.70948e+06	2.98368e+06	9.28828e+06	8.23466e+06	824627	1.58687e+06	4.4054e+06	5.51044e+06	3.26948e+06	3.34876e+06	4.56019e+06
High	P00734	F2	Prothrombin	33	13	64	13	622	70	5.9	985206	627049	5.44778e+06	1.00126e+06	2750	1.01528e+07	1.21849e+07	5.44569e+06	811126	2.6186e+06	6.75296e+06	831768	4.21584e+06	1.62566e+06	1.41592e+06	3.08068e+06	2.60548e+06	539928		P00734	631256	1.73607e+06	1.47842e+06	1.59889e+06	25251.5	1.05088e+07	5.20208e+06	2.72859e+06	1.65428e+06	606477	1.44347e+06	907376	4.64476e+06	2.10508e+06	778133	2.528e+06	2.52011e+06	595337
High	Q08188	TGM3	Protein-glutamine gamma-glutamyltransferase E	25	15	27	15	693	76.6	5.86	458410	29480.8	606186	270736	56717.6	51497.4	428111	521825	170337	3.03324e+06	2.09088e+07	2.04772e+06	444994	757668	350982	97515.9	290981	624415		Q08188	293720	81621.6	164507	432335	520801	53303.1	182773	261463	347399	702508	4.46932e+06	2.23386e+06	490267	981109	192886	80021.6	281447	688494
High	P13693	TPT1	Translationally-controlled tumor protein	30	7	89	5	172	19.6	4.93	3.68055e+06	295294	2.37126e+07	414653	31089.5	1.779e+06	8.34333e+06	2.59699e+06	22992.5	1.75503e+07	1.49835e+07	1.11912e+06	4.57536e+06	2.07718e+06	1.10659e+07	4.331e+06	2.28101e+06	3.0823e+06		P13693	2.35826e+06	817563	6.43513e+06	662153	285475	1.84138e+06	3.562e+06	1.30124e+06	46892.8	4.06471e+06	3.20278e+06	1.22085e+06	5.04085e+06	2.68976e+06	6.0814e+06	3.55402e+06	2.20627e+06	3.39862e+06
High	P50895	BCAM	Basal cell adhesion molecule	34	14	61	14	628	67.4	5.81	3.84244e+06	626787	1.3499e+07	2.45252e+06	377183	1.19276e+06	2.99097e+06	9.34159e+06	1.97062e+06	8.15304e+06	1.45111e+07	193984	2.72429e+06	2.93903e+06	1.65823e+06	4.94701e+06	3.1275e+06	1.44196e+06		P50895	2.46199e+06	1.73534e+06	3.66338e+06	3.91639e+06	3.46343e+06	1.23458e+06	1.27693e+06	4.68065e+06	4.01904e+06	1.88827e+06	3.1018e+06	211617	3.00145e+06	3.80577e+06	911295	4.05952e+06	3.02503e+06	1.58994e+06
High	P60842	EIF4A1	Eukaryotic initiation factor 4A-I	25	9	67	4	406	46.1	5.48	2.69446e+06	104330	9.34588e+06	958072	115618	3.59516e+06	9.98429e+06	6.17106e+06	1.6289e+06	9.99006e+06	1.13093e+07	254803	945067	1.90316e+06	6.21246e+06	3.26446e+06	2.25751e+06	2.33219e+06		P60842	1.72644e+06	288853	2.53629e+06	1.52993e+06	1.06165e+06	3.72122e+06	4.26257e+06	3.09204e+06	3.32211e+06	2.31373e+06	2.41739e+06	277965	1.04122e+06	2.46441e+06	3.41412e+06	2.67882e+06	2.18354e+06	2.57153e+06
High	P30050	RPL12	60S ribosomal protein L12	58	8	77	8	165	17.8	9.42	2.19543e+06	285605	1.09221e+07	1.15476e+06	113657	6.30965e+06	8.58438e+06	1.45186e+07	2.27986e+06	3.49273e+07	1.45575e+07	2.03001e+06	1.0068e+06	4.362e+06	1.68506e+07	8.93135e+06	2.5396e+06	4.53399e+06		P30050	1.40669e+06	790737	2.96405e+06	1.84402e+06	1.04364e+06	6.53089e+06	3.66492e+06	7.27461e+06	4.64973e+06	8.08929e+06	3.11172e+06	2.21454e+06	1.10923e+06	5.64839e+06	9.26039e+06	7.32907e+06	2.45639e+06	4.99928e+06
High	Q13361	MFAP5	Microfibrillar-associated protein 5	32	8	72	8	173	19.6	5.94	7.64908e+06	1.06209e+06	6.78528e+07	1.4791e+06	156941	8.7416e+06	5.64252e+06	2.04456e+07	2.80529e+06	1.3422e+07	3.78804e+06	962692	1.40845e+06	2.02533e+06	2.06772e+06	2.57502e+06	4.35985e+06	974656		Q13361	4.90104e+06	2.94053e+06	1.84139e+07	2.36196e+06	1.44109e+06	9.04811e+06	2.40895e+06	1.02444e+07	5.72133e+06	3.10858e+06	809704	1.0502e+06	1.55174e+06	2.62261e+06	1.13633e+06	2.11306e+06	4.21699e+06	1.07468e+06
High	Q15366	PCBP2	Poly(rC)-binding protein 2	33	9	100	4	365	38.6	6.79	3.37168e+06	199295	7.58627e+06	496071	111355	1.22062e+06	4.03608e+06	2.56372e+06	448710	1.55611e+07	1.43414e+07	370989	702914	1.17484e+06	4.81349e+06	1.67968e+06	785271	2.97808e+06		Q15366	2.16035e+06	551774	2.05877e+06	792168	1.0225e+06	1.26342e+06	1.72312e+06	1.28456e+06	915137	3.60399e+06	3.06553e+06	404712	774427	1.5213e+06	2.6453e+06	1.37835e+06	759541	3.28371e+06
High	Q9H993	ARMT1	Damage-control phosphatase ARMT1	24	10	21	10	441	51.1	5.76	173133	14787.6	4.83904e+06	12000	43823.3	26426.5	84217.9	21500	81694.5	4.70943e+06	3.30067e+07	1.58337e+06	593153	236713	53335.6	45330.7	14410.6	855436		Q9H993	110933	40941.6	1.31322e+06	19162.6	402400	27353.1	35955	10772.7	166614	1.09072e+06	7.05529e+06	1.7273e+06	653499	306521	29311.1	37198.4	13938.4	943224
High	Q9NY33	DPP3	Dipeptidyl peptidase 3	22	11	63	11	737	82.5	5.1	3.24986e+06	10400	2.58085e+06	730241	50227.1	752744	4.66601e+06	1.49943e+06	3030	6.7066e+06	8.19516e+06	241329	917249	961179	4.73626e+06	3.01511e+06	517062	862847		Q9NY33	2.0823e+06	28793.8	700393	1.16611e+06	461203	779137	1.99205e+06	751300	6179.63	1.55327e+06	1.75174e+06	263266	1.01057e+06	1.24464e+06	2.60286e+06	2.4742e+06	500121	951396
High	P62140	PPP1CB	Serine/threonine-protein phosphatase PP1-beta catalytic subunit	30	10	67	4	327	37.2	6.19	1.6871e+06	10400	4.3448e+06	612365	10934.3	1.19981e+06	5.21606e+06	2.02037e+06	326096	5.30311e+06	4.86955e+06	416471	511080	785106	3.02779e+06	1.96083e+06	635057	693149		P62140	1.08099e+06	28793.8	1.17909e+06	977876	100403	1.24188e+06	2.22688e+06	1.01232e+06	665067	1.22822e+06	1.04088e+06	454329	563077	1.01664e+06	1.66395e+06	1.60906e+06	614249	764283
High	P23381	WARS1	Tryptophan--tRNA ligase, cytoplasmic	32	11	43	11	471	53.1	6.23	1.99995e+06	176384	4.37755e+06	148513	83217.4	6.72525e+06	3.02348e+06	4.56792e+06	698692	5.32603e+06	3.99448e+06	365499	457355	904263	8.2204e+06	2.99046e+06	1.11818e+06	705318		P23381	1.28144e+06	488344	1.18798e+06	237158	764131	6.96106e+06	1.29081e+06	2.28878e+06	1.42497e+06	1.23353e+06	853833	398723	503886	1.17094e+06	4.51761e+06	2.45397e+06	1.08154e+06	777700
High	P38606	ATP6V1A	V-type proton ATPase catalytic subunit A	22	12	62	12	617	68.3	5.52	4.2689e+06	157740	4.22996e+06	348067	46531.4	1.84404e+06	5.47592e+06	4.32503e+06	1.5052e+06	1.49376e+07	1.08241e+07	361045	589337	1.829e+06	4.62067e+06	6.46153e+06	1.01797e+06	2.27713e+06		P38606	2.73524e+06	436725	1.14793e+06	555823	427268	1.9087e+06	2.33782e+06	2.16708e+06	3.06983e+06	3.4596e+06	2.31369e+06	393864	649295	2.36839e+06	2.53934e+06	5.30233e+06	984618	2.51082e+06
High	P08134	RHOC	Rho-related GTP-binding protein RhoC	39	10	144	4	193	22	6.58	2.96678e+06	216148	4.16021e+06	1.01581e+06	177833	2.45466e+06	9.2038e+06	5.94441e+06	1.28483e+06	4.7723e+06	1.62733e+07	1.31109e+06	1.09503e+06	2.37253e+06	7.71784e+06	4.52294e+06	1.74095e+06	1.92077e+06		P08134	1.90092e+06	598436	1.129e+06	1.62213e+06	1.63292e+06	2.54072e+06	3.92936e+06	2.97848e+06	2.62039e+06	1.10528e+06	3.47847e+06	1.43026e+06	1.20644e+06	3.07221e+06	4.24142e+06	3.71153e+06	1.6839e+06	2.11788e+06
High	P18065	IGFBP2	Insulin-like growth factor-binding protein 2	42	10	41	10	325	34.8	7.5	695164	94184.3	3.24305e+06	495576	66626	58310.8	4.69543e+06	1.83188e+07	992396	2.91008e+06	1.21154e+07	287212	166657	905960	201849	189146	9.73838e+06	129832		P18065	445416	260762	880099	791378	611784	60355.3	2.00461e+06	9.17875e+06	2.02397e+06	673985	2.58971e+06	313319	183612	1.17313e+06	110928	155213	9.4193e+06	143156
High	Q03252	LMNB2	Lamin-B2	25	15	79	14	620	69.9	5.59	7.64623e+06	1.21212e+06	1.86356e+07	1.85459e+06	205530	1.70223e+06	4.97135e+06	7.59517e+06	2.02202e+06	2.25859e+07	1.11377e+07	1.22746e+06	1.87219e+06	1.97324e+06	4.76972e+06	2.32513e+06	3.18626e+06	2.48368e+06		Q03252	4.89921e+06	3.35593e+06	5.05735e+06	2.96156e+06	1.88725e+06	1.76191e+06	2.12241e+06	3.8056e+06	4.12388e+06	5.23098e+06	2.38072e+06	1.33904e+06	2.06267e+06	2.55516e+06	2.62125e+06	1.908e+06	3.08186e+06	2.73856e+06
High	P25788	PSMA3	Proteasome subunit alpha type-3	33	8	60	8	255	28.4	5.33	2.93958e+06	291014	5.7354e+06	476373	440538	2.42417e+06	5.79479e+06	4.25239e+06	473251	7.52256e+06	1.31505e+07	1.00514e+06	1.1466e+06	2.00003e+06	7.33586e+06	2.29102e+06	1.49766e+06	2.18515e+06		P25788	1.88349e+06	805711	1.55648e+06	760713	4.04518e+06	2.50917e+06	2.47396e+06	2.13068e+06	965188	1.74225e+06	2.81095e+06	1.09651e+06	1.26325e+06	2.58985e+06	4.0315e+06	1.88001e+06	1.44859e+06	2.4094e+06
High	P10321	HLA-C	HLA class I histocompatibility antigen, C alpha chain	35	9	33	3	366	40.6	6.04	165163	10400	405007	43559.9	2750	1.16483e+06	202932	359863	66635.7	781967	147549	209091	371008	140745	2.04298e+06	101836	163270	74988.4		P10321	105826	28793.8	109911	69560.1	25251.5	1.20568e+06	86637.6	180311	135902	181106	31539.1	228097	408753	182251	1.12274e+06	83566.5	157921	82684
High	P11216	PYGB	Glycogen phosphorylase, brain form	19	13	22	11	843	96.6	6.86	644611	437103	2.83992e+06	360781	50457.8	1.01857e+06	1.56631e+06	2.35683e+06	494433	1.71518e+06	1.86212e+06	234443	200340	665759	7.46171e+06	837931	401293	269260		P11216	413025	1.21018e+06	770699	576125	463321	1.05428e+06	668701	1.1809e+06	1.00839e+06	397242	398034	255754	220723	862096	4.10066e+06	687607	388144	296892
High	Q04760	GLO1	Lactoylglutathione lyase	61	12	72	12	184	20.8	5.31	7.23016e+06	506580	5.13508e+07	1.35708e+06	573609	2.36902e+06	9.27697e+06	7.59194e+06	883770	7.10909e+07	9.21615e+06	826178	1.57805e+06	1.65354e+06	9.58796e+06	4.28021e+06	3.0649e+06	3.83021e+06		Q04760	4.63262e+06	1.40253e+06	1.39356e+07	2.1671e+06	5.26708e+06	2.45209e+06	3.9606e+06	3.80398e+06	1.80243e+06	1.64649e+07	1.96998e+06	901278	1.7386e+06	2.14118e+06	5.26916e+06	3.51234e+06	2.96448e+06	4.22328e+06
High	P46782	RPS5	40S ribosomal protein S5	37	10	53	10	204	22.9	9.72	1.40626e+06	156927	6.48671e+06	850065	7671.87	2.91147e+06	5.58364e+06	5.2505e+06	799328	2.01588e+07	7.33177e+06	881223	1.08744e+06	1.55329e+06	1.16432e+07	3.27908e+06	1.39995e+06	2.80227e+06		P46782	901042	434473	1.76037e+06	1.35746e+06	70445.8	3.01356e+06	2.38381e+06	2.63079e+06	1.63022e+06	4.66885e+06	1.56719e+06	961327	1.19807e+06	2.01136e+06	6.39864e+06	2.69082e+06	1.35408e+06	3.08985e+06
High	P12956	XRCC6	X-ray repair cross-complementing protein 6	19	12	43	12	609	69.8	6.64	1.32466e+06	10400	5.02562e+06	213918	2750	1.15758e+06	2.80113e+06	2.32886e+06	91068.6	1.09921e+07	8.53785e+06	544238	378982	451009	3.39285e+06	1.71961e+06	487403	842310		P12956	848758	28793.8	1.36386e+06	341602	25251.5	1.19817e+06	1.19588e+06	1.16689e+06	185733	2.5458e+06	1.82499e+06	593710	417539	584014	1.86457e+06	1.41112e+06	471433	928751
High	P47756	CAPZB	F-actin-capping protein subunit beta	41	9	86	9	277	31.3	5.59	9.50711e+06	772096	1.18072e+07	1.28917e+06	2750	4.60404e+06	8.00034e+06	8.94257e+06	1.27518e+06	1.8693e+07	1.68402e+07	1.2843e+06	1.84401e+06	1.99765e+06	1.25154e+07	4.5877e+06	2.41828e+06	2.99648e+06		P47756	6.09155e+06	2.13765e+06	3.20424e+06	2.05865e+06	25251.5	4.76547e+06	3.41557e+06	4.48072e+06	2.60071e+06	4.32936e+06	3.59964e+06	1.40104e+06	2.03161e+06	2.58677e+06	6.87796e+06	3.76467e+06	2.33905e+06	3.30399e+06
High	Q13242	SRSF9	Serine/arginine-rich splicing factor 9	64	15	74	14	221	25.5	8.65	4.23652e+06	80900.1	2.00301e+07	286542	32779.1	1.05855e+06	3.30761e+06	2.12701e+06	752121	2.53873e+07	2.70254e+07	2.94672e+06	532548	2.13476e+06	5.70157e+06	3.8851e+06	1.62678e+06	2.1111e+06		Q13242	2.71449e+06	223983	5.43579e+06	457574	300989	1.09567e+06	1.41211e+06	1.06575e+06	1.53394e+06	5.87978e+06	5.77677e+06	3.21458e+06	586729	2.76431e+06	3.13335e+06	3.18811e+06	1.57348e+06	2.32775e+06
High	Q7Z794	KRT77	Keratin, type II cytoskeletal 1b	21	15	123	8	578	61.9	5.99	2.59928e+07	4.42598e+06	4.45941e+06	1.89501e+06	666741	480190	2.53272e+06	405349	628520	5.61899e+06	1.2926e+07	1.77455e+07	1.17963e+06	1.41629e+06	597195	1.79928e+06	2.18774e+06	2.46585e+06		Q7Z794	1.66545e+07	1.22539e+07	1.2102e+06	3.02612e+06	6.12225e+06	497027	1.08129e+06	203102	1.28186e+06	1.30138e+06	2.76297e+06	1.93585e+07	1.29965e+06	1.83396e+06	328194	1.47649e+06	2.11606e+06	2.7189e+06
High	P51148	RAB5C	Ras-related protein Rab-5C	50	9	63	7	216	23.5	8.41	2.11544e+06	166313	5.36775e+06	119529	143818	1.45651e+06	2.9681e+06	2.54034e+06	1.42124e+06	1.19737e+07	9.35996e+06	1.51836e+06	951526	2.34876e+06	3.96249e+06	3.04105e+06	1.41062e+06	2.45371e+06		P51148	1.35544e+06	460460	1.4567e+06	190874	1.32059e+06	1.50758e+06	1.26716e+06	1.27285e+06	2.89859e+06	2.77316e+06	2.00072e+06	1.65638e+06	1.04833e+06	3.04142e+06	2.17762e+06	2.49549e+06	1.3644e+06	2.70552e+06
High	P22695	UQCRC2	Cytochrome b-c1 complex subunit 2, mitochondrial	36	14	32	14	453	48.4	8.63	818523	60361	2.34026e+06	1.26542e+06	35747.3	644356	5.84099e+06	4.99657e+06	450474	1.01378e+07	2.10969e+07	59807.3	368919	1.35421e+06	2.4776e+06	645831	1.10437e+06	886383		P22695	524457	167118	635100	2.02072e+06	328245	666949	2.49369e+06	2.50356e+06	918733	2.34795e+06	4.50953e+06	65243.8	406452	1.75358e+06	1.36159e+06	529969	1.06819e+06	977347
High	P62136	PPP1CA	Serine/threonine-protein phosphatase PP1-alpha catalytic subunit	35	13	61	6	330	37.5	6.33	1.95529e+06	80666	5.66894e+06	508444	155442	1.21538e+06	4.50612e+06	1.60215e+06	565556	8.46137e+06	6.76333e+06	780037	432762	934402	3.81624e+06	2.09233e+06	455590	1.58583e+06		P62136	1.25282e+06	223335	1.53844e+06	811927	1.42732e+06	1.258e+06	1.92379e+06	802765	1.15344e+06	1.95968e+06	1.44568e+06	850943	476791	1.20996e+06	2.09726e+06	1.71697e+06	440662	1.74857e+06
High	P60983	GMFB	Glia maturation factor beta	63	10	55	8	142	16.7	5.29	2.35236e+06	425400	1.21998e+07	1.12596e+06	81176.1	3.40463e+06	3.64624e+06	3.73586e+06	1.82534e+06	1.63673e+07	6.6639e+06	785555	1.76057e+06	1.27086e+06	5.05291e+06	1.74212e+06	2.037e+06	2.12473e+06		P60983	1.50724e+06	1.17778e+06	3.31077e+06	1.79803e+06	745387	3.52401e+06	1.55668e+06	1.87187e+06	3.72274e+06	3.79073e+06	1.42443e+06	856962	1.93969e+06	1.64565e+06	2.77688e+06	1.42958e+06	1.97026e+06	2.34277e+06
High	Q6P996	PDXDC1	Pyridoxal-dependent decarboxylase domain-containing protein 1	18	9	50	7	788	86.7	5.38	1.07781e+07	207834	2.0493e+07	1.03135e+06	19013.2	1.34717e+06	7.21448e+06	3.32787e+06	1.11661e+06	2.87684e+07	1.70189e+07	4.75685e+06	2.24053e+06	1.40066e+06	4.73081e+06	2.9154e+06	777759	1.62644e+06		Q6P996	6.90593e+06	575416	5.56141e+06	1.64695e+06	174585	1.39441e+06	3.08006e+06	1.66745e+06	2.27731e+06	6.66287e+06	3.63785e+06	5.18924e+06	2.46848e+06	1.81372e+06	2.59986e+06	2.39238e+06	752275	1.79335e+06
High	P09417	QDPR	Dihydropteridine reductase	54	11	69	11	244	25.8	7.37	5.10181e+06	344228	1.60093e+07	3.37568e+06	110735	2.69591e+06	1.25901e+07	3.09607e+07	1.66909e+06	4.00827e+07	5.70741e+06	528956	926897	1.23952e+06	3.15598e+06	5.44649e+06	1.21785e+07	4.12267e+06		P09417	3.26891e+06	953043	4.34462e+06	5.39057e+06	1.0168e+06	2.79043e+06	5.37506e+06	1.5513e+07	3.40408e+06	9.28328e+06	1.21998e+06	577038	1.0212e+06	1.60506e+06	1.7344e+06	4.46939e+06	1.17794e+07	4.54575e+06
High	P37108	SRP14	Signal recognition particle 14 kDa protein	70	11	73	11	136	14.6	10.04	2.60353e+06	102062	7.78373e+06	1.81159e+06	110290	3.34322e+06	5.54145e+06	8.16252e+06	1.46094e+06	2.22865e+07	1.76872e+07	1.15184e+06	818270	2.90017e+06	9.56097e+06	3.60713e+06	2.22261e+06	2.57729e+06		P37108	1.66818e+06	282574	2.11235e+06	2.8929e+06	1.01272e+06	3.46044e+06	2.3658e+06	4.08988e+06	2.97956e+06	5.16164e+06	3.78069e+06	1.25655e+06	901520	3.75545e+06	5.25433e+06	2.96001e+06	2.14979e+06	2.84179e+06
High	P31937	HIBADH	3-hydroxyisobutyrate dehydrogenase, mitochondrial	24	6	36	6	336	35.3	8.13	1.9099e+06	23736.9	3.15994e+06	185979	2750	465585	5.47604e+06	1.70298e+06	350405	5.81821e+06	9.56631e+06	185826	419367	356595	2.23259e+06	1.05102e+06	853513	361125		P31937	1.22374e+06	65718.8	857546	296987	25251.5	481910	2.33788e+06	853288	714645	1.34752e+06	2.04483e+06	202718	462033	461758	1.22694e+06	862471	825547	398185
High	P38117	ETFB	Electron transfer flavoprotein subunit beta	47	13	66	13	255	27.8	8.1	7.12859e+06	253149	7.5368e+06	438117	839244	2.57617e+06	8.83609e+06	3.98342e+06	832192	1.06959e+07	2.02732e+07	447809	1.80093e+06	1.30875e+06	6.77788e+06	3.22204e+06	2.30867e+06	1.81592e+06		P38117	4.56754e+06	700878	2.04534e+06	699623	7.70623e+06	2.6665e+06	3.77238e+06	1.99591e+06	1.69724e+06	2.4772e+06	4.33345e+06	488515	1.98416e+06	1.69471e+06	3.72485e+06	2.64401e+06	2.23303e+06	2.00228e+06
High	P07996	THBS1	Thrombospondin-1	15	16	73	15	1170	129.3	4.94	1.36276e+06	421773	1.48316e+06	1.74862e+06	19548.4	2.67254e+06	4.32617e+06	3.53024e+06	111082	1.43139e+07	3.53395e+06	611762	2.17309e+06	1.92643e+06	3.50926e+06	8.19796e+06	1.38722e+06	1.96425e+06		P07996	873170	1.16774e+06	402501	2.79234e+06	179500	2.76624e+06	1.84696e+06	1.76885e+06	226551	3.31516e+06	755393	667371	2.39417e+06	2.49454e+06	1.92855e+06	6.72725e+06	1.34176e+06	2.16583e+06
High	P50479	PDLIM4	PDZ and LIM domain protein 4	45	12	42	12	330	35.4	7.91	1.89538e+07	4.86331e+07	2.86602e+07	3.70354e+07	1.26644e+06	1.21627e+07	3.11897e+07	4.32876e+07	6.8992e+06	4.7834e+07	1.3477e+07	1.27226e+07	4.67416e+07	9.50673e+06	6.85395e+06	1.6416e+07	4.55933e+07	1.10465e+07		P50479	1.21444e+07	1.34647e+08	7.77782e+06	5.91413e+07	1.16289e+07	1.25892e+07	1.33158e+07	2.16895e+07	1.40708e+07	1.10785e+07	2.88075e+06	1.38791e+07	5.1497e+07	1.23103e+07	3.76665e+06	1.3471e+07	4.40995e+07	1.21802e+07
High	P01860	IGHG3	Immunoglobulin heavy constant gamma 3	40	14	124	5	377	41.3	7.9	1.7687e+07	1.47081e+07	5.95315e+07	1.02354e+07	437253	2.5705e+07	3.15446e+07	5.47479e+07	5.95893e+06	5.04145e+07	41313732	9.76558e+06	2.51994e+07	9.48984e+06	1.00475e+07	1.11013e+07	2.14307e+07	7.82093e+06		P01860	1.13327e+07	4.07213e+07	1.61557e+07	1.63448e+07	4.01501e+06	2.66063e+07	1.34673e+07	2.74317e+07	1.21531e+07	1.16762e+07	8.83094e+06	1.06533e+07	2.77631e+07	1.22885e+07	5.52172e+06	9.10969e+06	2.07285e+07	8.62354e+06
High	O14979	HNRNPDL	Heterogeneous nuclear ribonucleoprotein D-like	21	11	89	8	420	46.4	9.57	1.64138e+06	70252.3	1.29239e+07	395062	52004.7	1.70632e+06	3.99318e+06	2.37561e+06	220492	2.11218e+07	1.01822e+07	1.35937e+06	971735	1.05623e+06	6.02931e+06	1.66488e+06	1.07266e+06	1.32434e+06		O14979	1.05169e+06	194503	3.50729e+06	630868	477525	1.76615e+06	1.7048e+06	1.19031e+06	449689	4.89188e+06	2.17648e+06	1.48294e+06	1.0706e+06	1.36772e+06	3.31347e+06	1.3662e+06	1.03751e+06	1.46025e+06
High	P50213	IDH3A	Isocitrate dehydrogenase [NAD] subunit alpha, mitochondrial	26	11	53	11	366	39.6	6.92	4.31024e+06	105649	4.42443e+06	342113	48080.2	1.14648e+06	7132734	3.89447e+06	482239	1.14866e+07	4.33923e+07	102173	515734	362983	3.29593e+06	2.59383e+06	1.42578e+06	998525		P50213	2.76173e+06	292503	1.2007e+06	546314	441489	1.18668e+06	3.04517e+06	1.95135e+06	983518	2.66033e+06	9.27524e+06	111460	568204	470029	1.81131e+06	2.1285e+06	1.37907e+06	1.101e+06
High	P26583	HMGB2	High mobility group protein B2	42	11	52	6	209	24	7.81	997683	158313	1.36915e+06	373489	32971	1.6333e+06	2.02626e+06	3.68394e+06	631455	7.67856e+06	4.02415e+06	799818	219663	1.07331e+06	4.52813e+06	661645	605405	898034		P26583	639251	438311	371560	596418	302752	1.69057e+06	865068	1.84586e+06	1.28784e+06	1.77838e+06	860174	872521	242011	1.38983e+06	2.48848e+06	542946	585568	990193
High	P01859	IGHG2	Immunoglobulin heavy constant gamma 2	43	12	107	4	326	35.9	7.59	6583731	2.98765e+06	12825135	1.48527e+06	188869	1.87251e+06	6.23559e+06	9.56519e+06	796465	1.63992e+07	7.14588e+06	3.0043e+06	4.40505e+06	2.26818e+06	1.30352e+06	2.25059e+06	5.57767e+08	1.82068e+06		P01859	4.21843e+06	8.27171e+06	3.48049e+06	2.3718e+06	1.73426e+06	1.93817e+06	2.66215e+06	4.79269e+06	1.62438e+06	3.79812e+06	1.52745e+06	3.27739e+06	4.85321e+06	2.93708e+06	716360	1.84683e+06	5.39492e+08	2.00752e+06
High	P42167	TMPO	Lamina-associated polypeptide 2, isoforms beta/gamma	30	10	56	3	454	50.6	9.38	1.35512e+06	83773.9	5.8879e+06	866765	113698	1.64107e+06	3.32575e+06	3.39466e+06	1.4124e+06	7.70565e+06	5.32231e+06	986007	992515	1.39082e+06	2.8919e+06	1.88956e+06	1.44469e+06	1.47208e+06		P42167	868275	231939	1.59786e+06	1.38412e+06	1.04402e+06	1.69862e+06	1.41986e+06	1.70091e+06	2.88056e+06	1.78465e+06	1.13766e+06	1.07564e+06	1.09349e+06	1.80098e+06	1.58927e+06	1.55058e+06	1.39735e+06	1.62315e+06
High	P28331	NDUFS1	NADH-ubiquinone oxidoreductase 75 kDa subunit, mitochondrial	27	14	37	14	727	79.4	6.23	967883	57919.1	3.65086e+06	263672	30963.8	959601	2.04909e+06	2.26961e+06	137073	8.29634e+06	1.15366e+07	66124.4	422546	889865	1.35836e+06	979226	522977	441787		P28331	620157	160357	990773	421053	284320	993248	874813	1.1372e+06	279557	1.92146e+06	2.46598e+06	72135.1	465535	1.15229e+06	746500	803553	505841	487125
High	P00568	AK1	Adenylate kinase isoenzyme 1	52	12	74	12	194	21.6	8.63	4.83819e+06	463618	9.79392e+06	1.28005e+06	71913.1	2.27502e+06	5.87727e+06	7.8243e+06	717058	9.59031e+06	7.94671e+06	660461	1.59902e+06	1.583e+06	5.14145e+06	3.2201e+06	3.56751e+06	2.6723e+06		P00568	3.1e+06	1.28359e+06	2.65788e+06	2.0441e+06	660331	2.35479e+06	2.50917e+06	3.92041e+06	1.46243e+06	2.22115e+06	1.69863e+06	720497	1.76171e+06	2.04984e+06	2.82553e+06	2.64241e+06	3.45062e+06	2.94654e+06
High	Q9UJ70	NAGK	N-acetyl-D-glucosamine kinase	33	13	60	13	344	37.4	6.24	6.98994e+06	698308	1.19406e+07	632255	76349.7	2.28314e+06	3.10963e+06	2.3668e+06	1.23353e+06	1.84661e+07	1.28533e+07	1.01316e+06	831134	977981	5.56447e+06	1.51929e+06	793311	2.2423e+06		Q9UJ70	4.4787e+06	1.93336e+06	3.24045e+06	1.00964e+06	701069	2.3632e+06	1.32759e+06	1.1859e+06	2.51576e+06	4.27681e+06	2.74742e+06	1.10526e+06	915693	1.26639e+06	3.05801e+06	1.24673e+06	767318	2.47241e+06
High	O43390	HNRNPR	Heterogeneous nuclear ribonucleoprotein R	26	15	77	9	633	70.9	8.13	96648.4	10400	3.14629e+06	158290	9584.65	130133	668619	239980	75712.6	8.40332e+06	2.58883e+06	224829	204110	255248	2.34995e+06	441828	145192	443065		O43390	61926	28793.8	853840	252771	88009.6	134696	285452	120243	154415	1.94624e+06	553371	245267	224876	330523	1.29144e+06	362564	140434	488534
High	O76070	SNCG	Gamma-synuclein	63	9	38	9	127	13.3	4.86	3.46403e+06	208574	2.91408e+07	3.32176e+06	148206	199367	2.07749e+07	3.55601e+06	171628	6.52396e+06	1.85466e+06	123734	3.09411e+06	469263	1.44499e+06	5.35355e+06	892640	483679		O76070	2.21952e+06	577466	7.90825e+06	5.30446e+06	1.36087e+06	206358	8.86939e+06	1.78176e+06	350033	1.51097e+06	396438	134982	3.4089e+06	607652	794108	4.39313e+06	863393	533316
High	P50454	SERPINH1	Serpin H1	24	10	60	10	418	46.4	8.69	1.22097e+06	623001	4.27235e+06	750839	13177.1	5.50373e+06	5.11073e+06	3.18815e+06	214047	5.88847e+06	2.1967e+06	1.68723e+06	2.04396e+06	1.8298e+06	1.13481e+07	5.65487e+06	3.38567e+06	2.86003e+06		P50454	782318	1.72486e+06	1.15943e+06	1.199e+06	120996	5.69671e+06	2.18191e+06	1.59744e+06	436544	1.36379e+06	469552	1.84061e+06	2.25191e+06	2.36941e+06	6.23648e+06	4.64039e+06	3.27474e+06	3.15354e+06
High	O14773	TPP1	Tripeptidyl-peptidase 1	16	7	103	7	563	61.2	6.48	1.20543e+07	1.67818e+06	3.76313e+07	3.24041e+06	294986	7.69783e+06	8.93258e+06	1.5288e+07	5.17928e+06	2.53625e+07	3.63313e+07	1.16771e+07	8.02294e+06	8.27778e+06	2.65499e+07	1.01167e+07	4.25298e+06	5.99514e+06		O14773	7.72359e+06	4.64627e+06	1.02124e+07	5.17457e+06	2.70866e+06	7.96774e+06	3.81357e+06	7.66012e+06	1.05631e+07	5.87404e+06	7.76592e+06	1.27385e+07	8.83918e+06	1.0719e+07	1.45907e+07	8.30176e+06	4.11363e+06	6.61038e+06
High	P45974	USP5	Ubiquitin carboxyl-terminal hydrolase 5	18	12	47	12	858	95.7	5.03	1.81393e+06	34899.3	4.53978e+06	917415	158850	522679	1.82241e+06	2.22589e+06	495411	8.86238e+06	8.68007e+06	77779.9	1.0087e+06	719547	1.01734e+06	1.4271e+06	817683	859553		P45974	1.16225e+06	96623.3	1.23201e+06	1.46501e+06	1.45862e+06	541006	778038	1.11529e+06	1.01038e+06	2.05256e+06	1.85539e+06	84850.1	1.11133e+06	931746	559089	1.17108e+06	790891	947763
High	P52566	ARHGDIB	Rho GDP-dissociation inhibitor 2	63	9	64	9	201	23	5.21	2.88961e+06	312350	1.48339e+07	1.53575e+06	114511	3.4275e+06	1.2074e+07	1.02583e+07	1.27612e+06	1.11595e+07	2.9127e+07	280901	1.83109e+06	4.45286e+06	8.5698e+06	4.3513e+06	3.18265e+06	1.10566e+06		P52566	1.85147e+06	864784	4.02562e+06	2.45241e+06	1.05148e+06	3.54768e+06	5.15474e+06	5.13999e+06	2.60263e+06	2.58457e+06	6.22598e+06	306435	2.01738e+06	5.76603e+06	4.70962e+06	3.57068e+06	3.07837e+06	1.21913e+06
High	P31150	GDI1	Rab GDP dissociation inhibitor alpha	26	13	56	6	447	50.6	5.14	1.20274e+06	59226.6	2.71429e+06	520749	97732.8	852256	1.72371e+06	2.55788e+06	559356	3.47708e+06	8.52845e+06	48062.3	388909	682116	1.7883e+06	855061	987834	441572		P31150	770635	163977	736606	831576	897416	882139	735901	1.28164e+06	1.1408e+06	805304	1.82298e+06	52431.2	428476	883277	982777	701663	955467	486888
High	O75223	GGCT	Gamma-glutamylcyclotransferase	52	9	49	9	188	21	5.14	3.30878e+07	3.77566e+06	1.51871e+07	3.3147e+06	2.76441e+06	2.57643e+06	1.3739e+07	6.1226e+06	3.08872e+06	2.96988e+07	1.8346e+08	4.15787e+07	8.89275e+06	6.69157e+06	6.55325e+06	1.32008e+07	1.33419e+07	8.54388e+06		O75223	2.12005e+07	1.04534e+07	4.12148e+06	5.29319e+06	2.53837e+07	2.66677e+06	5.86555e+06	3.06776e+06	6.29938e+06	6.87834e+06	3.92151e+07	4.53582e+07	9.79748e+06	8.66496e+06	3.6014e+06	1.08326e+07	1.29047e+07	9.42068e+06
High	Q15942	ZYX	Zyxin	29	10	46	10	572	61.2	6.67	548315	330389	5.67731e+06	530467	8742.87	2.32469e+06	4.20456e+06	3.27164e+06	901601	7.05281e+06	1.68994e+06	125275	450259	1.03862e+06	2.94763e+06	3.06455e+06	336382	423599		Q15942	351325	914725	1.54071e+06	847095	80280.1	2.4062e+06	1.79504e+06	1.63927e+06	1.8388e+06	1.63345e+06	361231	136662	496068	1.34491e+06	1.6199e+06	2.51477e+06	325360	467070
High	O14818	PSMA7	Proteasome subunit alpha type-7	43	11	49	6	248	27.9	8.46	1.74553e+06	99939.6	3.49723e+06	397487	34794.5	2.45841e+06	7.47896e+06	4.95507e+06	325278	5.20978e+06	1.31227e+07	616686	1.12518e+06	1.57469e+06	8.26764e+06	2.91262e+06	1.78814e+06	1.12776e+06		O14818	1.11842e+06	276696	949080	634741	319495	2.54461e+06	3.19298e+06	2.48277e+06	663399	1.2066e+06	2.80502e+06	672743	1.23966e+06	2.03908e+06	4.54356e+06	2.3901e+06	1.72955e+06	1.24349e+06
High	Q8WUM4	PDCD6IP	Programmed cell death 6-interacting protein	21	14	37	14	868	96	6.52	2.59882e+06	10400	7.05655e+06	490299	88668.5	387261	2.20732e+06	2.94537e+06	539518	4.52118e+06	6.1818e+06	400642	408629	586748	976145	725628	725281	1.0264e+06		Q8WUM4	1.66516e+06	28793.8	1.91501e+06	782951	814185	400839	942367	1.47579e+06	1.10034e+06	1.04712e+06	1.32138e+06	437061	450203	759784	536450	595451	701517	1.13173e+06
High	P14735	IDE	Insulin-degrading enzyme	16	15	17	15	1019	117.9	6.61	98514.9	10400	527027	96916.9	26589.2	157229	357246	130115	102678	559026	1.57381e+07	65996.7	101522	69607.7	7870	89368.8	212668	62676.3		P14735	63122	28793.8	143025	154765	244151	162742	152518	65194.8	209409	129472	3.36406e+06	71995.8	111850	90135.5	4325.04	73336	205700	69108.3
High	P31948	STIP1	Stress-induced-phosphoprotein 1	27	13	48	13	543	62.6	6.8	2.25539e+06	28412.8	5.64257e+06	438643	30730.5	880479	4.08086e+06	2.6559e+06	135421	1.49091e+07	1.19649e+07	211276	1.3827e+06	1.62862e+06	4.02495e+06	2.58905e+06	874936	1.08326e+06		P31948	1.44511e+06	78664.6	1.53128e+06	700463	282178	911351	1.74223e+06	1.33075e+06	276188	3.453e+06	2.55753e+06	230482	1.52338e+06	2.1089e+06	2.21195e+06	2.12457e+06	846269	1.19443e+06
High	Q96I99	SUCLG2	Succinate--CoA ligase [GDP-forming] subunit beta, mitochondrial	27	11	28	11	432	46.5	6.39	1.14328e+06	37065	5.63534e+06	297157	24655.7	559945	4.63266e+06	2.77319e+06	74201.7	7.03667e+06	1.29546e+07	434510	1.0072e+06	755576	1.56715e+06	1.06048e+06	1.19237e+06	947053		Q96I99	732540	102620	1.52932e+06	474525	226397	579578	1.97781e+06	1.38952e+06	151333	1.62972e+06	2.7691e+06	474008	1.10967e+06	978400	861243	870226	1.1533e+06	1.04424e+06
High	P30038	ALDH4A1	Delta-1-pyrroline-5-carboxylate dehydrogenase, mitochondrial	21	11	39	11	563	61.7	8.07	5.94677e+06	1.20886e+06	3.0286e+07	991888	204686	2.32519e+06	7.1889e+06	1.06003e+07	981576	2.5089e+07	6.66256e+06	1.05783e+06	988067	2.08541e+06	5.08811e+06	2.70807e+06	4.11083e+06	1.02586e+06		P30038	3.8103e+06	3.34689e+06	8.21904e+06	1.58393e+06	1.8795e+06	2.40672e+06	3.06914e+06	5.31135e+06	2.00191e+06	5.81069e+06	1.42414e+06	1.15399e+06	1.08859e+06	2.70041e+06	2.79622e+06	2.22224e+06	3.97613e+06	1.13114e+06
High	O60869	EDF1	Endothelial differentiation-related factor 1	57	12	78	12	148	16.4	9.95	3.40331e+06	10400	6.03538e+06	868422	47953.2	4.72912e+06	3.51408e+06	5.65986e+06	1.85618e+06	2.31252e+07	6.54255e+06	2.5944e+06	1.01903e+06	3.56996e+06	8.75887e+06	3.26397e+06	1.49224e+06	3.25089e+06		O60869	2.18062e+06	28793.8	1.63788e+06	1.38677e+06	440323	4.89494e+06	1.50026e+06	2.8359e+06	3.78565e+06	5.35587e+06	1.39849e+06	2.83023e+06	1.1227e+06	4.62277e+06	4.81353e+06	2.67842e+06	1.44335e+06	3.58451e+06
High	Q13011	ECH1	Delta(3,5)-Delta(2,4)-dienoyl-CoA isomerase, mitochondrial	38	13	78	13	328	35.8	8	6.78231e+06	95061.9	7.37475e+06	1.68231e+06	151732	5.73316e+06	5.01606e+06	5.92379e+06	1.31391e+06	2.3686e+07	3.39962e+07	646480	667845	2.2293e+06	1.03986e+07	5.27314e+06	2.04002e+06	2.25468e+06		Q13011	4.34567e+06	263192	2.00136e+06	2.68646e+06	1.39326e+06	5.93418e+06	2.1415e+06	2.96815e+06	2.6797e+06	5.48575e+06	7.26679e+06	705245	735790	2.88673e+06	5.71468e+06	4.32714e+06	1.97318e+06	2.48606e+06
High	Q9Y2B0	CNPY2	Protein canopy homolog 2	59	11	69	11	182	20.6	4.92	3.74048e+06	421921	2.21647e+07	1.01467e+06	141937	3.01622e+06	1.29947e+07	6.01648e+06	811438	1.40645e+07	1.73717e+07	732795	3.05822e+06	1.8897e+06	5.48077e+06	7.75897e+06	2.64718e+06	1.78688e+06		Q9Y2B0	2.39666e+06	1.16815e+06	6.01507e+06	1.62031e+06	1.30331e+06	3.12198e+06	5.54779e+06	3.01459e+06	1.65491e+06	3.25738e+06	3.71326e+06	799406	3.36936e+06	2.44699e+06	3.01201e+06	6.36701e+06	2.56044e+06	1.97025e+06
High	Q15019	SEPTIN2	Septin-2	34	10	55	10	361	41.5	6.6	3.03098e+06	412446	9.49978e+06	658333	78773.8	1.54741e+06	3.85416e+06	3.80418e+06	894005	1.19624e+07	8.20587e+06	702628	764632	1.07724e+06	2.55485e+06	1.68445e+06	1.80469e+06	1.35917e+06		Q15019	1.94206e+06	1.14191e+06	2.57805e+06	1.05128e+06	723328	1.60167e+06	1.64545e+06	1.90611e+06	1.82331e+06	2.77054e+06	1.75403e+06	766497	842424	1.39493e+06	1.40404e+06	1.38226e+06	1.74556e+06	1.49865e+06
High	P06454	PTMA	Prothymosin alpha	33	7	112	7	111	12.2	3.78	1.87647e+07	1.8508e+06	9.64906e+07	1.20447e+07	2.48628e+06	1.80686e+07	2.05631e+07	2.63162e+07	1.10708e+07	1.3929e+08	5.03987e+07	2.92803e+06	1.54256e+07	8.71044e+06	1.77783e+07	7.44954e+06	1.00283e+07	8.25626e+06		P06454	1.20232e+07	5.12418e+06	2.61857e+07	1.9234e+07	2.28299e+07	1.87021e+07	8.77896e+06	1.31859e+07	2.25787e+07	3.22601e+07	1.07729e+07	3.19419e+06	1.6995e+07	1.12792e+07	9.77024e+06	6.1131e+06	9.69971e+06	9.10355e+06
High	Q16774	GUK1	Guanylate kinase	69	9	53	9	197	21.7	6.55	1.85171e+06	83999.4	5.41928e+06	1.72319e+06	221451	2.59065e+06	2.40368e+06	2.50269e+06	654044	5.81348e+06	9.73676e+06	773374	1.27415e+06	1.48678e+06	5.00258e+06	1.56501e+06	1.00927e+06	1.93206e+06		Q16774	1.18646e+06	232564	1.47069e+06	2.75173e+06	2.03344e+06	2.68149e+06	1.0262e+06	1.25399e+06	1.33391e+06	1.34642e+06	2.08126e+06	843674	1.40378e+06	1.92524e+06	2.74922e+06	1.28424e+06	976202	2.13034e+06
High	P15104	GLUL	Glutamine synthetase	25	9	37	9	373	42	6.89	2.19892e+06	227926	5.45026e+06	1.61722e+06	51304.6	1.54757e+06	6.69464e+06	919359	1.98578e+06	7.19932e+06	4.07068e+06	763199	4.27626e+06	2.20811e+06	1.3196e+06	875565	509157	863654		P15104	1.40893e+06	631044	1.47909e+06	2.58252e+06	471096	1.60183e+06	2.85813e+06	460650	4.04996e+06	1.66739e+06	870120	832574	4.71133e+06	2.85929e+06	725201	718488	492474	952285
High	P60866	RPS20	40S ribosomal protein S20	49	8	106	8	119	13.4	9.94	7.25726e+06	779512	1.36557e+07	2.39809e+06	494332	7.07241e+06	1.17871e+07	1.23019e+07	3.86812e+06	7.73326e+07	3.31964e+07	3.38143e+06	1.42367e+06	6.13245e+06	2.87902e+07	1.02112e+07	3.27286e+06	7.74076e+06		P60866	4.64998e+06	2.15818e+06	3.70588e+06	3.82947e+06	4.53913e+06	7.32039e+06	5.03227e+06	6.16396e+06	7.88897e+06	1.79105e+07	7.09583e+06	3.6888e+06	1.56851e+06	7.94095e+06	1.58219e+07	8.37929e+06	3.16562e+06	8.53515e+06
High	Q9Y5Z4	HEBP2	Heme-binding protein 2	53	9	88	9	205	22.9	4.63	1.98956e+06	66349	3.03786e+07	1.33288e+06	187220	1.63764e+06	8.90804e+06	3.4375e+06	396993	1.98761e+07	1.30711e+07	576797	3.36801e+06	1.47199e+06	8.39594e+06	3.11514e+06	2.60912e+06	798419		Q9Y5Z4	1.27478e+06	183696	8.24417e+06	2.12846e+06	1.71912e+06	1.69506e+06	3.80309e+06	1.72238e+06	809660	4.60337e+06	2.79399e+06	629228	3.71067e+06	1.90609e+06	4.61408e+06	2.55628e+06	2.52363e+06	880355
High	P82979	SARNP	SAP domain-containing ribonucleoprotein	52	12	41	12	210	23.7	6.42	1.22352e+06	61420.2	6.66492e+06	399196	98980.1	2.55938e+06	2.92576e+06	7.50058e+06	1.17938e+06	3.14423e+07	8.29217e+06	358206	908643	3.4868e+06	1.08567e+07	3.35451e+06	1.55327e+06	1.91161e+06		P82979	783951	170050	1.80873e+06	637470	908870	2.64912e+06	1.24909e+06	3.7582e+06	2.40532e+06	7.28214e+06	1.77248e+06	390767	1.00109e+06	4.51508e+06	5.96641e+06	2.75271e+06	1.50238e+06	2.10778e+06
High	P60981	DSTN	Destrin	58	11	85	8	165	18.5	7.85	5.15789e+06	469515	3.0178e+07	2.63163e+06	288469	6.63596e+06	2.3065e+07	1.35208e+07	1.73507e+06	2.30839e+07	1.38443e+07	1.43218e+06	4.05831e+06	8.09603e+06	2.11162e+07	1.30719e+07	5.88716e+06	3.75334e+06		P60981	3.30484e+06	1.29992e+06	8.18973e+06	4.2024e+06	2.64882e+06	6.86864e+06	9.84709e+06	6.77469e+06	3.53864e+06	5.3463e+06	2.95926e+06	1.56236e+06	4.4712e+06	1.04836e+07	1.16046e+07	1.07268e+07	5.69427e+06	4.13853e+06
High	P06703	S100A6	Protein S100-A6	33	7	103	7	90	10.2	5.48	4.2655e+07	2.53133e+07	2.44013e+08	3.37379e+06	794050	7.3462e+06	6.27292e+07	2.0654e+07	6.77035e+06	1.14498e+08	6.48836e+07	8.4748e+06	8.48034e+06	6.82206e+06	9.09377e+07	2.7288e+07	1.07731e+07	2.13851e+07		P06703	2.73306e+07	7.00833e+07	6.62202e+07	5.38755e+06	7.29124e+06	7.60378e+06	2.67809e+07	1.03488e+07	1.3808e+07	2.65181e+07	1.38691e+07	9.24516e+06	9.34311e+06	8.83393e+06	4.99757e+07	2.23925e+07	1.04201e+07	2.35797e+07
High	P47929	LGALS7; LGALS7B	Galectin-7	76	8	28	8	136	15.1	7.62	948103	79970.7	1.50293e+07	265004	310787	101295	635382	2.28469e+06	431127	1.6344e+06	6.71891e+07	1.07279e+06	637472	448381	55512.8	1.2653e+06	976713	343669		P47929	607484	221410	4.07866e+06	423180	2.85376e+06	104847	271263	1.14476e+06	879275	378533	1.43619e+07	1.17031e+06	702328	580612	30507.6	1.0383e+06	944711	378937
High	P09758	TACSTD2	Tumor-associated calcium signal transducer 2	36	9	50	9	323	35.7	8.87	1.00073e+06	97950.9	4.74373e+06	244441	81153.4	1.618e+06	9.22207e+06	3.25158e+06	587520	5.11953e+06	6.5536e+06	222651	456529	1.65371e+06	1.34669e+07	4.731e+06	2.48311e+06	749336		P09758	641205	271190	1.28735e+06	390344	745178	1.67473e+06	3.93716e+06	1.62922e+06	1.19824e+06	1.1857e+06	1.40085e+06	242890	502976	2.1414e+06	7.40086e+06	3.88226e+06	2.40175e+06	826236
High	P51149	RAB7A	Ras-related protein Rab-7a	53	10	85	9	207	23.5	6.7	7.81372e+06	941956	1.12988e+07	828623	2.65083e+06	2.53653e+06	4.56312e+06	4.09674e+06	3.1352e+06	2.71468e+07	1.79615e+07	7.70378e+06	2.16153e+06	2.50458e+06	7.33714e+06	5.04793e+06	3.03554e+06	4.54908e+06		P51149	5.00653e+06	2.60793e+06	3.06628e+06	1.32322e+06	2.43409e+07	2.62547e+06	1.94812e+06	2.05269e+06	6.39418e+06	6.28729e+06	3.83933e+06	8.40406e+06	2.38144e+06	3.2432e+06	4.0322e+06	4.14234e+06	2.93608e+06	5.01593e+06
High	Q9H0U4	RAB1B	Ras-related protein Rab-1B	52	10	84	1	201	22.2	5.73	1.86605e+06	103940	7.67929e+06	268775	92747.1	380208	5.91619e+06	518142	459460	2.26281e+07	1.01891e+07	553918	625832	2.46536e+06	3.81736e+06	4.7635e+06	205837	867746		Q9H0U4	1.19565e+06	287771	2.08401e+06	429203	851636	393539	2.52579e+06	259618	937061	5.24075e+06	2.17796e+06	604269	689504	3.19242e+06	2.09787e+06	3.90893e+06	199092	956797
High	P24844	MYL9	Myosin regulatory light polypeptide 9	47	8	52	5	172	19.8	4.92	1.59288e+06	377974	3.2937e+07	627511	2750	766823	3.64589e+06	2.51587e+06	963621	4.26683e+06	2.28705e+06	1.12878e+06	2.10189e+06	2.65504e+06	2.65908e+06	6.27784e+06	2.71669e+06	1.36417e+06		P24844	1.02061e+06	1.04647e+06	8.93845e+06	1.00206e+06	25251.5	793710	1.55653e+06	1.26059e+06	1.96529e+06	988213	488863	1.23139e+06	2.31573e+06	3.43803e+06	1.46132e+06	5.1516e+06	2.62768e+06	1.50416e+06
High	Q15370	ELOB	Elongin-B	67	11	74	11	118	13.1	4.88	4.61223e+06	518750	1.48246e+07	2.00837e+06	221275	3.61063e+06	4.01282e+06	6.50795e+06	1.19043e+06	2.84e+07	1.71808e+07	551012	1.51769e+06	2.53013e+06	6.003e+06	2.84909e+06	2.34851e+06	2.6213e+06		Q15370	2.95522e+06	1.43623e+06	4.02309e+06	3.20714e+06	2.03183e+06	3.73723e+06	1.71319e+06	3.26084e+06	2.42786e+06	6.57754e+06	3.67245e+06	601100	1.6721e+06	3.27628e+06	3.29901e+06	2.33797e+06	2.27156e+06	2.89031e+06
High	Q13404	UBE2V1	Ubiquitin-conjugating enzyme E2 variant 1	47	10	110	5	147	16.5	7.93	1.18243e+07	568533	1.82576e+07	2.77686e+06	313139	8.45766e+06	9.69423e+06	8.62604e+06	4.43014e+06	1.73631e+07	2.27342e+07	774079	1.9759e+06	3.74448e+06	9.55008e+06	9.15149e+06	2.29676e+06	3.46199e+06		Q13404	7.57623e+06	1.57406e+06	4.95477e+06	4.43432e+06	2.87535e+06	8.75421e+06	4.13874e+06	4.32212e+06	9.0352e+06	4.02136e+06	4.85951e+06	844444	2.17693e+06	4.84875e+06	5.24834e+06	7.50971e+06	2.22151e+06	3.81728e+06
High	P49368	CCT3	T-complex protein 1 subunit gamma	24	11	44	11	545	60.5	6.49	751094	79766.7	6.53978e+06	411740	2750	1.48144e+06	4590727	3.5839e+06	228822	4.30798e+06	1.0077e+07	75615.5	302190	710971	3.50235e+06	1.67868e+06	543604	491388		P49368	481252	220845	1.77477e+06	657502	25251.5	1.53339e+06	1.95991e+06	1.79573e+06	466678	997743	2.15398e+06	82489	332935	920641	1.92475e+06	1.37753e+06	525792	541816
High	P15090	FABP4	Fatty acid-binding protein, adipocyte	45	8	60	7	132	14.7	7.14	1.62009e+07	4.54759e+06	3.8041e+06	2.53336e+06	7.02155e+06	1.73089e+07	3.2208e+06	729098	401993	1.41087e+07	2.20784e+07	828477	2.46565e+06	691325	23776.5	138970	876817	1.06152e+06		P15090	1.03805e+07	1.25906e+07	1.03236e+06	4.04548e+06	6.44744e+07	1.79158e+07	1.37505e+06	365319	819858	3.26762e+06	4.71933e+06	903786	2.7165e+06	895202	13066.6	114039	848087	1.17045e+06
High	P13861	PRKAR2A	cAMP-dependent protein kinase type II-alpha regulatory subunit	27	10	64	8	404	45.5	5.07	4.45597e+06	508262	8.42812e+06	865331	243354	1.41355e+06	6.73177e+06	4.23683e+06	513856	1.22118e+07	1.01295e+07	383412	886301	1.3504e+06	3.34231e+06	2.86471e+06	1.83924e+06	899357		P13861	2.8551e+06	1.40719e+06	2.28723e+06	1.38183e+06	2.23456e+06	1.46311e+06	2.87398e+06	2.12289e+06	1.048e+06	2.82829e+06	2.16521e+06	418264	976472	1.74864e+06	1.8368e+06	2.35078e+06	1.77898e+06	991652
High	P20933	AGA	N(4)-(beta-N-acetylglucosaminyl)-L-asparaginase	28	7	67	7	346	37.2	6.28	4.55317e+06	32404.6	1.58375e+07	936483	171672	3.88601e+06	6.76515e+06	1.65488e+07	856159	8.59074e+06	1.31287e+07	81379.6	909122	4.11501e+06	8.85459e+06	1.53817e+06	4.37225e+06	936441		P20933	2.91738e+06	89716.4	4.29799e+06	1.49546e+06	1.57635e+06	4.02226e+06	2.88824e+06	8.29185e+06	1.74612e+06	1.98965e+06	2.80629e+06	88777.1	1.00161e+06	5.32856e+06	4.86613e+06	1.26223e+06	4.22899e+06	1.03254e+06
High	P20962	PTMS	Parathymosin	32	8	69	8	102	11.5	4.16	9.88111e+06	2.25945e+06	4.90403e+07	4.13322e+06	1.00906e+06	3.12525e+06	6.26618e+06	2.30377e+07	1.60039e+06	5.47562e+07	2.95967e+07	1.75632e+06	6.79579e+06	1.04008e+07	5.38434e+06	2.90486e+06	8.00311e+06	3.60937e+06		P20962	6.33118e+06	6.25559e+06	1.33086e+07	6.60028e+06	9.26558e+06	3.23483e+06	2.67521e+06	1.15431e+07	3.26396e+06	1.26817e+07	6.32639e+06	1.91597e+06	7.48719e+06	1.34681e+07	2.95902e+06	2.38373e+06	7.74089e+06	3.97977e+06
High	P52943	CRIP2	Cysteine-rich protein 2	50	6	42	6	208	22.5	8.72	6.92414e+06	1.05117e+06	1.53366e+07	1.49932e+06	136522	5.68006e+06	7.25671e+06	1.5502e+07	1.56871e+06	1.67401e+07	8.27321e+06	727090	987111	5.07581e+06	1.34323e+07	5.43467e+06	3.9879e+06	1.77389e+06		P52943	4.43654e+06	2.91031e+06	4.16206e+06	2.39424e+06	1.25359e+06	5.87922e+06	3.09809e+06	7.76736e+06	3.19937e+06	3.87706e+06	1.76842e+06	793183	1.08754e+06	6.57271e+06	7.38188e+06	4.45969e+06	3.85724e+06	1.95593e+06
High	Q13310	PABPC4	Polyadenylate-binding protein 4	14	8	36	2	644	70.7	9.26	101239	10400	305702	12000	2750	45202.7	513553	21500	3030	828019	496221	20954.3	15343.4	46996.6	807885	171709	26055.8	65959.9		Q13310	64867.2	28793.8	82961.5	19162.6	25251.5	46787.7	219250	10772.7	6179.63	191772	106069	22859	16904.4	60856.2	443981	140905	25202.1	72728.9
High	Q15637	SF1	Splicing factor 1	18	10	73	10	639	68.3	8.98	1.9235e+06	183496	5.66478e+06	1.41166e+06	5996.82	3.30307e+06	4.51448e+06	3.73746e+06	1.4723e+06	1.58499e+07	6.01099e+06	455366	978853	2.20425e+06	6.90497e+06	2.56544e+06	1.25705e+06	1.26151e+06		Q15637	1.23245e+06	508034	1.53731e+06	2.25426e+06	55064.9	3.41889e+06	1.92736e+06	1.87267e+06	3.00272e+06	3.67089e+06	1.28487e+06	496759	1.07844e+06	2.85429e+06	3.79469e+06	2.1052e+06	1.21586e+06	1.39097e+06
High	O00468	AGRN	Agrin	11	17	33	17	2068	217.2	6.39	432242	324104	4.94758e+06	32227.1	215169	2.97749e+06	1.69809e+06	4.59285e+06	224901	2.24248e+06	2.63997e+06	84445.4	46934.2	152193	1.81475e+06	435172	554391	390012		O00468	276953	897327	1.34268e+06	51463	1.97576e+06	3.08189e+06	724962	2.30127e+06	458682	519365	564301	92121.5	51709.2	197076	997315	357102	536226	430036
High	P07195	LDHB	L-lactate dehydrogenase B chain	32	12	88	9	334	36.6	6.05	5.0423e+06	919094	1.25781e+07	1.51254e+06	228914	1.19142e+07	1.03152e+07	5.25214e+06	325987	2.49221e+07	1.19042e+07	415557	3.29331e+06	1.13755e+06	23890126	4.20624e+06	2.07825e+06	1.63086e+06		P07195	3.23078e+06	2.54464e+06	3.41344e+06	2.41536e+06	2.10196e+06	1.2332e+07	4.40386e+06	2.63161e+06	664845	5.77204e+06	2.54456e+06	453331	3.62837e+06	1.47302e+06	1.31291e+07	3.45164e+06	2.01016e+06	1.79823e+06
High	P46108	CRK	Adapter molecule crk	40	10	50	10	304	33.8	5.55	2.36649e+06	412621	9.11669e+06	669713	130487	1.71556e+06	3.47633e+06	3.25576e+06	719251	5.62591e+06	4.51952e+06	347067	872769	1.37807e+06	2.46011e+06	1.86582e+06	1.14472e+06	981461		P46108	1.5163e+06	1.1424e+06	2.47409e+06	1.06945e+06	1.19817e+06	1.77572e+06	1.48414e+06	1.63132e+06	1.4669e+06	1.30298e+06	966062	378616	961563	1.78447e+06	1.35198e+06	1.53109e+06	1.10722e+06	1.08218e+06
High	P20674	COX5A	Cytochrome c oxidase subunit 5A, mitochondrial	40	8	119	8	150	16.8	6.79	1.16946e+07	1.54412e+06	3.64273e+07	3.93864e+06	627402	8.5168e+06	3.55658e+07	2.73326e+07	2.91365e+06	4.14719e+07	4.63798e+07	1.95421e+06	5.09429e+06	4.1938e+06	1.20593e+07	4.90886e+06	6.97471e+06	3.5667e+06		P20674	7.49313e+06	4.27511e+06	9.88566e+06	6.28955e+06	5.76103e+06	8.81542e+06	1.5184e+07	1.36952e+07	5.94233e+06	9.60504e+06	9.91383e+06	2.13184e+06	5.61257e+06	5.43058e+06	6.62731e+06	4.02821e+06	6.74618e+06	3.93273e+06
High	Q9UBI6	GNG12	Guanine nucleotide-binding protein G(I)/G(S)/G(O) subunit gamma-12	81	8	64	8	72	8	8.97	8.70754e+06	2427643	2.0372e+07	2.90092e+06	723981	3.53653e+06	1.06698e+07	1.11766e+07	1.46198e+06	2.8591e+07	6.97646e+06	7.18764e+06	2.36418e+06	4.58618e+06	5.86108e+06	3.43949e+06	5.52893e+06	2.5065e+06		Q9UBI6	5.57923e+06	6.72126e+06	5.52857e+06	4.63244e+06	6.64785e+06	3.66053e+06	4.55523e+06	5.6001e+06	2.98168e+06	6.62177e+06	1.49124e+06	7.841e+06	2.60471e+06	5.93867e+06	3.22101e+06	2.82245e+06	5.34777e+06	2.76373e+06
High	P13798	APEH	Acylamino-acid-releasing enzyme	17	11	55	11	732	81.2	5.48	2.15213e+06	20399.8	6.18167e+06	984252	29978.5	1.90952e+06	2.68701e+06	4.69443e+06	694584	6.56979e+06	1.63065e+07	193128	1.09788e+06	2.09127e+06	2.88425e+06	3.16495e+06	1.24418e+06	861781		P13798	1.37894e+06	56479.5	1.67758e+06	1.57174e+06	275273	1.97648e+06	1.14716e+06	2.35217e+06	1.41659e+06	1.52159e+06	3.48556e+06	210683	1.20957e+06	2.70799e+06	1.58507e+06	2.59716e+06	1.20341e+06	950220
High	P13804	ETFA	Electron transfer flavoprotein subunit alpha, mitochondrial	44	10	25	10	333	35.1	8.38	1.49116e+06	65483.1	2.87058e+06	12000	2750	327106	2.36857e+06	1.19134e+06	46812.4	2.2016e+06	6.32241e+06	255723	265944	112488	1.39357e+06	501007	334912	367026		P13804	955440	181299	779019	19162.6	25251.5	338576	1.01121e+06	596926	95473.2	509897	1.35143e+06	278968	293001	145661	765849	411126	323938	404692
High	Q13510	ASAH1	Acid ceramidase	24	14	115	14	395	44.6	7.62	6.00256e+06	542500	1.40147e+07	1.07915e+06	150787	1.8089e+06	1.55202e+07	8.73292e+06	652883	4.13391e+07	3.46469e+07	5.27633e+06	2.35924e+06	9.21325e+06	6.31838e+06	5.11826e+06	4.82122e+06	3.47109e+06		Q13510	3.84605e+06	1.50198e+06	3.80331e+06	1.72328e+06	1.38458e+06	1.87233e+06	6.62599e+06	4.37568e+06	1.33154e+06	9.57428e+06	7.40588e+06	5.75595e+06	2.59926e+06	1.19303e+07	3.47233e+06	4.20005e+06	4.66325e+06	3.8273e+06
High	Q9NRN5	OLFML3	Olfactomedin-like protein 3	23	11	37	11	406	46	6.57	1.21809e+06	1.39581e+06	1.42104e+07	713647	182249	592741	7.06129e+06	1.78454e+06	472885	5.80787e+06	2.91972e+06	574101	2.24763e+06	821554	618295	971442	1.16009e+06	636323		Q9NRN5	780473	3.86449e+06	3.85644e+06	1.13961e+06	1.67347e+06	613525	3.01467e+06	894156	964441	1.34512e+06	624100	626287	2.4763e+06	1.06384e+06	339790	797165	1.12208e+06	701624
High	Q96PK6	RBM14	RNA-binding protein 14	21	11	35	11	669	69.4	9.67	712821	119551	5.06675e+06	463491	93154.9	1.01962e+06	2.20836e+06	966200	756986	1.76228e+07	3.21866e+06	319443	261516	1.07046e+06	5.66645e+06	1.09762e+06	612411	766303		Q96PK6	456730	330993	1.37502e+06	740141	855381	1.05537e+06	942811	484120	1.54386e+06	4.0815e+06	687998	348480	288122	1.38615e+06	3.11405e+06	900707	592345	844944
High	O00571	DDX3X	ATP-dependent RNA helicase DDX3X	26	16	28	5	662	73.2	7.18	582865	10400	3.18938e+06	1.10928e+06	345431	1.11039e+06	2.82149e+06	1.42444e+06	1.41438e+06	1.23893e+07	6.52291e+06	306631	112523	680057	3.63256e+06	1.53502e+06	438522	796166		O00571	373462	28793.8	865536	1.77139e+06	3.17187e+06	1.14932e+06	1.20457e+06	713723	2.88461e+06	2.8694e+06	1.39429e+06	334504	123971	880610	1.99631e+06	1.25963e+06	424154	877871
High	P09960	LTA4H	Leukotriene A-4 hydrolase	18	8	29	8	611	69.2	6.18	599452	26133.4	4.35635e+06	190056	2750	1.04093e+06	2.53169e+06	2.36438e+06	144601	3.17238e+06	5.5149e+06	37885.4	281421	715770	2.51664e+06	2.77202e+06	751675	499063		P09960	384090	72353.9	1.18223e+06	303497	25251.5	1.07743e+06	1.08085e+06	1.18468e+06	294912	734734	1.17883e+06	41329.2	310053	926855	1.38304e+06	2.27472e+06	727046	550279
High	Q03154	ACY1	Aminoacylase-1	38	12	41	12	408	45.9	6.18	2.59886e+06	10400	1.29635e+07	810408	17611	666125	2.12483e+06	8.8143e+06	458866	1.13082e+07	7.79874e+06	252535	661099	982017	1.12559e+06	1.49454e+06	2.41898e+06	1.75266e+06		Q03154	1.66518e+06	28793.8	3.51805e+06	1.29413e+06	161710	689481	907149	4.41645e+06	935850	2.61901e+06	1.667e+06	275490	728358	1.27162e+06	618577	1.22642e+06	2.33972e+06	1.93252e+06
High	Q14315	FLNC	Filamin-C	6	15	64	1	2725	290.8	5.97	794647	56648.3	3.75687e+06	170138	27507.3	315811	1457499	824766	174943	2.19687e+06	3.17828e+06	211971	386112	307090	1.27979e+06	479448	289922	742607		Q14315	509158	156838	1.01954e+06	271691	252582	326884	622247	413254	356794	508802	679368	231239	425394	397653	703321	393435	280422	818815
High	Q8NBS9	TXNDC5	Thioredoxin domain-containing protein 5	30	15	95	15	432	47.6	5.97	8.21458e+06	1.54512e+06	1.09873e+07	2.86051e+06	80020.2	1.72184e+07	1.83516e+07	1.47995e+07	2.30874e+06	1.57267e+07	3.10953e+06	3.53568e+06	5.56705e+06	2.24279e+06	8.75263e+06	1.53853e+07	6.99543e+06	2.44209e+06		Q8NBS9	5.26337e+06	4.27786e+06	2.98174e+06	4.56791e+06	734773	1.78221e+07	7.8348e+06	7.41535e+06	4.70862e+06	3.64235e+06	664671	3.85708e+06	6.13344e+06	2.9042e+06	4.81009e+06	1.26252e+07	6.76622e+06	2.69271e+06
High	Q9BUH6	PAXX	Protein PAXX	48	9	27	9	204	21.6	5.48	1.30458e+06	36568.7	1.03228e+07	399097	61554.1	2.3318e+06	1.69506e+06	4.00741e+06	963108	1.14107e+07	4286166	255143	390876	1.4714e+06	4.22129e+06	1.02542e+06	1.16347e+06	1.14707e+06		Q9BUH6	835893	101245	2.80141e+06	637313	565212	2.41356e+06	723670	2.00793e+06	1.96424e+06	2.64275e+06	916181	278336	430643	1.90532e+06	2.31985e+06	841457	1.12534e+06	1.26479e+06
High	Q15126	PMVK	Phosphomevalonate kinase	54	11	73	11	192	22	5.73	4.09948e+06	129127	1.14059e+07	1.24533e+06	21016.9	2.62852e+06	6.65588e+06	4.84517e+06	888518	1.73757e+07	1.70126e+07	836266	788823	1.93685e+06	9.72346e+06	2.48273e+06	1.43617e+06	1.31865e+06		Q15126	2.62668e+06	357506	3.09533e+06	1.98865e+06	192984	2.72069e+06	2.84158e+06	2.4277e+06	1.81212e+06	4.02426e+06	3.63649e+06	912283	869076	2.50804e+06	5.34362e+06	2.03733e+06	1.38911e+06	1.45397e+06
High	Q9UKY7	CDV3	Protein CDV3 homolog	55	8	57	8	258	27.3	6.4	2.91848e+06	375598	1.57728e+07	2.28173e+06	101200	5.18513e+06	4.342e+06	4.90585e+06	2.46077e+06	1.25078e+07	5.24262e+06	874768	2.20888e+06	3.30063e+06	3.5311e+06	2.05874e+06	1.36958e+06	2.73922e+06		Q9UKY7	1.86997e+06	1.03989e+06	4.28044e+06	3.64365e+06	929254	5.36693e+06	1.85372e+06	2.4581e+06	5.0187e+06	2.89685e+06	1.12063e+06	954284	2.4336e+06	4.274e+06	1.94055e+06	1.6894e+06	1.3247e+06	3.02032e+06
High	P00167	CYB5A	Cytochrome b5	61	8	71	8	134	15.3	4.96	8.81579e+06	372145	1.93898e+07	1.67683e+06	623900	1.53328e+06	1.16071e+07	5.88581e+06	1.26746e+06	4.15377e+07	1.12614e+07	2.78027e+06	6.45962e+06	2.40955e+06	1.46942e+06	6.96382e+06	5.94781e+06	2.3048e+06		P00167	5.64859e+06	1.03033e+06	5.26201e+06	2.6777e+06	5.72887e+06	1.58704e+06	4.95538e+06	2.94912e+06	2.58497e+06	9.62028e+06	2.40716e+06	3.033e+06	7.11681e+06	3.12014e+06	807532	5.71451e+06	5.75292e+06	2.54133e+06
High	P31146	CORO1A	Coronin-1A	28	15	56	15	461	51	6.68	2.08519e+06	80413.1	4.05837e+06	103916	80440.2	1.18828e+07	5.70824e+06	1.10269e+07	3.08547e+06	9.22066e+06	1.13823e+07	779265	1.56326e+06	719939	5.63456e+06	3.75576e+06	1.3161e+06	3.0574e+06		P31146	1.33606e+06	222635	1.10136e+06	165941	738630	1.22994e+07	2.43701e+06	5.52509e+06	6.29276e+06	2.13554e+06	2.433e+06	850101	1.7223e+06	932253	3.09653e+06	3.08197e+06	1.27297e+06	3.37116e+06
High	P02511	CRYAB	Alpha-crystallin B chain	56	13	50	13	175	20.1	7.33	7.35415e+06	341643	3.37699e+07	1.78895e+06	1.03529e+06	5.89631e+06	2.75833e+06	4.46604e+06	799602	4.79408e+06	4.34606e+06	1.0876e+06	792413	1.46761e+06	9188672	833471	1.13043e+06	412110		P02511	4.71206e+06	945886	9.16449e+06	2.85675e+06	9.50636e+06	6.10306e+06	1.17761e+06	2.23773e+06	1.63077e+06	1.11033e+06	928983	1.18646e+06	873032	1.90041e+06	5.04973e+06	683947	1.09339e+06	454402
High	Q14764	MVP	Major vault protein	19	14	51	14	893	99.3	5.48	1.84666e+06	207023	1.75699e+06	484381	55732.2	1.30326e+06	5.23536e+06	2.37541e+06	1.0004e+06	1.1936e+07	1.43642e+07	203494	1.10135e+06	1.9106e+06	1.17031e+06	2.36299e+06	549328	836508		Q14764	1.18322e+06	573172	476812	773500	511752	1.34896e+06	2.23512e+06	1.19021e+06	2.04029e+06	2.76441e+06	3.0704e+06	221992	1.2134e+06	2.47405e+06	643153	1.93907e+06	531329	922353
High	P21796	VDAC1	Voltage-dependent anion-selective channel protein 1	58	12	103	11	283	30.8	8.54	1.75403e+06	221426	1.07866e+07	1.82562e+06	184118	1.37702e+06	1.17009e+07	6.36581e+06	560158	1.48447e+07	1.72557e+07	2.1785e+06	1.9919e+06	6.27137e+06	5.01237e+06	3.48433e+06	3.08879e+06	1.86292e+06		P21796	1.12387e+06	613048	2.92728e+06	2.9153e+06	1.69063e+06	1.4253e+06	4.99546e+06	3.18962e+06	1.14243e+06	3.43808e+06	3.68846e+06	2.37652e+06	2.19455e+06	8.12083e+06	2.7546e+06	2.85924e+06	2.98758e+06	2.0541e+06
High	O15061		Synemin	9	14	17	14	1565	172.7	5.16	2.49041e+06	600269	1.44068e+07	430752	329337	475268	1.15869e+06	1.34838e+06	812183	5.7284e+06	4.93578e+06	883740	463967	574210	3.51172e+06	910293	975117	765323		O15061	1.5957e+06	1.66193e+06	3.90973e+06	687862	3.02409e+06	491933	494676	675614	1.65643e+06	1.32672e+06	1.05504e+06	964073	511170	743548	1.9299e+06	746987	943167	843863
High	Q01105	SET	Protein SET	26	8	60	3	290	33.5	4.32	1.99821e+06	243753	9.05067e+06	857785	85601.7	3.37641e+06	3.98142e+06	4.66752e+06	467811	1.7855e+07	7.51146e+06	4.17392e+06	3.75081e+06	3.47729e+06	1.34713e+07	6.31618e+06	4.05347e+06	3.59666e+06		Q01105	1.28033e+06	674864	2.45617e+06	1.36978e+06	786025	3.4948e+06	1.69978e+06	2.33869e+06	954092	4.13528e+06	1.6056e+06	4.55333e+06	4.13241e+06	4.50277e+06	7.4033e+06	5.18306e+06	3.92065e+06	3.96577e+06
High	Q9HC38	GLOD4	Glyoxalase domain-containing protein 4	23	10	37	10	313	34.8	5.6	2.41228e+06	128966	2.37481e+07	145363	28166.7	406079	2.82314e+06	6.18238e+06	90545.2	1.2391e+07	1.1495e+07	325779	592014	728488	3.06432e+06	1.19499e+06	2.82854e+06	809397		Q9HC38	1.54564e+06	357059	6.44476e+06	232128	258637	420317	1.20528e+06	3.09771e+06	184665	2.86981e+06	2.45709e+06	355392	652245	943324	1.68403e+06	980606	2.73586e+06	892460
High	P61019	RAB2A	Ras-related protein Rab-2A	55	10	48	3	212	23.5	6.54	1.79674e+06	84207.9	3.93591e+06	68802	84547.2	419663	4.81363e+06	3.31372e+06	27279.4	7.90062e+06	1.27446e+07	805828	658790	1.91588e+06	4.86271e+06	4.04727e+06	2.73343e+06	2.12962e+06		P61019	1.15124e+06	233141	1.06813e+06	109869	776342	434378	2.05507e+06	1.66036e+06	55635.9	1.82981e+06	2.7242e+06	879078	725814	2.48089e+06	2.67235e+06	3.32119e+06	2.64387e+06	2.34817e+06
High	Q15819	UBE2V2	Ubiquitin-conjugating enzyme E2 variant 2	46	10	117	5	145	16.4	8.09	9.87027e+06	941542	2.53913e+07	6.25084e+06	1.88977e+06	9.74232e+06	1.32711e+07	1.49351e+07	5.64314e+06	3.11882e+07	2.67437e+07	1.88026e+06	4.44409e+06	6.01804e+06	1.32964e+07	9.05149e+06	5.5541e+06	4.18349e+06		Q15819	6.32424e+06	2.60679e+06	6.89071e+06	9.98187e+06	1.73526e+07	1.00839e+07	5.66581e+06	7.48334e+06	1.15091e+07	7.2233e+06	5.71656e+06	2.05118e+06	4.89622e+06	7.7928e+06	7.30719e+06	7.42766e+06	5.37212e+06	4.61281e+06
High	P16930	FAH	Fumarylacetoacetase	33	9	45	9	419	46.3	6.95	4.77766e+06	10400	4.25059e+06	243417	41073	394387	3.89709e+06	4.15067e+06	320013	1.59976e+07	1.93457e+07	162483	87642.3	179071	1.72067e+06	3.59776e+06	969939	482478		P16930	3.06121e+06	28793.8	1.15353e+06	388709	377147	408216	1.66378e+06	2.07971e+06	652660	3.7051e+06	4.1352e+06	177253	96558.9	231881	945612	2.95232e+06	938158	531992
High	O95571	ETHE1	Persulfide dioxygenase ETHE1, mitochondrial	63	12	45	12	254	27.9	6.83	2.32079e+06	89282.5	1.28453e+07	678539	62743	4.12731e+06	8.3146e+06	5.5572e+06	672715	1.53529e+07	6.12801e+06	2.25737e+06	938575	1.05185e+06	1.13989e+07	2.2421e+06	1.73792e+06	1.42734e+06		O95571	1.48701e+06	247191	3.48595e+06	1.08355e+06	576128	4.27202e+06	3.54974e+06	2.78447e+06	1.37199e+06	3.55579e+06	1.30988e+06	2.46257e+06	1.03406e+06	1.36204e+06	6.26439e+06	1.83987e+06	1.68098e+06	1.57382e+06
High	P07919	UQCRH	Cytochrome b-c1 complex subunit 6, mitochondrial	78	8	75	5	91	10.7	4.44	3.90969e+06	517512	1.57595e+07	2.93308e+06	166773	3.68816e+06	1.71326e+07	2.36602e+07	1.86474e+06	3.50142e+07	4.00094e+07	632958	3.88292e+06	3.68015e+06	5221749	2.83201e+06	6.32597e+06	1.62637e+06		P07919	2.50508e+06	1.4328e+06	4.27683e+06	4.68379e+06	1.53137e+06	3.81748e+06	7.31438e+06	1.18551e+07	3.8031e+06	8.10941e+06	8.55213e+06	690494	4.27797e+06	4.76546e+06	2.86966e+06	2.32395e+06	6.1187e+06	1.79327e+06
High	Q9UBQ7	GRHPR	Glyoxylate reductase/hydroxypyruvate reductase	38	9	40	9	328	35.6	7.39	1.50407e+06	10400	8.87324e+06	387724	12271.2	348068	1.53752e+06	6.58134e+06	347927	1.54511e+07	1.68036e+07	52253.6	373385	904062	1.43116e+06	798540	1.23604e+06	1.14461e+06		Q9UBQ7	963714	28793.8	2.40802e+06	619150	112679	360273	656409	3.29762e+06	709592	3.57853e+06	3.59183e+06	57003.5	411373	1.17068e+06	786508	655282	1.19554e+06	1.26208e+06
High	Q7Z6Z7	HUWE1	E3 ubiquitin-protein ligase HUWE1	4	12	32	12	4374	481.6	5.22	1.41653e+06	148462	3.49987e+06	555768	42799.1	2.06365e+06	2.22442e+06	1.73801e+06	417044	9.09987e+06	5.93794e+06	141530	695273	1.09751e+06	5.9178e+06	1.64807e+06	600212	731970		Q7Z6Z7	907623	411036	949795	887497	392997	2.13601e+06	949668	870842	850554	2.10756e+06	1.26925e+06	154395	766009	1.42118e+06	3.25219e+06	1.3524e+06	580546	807087
High	Q08554	DSC1	Desmocollin-1	16	10	29	10	894	99.9	5.43	2.84978e+06	1.25694e+06	1.31927e+06	966620	220432	219303	941281	988486	670879	1.76323e+06	2.86986e+07	5.81425e+06	1.60336e+06	1.2121e+06	359953	772453	3.00313e+06	1.50901e+06		Q08554	1.82596e+06	3.48002e+06	358023	1.54358e+06	2.02408e+06	226992	401860	495286	1.36825e+06	408371	6.13442e+06	6.34277e+06	1.76648e+06	1.56956e+06	197816	633875	2.90473e+06	1.66387e+06
High	P23142	FBLN1	Fibulin-1	20	11	57	11	703	77.2	5.22	1.38609e+06	934702	3.45874e+06	291640	15920	3.50085e+06	4.48082e+06	4.24652e+06	116153	7.52271e+06	4.9637e+06	814434	1.86991e+06	1.82172e+06	2.10687e+06	1.78378e+06	5.89885e+06	1.69283e+06		P23142	888114	2.58785e+06	938635	465715	146183	3.6236e+06	1.91299e+06	2.12774e+06	236892	1.74229e+06	1.06101e+06	888466	2.06015e+06	2.35896e+06	1.15785e+06	1.46377e+06	5.70557e+06	1.86655e+06
High	P42126	ECI1	Enoyl-CoA delta isomerase 1, mitochondrial	26	7	56	7	302	32.8	8.54	5.83158e+06	407713	6.20053e+06	1.82134e+06	209640	2.4079e+06	7.15424e+06	2.23846e+07	1.82826e+06	2.754e+07	3.95148e+07	655311	1.25687e+06	5.39464e+06	7.08781e+06	2.72884e+06	6.39287e+06	2.77836e+06		P42126	3.7365e+06	1.12881e+06	1.6827e+06	2.90847e+06	1.92499e+06	2.49233e+06	3.05435e+06	1.12159e+07	3.7287e+06	6.37835e+06	8.44641e+06	714880	1.38474e+06	6.98556e+06	3.89518e+06	2.23929e+06	6.18341e+06	3.06348e+06
High	P20700	LMNB1	Lamin-B1	24	13	69	12	586	66.4	5.16	2.28858e+06	712850	9.6341e+06	1.39797e+06	342113	3.63921e+06	3.08208e+06	2.99954e+06	1.84491e+06	1.56738e+07	1.06576e+07	474793	1.86576e+06	1.87929e+06	3.26535e+06	1.45251e+06	1.32688e+06	2.54471e+06		P20700	1.46637e+06	1.97362e+06	2.61451e+06	2.2324e+06	3.1414e+06	3.76681e+06	1.31583e+06	1.50294e+06	3.76266e+06	3.63011e+06	2.27809e+06	517952	2.05558e+06	2.4335e+06	1.79451e+06	1.19193e+06	1.2834e+06	2.80586e+06
High	P14314	PRKCSH	Glucosidase 2 subunit beta	17	11	89	11	528	59.4	4.41	3.87093e+06	211159	1.10128e+07	2.3078e+06	176866	3.24231e+06	1.38766e+07	8.6777e+06	1.00231e+06	1.71955e+07	1.11935e+07	552891	4.11576e+06	2.57592e+06	9.73235e+06	8.25269e+06	3.65712e+06	1.70908e+06		P14314	2.48024e+06	584623	2.98867e+06	3.6853e+06	1.62404e+06	3.356e+06	5.92431e+06	4.34801e+06	2.04419e+06	3.98255e+06	2.39265e+06	603149	4.53449e+06	3.33557e+06	5.34851e+06	6.77216e+06	3.53729e+06	1.88447e+06
High	Q01082	SPTBN1	Spectrin beta chain, non-erythrocytic 1	6	12	53	12	2364	274.4	5.57	2.7982e+06	806200	6.46569e+06	1.44793e+06	1.07868e+06	3.09257e+06	2.74107e+06	2.68353e+06	880328	3.84579e+06	3.41524e+06	847326	594126	1.24007e+06	4.6851e+06	2.04888e+06	1.65516e+06	785421		Q01082	1.7929e+06	2.23207e+06	1.75466e+06	2.31218e+06	9.90485e+06	3.20101e+06	1.17024e+06	1.3446e+06	1.79541e+06	890698	730018	924349	654572	1.60578e+06	2.57474e+06	1.68132e+06	1.60093e+06	866024
High	P07686	HEXB	Beta-hexosaminidase subunit beta	24	10	71	9	556	63.1	6.76	7.08548e+06	702075	2.36812e+07	1.38259e+06	212959	2.03358e+06	7.32893e+06	9.48536e+06	706116	2.62936e+07	2.12896e+07	2.43959e+06	3.4165e+06	2.45671e+06	9.42059e+06	3.91277e+06	4.95409e+06	2.17482e+06		P07686	4.53992e+06	1.94379e+06	6.42662e+06	2.20784e+06	1.95546e+06	2.10489e+06	3.12893e+06	4.75269e+06	1.44011e+06	6.08968e+06	4.55073e+06	2.66135e+06	3.7641e+06	3.18121e+06	5.17718e+06	3.21082e+06	4.79177e+06	2.39801e+06
High	P06727	APOA4	Apolipoprotein A-IV	28	13	68	13	396	45.3	5.38	2.21456e+06	3.30464e+06	7.50117e+06	3.18195e+06	58159.3	5.92447e+06	1.25763e+07	8.76704e+06	379241	6.73301e+06	1.34267e+07	2.49713e+06	5.79787e+06	901037	1.94309e+06	2.02761e+06	2.27825e+06	2.09689e+06		P06727	1.41895e+06	9.14933e+06	2.03567e+06	5.08121e+06	534039	6.1322e+06	5.36917e+06	4.39277e+06	773455	1.55939e+06	2.86999e+06	2.72412e+06	6.38774e+06	1.16676e+06	1.06784e+06	1.66386e+06	2.2036e+06	2.31208e+06
High	O43809	NUDT21	Cleavage and polyadenylation specificity factor subunit 5	44	10	39	10	227	26.2	8.82	1.30926e+08	1.83484e+07	9.12126e+07	7.69168e+06	1.1813e+06	2.15622e+07	8.47742e+07	2.21628e+07	3.40012e+06	6.38578e+07	5.80128e+07	9.17779e+06	1.77361e+07	7.09967e+06	1.42474e+07	8.29217e+06	6.13035e+06	1.57361e+07		O43809	8.38889e+07	5.08001e+07	2.47533e+07	1.22827e+07	1.08471e+07	2.23183e+07	3.61925e+07	1.11048e+07	6.93448e+06	1.47897e+07	1.24004e+07	1.00121e+07	1.95405e+07	9.19341e+06	7.82978e+06	6.80456e+06	5.92949e+06	1.7351e+07
High	P50990	CCT8	T-complex protein 1 subunit theta	24	12	53	12	548	59.6	5.6	1.8815e+06	126821	4.78398e+06	964141	64302.6	2.03094e+06	4.47163e+06	5.49087e+06	359307	7.75276e+06	1.17861e+07	508829	808156	1.07348e+06	4.8882e+06	2.17559e+06	1.48838e+06	1.25111e+06		P50990	1.20554e+06	351120	1.29828e+06	1.53962e+06	590449	2.10215e+06	1.90906e+06	2.75123e+06	732801	1.79556e+06	2.51931e+06	555082	890376	1.39006e+06	2.68636e+06	1.78529e+06	1.43961e+06	1.37951e+06
High	Q13347	EIF3I	Eukaryotic translation initiation factor 3 subunit I	37	10	48	10	325	36.5	5.64	1.38302e+06	29791.6	4.74856e+06	856585	74476.4	2.26453e+06	3.47767e+06	2.87209e+06	610868	6.00688e+06	3.33378e+06	251512	1.12192e+06	1.2974e+06	4.24859e+06	2.04578e+06	1.35714e+06	1.31884e+06		Q13347	886149	82482.1	1.28867e+06	1.36787e+06	683868	2.34393e+06	1.48471e+06	1.43908e+06	1.24585e+06	1.39121e+06	712605	274374	1.23606e+06	1.68001e+06	2.33485e+06	1.67877e+06	1.31268e+06	1.45419e+06
High	P31949	S100A11	Protein S100-A11	62	9	150	9	105	11.7	7.12	4.03483e+07	7.37686e+06	1.73534e+08	1.11159e+07	953684	2.57452e+07	1.0902e+08	2.09058e+07	1.23576e+07	3.48244e+08	1.82749e+08	1.04675e+07	2.15771e+07	8.61186e+06	1.05006e+08	4.13266e+07	8.06397e+06	2.54116e+07		P31949	2.58526e+07	2.04238e+07	4.70938e+07	1.77509e+07	8.75706e+06	2.66479e+07	4.65438e+07	1.0475e+07	2.52031e+07	8.06545e+07	3.90632e+07	1.1419e+07	2.37723e+07	1.11516e+07	5.7707e+07	3.39126e+07	7.79975e+06	2.80194e+07
High	Q15102	PAFAH1B3	Platelet-activating factor acetylhydrolase IB subunit alpha1	54	12	105	12	231	25.7	6.84	7.53131e+06	158306	3.54701e+07	3.32862e+06	49639.7	4.12596e+06	1.5273e+07	1.30504e+07	5.28682e+06	6.68772e+07	7.60385e+07	1.23392e+06	3.06309e+06	5.10757e+06	1.23437e+07	6.537e+06	6.31894e+06	6.05036e+06		Q15102	4.82558e+06	438291	9.6259e+06	5.31542e+06	455809	4.27063e+06	6.52049e+06	6.53899e+06	1.07824e+07	1.5489e+07	1.62535e+07	1.34608e+06	3.37472e+06	6.61383e+06	6.78359e+06	5.36426e+06	6.11189e+06	6.67127e+06
High	P50402	EMD	Emerin	34	8	80	8	254	29	5.5	2.3626e+06	69632.7	8.67388e+06	2.23581e+06	27952.9	2.59001e+06	2.33659e+06	1.99585e+06	1.39422e+06	1.2247e+07	5.46868e+06	2.48092e+06	4.51925e+06	2.19561e+06	9.62424e+06	2.14552e+06	1.34052e+06	1.50074e+06		P50402	1.5138e+06	192787	2.35392e+06	3.57033e+06	256673	2.68082e+06	997556	1.00003e+06	2.84349e+06	2.83645e+06	1.16895e+06	2.70644e+06	4.97903e+06	2.84312e+06	5.2891e+06	1.76062e+06	1.2966e+06	1.65475e+06
High	Q8WXF1	PSPC1	Paraspeckle component 1	24	12	31	12	523	58.7	6.67	944605	10400	3.57782e+06	1.05838e+06	970130	1.03337e+06	3.26548e+06	1.36683e+06	777932	9.64955e+06	1.19795e+07	157847	333926	686989	4.90384e+06	1.72689e+06	797314	1.17465e+06		Q8WXF1	605242	28793.8	970951	1.69012e+06	8.90807e+06	1.0696e+06	1.39412e+06	684858	1.58658e+06	2.23487e+06	2.56065e+06	172196	367900	889587	2.69495e+06	1.41709e+06	771189	1.29519e+06
High	P25786	PSMA1	Proteasome subunit alpha type-1	51	11	70	11	263	29.5	6.61	4.45465e+06	1.54375e+06	1.16276e+07	2.36837e+06	248404	6.99488e+06	1.32875e+07	1.34504e+07	1.9863e+06	1.70672e+07	2.88888e+07	634738	2.68211e+06	4.22424e+06	1.45327e+07	6.35069e+06	3.75467e+06	3.14949e+06		P25786	2.85425e+06	4.27408e+06	3.1555e+06	3.78201e+06	2.28093e+06	7.24014e+06	5.67282e+06	6.7394e+06	4.05103e+06	3.95281e+06	6.17506e+06	692436	2.95499e+06	5.47e+06	7.9866e+06	5.21138e+06	3.63165e+06	3.4727e+06
High	Q92597	NDRG1	Protein NDRG1	27	7	41	7	394	42.8	5.82	901378	57620.1	4.71954e+06	2.14431e+06	129487	1.48257e+06	1.69103e+06	1.73728e+06	598556	1.2013e+07	2.42538e+06	251560	502866	901545	3.43649e+06	1.77885e+06	1.0313e+06	600275		Q92597	577545	159529	1.28079e+06	3.42421e+06	1.18899e+06	1.53456e+06	721950	870474	1.22074e+06	2.78226e+06	518433	274427	554027	1.16742e+06	1.88856e+06	1.45972e+06	997511	661877
High	P63000	RAC1	Ras-related C3 botulinum toxin substrate 1	50	11	70	4	192	21.4	8.5	4.95536e+06	25940.5	1.13319e+07	408668	9619.08	2.27757e+06	1.21497e+07	7.82584e+06	484040	2.65228e+07	2.11657e+07	1.19163e+06	601304	2.23812e+06	9.03036e+06	4.4768e+06	1.02983e+06	3.09133e+06		P63000	3.17508e+06	71819.8	3.07525e+06	652596	88325.8	2.35743e+06	5.18705e+06	3.92118e+06	987191	6.14277e+06	4.52423e+06	1.29995e+06	662480	2.89815e+06	4.96273e+06	3.67367e+06	996082	3.40857e+06
High	Q9Y4L1	HYOU1	Hypoxia up-regulated protein 1	12	12	38	12	999	111.3	5.22	1.09113e+06	10400	1.95867e+06	108068	2750	1.8981e+06	3.10681e+06	3.535e+06	128146	3.67878e+06	5.91609e+06	159562	131589	213409	4.37244e+06	2.79665e+06	436056	339326		Q9Y4L1	699124	28793.8	531545	172572	25251.5	1.96465e+06	1.32639e+06	1.77123e+06	261352	852017	1.26458e+06	174066	144976	276345	2.40292e+06	2.29493e+06	421768	374149
High	P62269	RPS18	40S ribosomal protein S18	52	11	66	11	152	17.7	10.99	1.01522e+06	10400	4.82359e+06	386714	43676.8	1.92079e+06	4.17814e+06	4.60234e+06	748632	2.48844e+07	9.73309e+06	461453	362979	2.43436e+06	1.05075e+07	3.06433e+06	387182	3.53026e+06		P62269	650485	28793.8	1.30903e+06	617537	401056	1.98814e+06	1.78377e+06	2.30603e+06	1.52682e+06	5.76332e+06	2.08048e+06	503399	399908	3.15227e+06	5.7745e+06	2.51459e+06	374496	3.89254e+06
High	P48643	CCT5	T-complex protein 1 subunit epsilon	25	13	51	12	541	59.6	5.66	2.82182e+06	270173	7.43747e+06	1.26757e+06	90534.8	2.29504e+06	6.46575e+06	4.24119e+06	675391	1.11113e+07	1.33703e+07	122171	787903	841420	3.34209e+06	1.71818e+06	796157	1.15138e+06		P48643	1.80804e+06	748011	2.01838e+06	2.02416e+06	831322	2.37551e+06	2.76041e+06	2.12507e+06	1.37745e+06	2.57342e+06	2.85794e+06	133276	868063	1.08956e+06	1.83668e+06	1.40994e+06	770071	1.26954e+06
High	Q8N163	CCAR2	Cell cycle and apoptosis regulator protein 2	14	12	67	12	923	102.8	5.22	1.33326e+06	135944	5.52388e+06	258622	48728.8	798863	3.24957e+06	1.42478e+06	213076	9.38362e+06	2.92513e+06	134659	234899	2.04028e+06	5.4476e+06	4.24715e+06	496426	1.14646e+06		Q8N163	854269	376381	1.49907e+06	412989	447444	826874	1.38733e+06	713896	434564	2.17328e+06	625256	146900	258798	2.64197e+06	2.99378e+06	3.48521e+06	480161	1.26411e+06
High	Q86SG5	S100A7A	Protein S100-A7A	63	7	32	3	101	11.3	7.44	24848.6	10400	161526	18210	26012	7740	3.34461e+06	150341	13118.9	201405	196330	12649.5	7208.24	26223.3	70363.6	9930	28213.4	33823.6		Q86SG5	15921.4	28793.8	43834.9	29079.2	238851	8011.39	1.42791e+06	75329.2	26755.8	46646.1	41966.1	13799.4	7941.6	33956.8	38669	8148.56	27289	37294.7
High	O75347	TBCA	Tubulin-specific chaperone A	61	7	94	7	108	12.8	5.29	1.06286e+07	750102	3.68351e+07	4.75754e+06	479404	6.75707e+06	1.47094e+07	1.02928e+07	2.50334e+06	3.08076e+07	4.21725e+07	1.37139e+06	9.00617e+06	8.09824e+06	1.43997e+07	8.61467e+06	4.78007e+06	4.28372e+06		O75347	6.8101e+06	2.07676e+06	9.99632e+06	7.59725e+06	4.40205e+06	6.994e+06	6.27985e+06	5.15725e+06	5.10552e+06	7.13514e+06	9.01451e+06	1.49605e+06	9.92245e+06	1.04865e+07	7.9135e+06	7.0692e+06	4.62345e+06	4.72333e+06
High	O60888	CUTA	Protein CutA	31	3	44	3	179	19.1	5.5	3.53181e+06	390626	1.4854e+07	409656	63429.6	796778	2.18614e+06	3.23545e+06	216825	7.35223e+06	5.61827e+06	549705	460436	582777	5.43623e+06	525923	1.14341e+06	1.45031e+06		O60888	2.26296e+06	1.0815e+06	4.0311e+06	654173	582433	824715	933325	1.62114e+06	442210	1.7028e+06	1.20092e+06	599673	507280	754642	2.98754e+06	431573	1.10594e+06	1.59914e+06
High	Q96IU4	ABHD14B	Protein ABHD14B	40	7	71	7	210	22.3	6.4	5.15227e+06	760929	3.79419e+07	2.07453e+06	256888	1.58416e+06	4.50516e+06	1.12574e+07	1.08419e+06	2.83557e+07	3.08867e+07	1.40374e+06	1.60188e+06	2.35516e+06	3.63705e+06	1.63382e+06	3.76327e+06	4.99697e+06		Q96IU4	3.30124e+06	2.10673e+06	1.02967e+07	3.31278e+06	2.35883e+06	1.63971e+06	1.92338e+06	5.64058e+06	2.21119e+06	6.56727e+06	6.60212e+06	1.53134e+06	1.76485e+06	3.04971e+06	1.99878e+06	1.34071e+06	3.63996e+06	5.50977e+06
High	P50225	SULT1A1	Sulfotransferase 1A1	32	11	25	2	295	34.1	6.62	2.17169e+06	316251	3.70834e+06	176195	2750	336662	8.2047e+06	2.79293e+06	135219	3.42687e+06	9.94619e+06	254956	485816	537312	26208.1	3.47818e+06	757388	223055		P50225	1.39148e+06	875584	1.00637e+06	281363	25251.5	348466	3.50282e+06	1.39941e+06	275776	793675	2.12603e+06	278132	535242	695769	14402.9	2.85419e+06	732572	245945
High	O75348	ATP6V1G1	V-type proton ATPase subunit G 1	53	7	74	5	118	13.7	8.79	4.48131e+06	161272	6.38224e+06	617118	9236.66	1.63809e+06	4.84759e+06	3.62197e+06	2.07803e+06	1.0366e+07	6.73217e+06	2.8517e+06	1.35532e+06	1.80846e+06	3.97187e+06	5.12439e+06	1.05979e+06	2.2956e+06		O75348	2.87133e+06	446502	1.73201e+06	985466	84814.2	1.69553e+06	2.06957e+06	1.81481e+06	4.23811e+06	2.40081e+06	1.43902e+06	3.11092e+06	1.49321e+06	2.34178e+06	2.18278e+06	4.20508e+06	1.02506e+06	2.53118e+06
High	P35237	SERPINB6	Serpin B6	30	9	45	8	376	42.6	5.27	1.59459e+06	173803	1.15614e+07	185967	69782.4	380180	3.35815e+06	2.9669e+06	423269	4.79059e+06	6.46264e+06	618084	1.00021e+06	603807	2.24889e+06	2.06557e+06	2.33022e+06	2.5618e+06		P35237	1.02171e+06	481196	3.13755e+06	296967	640767	393510	1.43369e+06	1.48658e+06	863250	1.10952e+06	1.38141e+06	674269	1.10197e+06	781874	1.2359e+06	1.69501e+06	2.25387e+06	2.8247e+06
High	P61247	RPS3A	40S ribosomal protein S3a	41	10	46	10	264	29.9	9.73	2.13697e+06	155718	7.28184e+06	409027	26320.3	1.48089e+06	2.703e+06	3.94884e+06	591866	2.44427e+07	1.03224e+07	635551	406486	1.12423e+06	6.59001e+06	2.23428e+06	623587	1.99266e+06		P61247	1.36923e+06	431126	1.97615e+06	653169	241682	1.53282e+06	1.15399e+06	1.97859e+06	1.2071e+06	5.661e+06	2.20645e+06	693322	447841	1.45577e+06	3.62161e+06	1.83345e+06	603155	2.19715e+06
High	P55011	SLC12A2	Solute carrier family 12 member 2	9	5	14	5	1212	131.4	6.4	139884	10400	9.65017e+06	487145	1.13666e+06	225101	500781	441847	3030	440951	750047	30307.3	119337	1.38574e+06	280178	194217	152741	57269.3		P55011	89628.6	28793.8	2.61887e+06	777914	1.04372e+07	232994	213797	221390	6179.63	102126	160325	33062.2	131478	1.7944e+06	153975	159375	147736	63146.5
High	Q8WX93	PALLD	Palladin	12	15	47	14	1383	150.5	7.09	1.49927e+06	372975	1.47636e+07	650864	91487.4	2.71202e+06	3.48837e+06	2.74113e+06	477627	1.20615e+07	2.13859e+06	656604	744346	2.06829e+06	3.9292e+06	4.31924e+06	1.94251e+06	1.16144e+06		Q8WX93	960633	1.03263e+06	4.00656e+06	1.03936e+06	840069	2.80711e+06	1.48928e+06	1.37346e+06	974113	2.79347e+06	457130	716289	820075	2.67825e+06	2.15933e+06	3.54437e+06	1.87886e+06	1.28063e+06
High	P02750	LRG1	Leucine-rich alpha-2-glycoprotein	25	10	39	10	347	38.2	6.95	3.10013e+06	449388	7.45816e+06	639300	38548.5	1.25009e+06	2.5965e+07	8.90188e+06	112275	1.16529e+07	2.04543e+06	445587	1.09487e+06	293016	494481	840218	1.04062e+06	174445		P02750	1.98636e+06	1.24419e+06	2.024e+06	1.02089e+06	353966	1.29392e+06	1.10852e+07	4.46033e+06	228983	2.69886e+06	437218	486091	1.20626e+06	379428	271747	689483	1.00652e+06	192347
High	Q9NUP9	LIN7C	Protein lin-7 homolog C	50	9	45	7	197	21.8	8.43	2.50367e+06	122672	1.27831e+07	1.12625e+06	70320.3	1.8485e+06	3.8065e+06	4.71415e+06	665743	1.14994e+07	1.248e+07	258340	733777	1.82022e+06	7.40508e+06	2.25235e+06	1.68212e+06	1.13601e+06		Q9NUP9	1.60419e+06	339634	3.46909e+06	1.79849e+06	645706	1.91332e+06	1.6251e+06	2.36205e+06	1.35777e+06	2.6633e+06	2.66764e+06	281824	808431	2.35702e+06	4.06954e+06	1.84828e+06	1.627e+06	1.25259e+06
High	P01903	HLA-DRA	HLA class II histocompatibility antigen, DR alpha chain	33	9	21	8	254	28.6	5	129599	86655.3	268367	107150	14857.9	550417	653700	3.2306e+06	259330	1.52454e+06	850412	180881	1.00321e+06	140947	1.28692e+06	860026	2.27192e+06	603635		P01903	83038.9	239917	72829.6	171107	136431	569717	279083	1.61871e+06	528898	353088	181778	197323	1.10528e+06	182513	707240	705737	2.19748e+06	665582
High	Q9NRV9	HEBP1	Heme-binding protein 1	53	8	61	8	189	21.1	5.8	2.69468e+06	43564.9	1.46618e+07	598925	311278	509251	3.01916e+06	3.23206e+06	755626	2.11397e+07	7.07095e+06	928806	1.20388e+06	5.77697e+06	1.97063e+06	1.62745e+06	1.16861e+06	2.38812e+06		Q9NRV9	1.72658e+06	120615	3.97892e+06	956414	2.85827e+06	527107	1.28897e+06	1.61944e+06	1.54109e+06	4.89603e+06	1.51144e+06	1.01324e+06	1.32636e+06	7.48063e+06	1.08298e+06	1.33549e+06	1.13032e+06	2.6332e+06
High	P16070	CD44	CD44 antigen	9	8	65	8	742	81.5	5.33	5.00134e+06	1.89311e+06	1.91335e+07	2.0848e+06	512161	3.56467e+06	1.98659e+07	6.42545e+06	500081	1.24122e+07	8.72869e+06	1.14332e+06	3.73093e+06	3.45494e+06	8.13487e+06	5.04694e+06	1.90206e+06	2.38606e+06		P16070	3.20454e+06	5.24132e+06	5.19246e+06	3.32918e+06	4.70285e+06	3.68966e+06	8.48132e+06	3.21951e+06	1.01991e+06	2.8747e+06	1.86578e+06	1.24725e+06	4.11051e+06	4.47382e+06	4.4706e+06	4.14152e+06	1.83974e+06	2.63092e+06
High	P07954	FH	Fumarate hydratase, mitochondrial	21	7	25	7	510	54.6	8.76	579985	17910.7	2.2179e+06	357231	180218	922969	1.39777e+06	1.63993e+06	473994	5.65183e+06	7.45125e+06	215202	318279	272067	4.31922e+06	374610	506861	578705		P07954	371617	49588.3	601894	570456	1.65483e+06	955332	596749	821698	966702	1.30898e+06	1.59273e+06	234764	350660	352301	2.37367e+06	307405	490253	638093
High	Q9UK76	JPT1	Jupiter microtubule associated homolog 1	44	7	58	7	154	16	5.6	4.63424e+06	110053	8.84018e+06	2.20704e+06	505797	7.08602e+06	3.35213e+06	2.77782e+06	2.94004e+06	2.1355e+07	8.41544e+06	638212	2.60008e+06	1.54255e+06	3.97194e+06	1.56001e+06	625314	1.51225e+06		Q9UK76	2.96932e+06	304698	2.39905e+06	3.52438e+06	4.6444e+06	7.33448e+06	1.43112e+06	1.39184e+06	5.99615e+06	4.94589e+06	1.79883e+06	696226	2.8646e+06	1.99746e+06	2.18282e+06	1.28014e+06	604826	1.66745e+06
High	P27361	MAPK3	Mitogen-activated protein kinase 3	32	10	62	5	379	43.1	6.74	3.73983e+06	99943.7	3.89883e+06	638590	121679	793514	1.29726e+06	4.38469e+06	1.24355e+06	5.68806e+06	7.27317e+06	203944	289654	1.54777e+06	1.21162e+06	1.02856e+06	1.3066e+06	711361		P27361	2.39624e+06	276708	1.05807e+06	1.01975e+06	1.11729e+06	821338	553835	2.19697e+06	2.53619e+06	1.31737e+06	1.55466e+06	222483	319123	2.00422e+06	665856	844035	1.26379e+06	784364
High	P10636	MAPT	Microtubule-associated protein tau	15	12	35	12	758	78.9	6.71	1.36686e+06	10400	4.60843e+06	92635.2	47467.1	151875	186123	5.95508e+06	26867.7	2.07165e+07	5.72739e+06	187477	453792	4.91176e+06	415982	167487	1.261e+06	44091.1		P10636	875797	28793.8	1.25064e+06	147928	435860	157200	79461.2	2.98382e+06	54796.2	4.79801e+06	1.22425e+06	204518	499961	6.36028e+06	228607	137440	1.21968e+06	48615.9
High	P25787	PSMA2	Proteasome subunit alpha type-2	44	8	42	8	234	25.9	7.43	840817	70429.1	3.73696e+06	439103	63637.4	1.77711e+06	4.42723e+06	2.97872e+06	370488	5.18252e+06	1.09462e+07	277024	351911	1.0224e+06	5.36647e+06	1.88022e+06	898688	1.44834e+06		P25787	538741	194993	1.01414e+06	701197	584340	1.83942e+06	1.89011e+06	1.4925e+06	755605	1.20029e+06	2.33979e+06	302206	387714	1.32392e+06	2.9492e+06	1.54291e+06	869242	1.59697e+06
High	O75340	PDCD6	Programmed cell death protein 6	49	7	66	7	191	21.9	5.4	7.48832e+06	128004	2.67919e+07	762616	19760.9	672626	5.2671e+06	2.45163e+06	659225	2.87426e+07	2.16531e+07	2.85911e+06	1.04694e+06	1.46739e+06	4.96847e+06	2.91153e+06	914208	5.82769e+06		O75340	4.79803e+06	354396	7.2708e+06	1.21781e+06	181451	696211	2.24867e+06	1.2284e+06	1.34448e+06	6.65689e+06	4.62843e+06	3.119e+06	1.15346e+06	1.90013e+06	2.73047e+06	2.3892e+06	884254	6.42575e+06
High	Q15435	PPP1R7	Protein phosphatase 1 regulatory subunit 7	28	13	50	13	360	41.5	4.91	2.78496e+06	161547	6.73099e+06	755705	2750	2.22384e+06	5.11074e+06	4.86621e+06	607908	7.50628e+06	7.97075e+06	549962	1.09945e+06	1.40316e+06	4.18288e+06	2.13134e+06	1.05518e+06	798047		Q15435	1.78442e+06	447264	1.82666e+06	1.20677e+06	25251.5	2.30181e+06	2.18192e+06	2.43824e+06	1.23982e+06	1.73848e+06	1.70377e+06	599954	1.21131e+06	1.81696e+06	2.29874e+06	1.74898e+06	1.0206e+06	879945
High	P07814	EPRS1	Bifunctional glutamate/proline--tRNA ligase	11	14	43	14	1512	170.5	7.33	1.20874e+06	244942	2.18712e+06	931626	2750	1.75318e+06	3.05631e+06	2.52517e+06	270065	6.90601e+06	6.01927e+06	411555	932142	884003	4.74294e+06	1.40712e+06	970325	679581		P07814	774484	678154	593542	1.4877e+06	25251.5	1.81465e+06	1.30483e+06	1.26525e+06	550792	1.59946e+06	1.28664e+06	448965	1.02698e+06	1.1447e+06	2.60653e+06	1.15469e+06	938532	749322
High	Q8NFU3	TSTD1	Thiosulfate:glutathione sulfurtransferase	44	6	84	6	115	12.5	6.07	2.07448e+07	541527	1.20195e+08	1.01993e+07	910187	9.47755e+06	2.01486e+07	2.03199e+07	1.43651e+07	5.81732e+07	4.13526e+07	1.17111e+07	4.58632e+06	5.38766e+06	9.57264e+06	8.56468e+06	5.97446e+06	8.98198e+06		Q8NFU3	1.32919e+07	1.49929e+06	3.26185e+07	1.6287e+07	8.35765e+06	9.80986e+06	8.60201e+06	1.01814e+07	2.92974e+07	1.34731e+07	8.83924e+06	1.27757e+07	5.05293e+06	6.97652e+06	5.26074e+06	7.02818e+06	5.7787e+06	9.90375e+06
High	Q00796	SORD	Sorbitol dehydrogenase	36	10	22	10	357	38.3	7.97	959831	10400	2.47404e+06	183581	37324.5	177097	3.64492e+06	1.81343e+06	314983	7.86252e+06	1.68761e+06	79101.9	60476.6	1.22948e+06	686714	570115	337548	864094		Q00796	614998	28793.8	671407	293158	342727	183307	1.55612e+06	908629	642402	1.82099e+06	360732	86292.3	66629.4	1.59206e+06	377391	467837	326489	952770
High	Q12765	SCRN1	Secernin-1	23	9	48	9	414	46.4	4.75	2.28476e+06	155860	6.4423e+06	131714	84167.7	1.49851e+06	2.37657e+06	2.57717e+06	1.62242e+06	7.21207e+06	1.12604e+07	272816	622485	453566	2.45546e+06	2.57292e+06	927906	858988		Q12765	1.46393e+06	431518	1.74831e+06	210332	772858	1.55105e+06	1.01462e+06	1.2913e+06	3.3089e+06	1.67034e+06	2.40694e+06	297615	685816	587326	1.34942e+06	2.11134e+06	897503	947140
High	P49458	SRP9	Signal recognition particle 9 kDa protein	73	10	59	10	86	10.1	7.97	1.07679e+07	616049	2.7159e+07	4.01822e+06	514325	8.02503e+06	1.99488e+07	1.52864e+07	3.53754e+06	4.14923e+07	3.57441e+07	1.75355e+06	2.67297e+06	5.56664e+06	1.52286e+07	1.28471e+07	4.41216e+06	4.51571e+06		P49458	6.89935e+06	1.70561e+06	7.37043e+06	6.41663e+06	4.72271e+06	8.30641e+06	8.5167e+06	7.65935e+06	7.21474e+06	9.60976e+06	7.64042e+06	1.91295e+06	2.94492e+06	7.20828e+06	8.36904e+06	1.05423e+07	4.2676e+06	4.97913e+06
High	P29590	PML	Protein PML	15	13	36	13	882	97.5	6.21	2.30688e+06	1720950	4.00951e+06	1.2436e+06	539712	1.98203e+06	2.40834e+06	2.42113e+06	1.16793e+06	7.82503e+06	1.07175e+07	2.30628e+06	1.15026e+06	705629	4.42325e+06	1.34768e+06	1.25286e+06	1.09641e+06		P29590	1.4781e+06	4.76468e+06	1.0881e+06	1.98589e+06	4.95582e+06	2.05153e+06	1.02819e+06	1.21312e+06	2.38198e+06	1.8123e+06	2.2909e+06	2.51592e+06	1.26729e+06	913724	2.43084e+06	1.10591e+06	1.21181e+06	1.20893e+06
High	Q07507	DPT	Dermatopontin	30	7	71	7	201	24	4.82	9.74503e+06	6.77988e+06	2.31702e+07	6.49303e+06	243674	2.69623e+06	3.87027e+06	7.10353e+06	1.72275e+06	5.34038e+07	2.02691e+07	1.31033e+08	4.60696e+07	1.64969e+06	475585	1.13478e+06	9.13077e+06	9.73139e+06		Q07507	6.24399e+06	1.8771e+07	6.28793e+06	1.03686e+07	2.2375e+06	2.79077e+06	1.65233e+06	3.55926e+06	3.51351e+06	1.23685e+07	4.33259e+06	1.42944e+08	5.07567e+07	2.1362e+06	261362	931197	8.8316e+06	1.07301e+07
High	P02794	FTH1	Ferritin heavy chain	38	9	84	9	183	21.2	5.55	1.03233e+07	1.93584e+07	5.7573e+07	2.18966e+06	1.11485e+06	1.51237e+06	2.16312e+07	9.03149e+06	3.15302e+06	2.34869e+07	3.45282e+07	1.22062e+06	3.63003e+06	4.5949e+06	5.39836e+06	1.01524e+07	2.1864e+06	7.42924e+06		P02794	6.61451e+06	5.35964e+07	1.56242e+07	3.49664e+06	1.02369e+07	1.5654e+06	9.23496e+06	4.52528e+06	6.43052e+06	5.43965e+06	7.38051e+06	1.33157e+06	3.99935e+06	5.94997e+06	2.96673e+06	8.3311e+06	2.11477e+06	8.19165e+06
High	P60900	PSMA6	Proteasome subunit alpha type-6	39	9	37	9	246	27.4	6.76	2.76354e+06	334863	6.9068e+06	1.02125e+06	252904	3.1261e+06	5.09123e+06	5.63872e+06	923541	1.24978e+07	1.35684e+07	890281	1.68643e+06	2.06306e+06	9.24729e+06	3.26061e+06	1.58889e+06	1.99008e+06		P60900	1.7707e+06	927114	1.87437e+06	1.63082e+06	2.32225e+06	3.23571e+06	2.17359e+06	2.82531e+06	1.88355e+06	2.89453e+06	2.90029e+06	971208	1.858e+06	2.67147e+06	5.08194e+06	2.67566e+06	1.53683e+06	2.19431e+06
High	P62241	RPS8	40S ribosomal protein S8	34	8	33	8	208	24.2	10.32	843920	51563.8	2.38104e+06	329228	34041.7	1.56788e+06	1.72559e+06	1.76488e+06	790661	7.40569e+06	5.61909e+06	588219	247609	979885	3.73164e+06	1.42014e+06	607462	1.16794e+06		P62241	540730	142761	646166	525740	312582	1.62286e+06	736705	884303	1.61254e+06	1.71518e+06	1.2011e+06	641688	272801	1.26886e+06	2.05076e+06	1.16537e+06	587558	1.28779e+06
High	P55769	SNU13	NHP2-like protein 1	55	9	53	9	128	14.2	8.46	3.43813e+06	136027	1.59524e+07	1.39152e+06	137040	3.16811e+06	7.22565e+06	7.26374e+06	1.2814e+06	3.23109e+07	1.08296e+07	1.45146e+06	1.63923e+06	2.31019e+06	1.00583e+07	2.87121e+06	2.22017e+06	2.27935e+06		P55769	2.20293e+06	376608	4.32918e+06	2.22209e+06	1.25835e+06	3.27919e+06	3.08483e+06	3.63954e+06	2.61339e+06	7.4833e+06	2.31485e+06	1.5834e+06	1.80601e+06	2.99148e+06	5.52762e+06	2.35612e+06	2.14742e+06	2.51326e+06
High	Q14240	EIF4A2	Eukaryotic initiation factor 4A-II	22	7	41	2	407	46.4	5.48	873791	983812	1.22541e+06	623492	52168.6	893318	685018	762557	211401	693503	1.51023e+06	87479.9	1.75034e+06	392458	240485	257707	820151	524799		Q14240	559869	2.72382e+06	332552	995644	479030	924641	292453	382083	431149	160618	322816	95431.8	1.92841e+06	508196	132161	211474	793279	578656
High	P01911	HLA-DRB1	HLA class II histocompatibility antigen, DRB1 beta chain	44	8	49	2	266	29.9	7.74	1.50799e+06	450584	1.14304e+06	46968.7	2750	5.05432e+06	3.68024e+06	1.06633e+07	229489	5.93975e+06	7.6786e+06	662797	2.22862e+06	676579	5.93976e+06	3.56958e+06	4.57441e+06	1.00854e+06		P01911	966220	1.2475e+06	310198	75003.6	25251.5	5.23154e+06	1.5712e+06	5.34291e+06	468038	1.37567e+06	1.64132e+06	723046	2.45536e+06	876107	3.26425e+06	2.9292e+06	4.42453e+06	1.11204e+06
High	P49321	NASP	Nuclear autoantigenic sperm protein	16	9	35	9	788	85.2	4.3	1.58804e+06	121271	3.41892e+06	452345	46044.9	3.73758e+06	3.0267e+06	2.65681e+06	260059	1.07669e+07	1.33144e+06	54179.2	1.13387e+06	726883	7.83715e+06	2.08179e+06	1.56234e+06	625300		P49321	1.01752e+06	335755	927828	722342	422801	3.86863e+06	1.29218e+06	1.33121e+06	530386	2.49364e+06	284600	59104.1	1.24923e+06	941246	4.30699e+06	1.70832e+06	1.51114e+06	689471
High	P40925	MDH1	Malate dehydrogenase, cytoplasmic	29	11	63	11	334	36.4	7.36	2.75055e+06	189876	1.39671e+07	1.43403e+06	183653	3.80821e+06	6.92103e+06	1.05598e+07	388974	1.04782e+07	1.25923e+07	546354	1.28835e+06	1.01281e+06	1.02753e+07	5.03896e+06	3.70944e+06	658561		P40925	1.76238e+06	525699	3.7904e+06	2.28997e+06	1.68637e+06	3.94174e+06	2.95478e+06	5.29102e+06	793306	2.42679e+06	2.69163e+06	596018	1.41943e+06	1.3115e+06	5.64691e+06	4.13497e+06	3.5879e+06	726145
High	P42765	ACAA2	3-ketoacyl-CoA thiolase, mitochondrial	32	12	34	12	397	41.9	8.09	1.84487e+06	99874.4	2.80978e+06	98669.4	44765.4	930614	2.33276e+06	1.18307e+06	476554	7.25838e+06	1.25287e+07	100101	188770	214062	1.53214e+06	395996	412267	445140		P42765	1.18208e+06	276516	762519	157564	411051	963244	995921	592782	971924	1.68107e+06	2.67804e+06	109200	207975	277191	842003	324954	398759	490821
High	O15075	DCLK1	Serine/threonine-protein kinase DCLK1	20	12	19	12	740	82.2	8.66	282510	19537.1	402753	100992	11152.8	55920.2	453315	6.03769e+06	57804.7	681824	2.28642e+06	22132.7	6970	13396.4	7870	9930	1.64159e+06	12800		O15075	181014	54091.2	109299	161272	102409	57881	193533	3.02522e+06	117892	157913	488730	24144.6	7679.12	17347.1	4325.04	8148.56	1.5878e+06	14113.6
High	P20618	PSMB1	Proteasome subunit beta type-1	33	7	40	7	241	26.5	8.13	1.83672e+06	161585	5.19409e+06	388424	89122.7	1.59141e+06	4.74552e+06	3.19427e+06	428923	7.38033e+06	1.79514e+07	583439	639766	1.39584e+06	7.28157e+06	2.24728e+06	1.17731e+06	1.49411e+06		P20618	1.17685e+06	447371	1.40957e+06	620268	818356	1.64721e+06	2.02599e+06	1.60051e+06	874781	1.70931e+06	3.83718e+06	636474	704855	1.80748e+06	4.00166e+06	1.84412e+06	1.13873e+06	1.64744e+06
High	O60716	CTNND1	Catenin delta-1	19	14	23	14	968	108.1	6.23	182926	37017.9	1.92106e+06	89610.8	61174.5	7740	935640	407294	75787	4.60431e+06	4.68854e+06	5230	16160.2	188156	641481	234633	63741.2	104728		O60716	117207	102489	521338	143098	561725	8011.39	399451	204077	154566	1.06637e+06	1.00219e+06	5705.41	17804.3	243644	352532	192540	61652.6	115476
High	P23193	TCEA1	Transcription elongation factor A protein 1	42	12	33	10	301	33.9	8.38	898313	95092.3	2.86888e+06	302438	47785.2	785016	1.25557e+06	2.67769e+06	187202	9.34067e+06	6.25603e+06	534120	352765	653973	2.35398e+06	1.22139e+06	1.08872e+06	489923		P23193	575581	263276	778557	482958	438781	812541	536038	1.34167e+06	381796	2.16333e+06	1.33725e+06	582672	388655	846834	1.29365e+06	1.00228e+06	1.05304e+06	540201
High	P61106	RAB14	Ras-related protein Rab-14	53	10	49	9	215	23.9	6.21	1.16366e+06	141797	4.56399e+06	78937.8	31036.8	627803	1.79116e+06	1.94129e+06	304405	5.50698e+06	6.72047e+06	470691	571624	1.40671e+06	1.87811e+06	1.73138e+06	1.13965e+06	1.15775e+06		P61106	745598	392585	1.23858e+06	126054	284991	649816	764698	972694	620829	1.27544e+06	1.43652e+06	513477	629780	1.82156e+06	1.03214e+06	1.42077e+06	1.10231e+06	1.27656e+06
High	P55084	HADHB	Trifunctional enzyme subunit beta, mitochondrial	28	11	49	11	474	51.3	9.41	2.16366e+06	71370.2	3.38886e+06	551239	60854.7	1.97589e+06	5.76601e+06	4.16191e+06	277110	1.5699e+07	1.46021e+07	483017	300051	1.04355e+06	6.58305e+06	1.78015e+06	1.04403e+06	1.0044e+06		P55084	1.38633e+06	197598	919671	880265	558789	2.04517e+06	2.46167e+06	2.08535e+06	565161	3.63594e+06	3.12125e+06	526924	330578	1.3513e+06	3.61778e+06	1.46079e+06	1.00982e+06	1.10747e+06
High	Q14974	KPNB1	Importin subunit beta-1	12	10	52	10	876	97.1	4.78	5.90729e+06	702179	1.20375e+07	936289	284957	3.55648e+06	4.51145e+06	4.75719e+06	841111	1.88373e+07	1.82759e+07	684992	1129124	1.68435e+06	8.071e+06	2.81804e+06	1.38011e+06	4.7476e+06		Q14974	3.78501e+06	1.94408e+06	3.26673e+06	1.49514e+06	2.61657e+06	3.68118e+06	1.92607e+06	2.38362e+06	1.71543e+06	4.36278e+06	3.90653e+06	747258	1.244e+06	2.18108e+06	4.4355e+06	2.31248e+06	1.33489e+06	5.23481e+06
High	Q16698	DECR1	2,4-dienoyl-CoA reductase [(3E)-enoyl-CoA-producing], mitochondrial	30	8	22	8	335	36	9.28	381786	10400	1.31078e+06	141535	2750	105714	4.39271e+06	2.14326e+06	144762	4.69049e+06	4.89005e+06	58597.7	101654	221762	361770	588421	315968	183955		Q16698	244624	28793.8	355719	226015	25251.5	109421	1.87537e+06	1.07389e+06	295240	1.08633e+06	1.04526e+06	63924.2	111996	287161	198814	482859	305616	202834
High	P30740	SERPINB1	Leukocyte elastase inhibitor	36	12	41	11	379	42.7	6.28	1.27762e+06	44184	6.47661e+06	236610	85276.8	921057	3.6516e+06	3.99114e+06	510486	5.17312e+06	3.19622e+06	320967	519231	1.24475e+06	3.51964e+06	2.02879e+06	1.64328e+06	1.43256e+06		P30740	818619	122329	1.75763e+06	377840	783041	953352	1.55897e+06	1.99978e+06	1.04113e+06	1.19811e+06	683202	350143	572057	1.61184e+06	1.93425e+06	1.66482e+06	1.58944e+06	1.57958e+06
High	P30626	SRI	Sorcin	41	9	76	9	198	21.7	5.59	1.10054e+07	1.61777e+06	4.62028e+07	1.534e+06	220616	2.93733e+06	7.71948e+06	4.89175e+06	1.2743e+06	6.12403e+07	2.2241e+08	4.57502e+06	3.40477e+06	1.33619e+06	6.72867e+06	2.68712e+06	2.42382e+06	1.85387e+06		P30626	7.05155e+06	4.47903e+06	1.25385e+07	2.44963e+06	2.02578e+06	3.04032e+06	3.29566e+06	2.45104e+06	2.59891e+06	1.41835e+07	4.75408e+07	4.99089e+06	3.75117e+06	1.73024e+06	3.69781e+06	2.20505e+06	2.34441e+06	2.04412e+06
High	Q99439	CNN2	Calponin-2	28	10	46	9	309	33.7	7.33	1.11766e+06	95111.7	9.60128e+06	637315	22753.6	1.34454e+06	4.66525e+06	1.06133e+06	146940	1.0629e+07	3.3271e+06	1.62386e+06	1.16553e+06	682732	4.28954e+06	3.14517e+06	744527	1.39851e+06		Q99439	716127	263330	2.6056e+06	1.01772e+06	208932	1.39169e+06	1.99173e+06	531783	299682	2.46172e+06	711178	1.77147e+06	1.28411e+06	884074	2.35736e+06	2.58092e+06	720132	1.54203e+06
High	P02763	HEL-S-153w	Alpha-1-acid glycoprotein 1	22	5	62	3	201	23.5	5.02	983472	159057	1.29677e+07	4.85474e+06	141809	5.32295e+06	1.4838e+08	4.30553e+06	191889	8.80506e+06	2.07273e+06	1.82587e+06	1.10311e+07	651473	3.66532e+06	6.43975e+06	2.07355e+06	1.1299e+06		P02763	630145	440371	3.51919e+06	7.75245e+06	1.30214e+06	5.50959e+06	6.33477e+07	2.15731e+06	391354	2.03928e+06	443053	1.99184e+06	1.21534e+07	843596	2.01431e+06	5.28446e+06	2.00561e+06	1.24586e+06
High	Q9BRA2	TXNDC17	Thioredoxin domain-containing protein 17	43	6	64	6	123	13.9	5.52	4.89064e+06	486650	4.54763e+07	2.10475e+06	373605	2.66689e+07	1.41894e+07	6474871	1.39793e+06	1.8757e+07	7.50256e+06	2.61605e+06	4.7644e+06	4.75863e+06	1.09066e+07	8.10917e+06	2.43904e+06	3.0664e+06		Q9BRA2	3.13361e+06	1.34736e+06	1.23414e+07	3.36104e+06	3.43057e+06	2.7604e+07	6.05784e+06	3.24427e+06	2.85106e+06	4.34419e+06	1.60369e+06	2.85385e+06	5.24912e+06	6.16199e+06	5.9938e+06	6.65438e+06	2.35913e+06	3.38108e+06
High	P62318	SNRPD3	Small nuclear ribonucleoprotein Sm D3	59	6	42	6	126	13.9	10.32	1.14276e+06	108879	4.10781e+06	463633	43983.8	1.88882e+06	7.08326e+06	2.94264e+06	803388	2.11541e+07	1.24314e+07	404457	500271	1.89594e+06	7.36009e+06	2.08245e+06	598544	1.30439e+06		P62318	732208	301447	1.11478e+06	740369	403875	1.95504e+06	3.02404e+06	1.47442e+06	1.6385e+06	4.89937e+06	2.65726e+06	441222	551168	2.45506e+06	4.04481e+06	1.70886e+06	578932	1.43825e+06
High	P02774	GC	Vitamin D-binding protein	27	12	38	12	474	52.9	5.45	2.1075e+06	1.70787e+06	9.33022e+06	1.18336e+06	2750	3.35598e+06	1.12246e+07	5.98282e+06	305803	5.76386e+06	6.3599e+06	933488	3.84046e+06	557068	1.39626e+06	2.23696e+06	2.26037e+06	632719		P02774	1.35035e+06	4.72846e+06	2.53204e+06	1.88969e+06	25251.5	3.47366e+06	4.7921e+06	2.99772e+06	623679	1.33493e+06	1.35945e+06	1.01834e+06	4.23119e+06	721351	767331	1.83565e+06	2.18631e+06	697650
High	P48681	NES	Nestin	9	13	19	13	1621	177.3	4.36	429129	186302	8.75595e+06	105775	5954.03	1.37244e+06	717552	1.42262e+06	132075	1.26213e+06	1.30967e+06	202396	151335	57350.5	694179	163215	340639	191492		P48681	274958	515801	2.37619e+06	168910	54672	1.42057e+06	306343	712809	269364	292314	279945	220794	166731	74263.6	381493	133934	329478	211144
High	Q8N4P3	HDDC3	Guanosine-3',5'-bis(diphosphate) 3'-pyrophosphohydrolase MESH1	30	5	36	5	179	20.3	6.74	2.06917e+06	20554.1	3.13889e+06	166100	25867.8	968549	451837	1.53194e+06	1.51097e+06	1.59204e+06	3.55049e+06	277127	254851	376546	1.76139e+06	645564	555335	478188		Q8N4P3	1.32579e+06	56906.7	851833	265242	237527	1.00251e+06	192902	767585	3.0816e+06	368721	758928	302318	280779	487592	967989	529750	537140	527261
High	Q9Y2Q3	GSTK1	Glutathione S-transferase kappa 1	30	6	31	6	226	25.5	8.41	2.02175e+06	10400	2.97447e+06	333819	145515	438566	2.57416e+06	2.33261e+06	122556	8.57267e+06	8.67965e+06	39910.9	93428.5	468108	6.06892e+06	1.00371e+06	589792	909291		Q9Y2Q3	1.29541e+06	28793.8	807214	533071	1.33617e+06	453944	1.09898e+06	1.16877e+06	249951	1.98546e+06	1.8553e+06	43538.8	102934	606157	3.33524e+06	823643	570467	1.00261e+06
High	P62826	RAN	GTP-binding nuclear protein Ran	42	10	105	10	216	24.4	7.49	4.98312e+06	439018	8.82697e+06	1.12842e+06	346261	3.98722e+06	7.73532e+06	5.55759e+06	1.44987e+06	3.60011e+07	2.07722e+07	616344	1.00374e+06	3.48927e+06	8.62727e+06	5.46016e+06	1.92341e+06	4.36407e+06		P62826	3.19286e+06	1.21548e+06	2.39547e+06	1.80196e+06	3.17949e+06	4.12702e+06	3.30243e+06	2.78466e+06	2.95699e+06	8.33799e+06	4.44012e+06	672370	1.10585e+06	4.51828e+06	4.7412e+06	4.48061e+06	1.86038e+06	4.81192e+06
High	P41250	GARS1	Glycine--tRNA ligase	18	12	30	12	739	83.1	7.03	806524	10400	1.84948e+06	102608	2750	831234	3.23369e+06	1.29766e+06	133445	3.23251e+06	2.99029e+06	42497.9	210500	404141	3.72972e+06	3.63682e+06	325679	328238		P41250	516769	28793.8	501913	163853	25251.5	860380	1.38056e+06	650202	272158	748661	639184	46360.9	231916	523325	2.04971e+06	2.98438e+06	315008	361923
High	P50238	CRIP1	Cysteine-rich protein 1	83	6	75	6	77	8.5	8.75	4.38632e+07	1.01199e+06	30937843	1.34797e+06	1.11472e+06	5.0602e+06	2.01183e+07	3.96075e+07	4.40692e+06	5.92162e+07	5.67692e+07	4.86739e+06	1.93696e+06	3.23492e+07	5.19273e+06	1.66243e+07	8.31775e+06	1.1674e+07		P50238	2.81047e+07	2.80183e+06	8.39593e+06	2.15255e+06	1.02357e+07	5.23763e+06	8.58907e+06	1.98456e+07	8.98783e+06	1.37147e+07	1.21346e+07	5.30984e+06	2.13402e+06	4.18893e+07	2.85372e+06	1.36419e+07	8.04521e+06	1.28721e+07
High	Q92598	HSPH1	Heat shock protein 105 kDa	14	10	19	9	858	96.8	5.39	1.50911e+06	196731	581206	218501	80255.2	887438	3.03609e+06	2.80882e+06	142085	3.14937e+06	4.08463e+06	1.27539e+06	307494	476015	2.68507e+06	1.03852e+06	482980	970441		Q92598	966941	544676	157728	348920	736931	918555	1.29619e+06	1.40738e+06	289780	729405	873101	1.39133e+06	338778	616395	1.47561e+06	852210	467155	1.07003e+06
High	P63027	VAMP2	Vesicle-associated membrane protein 2	72	7	33	4	116	12.7	8.13	1.45607e+06	142483	2.21043e+06	449747	100650	520289	694719	2.32893e+06	313869	2.42981e+06	3.72817e+06	1969965	358824	865470	1.22146e+06	750993	1.22795e+06	560296		P63027	932957	394484	599867	718194	924200	538532	296595	1.16692e+06	640131	562752	796908	2.14904e+06	395331	1.1207e+06	671266	616265	1.18772e+06	617796
High	P60903	S100A10	Protein S100-A10	56	5	36	5	97	11.2	7.37	2.6406e+06	1.45179e+06	1.32428e+07	398938	73451.1	989283	3.52519e+06	978788	118489	2.09363e+07	1.95022e+06	665900	1.20525e+06	925010	1.11417e+07	3.65272e+06	1.08688e+06	3.955e+06		P60903	1.69193e+06	4.01949e+06	3.59384e+06	637057	674454	1.02397e+06	1.505e+06	490427	241657	4.84892e+06	416865	726431	1.32787e+06	1.1978e+06	6.12305e+06	2.99742e+06	1.05127e+06	4.36087e+06
High	Q9UIJ7	AK3	GTP:AMP phosphotransferase AK3, mitochondrial	35	8	28	8	227	25.6	9.16	2.50951e+06	58908.8	5.01381e+06	347691	267544	493828	2.05423e+06	3.60453e+06	536594	1.39736e+07	9.02363e+06	530808	6970	603093	94168.7	207923	964877	859071		Q9UIJ7	1.60793e+06	163097	1.36065e+06	555222	2.45668e+06	511144	877009	1.80607e+06	1.09437e+06	3.23633e+06	1.92883e+06	579058	7679.12	780949	51751.3	170622	933262	947232
High	P78356	PIP4K2B	Phosphatidylinositol 5-phosphate 4-kinase type-2 beta	23	10	13	6	416	47.3	7.33	245467	18477.7	195707	89197	11959.4	1.18486e+06	205501	211939	65870	915112	1.80695e+06	78961.8	63188.8	75264	7.1138e+06	372073	62935.3	94245.1		P78356	157280	51158	53111	142437	109815	1.22641e+06	87734.3	106193	134341	211943	386242	86139.5	69617.5	97459.8	3.90946e+06	305323	60873.2	103917
High	O95861	BPNT1	3'(2'),5'-bisphosphate nucleotidase 1	43	12	27	12	308	33.4	5.69	1.03228e+06	12839.7	3.56017e+06	82538.7	26963.6	363333	1.67797e+06	1.00279e+06	46249.8	7239201	8.84836e+06	194206	256921	70461.8	1.611e+06	259657	240332	688060		O95861	661419	35548.4	966161	131805	247589	376072	716373	502451	94325.6	1.67662e+06	1.89136e+06	211860	283060	91241.4	885340	213075	232458	758671
High	P01034	CST3	Cystatin-C	49	7	27	7	146	15.8	8.75	1.13123e+06	316430	6.04215e+06	1.10605e+06	163767	551973	2.54811e+06	2.12806e+07	3.29091e+06	2.0697e+06	9.60548e+06	147710	386606	2.78549e+06	855287	582458	2.96956e+06	548949		P01034	724822	876078	1.63972e+06	1.76623e+06	1.50376e+06	571327	1.08786e+06	1.06628e+07	6.71175e+06	479351	2.0532e+06	161137	425938	3.60695e+06	470032	477965	2.87226e+06	605284
High	Q96EP5	DAZAP1	DAZ-associated protein 1	27	8	35	8	407	43.4	8.56	830281	22919.3	3.63907e+06	666742	24701.4	2.35298e+06	2.72885e+06	1.61038e+06	585022	6.75385e+06	3.74924e+06	220106	521426	854777	3.64689e+06	1.22471e+06	348751	615877		Q96EP5	531991	63455.1	987573	1.06471e+06	226817	2.43548e+06	1.16502e+06	806887	1.19314e+06	1.56422e+06	801411	240114	574475	1.10686e+06	2.00419e+06	1.005e+06	337324	679080
High	P10606	COX5B	Cytochrome c oxidase subunit 5B, mitochondrial	55	9	64	9	129	13.7	8.81	9.93223e+06	993955	2.32135e+07	5.35614e+06	847826	1.0575e+07	2.09035e+07	1.51851e+07	2.63986e+06	2.72579e+07	3.06584e+07	1.02756e+06	5.24104e+06	5.99075e+06	1.31847e+07	6.28068e+06	5.04999e+06	3.49697e+06		P10606	6.36393e+06	2.7519e+06	6.2997e+06	8.55314e+06	7.78503e+06	1.09458e+07	8.92431e+06	7.60858e+06	5.38395e+06	6.31302e+06	6.55332e+06	1.12097e+06	5.77425e+06	7.75747e+06	7.24576e+06	5.15392e+06	4.88453e+06	3.85585e+06
High	P62913	RPL11	60S ribosomal protein L11	44	9	59	9	178	20.2	9.6	2.36363e+06	91298.1	6.22877e+06	525857	35835.9	3.04678e+06	5.02295e+06	6.78298e+06	1.21827e+06	2.9561e+07	9.40257e+06	1.11498e+06	365992	2.44277e+06	9.44177e+06	4.18775e+06	1.1914e+06	2.40835e+06		P62913	1.51446e+06	252771	1.69037e+06	839733	329058	3.15361e+06	2.14444e+06	3.39865e+06	2.48465e+06	6.84643e+06	2.00983e+06	1.21633e+06	403227	3.16316e+06	5.18882e+06	3.43646e+06	1.15236e+06	2.65551e+06
High	Q16629	SRSF7	Serine/arginine-rich splicing factor 7	31	9	69	8	238	27.4	11.82	3.80505e+06	210938	7.51113e+06	2.59656e+06	119725	5.36149e+06	5.25741e+06	7.90614e+06	2.93997e+06	3.90639e+07	1.61493e+07	1.31323e+06	1.24833e+06	5.91547e+06	2.90903e+07	7.60611e+06	2.7974e+06	2.3903e+06		Q16629	2.43803e+06	584011	2.03837e+06	4.1464e+06	1.09935e+06	5.54948e+06	2.24454e+06	3.96142e+06	5.99601e+06	9.04732e+06	3.45196e+06	1.4326e+06	1.37533e+06	7.65998e+06	1.59869e+07	6.24158e+06	2.70574e+06	2.63561e+06
High	P98095	FBLN2	Fibulin-2	13	12	34	12	1184	126.5	4.82	2.00847e+06	2.07274e+06	1.14379e+07	685129	72610.7	1.15073e+06	874386	7.94104e+06	242755	5.56445e+06	2.30644e+06	736702	779588	1.12842e+06	1.56334e+06	535115	4.76139e+06	939069		P98095	1.2869e+06	5.73865e+06	3.10403e+06	1.09407e+06	666737	1.19108e+06	373300	3.9789e+06	495094	1.28875e+06	493009	803669	858902	1.4612e+06	859151	439115	4.60538e+06	1.03544e+06
High	P25325	MPST	3-mercaptopyruvate sulfurtransferase	53	13	46	13	297	33.2	6.6	5.66822e+06	176443	7.80292e+06	927107	294293	2.73452e+06	3.49875e+06	5.30693e+06	654676	1.63688e+07	1.01543e+07	291786	976786	1.07289e+06	5.80189e+06	2.32744e+06	1.65361e+06	953042		P25325	3.63183e+06	488506	2.11756e+06	1.48048e+06	2.7023e+06	2.8304e+06	1.49372e+06	2.65907e+06	1.3352e+06	3.79108e+06	2.17052e+06	318310	1.07616e+06	1.38929e+06	3.18849e+06	1.9099e+06	1.59943e+06	1.05085e+06
High	P52907	CAPZA1	F-actin-capping protein subunit alpha-1	58	11	107	9	286	32.9	5.69	9.32928e+06	1.30615e+06	2.59544e+07	4.61532e+06	624808	1.1448e+07	9.45346e+06	1.05942e+07	6.90531e+06	1.77122e+07	2.4223e+07	1.22337e+06	4.14842e+06	4.48779e+06	1.87913e+07	7.58641e+06	3.06801e+06	4.31104e+06		P52907	5.9776e+06	3.61626e+06	7.04353e+06	7.37014e+06	5.7372e+06	1.18494e+07	4.03595e+06	5.3083e+06	1.40833e+07	4.1022e+06	5.17773e+06	1.33457e+06	4.57047e+06	5.81127e+06	1.03269e+07	6.22541e+06	2.96748e+06	4.75345e+06
High	Q9BVJ7	DUSP23	Dual specificity protein phosphatase 23	76	10	36	10	150	16.6	8.21	515478	75724.8	2.21482e+06	672899	199619	709685	4.11337e+06	1.52719e+06	650950	5.99467e+06	1.38529e+07	114845	423430	685473	2.62661e+06	639484	409789	1.44399e+06		Q9BVJ7	330285	209654	601058	1.07454e+06	1.83297e+06	734569	1.75611e+06	765205	1.3276e+06	1.38839e+06	2.9611e+06	125284	466509	887623	1.44348e+06	524761	396362	1.59218e+06
High	Q9UMX0	UBQLN1	Ubiquilin-1	21	9	50	4	589	62.5	5.11	1.70414e+06	203730	4.11346e+06	47764.5	15251.6	796790	939384	725870	159552	5.79734e+06	4.87975e+06	34895.1	302237	220359	1.14747e+06	554959	103529	546014		Q9UMX0	1.0919e+06	564054	1.11631e+06	76274.4	140046	824728	401049	363701	325404	1.34268e+06	1.04306e+06	38067	332986	285344	630605	455400	100137	602048
High	Q14011	CIRBP	Cold-inducible RNA-binding protein	41	6	62	6	172	18.6	9.51	2.68762e+06	103798	9.75308e+06	938516	76702.1	1.77893e+06	5.20412e+06	7.17213e+06	892278	1.89647e+07	8.68501e+06	850785	1.16569e+06	4.28998e+06	1.70198e+07	3.5223e+06	4.54679e+06	1.55405e+06		Q14011	1.72205e+06	287379	2.6468e+06	1.4987e+06	704305	1.84131e+06	2.22179e+06	3.59363e+06	1.81979e+06	4.39228e+06	1.85645e+06	928122	1.28428e+06	5.55512e+06	9.35342e+06	2.8904e+06	4.39781e+06	1.71354e+06
High	P31942	HNRNPH3	Heterogeneous nuclear ribonucleoprotein H3	39	8	56	8	346	36.9	6.87	2.98718e+06	100172	1.61529e+07	275923	36050.6	1.64624e+06	3.9422e+06	1.47466e+06	1.62479e+06	4.47011e+07	2.00446e+07	899667	637758	2.10578e+06	5.67667e+06	2.40959e+06	1.23853e+06	2.50817e+06		P31942	1.91399e+06	277341	4.38358e+06	440617	331029	1.70396e+06	1.68304e+06	738888	3.31374e+06	1.03529e+07	4.28459e+06	981447	702642	2.72679e+06	3.11967e+06	1.97731e+06	1.19795e+06	2.76557e+06
High	Q5SRE7	PHYHD1	Phytanoyl-CoA dioxygenase domain-containing protein 1	47	9	15	9	291	32.4	6.32	955172	270365	1.48896e+07	319089	136362	169986	137786	2.24399e+06	425216	5.23406e+06	2.76947e+06	330491	223032	230214	593616	273752	1.07925e+06	628102		Q5SRE7	612013	748541	4.04076e+06	509548	1.25213e+06	175947	58824.6	1.12436e+06	867221	1.21223e+06	591982	360532	245723	298106	326227	224641	1.04389e+06	692560
High	P11310	ACADM	Medium-chain specific acyl-CoA dehydrogenase, mitochondrial	21	8	21	8	421	46.6	8.37	1.32293e+06	10400	2.08669e+06	29697	19296	264239	1.44947e+06	1.57254e+06	60975.2	3.6497e+06	8.27639e+06	164529	134766	150432	1.12624e+06	759245	474934	259344		P11310	847646	28793.8	566287	47422.7	177182	273504	618818	787928	124358	845283	1.7691e+06	179484	148477	194795	618937	623037	459373	285958
High	P17987	TCP1	T-complex protein 1 subunit alpha	20	10	38	10	556	60.3	6.11	963172	130137	4.60755e+06	370344	31245.7	986168	3.68243e+06	1.80747e+06	256562	4.32814e+06	6.6507e+06	68926.4	253188	471281	1.58321e+06	745378	297877	367278		P17987	617139	360301	1.2504e+06	591396	286909	1.02075e+06	1.57213e+06	905641	523253	1.00241e+06	1.42161e+06	75191.9	278946	610265	870068	611658	288117	404969
High	Q9NX46	ADPRS	ADP-ribose glycohydrolase ARH3	23	7	38	7	363	38.9	5.07	1.07379e+06	58563.6	4.80977e+06	166086	114179	612123	4.19588e+06	1.56963e+06	21334.4	4.66457e+06	3.50072e+06	706238	359129	299646	1.75722e+06	2.94273e+06	654450	258834		Q9NX46	688013	162141	1.30528e+06	265220	1.04843e+06	633586	1.79134e+06	786472	43511.2	1.08033e+06	748289	770436	395666	388014	965697	2.4148e+06	633006	285397
High	P15289	ARSA	Arylsulfatase A	19	7	40	7	507	53.6	6.07	1.88216e+06	10400	4.06172e+06	412149	2750	1.84045e+06	5.34477e+06	2.28339e+06	878503	4.25303e+06	3.12608e+06	123712	527314	1.32897e+06	6.27905e+06	1.84728e+06	547006	732148		P15289	1.20597e+06	28793.8	1.10227e+06	658154	25251.5	1.90498e+06	2.28183e+06	1.1441e+06	1.79169e+06	985015	668209	134957	580962	1.7209e+06	3.45071e+06	1.51588e+06	529083	807283
High	P09622	DLD	Dihydrolipoyl dehydrogenase, mitochondrial	26	10	40	10	509	54.1	7.85	2.48949e+06	109126	2.4274e+06	134953	112597	1.11151e+06	4.88546e+06	3.47245e+06	155356	8.17098e+06	1.18455e+07	68028.4	733772	817578	3.46599e+06	1.05375e+06	1.29362e+06	669500		P09622	1.5951e+06	302130	658749	215505	1.03391e+06	1.15048e+06	2.08574e+06	1.73989e+06	316845	1.89243e+06	2.53202e+06	74212.2	808426	1.05869e+06	1.90477e+06	864707	1.25123e+06	738207
High	Q13442	PDAP1	28 kDa heat- and acid-stable phosphoprotein	29	8	22	8	181	20.6	8.87	3.02957e+06	444511	4.25536e+06	573765	37099.8	1.82704e+06	1.59385e+06	3.24216e+06	738519	1.19167e+07	3.70315e+06	1.30418e+06	640300	501433	3.2415e+06	1.90509e+06	812870	1.05381e+06		Q13442	1.94115e+06	1.23069e+06	1.15482e+06	916237	340664	1.8911e+06	680461	1.6245e+06	1.5062e+06	2.75995e+06	791560	1.42273e+06	705443	649309	1.7814e+06	1.56331e+06	786236	1.16196e+06
High	Q8N1G4	LRRC47	Leucine-rich repeat-containing protein 47	21	9	44	9	583	63.4	8.28	2.70495e+06	54742.2	3.8713e+06	975826	2750	1.58223e+06	1.23496e+06	2.68066e+06	1.19413e+06	6.07051e+06	4.36815e+06	674862	225260	552753	1.62182e+06	533641	369543	416037		Q8N1G4	1.73316e+06	151561	1.05059e+06	1.55828e+06	25251.5	1.63771e+06	527240	1.34316e+06	2.43541e+06	1.40595e+06	933705	736207	248178	715763	891290	437906	357435	458733
High	Q96G03	PGM2	Phosphoglucomutase-2	17	9	55	9	612	68.2	6.73	2.84391e+06	319892	5.62468e+06	1.63101e+06	103909	1.4371e+06	3.34288e+06	5.64497e+06	482912	1.2632e+07	4.86439e+06	215098	494307	1.7003e+06	6.69177e+06	2.96658e+06	1.98324e+06	1.11273e+06		Q96G03	1.82219e+06	885663	1.52643e+06	2.60454e+06	954126	1.48749e+06	1.42717e+06	2.82844e+06	984890	2.92562e+06	1.03978e+06	234651	544597	2.20173e+06	3.67753e+06	2.43438e+06	1.91826e+06	1.22692e+06
High	P61457	PCBD1	Pterin-4-alpha-carbinolamine dehydratase	63	8	93	8	104	12	6.8	1.75086e+07	1.38297e+06	4.24972e+07	4.70549e+06	540461	2.94569e+06	8.08335e+06	9.13266e+06	5.33943e+06	5.21749e+07	3.6808e+07	2.99253e+06	4.09416e+06	4.9043e+06	1.56128e+07	3.33223e+06	2.94367e+06	6.44838e+06		P61457	1.12184e+07	3.82893e+06	1.15329e+07	7.51413e+06	4.9627e+06	3.04897e+06	3.45101e+06	4.57597e+06	1.08897e+07	1.20839e+07	7.86783e+06	3.26455e+06	4.5107e+06	6.35061e+06	8.58019e+06	2.73443e+06	2.84722e+06	7.11014e+06
High	Q7Z406	MYH14	Myosin-14	8	11	22	10	1995	227.7	5.6	169618	29875.5	775189	12000	15103.3	403275	483687	1.21879e+06	542266	1.51821e+06	5.37618e+06	183785	6970	140126	192099	210737	193629	628328		Q7Z406	108680	82714.4	210371	19162.6	138684	417415	206500	610682	1.10594e+06	351623	1.14918e+06	200491	7679.12	181450	105570	172931	187284	692809
High	Q99584	S100A13	Protein S100-A13	59	10	45	10	98	11.5	6.16	6.1311e+06	1.53664e+06	3.38156e+07	749511	218333	1.69622e+06	3.50851e+06	5.1231e+06	1.07501e+06	4.24457e+07	3.00911e+07	2.87989e+06	1.68559e+06	1.27342e+06	1.10345e+07	2.1998e+06	2.49102e+06	8.97493e+06		Q99584	3.92841e+06	4.2544e+06	9.17689e+06	1.19688e+06	2.00481e+06	1.7557e+06	1.49788e+06	2.56696e+06	2.19246e+06	9.83057e+06	6.43207e+06	3.14167e+06	1.85708e+06	1.64896e+06	6.06411e+06	1.80516e+06	2.4094e+06	9.89597e+06
High	P48047	ATP5PO	ATP synthase subunit O, mitochondrial	43	8	56	8	213	23.3	9.96	1.871e+06	10400	5.65598e+06	467926	151879	1.76647e+06	4.75216e+06	8.79252e+06	1.05211e+06	2.0908e+07	2.29263e+07	416624	217195	2.29809e+06	8.46163e+06	2.24972e+06	1.73152e+06	2.11198e+06		P48047	1.19882e+06	28793.8	1.53492e+06	747224	1.39461e+06	1.82841e+06	2.02883e+06	4.40554e+06	2.14575e+06	4.84236e+06	4.90058e+06	454496	239292	2.97581e+06	4.65017e+06	1.84612e+06	1.67478e+06	2.32872e+06
High	P49591	SARS1	Serine--tRNA ligase, cytoplasmic	22	12	57	12	514	58.7	6.43	3.5061e+06	81709.5	5.93655e+06	529493	85732.9	2.72506e+06	2.74183e+06	4.60057e+06	690852	1.03134e+07	9.18861e+06	445519	419881	1.71819e+06	8.6082e+06	3.7524e+06	1.17369e+06	1.34434e+06		P49591	2.24649e+06	226224	1.61106e+06	845540	787229	2.82061e+06	1.17056e+06	2.30514e+06	1.40898e+06	2.38861e+06	1.96409e+06	486017	462599	2.2249e+06	4.73072e+06	3.07922e+06	1.13524e+06	1.4823e+06
High	P05023	ATP1A1	Sodium/potassium-transporting ATPase subunit alpha-1	10	8	23	5	1023	112.8	5.49	1.37176e+06	96188.8	2.87448e+06	288483	5235.47	570408	5.3619e+06	1.32546e+06	23258.5	2.14615e+06	2.15992e+06	29607.9	170389	310213	1.77122e+06	1.81218e+06	303248	104959		P05023	878939	266312	780077	460673	48073.9	590408	2.28914e+06	664130	47435.3	497055	461690	32299.3	187724	401696	973391	1.48708e+06	293312	115730
High	Q53EL6	PDCD4	Programmed cell death protein 4	28	11	31	11	469	51.7	5.21	1.09974e+06	43121	1.31131e+07	358100	2750	1.06155e+06	1.60521e+06	6.96431e+06	329189	1.14335e+07	1.30167e+06	260612	248231	363270	3.22727e+06	369081	1.00766e+06	711204		Q53EL6	704640	119386	3.55863e+06	571844	25251.5	1.09877e+06	685309	3.4895e+06	671374	2.64803e+06	278235	284301	273485	470400	1.77358e+06	302868	974642	784190
High	P23946	CMA1	Chymase	41	9	36	9	247	27.3	9.29	2.33694e+06	513411	6.27742e+06	2.36594e+06	134285	2.01453e+06	2.70567e+06	2.27394e+06	2.15797e+06	3.82037e+06	6.21954e+06	5.6577e+06	905066	3.08991e+06	7870	1.1395e+06	218171	133939		P23946	1.49736e+06	1.42145e+06	1.70357e+06	3.77814e+06	1.23305e+06	2.08516e+06	1.15513e+06	1.13937e+06	4.40114e+06	884811	1.32945e+06	6.17199e+06	997146	4.00114e+06	4325.04	935071	211022	147685
High	Q12905	ILF2	Interleukin enhancer-binding factor 2	26	7	57	7	390	43	5.26	1.16965e+06	44378.7	2.7457e+06	797358	27741.5	2.24291e+06	3.84581e+06	4.12068e+06	731102	1.18204e+07	7.61024e+06	354577	403424	1.5449e+06	6.06283e+06	2.48349e+06	1.37328e+06	1.36569e+06		Q12905	749435	122868	745129	1.27329e+06	254732	2.32156e+06	1.64188e+06	2.06469e+06	1.49107e+06	2.73765e+06	1.62671e+06	386808	444468	2.0005e+06	3.33189e+06	2.03795e+06	1.32828e+06	1.50584e+06
High	Q13247	SRSF6	Serine/arginine-rich splicing factor 6	22	10	83	7	344	39.6	11.43	3.74748e+06	39581.8	9.98583e+06	2.24531e+06	98570.1	6.02532e+06	4.21265e+06	9.16911e+06	2.63608e+06	6.28517e+07	2.25994e+07	1.20018e+06	1.52367e+06	6.11345e+06	2.52334e+07	9.40869e+06	3.21269e+06	2.35822e+06		Q13247	2.40114e+06	109588	2.70996e+06	3.58551e+06	905105	6.23659e+06	1.7985e+06	4.59423e+06	5.37625e+06	1.45567e+07	4.83069e+06	1.30928e+06	1.67869e+06	7.91635e+06	1.38673e+07	7.72077e+06	3.10742e+06	2.60023e+06
High	Q15843	NEDD8	NEDD8	57	5	74	5	81	9.1	8.43	5.40075e+06	1.9283e+06	1.21936e+07	3.03415e+06	702160	5.17324e+06	7.06776e+06	9.5407e+06	2.49814e+06	9.49196e+06	2.23668e+07	1.27852e+06	3.80353e+06	3.62135e+06	7.78258e+06	6037418	3.36141e+06	3.60569e+06		Q15843	3.46045e+06	5.33877e+06	3.3091e+06	4.84518e+06	6.44748e+06	5.35463e+06	3.01743e+06	4.78042e+06	5.09492e+06	2.19837e+06	4.78097e+06	1.39473e+06	4.1905e+06	4.68931e+06	4.277e+06	4.95431e+06	3.25127e+06	3.97571e+06
High	Q9P2E9	RRBP1	Ribosome-binding protein 1	8	11	30	11	1410	152.4	8.6	2.51501e+06	378881	5.09641e+06	641177	60497.9	1.7878e+06	4.00823e+06	3.19612e+06	246251	9.97981e+06	3.95921e+06	175886	879356	711006	6.54562e+06	2.77828e+06	859353	1.03257e+06		Q9P2E9	1.61146e+06	1.04898e+06	1.38307e+06	1.02389e+06	555513	1.85048e+06	1.71123e+06	1.60144e+06	502224	2.31136e+06	846293	191874	968820	920686	3.59721e+06	2.27986e+06	831196	1.13854e+06
High	Q9BRP8	PYM1	Partner of Y14 and mago	59	7	28	7	204	22.6	9.45	1.98859e+06	10400	3.93067e+06	177876	12030.3	924497	2.73669e+06	3.35217e+06	978510	7.93676e+06	4.56657e+06	411026	327748	1.18202e+06	1.57203e+06	1.49643e+06	446765	1.17082e+06		Q9BRP8	1.27416e+06	28793.8	1.06671e+06	284048	110467	956913	1.16837e+06	1.67962e+06	1.99565e+06	1.83818e+06	976119	448388	361093	1.5306e+06	863926	1.22797e+06	432127	1.29097e+06
High	P61088	UBE2N	Ubiquitin-conjugating enzyme E2 N	48	9	68	4	152	17.1	6.57	7.84487e+06	441309	3.88331e+07	1.69363e+06	339315	2.77034e+06	8.44493e+06	7.37781e+06	1.33568e+06	5.57888e+07	4.56378e+07	1.4517e+06	2.42514e+06	4.15955e+06	1.29659e+07	9.12101e+06	3.84807e+06	5.85829e+06		P61088	5.02649e+06	1.22182e+06	1.05385e+07	2.70453e+06	3.11571e+06	2.86748e+06	3.60538e+06	3.69669e+06	2.7241e+06	1.29209e+07	9.75522e+06	1.58366e+06	2.67187e+06	5.38623e+06	7.12552e+06	7.48471e+06	3.72199e+06	6.45948e+06
High	P35754	GLRX	Glutaredoxin-1	61	7	56	7	106	11.8	8.09	4.57291e+06	345252	6.37268e+06	388824	31650.2	2.64972e+06	8.46185e+06	6.83164e+06	3030	5.27911e+06	6.39646e+06	2.76585e+06	1.81804e+06	813139	3.19923e+06	1.17779e+06	1.65203e+06	312898		P35754	2.93003e+06	955877	1.72942e+06	620908	290623	2.74262e+06	3.6126e+06	3.42303e+06	6179.63	1.22266e+06	1.36726e+06	3.01726e+06	2.00301e+06	1.05294e+06	1.75817e+06	966498	1.5979e+06	345009
High	P10599	TXN	Thioredoxin	66	7	51	7	105	11.7	4.92	8.01003e+06	1.00858e+06	6.05513e+07	1.90155e+06	88416.2	2.23256e+06	4.35595e+06	6.05967e+06	496777	5.13482e+07	4.02576e+07	2.54286e+06	2.94548e+06	2.02479e+06	1.1904e+07	3.05993e+06	3.34744e+06	3.36468e+06		P10599	5.13231e+06	2.7924e+06	1.64324e+07	3.03656e+06	811869	2.31084e+06	1.85968e+06	3.03623e+06	1.01317e+06	1.18924e+07	8.60519e+06	2.774e+06	3.24515e+06	2.62191e+06	6.54197e+06	2.51098e+06	3.23776e+06	3.70997e+06
High	P62333	PSMC6	26S proteasome regulatory subunit 10B	27	9	26	9	389	44.1	7.49	1.04215e+06	229034	3.87579e+06	247218	28165.7	250932	4.06716e+06	6.84291e+06	253307	3.00073e+06	3.8659e+06	251067	303536	335223	2.16289e+06	1.02457e+06	2.80645e+06	436638		P62333	667740	634112	1.05181e+06	394778	258627	259731	1.73639e+06	3.42868e+06	516616	694980	826349	273889	334417	434083	1.18864e+06	840762	2.7145e+06	481447
High	P07384	CAPN1	Calpain-1 catalytic subunit	18	12	45	12	714	81.8	5.67	3.03598e+06	259498	5.69297e+06	719446	61929.9	2.24044e+06	4.31218e+06	4.40234e+06	1.499e+06	7.31144e+06	1.48736e+07	623112	838269	2.0152e+06	4.53503e+06	1.90607e+06	1.34717e+06	1.48349e+06		P07384	1.94526e+06	718455	1.54496e+06	1.14887e+06	568662	2.319e+06	1.84099e+06	2.20582e+06	3.05719e+06	1.69335e+06	3.17928e+06	679754	923554	2.6095e+06	2.49227e+06	1.56412e+06	1.30303e+06	1.63573e+06
High	P04216	THY1	Thy-1 membrane glycoprotein	27	5	57	5	161	17.9	8.73	1.18652e+06	577573	5.10194e+06	586374	2750	3.28992e+06	6.47845e+06	2.78349e+06	389410	5.08852e+06	4.39801e+06	4.02989e+06	2.06815e+06	2.26807e+06	7.37744e+06	6.07941e+06	2.43563e+06	4.27862e+06		P04216	760244	1.59909e+06	1.38457e+06	936371	25251.5	3.40527e+06	2.76583e+06	1.39468e+06	794196	1.17852e+06	940089	4.39621e+06	2.27857e+06	2.93693e+06	4.05435e+06	4.98877e+06	2.35582e+06	4.71771e+06
High	Q9BSD7	NTPCR	Cancer-related nucleoside-triphosphatase	44	8	29	8	190	20.7	9.54	601844	27960	2.50547e+06	104106	15893.6	277993	245316	2.33549e+06	164213	6.17167e+06	5.88771e+06	171277	6970	314068	3.42578e+06	298166	406538	806562		Q9BSD7	385623	77411.1	679935	166245	145940	287740	104732	1.17021e+06	334909	1.42938e+06	1.25852e+06	186846	7679.12	406689	1.88267e+06	244675	393217	889334
High	Q53GG5	PDLIM3	PDZ and LIM domain protein 3	31	8	30	8	364	39.2	6.89	4.65969e+06	10400	4.13813e+06	820826	15705.4	316821	2.16642e+06	1.73201e+06	189579	1.04219e+07	1.83431e+06	155632	147702	672117	2.84953e+06	2.0409e+06	465708	249238		Q53GG5	2.98563e+06	28793.8	1.12301e+06	1.31076e+06	144212	327930	924904	867831	386643	2.41375e+06	392089	169779	162729	870329	1.56599e+06	1.67476e+06	450448	274816
High	Q02818	NUCB1	Nucleobindin-1	21	9	45	9	461	53.8	5.25	2.47629e+06	432635	5.11381e+06	787169	51986.9	1.81833e+06	2.41437e+06	4.41672e+06	614154	1.05921e+07	9.1484e+06	493494	2.25455e+06	1.5878e+06	5.88005e+06	3.90943e+06	1.9931e+06	1.40906e+06		Q02818	1.58665e+06	1.19781e+06	1.38779e+06	1.25702e+06	477362	1.88209e+06	1.03076e+06	2.21302e+06	1.25256e+06	2.45318e+06	1.9555e+06	538353	2.48392e+06	2.05606e+06	3.23144e+06	3.20808e+06	1.92779e+06	1.55366e+06
High	Q8WZA9	IRGQ	Immunity-related GTPase family Q protein	18	9	50	9	623	62.7	4.88	1.40857e+06	28552.8	3.40005e+06	425851	14408.7	1.39561e+06	2.2058e+06	2.77287e+06	335503	1.04419e+07	3.14604e+06	70782.3	425478	877437	2.10239e+06	2.05971e+06	692772	708703		Q8WZA9	902523	79052.2	922706	680034	132306	1.44455e+06	941718	1.38936e+06	684253	2.41839e+06	672475	77216.4	468766	1.1362e+06	1.15539e+06	1.6902e+06	670073	781432
High	P27144	AK4	Adenylate kinase 4, mitochondrial	40	9	23	9	223	25.3	8.4	574119	413140	2.88077e+06	703393	2750	2.00538e+06	4.81309e+06	1.80345e+06	126086	4.47232e+06	3.66421e+06	179961	918305	69758.2	7.61497e+06	595322	786529	303486		P27144	367858	1.14383e+06	781786	1.12324e+06	25251.5	2.0757e+06	2.05484e+06	903627	257150	1.0358e+06	783236	196319	1.01173e+06	90330.4	4.18488e+06	488521	760758	334631
High	P49903	SEPHS1	Selenide, water dikinase 1	33	8	33	8	392	42.9	5.97	680671	37532.9	4.32424e+06	486022	60850.9	1.32445e+06	3.10344e+06	1183000	568481	3.36511e+06	3.63038e+06	351895	973958	835637	6.53397e+06	1.25382e+06	809049	658303		P49903	436130	103915	1.17351e+06	776121	558754	1.37089e+06	1.32495e+06	592749	1.15941e+06	779370	776004	383883	1.07305e+06	1.08207e+06	3.59081e+06	1.02889e+06	782540	725860
High	P19823	ITIH2	Inter-alpha-trypsin inhibitor heavy chain H2	14	11	40	11	946	106.4	6.86	824872	512832	1.36737e+06	347548	19883.5	3.81015e+06	1.77411e+06	2.71256e+06	316454	1.09938e+07	1.12283e+07	196863	1.95112e+06	2.62209e+06	1.46104e+06	933253	5.52892e+06	3.14696e+06		P19823	528525	1.41984e+06	371078	554993	182578	3.94375e+06	757417	1.35914e+06	645402	2.54621e+06	2.40009e+06	214758	2.14962e+06	3.39536e+06	802929	765828	5.34776e+06	3.46991e+06
High	Q8N8S7	ENAH	Protein enabled homolog	20	11	23	10	591	66.5	6.93	429777	275648	2.96808e+06	200800	8245.32	762451	1.24059e+06	686892	226845	1.72408e+07	3.44688e+06	305872	398020	489705	2.46126e+06	357099	400639	373218		Q8N8S7	275374	763169	805479	320655	75711.4	789185	529641	344171	462646	3.99303e+06	736781	333675	438514	634122	1.35261e+06	293036	387512	411519
High	P14854	COX6B1	Cytochrome c oxidase subunit 6B1	59	8	113	8	86	10.2	7.05	4.47534e+06	261359	1.83398e+07	2.48505e+06	475412	6.95114e+06	1.42791e+07	1.71143e+07	1.5801e+06	1.70212e+07	1.40068e+07	2.28044e+06	4.11223e+06	3.59729e+06	6.37447e+06	4.12219e+06	5.6508e+06	2.00175e+06		P14854	2.86751e+06	723608	4.97705e+06	3.96834e+06	4.3654e+06	7.19487e+06	6.09613e+06	8.57519e+06	3.22258e+06	3.94217e+06	2.99401e+06	2.48773e+06	4.5306e+06	4.65816e+06	3.50315e+06	3.38267e+06	5.46565e+06	2.20717e+06
High	P16401	H1-5	Histone H1.5	25	8	61	8	226	22.6	10.92	3.07175e+06	709061	5.42587e+06	1.15458e+06	231055	4.16151e+06	3.09391e+06	4.38921e+06	1.86354e+06	33944135	3.37592e+06	1.35012e+06	850557	2.27969e+06	2.77854e+06	1.91775e+06	1.22194e+06	3.34524e+06		P16401	1.96818e+06	1.96313e+06	1.47248e+06	1.84374e+06	2.12162e+06	4.30742e+06	1.32088e+06	2.19924e+06	3.80065e+06	7.86158e+06	721614	1.47285e+06	937092	2.95198e+06	1.52697e+06	1.57371e+06	1.1819e+06	3.68854e+06
High	Q9UN36	NDRG2	Protein NDRG2	29	7	30	7	371	40.8	5.21	663488	10400	3.25422e+06	140738	2750	3.59188e+06	908395	1.03763e+06	53809.4	1.64918e+06	1.74034e+06	99401.8	85469.2	25226.4	3.75743e+06	2.80132e+06	395057	89655.5		Q9UN36	425120	28793.8	883132	224743	25251.5	3.71782e+06	387820	519912	109743	381955	372004	108437	94164.7	32665.8	2.06493e+06	2.29877e+06	382113	98856.3
High	O15212	PFDN6	Prefoldin subunit 6	43	9	48	9	129	14.6	8.88	2.71847e+06	475588	9.11482e+06	928456	231197	1.59114e+06	3.80969e+06	2.63417e+06	591900	1.11753e+07	1.21914e+07	1.17444e+06	1.17105e+06	828467	6.41714e+06	1.58044e+06	1.08297e+06	1.87735e+06		O15212	1.74182e+06	1.31673e+06	2.47358e+06	1.48264e+06	2.12293e+06	1.64693e+06	1.62647e+06	1.31987e+06	1.20717e+06	2.58823e+06	2.60594e+06	1.2812e+06	1.29019e+06	1.07279e+06	3.5266e+06	1.29691e+06	1.04749e+06	2.07001e+06
High	O43598	DNPH1	2'-deoxynucleoside 5'-phosphate N-hydrolase 1	38	7	58	7	174	19.1	5.05	3.49329e+06	55956.3	1.58301e+07	1.24924e+06	30101.3	5.5792e+06	8.37059e+06	8.33439e+06	2.23517e+06	2.54333e+07	6.3583e+06	915662	1.3994e+06	1.49299e+06	1.77661e+07	3.51732e+06	2.61919e+06	1.89421e+06		O43598	2.23828e+06	154923	4.29597e+06	1.99489e+06	276400	5.77483e+06	3.57364e+06	4.17599e+06	4.55859e+06	5.89043e+06	1.35911e+06	998896	1.54177e+06	1.93328e+06	9.76352e+06	2.88632e+06	2.53337e+06	2.0886e+06
High	P36873	PPP1CC	Serine/threonine-protein phosphatase PP1-gamma catalytic subunit	26	9	40	2	323	37	6.54	320076	10400	530958	12000	2750	252848	216713	291529	42143.7	1.15061e+06	1.05897e+06	32681.3	25173.3	102601	453745	239463	10600	134579		P36873	205084	28793.8	144092	19162.6	25251.5	261713	92520.9	146072	85951.4	266485	226359	35652	27734.4	132859	249360	196503	10252.7	148390
High	P00491	PNP	Purine nucleoside phosphorylase	29	6	27	6	289	32.1	6.95	725747	10400	959270	47876.7	2750	1.40546e+06	711157	635612	109314	1.89817e+06	4.83781e+06	374830	101259	544296	4.87172e+06	2.24971e+06	315081	716268		P00491	465012	28793.8	260327	76453.5	25251.5	1.45474e+06	303613	318477	222944	439624	1.0341e+06	408902	111561	704813	2.6773e+06	1.84611e+06	304757	789774
High	P62701	RPS4X	40S ribosomal protein S4, X isoform	33	10	46	5	263	29.6	10.15	2.59646e+06	206789	5.41572e+06	964897	23146.9	3.88169e+06	4.51489e+06	6.54367e+06	2.4563e+06	4.16534e+07	1.19333e+07	1.22192e+06	636683	3.22021e+06	1.26227e+07	4.41207e+06	1.35407e+06	3.13998e+06		P62701	1.66365e+06	572523	1.46972e+06	1.54083e+06	212543	4.0178e+06	1.92753e+06	3.27874e+06	5.00958e+06	9.64707e+06	2.55077e+06	1.33299e+06	701458	4.16987e+06	6.93694e+06	3.62054e+06	1.30971e+06	3.46221e+06
High	P53634	CTSC	Dipeptidyl peptidase 1	16	7	22	7	463	51.8	6.99	816766	160295	1.21636e+06	226157	25470.2	5.36551e+06	1.01327e+07	3.53326e+06	401866	2609489	1.35206e+06	360098	560245	162979	5.98965e+06	1.89235e+06	1.69139e+06	534024		P53634	523331	443799	330098	361147	233876	5.55364e+06	4.32594e+06	1.77036e+06	819599	604367	289008	392831	617243	211043	3.29167e+06	1.55286e+06	1.63597e+06	588827
High	P20340	RAB6A	Ras-related protein Rab-6A	42	9	50	2	208	23.6	5.54	1.9601e+06	34722.9	1.75763e+06	357591	2750	612758	2.45874e+06	1.67653e+06	439738	7.55803e+06	8.82034e+06	1.01023e+06	809242	1.00396e+06	3.0968e+06	1.60125e+06	919278	1.7223e+06		P20340	1.25591e+06	96134.9	476987	571031	25251.5	634244	1.04971e+06	840034	896838	1.75046e+06	1.88537e+06	1.10206e+06	891573	1.30003e+06	1.70188e+06	1.31398e+06	889157	1.89905e+06
High	P18754	RCC1	Regulator of chromosome condensation	22	7	28	7	421	44.9	7.52	819738	10400	2.11673e+06	204169	35311.7	409178	1.00473e+06	1.08836e+06	134725	1.29349e+07	2.25211e+06	177575	173673	617545	3.43962e+06	574742	444652	974021		P18754	525235	28793.8	574438	326035	324245	423525	428946	545330	274770	2.99578e+06	481396	193717	191342	799663	1.89028e+06	471633	430083	1.07398e+06
High	P24666	ACP1	Low molecular weight phosphotyrosine protein phosphatase	60	8	58	8	158	18	6.74	5.74676e+06	356630	1.14889e+07	1.84056e+06	213737	3.70773e+06	1.39387e+07	5.97137e+06	832063	1.79651e+07	1.423e+07	1.70672e+06	1.22082e+06	2.34437e+06	7.53942e+06	5.73928e+06	1.89681e+06	2.01531e+06		P24666	3.68215e+06	987379	3.11787e+06	2.93916e+06	1.96261e+06	3.83773e+06	5.95081e+06	2.99199e+06	1.69698e+06	4.16079e+06	3.0417e+06	1.86186e+06	1.34502e+06	3.03574e+06	4.14337e+06	4.70965e+06	1.83466e+06	2.22213e+06
High	Q15369	ELOC	Elongin-C	51	5	55	5	112	12.5	4.78	3.83514e+06	243291	1.32727e+07	928659	131124	1.6897e+06	2.58087e+06	3.46426e+06	715979	1.60822e+07	15423169	141349	1.59216e+06	2.15102e+06	5.34263e+06	2.26818e+06	1.46665e+06	2.12457e+06		Q15369	2.45731e+06	673585	3.60196e+06	1.48296e+06	1.20402e+06	1.74894e+06	1.10185e+06	1.73578e+06	1.46023e+06	3.72469e+06	3.29675e+06	154197	1.75414e+06	2.78538e+06	2.9361e+06	1.86127e+06	1.4186e+06	2.3426e+06
High	P33240	CSTF2	Cleavage stimulation factor subunit 2	26	11	52	7	577	60.9	6.83	2.66757e+06	113261	6.11323e+06	961446	104118	4.8389e+06	4.77862e+06	2.34897e+06	1.87492e+06	1.14167e+07	7.60346e+06	107623	826291	1.52247e+06	7.02168e+06	2.83575e+06	921583	1.08038e+06		P33240	1.70921e+06	313578	1.65901e+06	1.53532e+06	956051	5.00856e+06	2.04013e+06	1.17697e+06	3.82386e+06	2.64415e+06	1.62526e+06	117406	910357	1.97145e+06	3.85883e+06	2.32702e+06	891387	1.19125e+06
High	Q16822	PCK2	Phosphoenolpyruvate carboxykinase [GTP], mitochondrial	21	12	36	11	640	70.7	7.62	2.03564e+06	27812.8	3.48868e+06	39889.3	12827.3	271893	2.24869e+06	1.93011e+06	253251	6.22051e+06	1.24699e+07	437027	171233	250894	642455	583661	525731	636872		Q16822	1.3043e+06	77003.4	946760	63698.6	117785	281426	960027	967092	516501	1.44069e+06	2.66549e+06	476753	188654	324884	353068	478952	508505	702230
High	Q14CN4	KRT72	Keratin, type II cytoskeletal 72	10	8	81	1	511	55.8	6.89	964638	73406.6	1.95367e+06	57989	53540.3	7740	511383	21500	3030	493207	5.60241e+06	3.68653e+06	6970	2760	352754	160232	10600	1.09787e+06		Q14CN4	618078	203236	530187	92601.8	491626	8011.39	218324	10772.7	6179.63	114228	1.19753e+06	4.02164e+06	7679.12	3573.94	193859	131486	10252.7	1.21054e+06
High	Q13200	PSMD2	26S proteasome non-ATPase regulatory subunit 2	13	9	28	9	908	100.1	5.2	1.26925e+06	10400	3.1361e+06	273985	75574.9	1033482	1.96244e+06	2.12813e+06	176753	5.00351e+06	6.76434e+06	122748	419951	818152	4.28437e+06	2.31861e+06	650633	868413		Q13200	813254	28793.8	851076	437522	693955	1.06972e+06	837820	1.06631e+06	360484	1.15883e+06	1.4459e+06	133905	462677	1.05943e+06	2.35452e+06	1.90265e+06	629314	957533
High	Q96S19	METTL26	Methyltransferase-like 26	41	7	34	7	204	22.6	7.83	923669	85715.6	2.60894e+06	282488	13888.9	1.03174e+06	1.36373e+06	2.76714e+06	467878	3.20969e+06	6.23152e+06	66656.9	183226	1.00116e+06	1.29438e+06	1.76553e+06	727284	602158		Q96S19	591827	237315	708016	451100	127532	1.06791e+06	582216	1.38649e+06	954229	743376	1.33201e+06	72716	201867	1.2964e+06	711337	1.44879e+06	703454	663954
High	P60953	CDC42	Cell division control protein 42 homolog	47	10	50	9	191	21.2	6.55	4.68769e+06	129720	8.29958e+06	851012	23906.3	2.4496e+06	8.35372e+06	6.48063e+06	386653	1.41624e+07	9.41301e+06	1.80336e+06	1.8474e+06	2.89298e+06	7.19071e+06	5.31144e+06	2.29018e+06	2.28091e+06		P60953	3.00357e+06	359148	2.25234e+06	1.35897e+06	219516	2.53549e+06	3.56644e+06	3.24715e+06	788572	3.28005e+06	2.01206e+06	1.96729e+06	2.03535e+06	3.74613e+06	3.95173e+06	4.35857e+06	2.21514e+06	2.51499e+06
High	Q9H299	SH3BGRL3	SH3 domain-binding glutamic acid-rich-like protein 3	49	7	95	7	93	10.4	4.93	2.02084e+07	7.21838e+06	4.74599e+07	1.32551e+07	2.2923e+06	5.10776e+07	2.76361e+07	2.70582e+07	1.03765e+07	5.90192e+07	3.47248e+07	2.54986e+06	2.06508e+07	1.05044e+07	2.86682e+07	2.03519e+07	7.99189e+06	7.4239e+06		Q9H299	1.29482e+07	1.99851e+07	1.28797e+07	2.11669e+07	2.10487e+07	5.28685e+07	1.17986e+07	1.35577e+07	2.11626e+07	1.36691e+07	7.42254e+06	2.78165e+06	2.27518e+07	1.36022e+07	1.57549e+07	1.67008e+07	7.73004e+06	8.18577e+06
High	P55268	LAMB2	Laminin subunit beta-2	6	11	24	11	1798	195.9	6.52	2.42407e+06	183921	5.8838e+06	266512	45587.7	457518	615439	1.31064e+06	3030	1.97566e+06	1.12799e+06	5230	112238	282408	113605	20287.7	1.51984e+06	106513		P55268	1.55319e+06	509210	1.59675e+06	425588	418602	473560	262748	656704	6179.63	457569	241112	5705.41	123656	365692	62433	16648.1	1.47004e+06	117444
High	Q96CX2	KCTD12	BTB/POZ domain-containing protein KCTD12	35	10	52	10	325	35.7	5.64	1.53195e+06	165956	4.13124e+06	360889	36980.3	3.36778e+06	1.16239e+06	4.53935e+06	966135	4.79248e+06	2.40989e+06	310268	423646	978851	3.1026e+06	2.90154e+06	1.08771e+06	802532		Q96CX2	981572	459472	1.12114e+06	576298	339566	3.48586e+06	496258	2.27447e+06	1.97041e+06	1.10996e+06	515122	338472	466747	1.26752e+06	1.70507e+06	2.381e+06	1.05207e+06	884891
High	Q9Y383	LUC7L2	Putative RNA-binding protein Luc7-like 2	27	11	19	8	392	46.5	10.01	836140	218822	3.65606e+06	544349	73768.5	713902	816819	962946	608384	7.10309e+06	3.84159e+06	193621	491813	416354	2.28353e+06	692001	313927	705088		Q9Y383	535745	605838	992184	869262	677368	738934	348723	482490	1.24079e+06	1.6451e+06	821151	211221	541849	539140	1.25494e+06	567856	303641	777446
High	P55036	PSMD4	26S proteasome non-ATPase regulatory subunit 4	25	8	30	8	377	40.7	4.79	967252	10400	5.14736e+06	81847.5	57878.9	358132	1.92786e+06	1.3623e+06	85947.9	7.64798e+06	4.22233e+06	29015.1	478959	991108	3.21996e+06	1.45747e+06	937518	835615		P55036	619753	28793.8	1.39689e+06	130701	531464	370689	823059	682586	175289	1.7713e+06	902535	31652.6	527688	1.28339e+06	1.76956e+06	1.196e+06	906800	921369
High	P22234	PAICS	Multifunctional protein ADE2	20	8	30	8	425	47	7.23	2.04121e+06	242810	2.454e+06	895104	69222.8	2.62879e+06	7.85155e+06	3.267e+06	569129	1.27018e+07	6.94366e+06	179775	320516	979027	6.18306e+06	2.11806e+06	683929	719589		P22234	1.30788e+06	672254	665967	1.42938e+06	635628	2.72096e+06	3.35205e+06	1.63695e+06	1.16073e+06	2.94179e+06	1.48423e+06	196117	353124	1.26775e+06	3.39796e+06	1.73808e+06	661519	793435
High	P05556	ITGB1	Integrin beta-1	16	11	47	11	798	88.4	5.39	2.79346e+06	355123	9.46999e+06	924096	131827	3.17295e+06	5.4677e+06	2.27272e+06	381622	9.51085e+06	6.07021e+06	634118	1.14686e+06	1.21256e+06	6.1605e+06	2.64707e+06	881254	1.56898e+06		P05556	1.78987e+06	983205	2.56997e+06	1.47568e+06	1.21049e+06	3.2842e+06	2.33432e+06	1.13876e+06	778312	2.20275e+06	1.29753e+06	691760	1.26354e+06	1.57015e+06	3.38556e+06	2.17218e+06	852379	1.72999e+06
High	P40199		Carcinoembryonic antigen-related cell adhesion molecule 6	20	4	21	4	344	37.2	5.82	225756	10400	559724	12000	2750	7740	8.6798e+06	2.3888e+06	108263	28300	4.16592e+06	2.04978e+06	6970	2760	7870	1.15874e+06	2.05392e+06	1.07069e+06		P40199	144650	28793.8	151898	19162.6	25251.5	8011.39	3.70565e+06	1.19692e+06	220801	6554.38	890478	2.2361e+06	7679.12	3573.94	4325.04	950859	1.98662e+06	1.18056e+06
High	P38919	EIF4A3	Eukaryotic initiation factor 4A-III	20	7	30	5	411	46.8	6.73	431891	10400	851191	132914	40534.9	604203	1.13198e+06	813924	499685	3.37329e+06	1.8413e+06	5230	158756	412323	1.1965e+06	428955	243627	426117		P38919	276728	28793.8	230997	212248	372205	625388	483273	407821	1.0191e+06	781267	393584	5705.41	174908	533920	657546	352001	235644	469847
High	Q9UKK9	NUDT5	ADP-sugar pyrophosphatase	38	8	48	8	219	24.3	4.94	1.36975e+06	115811	5.38759e+06	624017	10819.3	1.92313e+06	3.34685e+06	3.27303e+06	1.71815e+06	6.30976e+06	4.86777e+06	523078	1.58231e+06	786799	1.01942e+07	2.29204e+06	1.48696e+06	954280		Q9UKK9	877647	320637	1.46209e+06	996483	99346.7	1.99056e+06	1.42887e+06	1.63997e+06	3.50413e+06	1.46136e+06	1.0405e+06	570626	1.7433e+06	1.01883e+06	5.60233e+06	1.88085e+06	1.43824e+06	1.05221e+06
High	P17661	DES	Desmin	12	8	81	2	470	53.5	5.27	93472.1	74746.8	216558	12000	2750	7740	40808.2	52836.6	56879.7	310293	196447	33372.4	6970	28883.9	539691	35333.9	132195	81565.9		P17661	59890.9	206947	58769.6	19162.6	25251.5	8011.39	17422.2	26474	116005	71864.8	41991.2	36406	7679.12	37402	296592	28995	127864	89936.5
High	Q13501	SQSTM1	Sequestosome-1	19	5	21	5	440	47.7	5.22	5.19287e+06	10400	532699	118404	17485.4	227129	1.49394e+06	1.26944e+06	466803	4.76899e+06	1.03024e+07	70746	162663	1.04573e+06	1.05127e+06	861866	323458	604312		Q13501	3.32726e+06	28793.8	144564	189078	160557	235093	637806	636058	952036	1.10451e+06	2.20217e+06	77176.8	179212	1.35412e+06	577733	707247	312860	666329
High	O60784	TOM1	Target of Myb protein 1	24	9	35	9	492	53.8	4.7	2.44997e+06	188705	2.39688e+06	334011	124288	1.33532e+06	3.8919e+06	3.67356e+06	216823	3.99105e+06	3.64472e+06	122387	632622	349637	1.52348e+06	1.68542e+06	1.43766e+06	359030		O60784	1.56978e+06	522456	650465	533377	1.14126e+06	1.38214e+06	1.66156e+06	1.84066e+06	442207	924341	779070	133512	696985	452747	837242	1.38306e+06	1.39055e+06	395875
High	P54868	HMGCS2	Hydroxymethylglutaryl-CoA synthase, mitochondrial	21	9	15	9	508	56.6	8.16	1.20229e+06	335793	1.26324e+06	159639	2750	120873	7.58339e+06	118853	3030	922909	37106.9	245874	422060	2760	7870	29035.8	138253	75930.7		P54868	770351	929687	342819	254925	25251.5	125111	3.23756e+06	59552	6179.63	213749	7931.72	268224	465000	3573.94	4325.04	23826.8	133723	83723
High	Q13177	PAK2	Serine/threonine-protein kinase PAK 2	31	10	27	6	524	58	5.96	696151	10400	1.68432e+06	381824	2750	1.52625e+06	2.85072e+06	2.50161e+06	186210	4.40595e+06	5.52551e+06	324254	1.08198e+06	690511	2.50297e+06	1.1165e+06	755611	526681		Q13177	446049	28793.8	457093	609728	25251.5	1.57976e+06	1.21705e+06	1.25344e+06	379772	1.02043e+06	1.1811e+06	353729	1.19206e+06	894147	1.37553e+06	916201	730853	580731
High	Q9UI30	TRMT112	Multifunctional methyltransferase subunit TRM112-like protein	54	7	41	7	125	14.2	5.26	1.68368e+06	10400	6.28428e+06	722023	2750	1.4111e+06	2.92503e+06	1.70365e+06	886972	6.30249e+06	6.14939e+06	219280	957925	1.09183e+06	2.33867e+06	1.66784e+06	536031	1.19673e+06		Q9UI30	1.07879e+06	28793.8	1.70543e+06	1.15299e+06	25251.5	1.46058e+06	1.24878e+06	853623	1.80896e+06	1.45968e+06	1.31445e+06	239212	1.05538e+06	1.41381e+06	1.28524e+06	1.36863e+06	518468	1.31955e+06
High	P27816	MAP4	Microtubule-associated protein 4	11	10	33	10	1152	120.9	5.43	997444	292814	3.51536e+06	443726	191554	1.00833e+06	1.37158e+06	2.16989e+06	267023	7.17131e+06	3.62793e+06	175559	1.0312e+06	1.85507e+06	2.9437e+06	1.82256e+06	1.13989e+06	583249		P27816	639098	810696	954000	708579	1.75892e+06	1.04368e+06	585568	1.08723e+06	544589	1.6609e+06	775482	191517	1.13611e+06	2.40214e+06	1.61774e+06	1.4956e+06	1.10254e+06	643104
High	P50135	HNMT	Histamine N-methyltransferase	30	6	9	6	292	33.3	5.34	265083	59456.7	1.00034e+07	605262	27396.4	273464	1.61256e+06	2.23328e+06	163522	2.72146e+06	178488	216446	550016	672876	947500	607301	1.03014e+06	295693		P50135	169848	164614	2.71474e+06	966534	251563	283053	688446	1.119e+06	333501	630300	38152.4	236121	605974	871311	520708	498351	996384	326038
High	P21281	ATP6V1B2	V-type proton ATPase subunit B, brain isoform	30	12	40	7	511	56.5	5.81	2.22462e+06	31180.4	3.91517e+06	342488	41480.5	1.99301e+06	6.29688e+06	2.59506e+06	635822	6.01737e+06	4.68785e+06	106068	790095	1.84721e+06	2.81741e+06	4.57362e+06	593078	961501		P21281	1.42539e+06	86327	1.0625e+06	546913	380889	2.06289e+06	2.68831e+06	1.30027e+06	1.29675e+06	1.39364e+06	1.00204e+06	115710	870479	2.39196e+06	1.54833e+06	3.75311e+06	573646	1.06017e+06
High	Q13838	DDX39B	Spliceosome RNA helicase DDX39B	18	9	37	3	428	49	5.67	5.28873e+06	2.41362e+06	9.72607e+06	1.961e+06	837715	3.67966e+06	6.17274e+06	4.96216e+06	4.48404e+06	1.14186e+07	1.12595e+07	2.17066e+06	1.36485e+06	1.98882e+06	5.11744e+06	2.52211e+06	2.0581e+06	2.04012e+06		Q13838	3.38868e+06	6.68243e+06	2.63946e+06	3.13149e+06	7.69219e+06	3.80868e+06	2.63532e+06	2.48632e+06	9.14511e+06	2.6446e+06	2.40676e+06	2.36797e+06	1.50371e+06	2.57533e+06	2.81234e+06	2.06964e+06	1.99066e+06	2.24948e+06
High	P27824	CANX	Calnexin	17	8	46	8	592	67.5	4.6	3.56631e+06	1.42598e+06	5.24061e+06	3.83066e+06	3.89862e+06	3.96713e+06	5.18726e+06	4.12527e+06	953595	1.22739e+07	7.69963e+06	1.08988e+06	1.34222e+06	2.6551e+06	5.45859e+06	3.5446e+06	1.48466e+06	1.31082e+06		P27824	2.28506e+06	3.94801e+06	1.4222e+06	6.11712e+06	3.57985e+07	4.10623e+06	2.21459e+06	2.06699e+06	1.94484e+06	2.84269e+06	1.64582e+06	1.18895e+06	1.47878e+06	3.43811e+06	2.99983e+06	2.9087e+06	1.43601e+06	1.44534e+06
High	Q9NRR5	UBQLN4	Ubiquilin-4	24	11	40	8	601	63.8	5.22	2.74154e+06	156336	7.08947e+06	1.412e+06	207317	3.74328e+06	3.91285e+06	2.65451e+06	1.08508e+06	9.312e+06	5.677e+06	123809	1.25622e+06	908666	2.85451e+06	1.62699e+06	601411	977652		Q9NRR5	1.7566e+06	432839	1.92394e+06	2.2548e+06	1.90366e+06	3.87453e+06	1.67051e+06	1.33005e+06	2.21301e+06	2.15669e+06	1.21348e+06	135064	1.38402e+06	1.17664e+06	1.56873e+06	1.33511e+06	581706	1.07798e+06
High	Q16643	DBN1	Drebrin	12	6	14	6	649	71.4	4.45	680605	200922	1.24395e+06	312903	6897.21	1.1458e+06	674019	277127	137225	4.84325e+06	869389	17799.5	427952	455802	1504925	624258	258252	207898		Q16643	436088	556280	337583	499670	63332.6	1.18597e+06	287758	138856	279868	1.12171e+06	185834	19417.5	471491	590222	827047	512266	249790	229233
High	Q9Y6N5	SQOR	Sulfide:quinone oxidoreductase, mitochondrial	20	7	12	7	450	49.9	9.11	150888	10400	1.15903e+06	12000	9410.35	186553	5.02047e+06	1.58001e+06	186023	1.84687e+06	2.16835e+06	144167	6970	101478	1.76181e+06	713150	491310	15776.1		Q9Y6N5	96679.2	28793.8	314539	19162.6	86409.1	193094	2.14338e+06	791672	379391	427741	463492	157272	7679.12	131405	968220	585211	475212	17395.1
High	Q9NQC3	RTN4	Reticulon-4	6	3	36	3	1192	129.9	4.5	2.10351e+06	643489	1.13189e+07	827847	274383	1.12833e+06	1.454e+06	1.14415e+06	534304	6956206	4.39033e+06	330940	502971	762056	949781	1.08081e+06	269891	380188		Q9NQC3	1.34779e+06	1.78159e+06	3.07173e+06	1.32198e+06	2.51948e+06	1.16789e+06	620752	573280	1.0897e+06	1.61108e+06	938447	361022	554143	986791	521962	886913	261048	419204
High	P01861	IGHG4	Immunoglobulin heavy constant gamma 4	29	7	76	3	327	35.9	7.36	40405.7	98498.3	1.06051e+06	12000	2750	235991	916169	1.23416e+06	37493.6	47463.4	322777	254755	314390	277827	71945.7	343436	682364	174350		P01861	25889.3	272706	287802	19162.6	25251.5	244266	391139	618380	76467.5	10992.7	68994.6	277913	346376	359760	39538.5	281824	660006	192242
High	O00429	DNM1L	Dynamin-1-like protein	13	10	25	10	736	81.8	6.81	744204	325749	2.83487e+06	494246	2750	1.06914e+06	2.29797e+06	1.41134e+06	339381	3.45493e+06	6.97447e+06	55170.4	730191	531761	2.68365e+06	941997	289721	605923		O00429	476838	901881	769329	789254	25251.5	1.10663e+06	981069	707158	692161	800174	1.49081e+06	60185.4	804480	688580	1.47483e+06	773003	280229	668105
High	P23396	RPS3	40S ribosomal protein S3	37	9	26	9	243	26.7	9.66	1.0529e+06	113851	3.11803e+06	224488	2750	865428	4.01701e+06	2.14086e+06	419494	1.00757e+07	8.20471e+06	607994	537710	984306	3.77426e+06	1.39689e+06	648712	1.72731e+06		P23396	674630	315211	846173	358481	25251.5	895773	1.71497e+06	1.07269e+06	855550	2.33356e+06	1.75378e+06	663261	592416	1.27458e+06	2.07418e+06	1.14629e+06	627457	1.90457e+06
High	P36957	DLST	Dihydrolipoyllysine-residue succinyltransferase component of 2-oxoglutarate dehydrogenase complex, mitochondrial	20	8	39	8	453	48.7	8.95	2.27446e+06	144106	4.38212e+06	280771	55289.9	1.74151e+06	3.90814e+06	5.51403e+06	334376	1.42931e+07	9.47208e+06	228573	613951	1.58575e+06	4.40639e+06	1.54811e+06	1.40247e+06	1.48996e+06		P36957	1.45732e+06	398977	1.18922e+06	448359	507691	1.80258e+06	1.66849e+06	2.76283e+06	681954	3.31034e+06	2.02469e+06	249350	676414	2.0534e+06	2.42157e+06	1.27038e+06	1.35652e+06	1.64286e+06
High	P04271	S100B	Protein S100-B	23	2	11	2	92	10.7	4.59	198914	10400	6.55736e+06	12000	2750	210612	12500	228045	3030	135601	98857.2	19344.5	6970	2760	6.22806e+06	9930	10600	53192.4		P04271	127451	28793.8	1.77954e+06	19162.6	25251.5	217996	5336.6	114263	6179.63	31405.6	21131	21102.9	7679.12	3573.94	3.42269e+06	8148.56	10252.7	58651.2
High	Q8IW45	NAXD	ATP-dependent (S)-NAD(P)H-hydrate dehydratase	31	7	21	7	347	36.6	8.06	1.02645e+06	10400	4.04695e+06	78968.6	2750	76535.3	706473	2.06736e+06	44280.9	5.00325e+06	2.05005e+06	133991	171732	561078	1.32967e+06	664686	573761	333253		Q8IW45	657681	28793.8	1.09826e+06	126104	25251.5	79218.9	301613	1.03586e+06	90310	1.15877e+06	438205	146171	189203	726543	730731	545442	554962	367453
High	O60936	NOL3	Nucleolar protein 3	41	8	26	8	208	22.6	4.18	3.25542e+06	25506.6	3.91432e+06	69449.8	28691.1	206152	2.60075e+06	451961	3030	5.57084e+06	6477755	106513	176684	148997	295310	622178	32598	369284		O60936	2.08587e+06	70618.6	1.06227e+06	110903	263452	213380	1.11033e+06	226457	6179.63	1.29023e+06	1.38464e+06	116195	194659	192937	162291	510559	31530	407182
High	P02649	APOE	Apolipoprotein E	27	8	41	8	317	36.1	5.73	1.46033e+06	115139	2.61311e+06	798318	25177.3	2.08558e+06	1.06699e+07	3.60767e+06	710997	9.85213e+06	4.67282e+06	653264	2.0527e+06	927733	2.29687e+06	3.0991e+06	261649	801608		P02649	935688	318778	709147	1.27482e+06	231187	2.15871e+06	4.55529e+06	1.80764e+06	1.45007e+06	2.28179e+06	998830	712646	2.26153e+06	1.20133e+06	1.26227e+06	2.54312e+06	253076	883871
High	P47755	CAPZA2	F-actin-capping protein subunit alpha-2	37	7	53	5	286	32.9	5.85	2.9282e+06	306664	7.88881e+06	475155	88283.3	1.22711e+06	2.26535e+06	3.34106e+06	780119	6.4846e+06	4.45281e+06	342735	834610	765151	3.0877e+06	1.39945e+06	1.05382e+06	1.00836e+06		P47755	1.8762e+06	849041	2.14087e+06	758768	810648	1.27014e+06	967144	1.67406e+06	1.59104e+06	1.50186e+06	951803	373889	919522	990800	1.69688e+06	1.14839e+06	1.01929e+06	1.11184e+06
High	P02679	FGG	Fibrinogen gamma chain	27	9	34	9	453	51.5	5.62	2.70682e+06	1.41187e+06	7.00034e+06	107608	52129.9	1.80989e+06	3.22151e+06	6.03169e+06	171217	6.18121e+06	4.08296e+06	1.94558e+06	2.15e+06	315716	1.14366e+06	766630	862792	1.21849e+06		P02679	1.73435e+06	3.90895e+06	1.89975e+06	171837	478675	1.87335e+06	1.37535e+06	3.02221e+06	349194	1.43159e+06	872744	2.12244e+06	2.36874e+06	408823	628510	629097	834522	1.34353e+06
High	Q9UM54	MYO6	Unconventional myosin-VI	9	8	12	8	1294	149.6	8.53	455453	325604	904912	275178	59099.5	137187	2.36723e+06	939093	259602	650865	519730	219713	189937	90207.6	406363	115614	203213	84241.7		Q9UM54	291825	901478	245576	439428	542672	141997	1.01064e+06	470538	529454	150743	111094	239685	209261	116810	223321	94872.9	196555	92886.9
High	Q14112	NID2	Nidogen-2	7	10	32	8	1375	151.2	5.29	2.40812e+06	679641	7.29386e+06	458849	2750	2.04172e+06	3.19419e+06	932398	256946	5.08777e+06	2.06634e+06	728721	570555	617730	1.02439e+06	1.18535e+06	799334	1.02369e+06		Q14112	1.54297e+06	1.88168e+06	1.97941e+06	732730	25251.5	2.11331e+06	1.36369e+06	467183	524036	1.17834e+06	441687	794962	628603	799903	562966	972696	773144	1.12875e+06
High	P22352	GPX3	Glutathione peroxidase 3	36	8	38	8	226	25.5	8.13	2.66486e+06	535670	3.35498e+07	128241	65412	902131	675971	3.22845e+06	421149	5.108e+06	2.82917e+06	2.62774e+06	142218	377433	895075	280894	1.16028e+06	923405		P22352	1.70747e+06	1.48307e+06	9.10476e+06	204786	600636	933763	288591	1.61763e+06	858925	1.18303e+06	604744	2.8666e+06	156687	488741	491897	230501	1.12226e+06	1.01817e+06
High	Q3LXA3	TKFC	Triokinase/FMN cyclase	15	6	41	6	575	58.9	7.49	1.97822e+06	10400	6.29669e+06	1.04857e+06	90542.9	631001	1.46723e+06	2.90091e+06	1.19474e+06	3.66578e+06	6.84228e+06	486592	418621	1.10932e+06	1.39407e+06	1.34463e+06	703341	993432		Q3LXA3	1.26752e+06	28793.8	1.7088e+06	1.67444e+06	831397	653126	626401	1.45352e+06	2.43665e+06	849008	1.46256e+06	530823	461211	1.43646e+06	766127	1.1034e+06	680295	1.09538e+06
High	Q9GZT3	SLIRP	SRA stem-loop-interacting RNA-binding protein, mitochondrial	69	7	31	7	109	12.3	10.24	1.03577e+06	10400	1.24765e+06	241743	14202.6	1.27107e+06	1.15885e+06	2.61421e+06	396794	2.03646e+07	5.04e+06	222064	209881	1.47736e+06	1.00772e+07	1.38663e+06	368502	910699		Q9GZT3	663656	28793.8	338587	386035	130413	1.31564e+06	494745	1.30987e+06	809254	4.71651e+06	1.07732e+06	242249	231235	1.91304e+06	5.53805e+06	1.13787e+06	356428	1.00416e+06
High	P30048	PRDX3	Thioredoxin-dependent peroxide reductase, mitochondrial	30	7	56	7	256	27.7	7.78	1.47364e+07	1.00918e+06	4.07162e+07	2.28834e+06	410600	3.27644e+06	9.49579e+06	1.42317e+07	660209	7.6993e+07	6.06157e+07	694730	3.10243e+06	4.43969e+06	1.12311e+07	3.878e+06	4.91462e+06	9.30742e+06		P30048	9.44214e+06	2.79405e+06	1.10496e+07	3.65421e+06	3.77028e+06	3.39132e+06	4.05402e+06	7.13089e+06	1.34649e+06	1.78318e+07	1.29568e+07	757882	3.41806e+06	5.74899e+06	6.17217e+06	3.18229e+06	4.75359e+06	1.02626e+07
High	P02760	AMBP	Protein AMBP	33	9	51	9	352	39	6.25	2.59133e+06	1.29265e+06	1.40406e+07	951316	9897.66	1.52406e+06	4.4619e+06	3.00204e+06	112045	8.39823e+06	4.04654e+06	748646	3.36885e+06	832122	895614	1.52303e+06	1.30033e+06	871564		P02760	1.66036e+06	3.57888e+06	3.81035e+06	1.51914e+06	90883.8	1.5775e+06	1.90491e+06	1.50419e+06	228514	1.94506e+06	864961	816698	3.71159e+06	1.07752e+06	492194	1.2498e+06	1.25772e+06	961007
High	P04196	HRG	Histidine-rich glycoprotein	14	9	47	9	525	59.5	7.5	195995	1.69847e+06	2.52141e+06	1.25346e+06	39498.6	1.9106e+06	4.94115e+06	2.37875e+06	348217	1.43329e+06	4.3476e+06	451575	2.83469e+06	1.22734e+06	1.14159e+06	2024410	1.03979e+06	1.26017e+06		P04196	125581	4.70243e+06	684262	2.00163e+06	362689	1.97759e+06	2.10951e+06	1.19189e+06	710183	331955	929313	492623	3.12309e+06	1.58929e+06	627371	1.66123e+06	1.00572e+06	1.38949e+06
High	P84085	ARF5	ADP-ribosylation factor 5	31	5	31	1	180	20.5	6.79	496780	10400	715114	12000	9636.38	107817	413562	981058	54893.5	2.01547e+06	675228	5230	207688	138811	529291	406246	235532	177677		P84085	318305	28793.8	194068	19162.6	88484.6	111598	176561	491565	111954	466790	144332	5705.41	228817	179747	290877	333366	227815	195911
High	P00352	ALDH1A1	Retinal dehydrogenase 1	23	11	31	8	501	54.8	6.73	1.20635e+06	251791	4.22183e+06	832524	96459	395577	549125	1.75317e+06	144456	469998	1.53319e+06	617662	359444	217851	198825	608712	488266	231344		P00352	772949	697118	1.14572e+06	1.32944e+06	885720	409447	234437	878435	294616	108853	327723	673808	396014	282097	109266	499509	472267	255085
High	Q9Y3Z3	SAMHD1	Deoxynucleoside triphosphate triphosphohydrolase SAMHD1	16	11	27	11	626	72.2	7.14	1.47988e+06	321635	2.71445e+06	19636.8	2750	1.79932e+06	1.40807e+06	1.67499e+06	637414	5.95577e+06	1.60025e+07	175674	244953	174032	3.76781e+06	1.04457e+06	226084	942772		Q9Y3Z3	948214	890490	736649	31357.6	25251.5	1.86241e+06	601147	839263	1.3e+06	1.37938e+06	3.42057e+06	191643	269874	225356	2.07064e+06	857173	218676	1.03952e+06
High	Q9BWF3	RBM4	RNA-binding protein 4	26	7	13	4	364	40.3	7.08	921368	10400	1.82794e+06	361681	11720.7	347438	610147	119438	213822	6.00381e+06	2.64508e+06	123192	158314	284023	1.25248e+06	400652	10600	543716		Q9BWF3	590353	28793.8	496067	577563	107624	359620	260489	59845.2	436087	1.3905e+06	565393	134390	174421	367783	688314	328775	10252.7	599514
High	Q9Y5L4	TIMM13	Mitochondrial import inner membrane translocase subunit Tim13	71	6	23	6	95	10.5	8.18	1.10011e+06	35128.8	2.7508e+06	150631	2750	590659	731941	976382	3030	8.51321e+06	7.6605e+06	207773	56155.6	31855.8	3.92868e+06	150456	223321	323409		Q9Y5L4	704879	97258.8	746513	240540	25251.5	611369	312486	489221	6179.63	1.97169e+06	1.63746e+06	226660	61868.8	41250.3	2.15905e+06	123464	216004	356598
High	Q15181	PPA1	Inorganic pyrophosphatase	30	9	55	8	289	32.6	5.86	4627029	273833	9.76959e+06	1.60414e+06	288687	4.23052e+06	5.97422e+06	5.09173e+06	1.49517e+06	2.30046e+07	7.36194e+06	704936	2.91511e+06	1.97021e+06	1.74616e+07	3.05418e+06	1.8847e+06	2.56742e+06		Q15181	2.9647e+06	758143	2.65128e+06	2.56162e+06	2.65083e+06	4.37885e+06	2.55056e+06	2.55124e+06	3.04938e+06	5.32795e+06	1.57364e+06	769015	3.21169e+06	2.55124e+06	9.59621e+06	2.50626e+06	1.82295e+06	2.8309e+06
High	Q92688	ANP32B	Acidic leucine-rich nuclear phosphoprotein 32 family member B	27	12	60	5	251	28.8	4.06	873475	10400	3.94197e+06	113372	2750	812369	1.4458e+06	1.50435e+06	150329	8.60473e+06	3.22663e+06	366903	405280	452483	2.08457e+06	654633	860257	676211		Q92688	559666	28793.8	1.06977e+06	181042	25251.5	840853	617254	753763	306592	1.99289e+06	689702	400254	446512	585923	1.1456e+06	537192	832070	745606
High	P51570	GALK1	Galactokinase	37	12	27	12	392	42.2	6.46	803094	196374	4.28605e+06	606409	186932	1.6763e+06	924073	1.73575e+06	1.47328e+06	3.38504e+06	9.64157e+06	178805	169368	566434	2.24056e+06	323041	446394	1.0542e+06		P51570	514571	543689	1.16315e+06	968365	1.71648e+06	1.73508e+06	394513	869709	3.00473e+06	783987	2.06092e+06	195058	186599	733479	1.23132e+06	265087	431768	1.16239e+06
High	P62873	GNB1	Guanine nucleotide-binding protein G(I)/G(S)/G(T) subunit beta-1	37	8	40	6	340	37.4	6	1.17707e+06	132873	4.13698e+06	50269.5	2750	967313	2.45169e+06	2.72183e+06	101368	4.65393e+06	3.51616e+06	820032	447871	976627	1.81219e+06	1.12476e+06	1.18427e+06	731547		P62873	754193	367878	1.12269e+06	80274.6	25251.5	1.00123e+06	1.0467e+06	1.36379e+06	206739	1.07787e+06	751591	894573	493437	1.26464e+06	995905	922979	1.14546e+06	806621
High	Q15691	MAPRE1	Microtubule-associated protein RP/EB family member 1	31	6	37	6	268	30	5.14	2.13961e+06	451972	7.24829e+06	871248	431291	3.50323e+06	3.96369e+06	2.33595e+06	829346	6.34962e+06	4.77478e+06	685026	1.47707e+06	1.62933e+06	5.22472e+06	3.37322e+06	1.41107e+06	1.26125e+06		Q15691	1.37093e+06	1.25135e+06	1.96705e+06	1.39128e+06	3.96027e+06	3.62606e+06	1.69221e+06	1.17044e+06	1.69144e+06	1.47059e+06	1.02062e+06	747295	1.62734e+06	2.10983e+06	2.8713e+06	2.76806e+06	1.36484e+06	1.39068e+06
High	P42224	STAT1	Signal transducer and activator of transcription 1-alpha/beta	14	8	34	8	750	87.3	6.05	669805	82780.2	2.85432e+06	96385.4	2750	1.35389e+06	1.03222e+06	615625	586663	2.7289e+06	1.01428e+07	421674	407172	290103	2.62224e+06	713636	281590	1.69104e+06		P42224	429168	229188	774607	153916	25251.5	1.40136e+06	440683	308462	1.19649e+06	632023	2.16804e+06	460004	448597	375656	1.44108e+06	585610	272363	1.86458e+06
High	Q7Z4W1	DCXR	L-xylulose reductase	30	9	42	9	244	25.9	8.1	6.19057e+06	10400	4.26703e+06	117507	78687.9	191850	823806	5.81754e+06	1.08121e+06	2.19487e+07	8.23315e+06	245799	35124.6	1.41629e+06	265608	338132	2.04126e+06	2.08123e+06		Q7Z4W1	3.96652e+06	28793.8	1.15799e+06	187645	722540	198577	351706	2.91491e+06	2.2051e+06	5.08339e+06	1.75986e+06	268142	38698.1	1.83397e+06	145968	277471	1.97437e+06	2.29481e+06
High	P01893	HLA-H	Putative HLA class I histocompatibility antigen, alpha chain H	23	5	26	1	362	40.9	6.3	51494.4	10400	121780	12000	2750	7740	600163	21500	26466.1	153080	132977	78635.5	38646.7	32899.8	1.43594e+06	158709	90366.5	31111.9		P01893	32994.3	28793.8	33048.6	19162.6	25251.5	8011.39	256227	10772.7	53977.2	35453.9	28424.2	85783.5	42578.6	42602.2	789133	130236	87405.6	34304.7
High	P08572	COL4A2	Collagen alpha-2(IV) chain	8	7	30	7	1712	167.4	8.66	1.51658e+06	167701	1.21644e+07	578985	112052	1.39019e+06	1.62508e+06	1.91814e+06	579590	1103552	1.35356e+06	114692	356247	977742	433193	359239	722101	365627		P08572	971728	464304	3.30119e+06	924572	1.0289e+06	1.43893e+06	693791	961095	1.18206e+06	255586	289327	125117	392491	1.26608e+06	238066	294791	698441	403149
High	Q9HCC0	MCCC2	Methylcrotonoyl-CoA carboxylase beta chain, mitochondrial	17	9	30	9	563	61.3	7.68	481279	10400	853908	108523	11511.1	179558	1.49363e+06	398988	74993.2	1.24738e+07	4.32549e+06	5230	119237	3.11225e+06	560922	116883	64346.2	751618		Q9HCC0	308373	28793.8	231734	173300	105699	185854	637672	199915	152947	2.88897e+06	924587	5705.41	131368	4.03007e+06	308260	95914.2	62237.9	828751
High	Q15274	QPRT	Nicotinate-nucleotide pyrophosphorylase [carboxylating]	28	7	29	7	297	30.8	6.21	8.03279e+06	10400	2.54031e+06	1.08503e+06	65822.8	723172	4.10906e+06	4.48857e+06	362183	1.21785e+07	1.94172e+07	227232	1.69416e+06	726070	1.34662e+06	1.3963e+06	756951	426291		Q15274	5.14689e+06	28793.8	689391	1.73267e+06	604408	748528	1.75427e+06	2.24902e+06	738666	2.82059e+06	4.15049e+06	247887	1.86652e+06	940193	740051	1.1458e+06	732149	470039
High	P35442	THBS2	Thrombospondin-2	8	7	17	6	1172	129.9	4.83	494363	161762	1.97427e+06	12000	2750	210096	1.33697e+06	656830	3030	5.45275e+06	1.79007e+06	34890.4	1.07311e+06	590311	871303	3.09541e+06	520390	403715		P35442	316756	447860	535779	19162.6	25251.5	217463	570788	329108	6179.63	1.26288e+06	382633	38061.9	1.18228e+06	764398	478833	2.5401e+06	503339	445146
High	O95292	VAPB	Vesicle-associated membrane protein-associated protein B/C	25	7	38	6	243	27.2	7.3	4.114e+06	71284.1	2.86541e+06	378815	71992.1	1.00158e+06	2.77837e+06	1.72309e+06	181777	7.38453e+06	9.05958e+06	563217	699646	752921	3.67609e+06	3.78131e+06	672432	991875		O95292	2.63599e+06	197360	777617	604924	661056	1.0367e+06	1.18616e+06	863365	370732	1.71028e+06	1.93651e+06	614414	770827	974963	2.02023e+06	3.10294e+06	650400	1.09367e+06
High	O14737	PDCD5	Programmed cell death protein 5	54	7	46	7	125	14.3	6.04	2.0956e+06	163537	9.29951e+06	1.02984e+06	60110.5	1.98285e+06	2.98226e+06	1.84346e+06	401850	7.63789e+06	5.13213e+06	1.30187e+06	1.69253e+06	760467	4.94296e+06	1.05924e+06	707058	1.24147e+06		O14737	1.34272e+06	452775	2.5237e+06	1.64454e+06	551956	2.05237e+06	1.27321e+06	923676	819566	1.76896e+06	1.09701e+06	1.42021e+06	1.86472e+06	984734	2.71645e+06	869213	683891	1.36887e+06
High	Q9Y3C8	UFC1	Ubiquitin-fold modifier-conjugating enzyme 1	26	6	43	6	167	19.4	7.4	3.30284e+06	162215	1.31481e+07	1.51527e+06	40503.4	3.87418e+06	1.17538e+07	5121448	1.29531e+06	1.92064e+07	1.71176e+07	1.06655e+06	976651	1.55086e+06	8.19792e+06	3.66717e+06	1.14369e+06	1.91651e+06		Q9Y3C8	2.11625e+06	449113	3.56814e+06	2.4197e+06	371916	4.01002e+06	5.01801e+06	2.56613e+06	2.64176e+06	4.44828e+06	3.65894e+06	1.1635e+06	1.07601e+06	2.00823e+06	4.50525e+06	3.00928e+06	1.10622e+06	2.11319e+06
High	Q9BSH5	HDHD3	Haloacid dehalogenase-like hydrolase domain-containing protein 3	40	8	32	8	251	28	6.71	2.06572e+06	163230	5.57211e+06	332730	26817.1	1.01999e+06	3.06535e+06	4.26585e+06	239050	7.4347e+06	3.83406e+06	846120	252742	862811	3.71709e+06	562265	1.211e+06	611738		Q9BSH5	1.32358e+06	451923	1.51216e+06	531332	246244	1.05575e+06	1.30868e+06	2.13743e+06	487537	1.7219e+06	819542	923033	278456	1.11726e+06	2.04276e+06	461395	1.17132e+06	674517
High	P14317	HCLS1	Hematopoietic lineage cell-specific protein	17	7	38	7	486	54	4.81	419777	74664.2	1.11276e+06	210403	4103.46	3.38229e+06	2.0418e+06	2.38735e+06	862932	2.05712e+06	1.19504e+06	125998	1.13224e+06	482630	1.23227e+06	1.11854e+06	296415	509664		P14317	268966	206718	301982	335989	37679.4	3.50088e+06	871703	1.1962e+06	1.75993e+06	476436	255443	137452	1.24743e+06	624961	677205	917876	286702	561968
High	P09661	SNRPA1	U2 small nuclear ribonucleoprotein A'	32	11	33	11	255	28.4	8.62	2.77331e+06	3.3979e+06	1.22762e+07	2.93677e+06	3.81301e+06	2.51242e+06	2.87485e+06	3.87076e+06	8.45069e+06	2.0029e+07	1.69946e+07	1.65746e+07	2.12448e+06	2.74398e+06	4.16467e+06	2.55077e+06	2.00624e+06	2.02697e+06		P09661	1.77696e+06	9.40753e+06	3.33151e+06	4.68968e+06	3.50124e+07	2.60052e+06	1.22735e+06	1.93947e+06	1.7235e+07	4.63878e+06	3.63264e+06	1.80812e+07	2.34062e+06	3.5532e+06	2.28873e+06	2.09316e+06	1.94051e+06	2.23498e+06
High	Q08211	DHX9	ATP-dependent RNA helicase A	8	12	54	12	1270	140.9	6.84	2.34944e+06	825474	5.47314e+06	554867	11428.6	1.79324e+06	4.1274e+06	1.42253e+06	686935	1.1677e+07	5.65682e+06	1.28246e+06	1.21275e+06	953452	3.37829e+06	1.34689e+06	836549	1.49224e+06		Q08211	1.50537e+06	2.28544e+06	1.4853e+06	886059	104941	1.85611e+06	1.7621e+06	712766	1.40099e+06	2.70442e+06	1.20916e+06	1.39903e+06	1.33614e+06	1.23463e+06	1.85658e+06	1.10526e+06	809139	1.64538e+06
High	Q9BW04	SARG	Specifically androgen-regulated gene protein	30	11	18	11	601	63.9	8.62	13000	42197	239218	43968.4	2750	328442	2.76956e+06	21500	75711.8	2.00903e+06	160429	25009.2	6970	36093.7	3.87334e+06	138362	136756	51871.5		Q9BW04	8329.56	116828	64919.2	70212.5	25251.5	339959	1.1824e+06	10772.7	154413	465299	34292.3	27282.5	7679.12	46738	2.12863e+06	113540	132275	57194.7
High	Q86U42	PABPN1	Polyadenylate-binding protein 2	16	4	32	4	306	32.7	5.06	1.30152e+06	259465	5.49972e+06	1.09195e+06	248020	1.99752e+06	2349966	1.952e+06	2.2098e+06	6.48011e+06	3.3775e+06	159422	659797	1.53842e+06	3.68193e+06	1.36808e+06	762309	814760		Q86U42	833932	718365	1.49252e+06	1.74372e+06	2.27741e+06	2.06756e+06	1.00327e+06	978059	4.50685e+06	1.50081e+06	721950	173914	726924	1.99211e+06	2.02344e+06	1.12265e+06	737331	898374
High	P23919	DTYMK	Thymidylate kinase	34	9	23	9	212	23.8	8.27	1.94997e+06	35890.1	4.05344e+06	36148.6	14665.2	784599	1.86053e+06	1.61124e+06	222247	1.16501e+07	9.87624e+06	502802	252381	623819	2.33787e+06	908570	799243	1.1482e+06		P23919	1.24941e+06	99366.7	1.10002e+06	57725.1	134661	812109	794314	807319	453270	2.6982e+06	2.11108e+06	548507	278058	807788	1.2848e+06	745573	773056	1.26603e+06
High	P13667	PDIA4	Protein disulfide-isomerase A4	16	8	36	8	645	72.9	5.07	5.49884e+06	107663	4.46715e+06	551851	120172	2.36749e+06	8.90936e+06	2.51561e+06	572454	1.10812e+07	7.44597e+06	273490	1.08445e+06	605698	5.68426e+06	3.039e+06	975063	754885		P13667	3.5233e+06	298080	1.2123e+06	881243	1.10346e+06	2.45051e+06	3.80366e+06	1.26046e+06	1.16751e+06	2.56645e+06	1.5916e+06	298350	1.19478e+06	784322	3.12384e+06	2.49381e+06	943114	832354
High	Q9UHV9	PFDN2	Prefoldin subunit 2	51	7	40	7	154	16.6	6.58	3.39195e+06	349471	8.59151e+06	1.5776e+06	157526	3.61368e+06	6.83713e+06	4.57053e+06	1.275e+06	1.26832e+07	1.44382e+07	436678	1.896e+06	1.1936e+06	7.40116e+06	2.66088e+06	1.85522e+06	2.32178e+06		Q9UHV9	2.17335e+06	967558	2.33157e+06	2.51925e+06	1.44646e+06	3.74038e+06	2.91896e+06	2.29009e+06	2.60033e+06	2.93747e+06	3.08622e+06	476372	2.08889e+06	1.5456e+06	4.06738e+06	2.18351e+06	1.79443e+06	2.56005e+06
High	P40227	CCT6A	T-complex protein 1 subunit zeta	21	9	32	8	531	58	6.68	843324	10400	3.27188e+06	415820	555054	1.49346e+06	2.15472e+06	1.96592e+06	475027	4.84565e+06	7.00609e+06	58667.4	515388	849064	3.4098e+06	1.24891e+06	654868	871188		P40227	540347	28793.8	887924	664017	5.0967e+06	1.54583e+06	919909	985036	968810	1.12227e+06	1.49757e+06	64000.3	567823	1.09946e+06	1.87389e+06	1.02486e+06	633411	960592
High	P35222	CTNNB1	Catenin beta-1	15	10	22	6	781	85.4	5.86	959057	10400	1.16205e+06	285788	8790.4	393874	1.4527e+06	850090	136021	2.44586e+06	3.10022e+06	145384	259257	189968	806964	292497	143605	315436		P35222	614502	28793.8	315359	456371	80716.5	407685	620197	425942	277412	566470	662681	158600	285634	245991	443475	240023	138900	347807
High	P42704	LRPPRC	Leucine-rich PPR motif-containing protein, mitochondrial	7	9	23	9	1394	157.8	6.13	411539	10400	429191	331255	2750	459874	1.5217e+06	840572	110374	3.42296e+06	3.09665e+06	105083	371166	172793	1.38085e+06	475237	301396	301922		P42704	263688	28793.8	116474	528977	25251.5	475999	649657	421173	225105	792770	661919	114635	408928	223750	758862	389980	291521	332906
High	P15153	RAC2	Ras-related C3 botulinum toxin substrate 2	47	9	40	4	192	21.4	7.61	408909	75403.9	1.03106e+06	95354.1	2750	1.06979e+06	1.11803e+06	690125	180295	1.46359e+06	2.2455e+06	472120	173323	92558.8	748087	326484	96375.6	469494		P15153	262003	208766	279809	152269	25251.5	1.1073e+06	477319	345791	367709	338974	479982	515036	190957	119855	411119	267913	93217.8	517675
High	Q16851	UGP2	UTP--glucose-1-phosphate uridylyltransferase	18	8	34	8	508	56.9	8.15	1.97525e+06	66537.7	3.39392e+06	205580	46917.1	1.57656e+06	6.95615e+06	1.66742e+06	443463	4.53345e+06	4.70637e+06	410103	166340	282775	8.45826e+06	3.39551e+06	493519	344932		Q16851	1.26561e+06	184219	921042	328287	430809	1.63184e+06	2.96978e+06	835468	904435	1.04996e+06	1.006e+06	447381	183263	366167	4.64832e+06	2.78635e+06	477348	380330
High	Q9NX63	CHCHD3	MICOS complex subunit MIC19	33	9	36	9	227	26.1	8.28	2.33285e+06	197367	2.13855e+06	1.65441e+06	463178	1.84943e+06	5.88205e+06	4.07678e+06	954635	9.89584e+06	6.27364e+06	941297	2.65452e+06	1.44111e+06	5.1646e+06	1.74154e+06	2.52886e+06	858005		Q9NX63	1.49474e+06	546438	580360	2.6419e+06	4.25306e+06	1.91428e+06	2.51121e+06	2.04269e+06	1.94696e+06	2.29191e+06	1.34101e+06	1.02686e+06	2.92458e+06	1.8661e+06	2.83826e+06	1.42911e+06	2.446e+06	946056
High	Q969E4	TCEAL3	Transcription elongation factor A protein-like 3	40	7	55	1	200	22.5	4.92	1.242e+06	63708	8.04093e+06	979201	74334.3	711023	3.61531e+06	6.00266e+06	2.0758e+06	7.75745e+06	8.00243e+06	238609	2.60361e+06	1.78963e+06	2.35083e+06	1.62096e+06	1.9475e+06	369017		Q969E4	795792	176384	2.18215e+06	1.56367e+06	682563	735954	1.54348e+06	3.00767e+06	4.23356e+06	1.79665e+06	1.71054e+06	260299	2.8685e+06	2.31741e+06	1.29192e+06	1.33016e+06	1.88369e+06	406886
High	Q13541	EIF4EBP1	Eukaryotic translation initiation factor 4E-binding protein 1	68	5	25	5	118	12.6	5.48	639537	27607.6	1.80921e+06	393004	9768.97	374706	2.40716e+06	744752	503150	5.49292e+06	1.69881e+06	167387	664037	508470	174525	3.31599e+06	153399	140847		Q13541	409774	76435.3	490985	627583	89702.1	387844	1.02768e+06	373162	1.02617e+06	1.27218e+06	363126	182603	731595	658422	95912	2.72111e+06	148373	155301
High	P62834	RAP1A	Ras-related protein Rap-1A	49	9	51	2	184	21	6.67	3.6147e+06	525581	8.70563e+06	900389	389500	2.14811e+06	5.37515e+06	3.93649e+06	662657	1.45753e+07	5.96213e+06	2.35688e+06	933109	1.23513e+06	2.79091e+06	2.55679e+06	1.66979e+06	1.95992e+06		P62834	2.31607e+06	1.45514e+06	2.36254e+06	1.43782e+06	3.57653e+06	2.22343e+06	2.2948e+06	1.9724e+06	1.35148e+06	3.3757e+06	1.27442e+06	2.57112e+06	1.02804e+06	1.59938e+06	1.53377e+06	2.0981e+06	1.61508e+06	2.16106e+06
High	Q9UHB6	LIMA1	LIM domain and actin-binding protein 1	15	10	23	10	759	85.2	6.84	681420	113239	4.33322e+06	191349	5691.14	346864	1.62836e+06	2.17826e+06	214590	2.55845e+06	2.2233e+06	160854	259173	768099	554901	1.03283e+06	665050	179838		Q9UHB6	436610	313517	1.17595e+06	305563	52258	359026	695192	1.09143e+06	437652	592546	475238	175476	285541	994617	304952	847543	643259	198294
High	O15173	PGRMC2	Membrane-associated progesterone receptor component 2	23	6	43	5	223	23.8	4.88	2.65603e+06	404886	6.18248e+06	992725	118277	1.53511e+06	2.13294e+06	3.76164e+06	1.06659e+06	5.18199e+06	8175341	1.93588e+06	1.14646e+06	2189925	4797592	3.51093e+06	2.27595e+06	1.5e+06		O15173	1.70181e+06	1.12098e+06	1.67781e+06	1.58527e+06	1.08606e+06	1.58893e+06	910610	1.88479e+06	2.17529e+06	1.20017e+06	1.7475e+06	2.11185e+06	1.2631e+06	2.83575e+06	2.63656e+06	2.88107e+06	2.20138e+06	1.65394e+06
High	Q07960	ARHGAP1	Rho GTPase-activating protein 1	21	8	37	8	439	50.4	6.29	1.21682e+06	213643	3.26928e+06	156125	2750	417818	5.85209e+06	1.13318e+06	53391.3	7.08532e+06	2.16748e+06	364139	636311	604882	1.24187e+06	2.30075e+06	615800	791209		Q07960	779662	591499	887218	249314	25251.5	432468	2.49842e+06	567787	108891	1.64098e+06	463305	397239	701048	783266	682481	1.888e+06	595623	872406
High	P02743	APCS	Serum amyloid P-component	27	6	33	6	223	25.4	6.54	1.98906e+06	1.13693e+06	2.77951e+07	684022	271256	1.77947e+06	6.80985e+06	1.25463e+07	296703	7.25378e+06	1.03101e+07	645854	2.77079e+06	3.95494e+06	1.39108e+06	2.399e+06	4.14078e+06	1.01592e+06		P02743	1.27446e+06	3.14775e+06	7.54306e+06	1.0923e+06	2.49076e+06	1.84187e+06	2.90731e+06	6.28639e+06	605120	1.68e+06	2.20381e+06	704562	3.05268e+06	5.12128e+06	764481	1.96862e+06	4.0051e+06	1.12017e+06
High	P45880	VDAC2	Voltage-dependent anion-selective channel protein 2	34	7	59	7	294	31.5	7.56	2.7983e+06	115371	5.09179e+06	1.83275e+06	254231	2.19839e+06	5.61318e+06	6.56861e+06	812462	1.2242e+07	1.39014e+07	1.09647e+06	1.15022e+06	1.84078e+06	2.15084e+07	1.61419e+06	2.17346e+06	2.18114e+06		P45880	1.79297e+06	319421	1.38181e+06	2.92669e+06	2.33443e+06	2.27548e+06	2.39643e+06	3.29124e+06	1.657e+06	2.83529e+06	2.97148e+06	1.19614e+06	1.26724e+06	2.38364e+06	1.18202e+07	1.3246e+06	2.10224e+06	2.40497e+06
High	P46783	RPS10	40S ribosomal protein S10	41	7	31	3	165	18.9	10.15	521882	72165.8	1.95327e+06	191758	2750	1.16358e+06	1.6751e+06	3.16443e+06	894671	9.87242e+06	6.0031e+06	482373	220021	1.45641e+06	7.02986e+06	1.65757e+06	437062	1.40585e+06		P46783	334388	199801	530080	306215	25251.5	1.20438e+06	715147	1.58555e+06	1.82467e+06	2.28649e+06	1.28318e+06	526221	242406	1.88592e+06	3.86333e+06	1.36021e+06	422741	1.55012e+06
High	P43686	PSMC4	26S proteasome regulatory subunit 6B	24	9	29	9	418	47.3	5.21	1.25833e+06	25503.4	2.80773e+06	116116	15072.1	584902	1.64795e+06	1.25876e+06	191771	6.18059e+06	4.16121e+06	125722	247853	387437	2.35692e+06	1.11885e+06	334436	528671		P43686	806256	70609.6	761962	185424	138398	605410	703558	630707	391113	1.43144e+06	889472	137150	273070	501695	1.29527e+06	918127	323478	582925
High	P00387	CYB5R3	NADH-cytochrome b5 reductase 3	16	3	18	3	301	34.2	7.59	528302	10400	879068	12000	2750	298742	922595	462700	3030	3.89406e+06	1.60121e+06	178154	78083.5	224250	3.50916e+06	1.04198e+06	189106	377930		P00387	338502	28793.8	238562	19162.6	25251.5	309217	393882	231838	6179.63	901878	342264	194348	86027.6	290383	1.92849e+06	855048	182910	416715
High	Q07954	LRP1	Prolow-density lipoprotein receptor-related protein 1	3	12	41	12	4544	504.3	5.39	1.71782e+06	809685	3.89098e+06	370045	44994	999332	1.67798e+06	1.92176e+06	181385	5.00257e+06	2.08586e+06	437988	910716	760722	1.74792e+06	2.79864e+06	1.50744e+06	1.07147e+06		Q07954	1.10067e+06	2.24172e+06	1.05594e+06	590919	413151	1.03437e+06	716377	962907	369931	1.15861e+06	445858	477801	1.00337e+06	985064	960589	2.29656e+06	1.45805e+06	1.18142e+06
High	P09012	SNRPA	U1 small nuclear ribonucleoprotein A	33	9	41	8	282	31.3	9.83	487991	30457.4	3.31613e+06	684830	455764	1.59802e+06	2.13521e+06	3.55277e+06	843162	1.64022e+07	8.3515e+06	5230	279195	1.92868e+06	6.14288e+06	2.33123e+06	837450	1.5004e+06		P09012	312673	84325.5	899933	1.09359e+06	4.18499e+06	1.65405e+06	911581	1.78014e+06	1.71961e+06	3.79881e+06	1.78516e+06	5705.41	307599	2.49747e+06	3.37588e+06	1.91301e+06	810011	1.65438e+06
High	O00273	DFFA	DNA fragmentation factor subunit alpha	23	5	29	5	331	36.5	4.79	501121	10400	2.67398e+06	87296.8	2750	249864	414270	522045	58998.2	3.27511e+06	796803	36948.4	355810	133873	1.33431e+06	476158	454186	299618		O00273	321086	28793.8	725667	139403	25251.5	258625	176863	261573	120326	758526	170319	40307	392010	173354	733281	390735	439304	330365
High	P10586	PTPRF	Receptor-type tyrosine-protein phosphatase F	6	10	17	8	1907	212.7	6.3	203730	10400	175219	126688	16626.1	153081	5.07823e+06	452058	68688.3	1.67368e+06	992378	5230	36391.9	257632	1.05603e+06	677587	147580	103581		P10586	130537	28793.8	47551.1	202306	152667	158448	2.16804e+06	226506	140089	387630	212124	5705.41	40094.4	333609	580353	556028	142745	114211
High	P33316	DUT	Deoxyuridine 5'-triphosphate nucleotidohydrolase, mitochondrial	33	7	39	7	252	26.5	9.36	381351	10400	5.05657e+06	722752	2750	3.34555e+06	3.06444e+06	5.24288e+06	1.48141e+06	9.36309e+06	11196148	229833	501786	1.31086e+06	3.44333e+06	2.57235e+06	1.56233e+06	428094		P33316	244345	28793.8	1.37225e+06	1.15415e+06	25251.5	3.46285e+06	1.3083e+06	2.62697e+06	3.02132e+06	2.16852e+06	2.39321e+06	250725	552837	1.69744e+06	1.89231e+06	2.11087e+06	1.51113e+06	472026
High	P61160	ACTR2	Actin-related protein 2	24	7	25	7	394	44.7	6.74	9.39448e+06	1.31558e+07	3.16864e+07	1.63328e+07	833090	3.6672e+06	7.15354e+06	1.42611e+07	7.06902e+06	1.8079e+07	9.43523e+06	6.71146e+06	1.20438e+07	3.06947e+06	3.49816e+06	4.79563e+06	9.38049e+06	3.969e+06		P61160	6.01938e+06	3.64235e+07	8.59907e+06	2.60816e+07	7.64972e+06	3.79578e+06	3.05405e+06	7.14558e+06	1.44171e+07	4.18715e+06	2.01681e+06	7.32153e+06	1.32692e+07	3.97468e+06	1.92245e+06	3.9353e+06	9.07314e+06	4.37632e+06
High	P46109	CRKL	Crk-like protein	37	8	29	8	303	33.8	6.74	1.03334e+06	53192.8	5.21348e+06	594988	67137.7	805131	2.3306e+06	2.30751e+06	845665	4.12884e+06	4.10293e+06	94271.1	698236	293255	1.3492e+06	1.82043e+06	1.88882e+06	496144		P46109	662097	147272	1.41484e+06	950127	616482	833361	994998	1.15619e+06	1.72472e+06	956254	877014	102840	769273	379738	741465	1.49385e+06	1.82693e+06	547060
High	P07305	H1-0	Histone H1.0	28	8	21	8	194	20.9	10.84	606244	151757	7.98925e+06	244887	63945.2	172271	523064	3.39252e+06	221788	7.51884e+06	11201089	801820	368332	706989	795794	693836	1.10342e+06	331194		P07305	388442	420161	2.16813e+06	391056	587167	178311	223311	1.69984e+06	452332	1.74139e+06	2.39427e+06	874706	405806	915485	437337	569362	1.06726e+06	365182
High	Q15424	SAFB	Scaffold attachment factor B1	9	6	40	6	915	102.6	5.47	932248	10400	3.36725e+06	1.14317e+06	155841	2.5192e+06	1.98034e+06	3.67009e+06	1.68107e+06	2.76434e+06	1.52915e+06	12233.7	829681	1.00359e+06	2.33126e+06	1.06372e+06	1.00121e+06	510870		Q15424	597325	28793.8	913806	1.82551e+06	1.43099e+06	2.60753e+06	845464	1.83892e+06	3.42851e+06	640231	326861	13345.7	914092	1.29955e+06	1.28117e+06	872885	968403	563297
High	Q96HC4	PDLIM5	PDZ and LIM domain protein 5	23	9	38	9	596	63.9	8.21	4.42557e+06	10400	4.61716e+06	549292	21896.5	1.60259e+06	2.39461e+06	2.54127e+06	683346	8.72242e+06	2.90034e+06	104438	1.09514e+06	2.62759e+06	4.63898e+06	2.54968e+06	1.26009e+06	1.5964e+06		Q96HC4	2.83562e+06	28793.8	1.25301e+06	877155	201061	1.65878e+06	1.02233e+06	1.27332e+06	1.39367e+06	2.02014e+06	619956	113931	1.20656e+06	3.40248e+06	2.5494e+06	2.09227e+06	1.2188e+06	1.76022e+06
High	P18085	ARF4	ADP-ribosylation factor 4	29	5	34	2	180	20.5	7.14	371342	10400	1.09776e+06	12000	2750	35934.3	626401	75143.2	3030	3.27622e+06	1.88532e+06	346227	6970	24398.4	246614	185309	10600	332821		P18085	237932	28793.8	297910	19162.6	25251.5	37194.2	267428	37650.9	6179.63	758783	402993	377699	7679.12	31593.7	135529	152065	10252.7	366977
High	Q53H96	PYCR3	Pyrroline-5-carboxylate reductase 3	30	6	30	6	274	28.6	7.72	1.20252e+06	10400	806464	201631	2750	506185	831351	1.51116e+06	222514	1.15819e+07	2.7149e+06	41427.1	189075	413827	2.28718e+06	861104	769740	1.04839e+06		Q53H96	770498	28793.8	218859	321982	25251.5	523934	354927	757174	453814	2.6824e+06	580319	45192.8	208311	535868	1.25694e+06	706622	744519	1.15598e+06
High	Q07666	KHDRBS1	KH domain-containing, RNA-binding, signal transduction-associated protein 1	13	6	34	5	443	48.2	8.66	1.7821e+06	152742	1.86308e+06	1.26815e+06	39744	5.48662e+06	4.02986e+06	5.74588e+06	1.51781e+06	2.58698e+07	4.98616e+06	17861.4	875966	2.70048e+06	1.1291e+07	3.80379e+06	1.42585e+06	1.12839e+06		Q07666	1.14185e+06	422886	505602	2.02509e+06	364944	5.679e+06	1.72046e+06	2.87901e+06	3.09554e+06	5.99153e+06	1.06581e+06	19485	965086	3.49686e+06	6.20508e+06	3.1214e+06	1.37913e+06	1.24419e+06
High	Q99653	CHP1	Calcineurin B homologous protein 1	38	8	18	8	195	22.4	5.1	1.11968e+06	10400	5.99292e+06	74860.9	19688.6	123429	1.66272e+06	796597	3030	3.71265e+06	2.79967e+06	272668	386918	349923	1.93911e+06	946658	617542	499813		Q99653	717418	28793.8	1.62636e+06	119544	180788	127757	709862	399139	6179.63	859863	598439	297454	426282	453117	1.06566e+06	776828	597308	551105
High	O14558	HSPB6	Heat shock protein beta-6	79	8	51	8	160	17.1	6.4	1.62744e+07	3.9308e+06	1.27308e+07	3.00325e+06	2.09092e+06	3.42923e+06	3.36975e+06	6.02105e+06	2.26767e+06	6.88602e+06	1.46614e+07	1.99059e+06	2.61862e+06	2.55496e+06	733216	445175	2.93745e+06	1.63907e+06		O14558	1.04276e+07	1.0883e+07	3.4549e+06	4.79584e+06	1.91996e+07	3.54946e+06	1.43864e+06	3.01688e+06	4.62487e+06	1.59483e+06	3.13392e+06	2.17153e+06	2.88504e+06	3.30843e+06	402946	365311	2.8412e+06	1.80728e+06
High	Q9BXN1	ASPN	Asporin	19	6	41	6	380	43.4	7.08	3.28968e+06	1.25276e+06	6.79283e+06	639953	94667	805194	3.63487e+06	1.44554e+07	600693	4.57103e+06	1.29778e+06	8.38201e+06	5.94857e+06	1.08758e+06	760928	5.4822e+06	1.29457e+07	1.57985e+06		Q9BXN1	2.10782e+06	3.46843e+06	1.84344e+06	1.02193e+06	869266	833427	1.55183e+06	7.24295e+06	1.2251e+06	1.05867e+06	277404	9.14393e+06	6.55377e+06	1.40831e+06	418175	4.49869e+06	1.25215e+07	1.74198e+06
High	Q99426	TBCB	Tubulin-folding cofactor B	32	9	26	9	244	27.3	5.15	974915	10400	1.69758e+06	247313	22116.8	884306	1.31895e+06	999208	497724	7.51692e+06	4.99954e+06	82198.9	807580	593309	3.11478e+06	603735	557690	577160		Q99426	624663	28793.8	460689	394930	203085	915313	563097	500659	1.0151e+06	1.74095e+06	1.06867e+06	89670.8	889742	768280	1.71176e+06	495425	539417	636390
High	P12830	CDH1	Cadherin-1	9	9	27	9	882	97.4	4.73	976426	24488.2	1.2644e+06	988539	24742.1	1.1615e+06	4.15374e+06	2.82338e+06	888851	9.79307e+06	7.49625e+06	5230	1.00127e+06	1.53761e+06	2.64617e+06	1.49626e+06	1.33891e+06	810084		P12830	625631	67798.8	343133	1.57858e+06	227191	1.20222e+06	1.77335e+06	1.41467e+06	1.8128e+06	2.26811e+06	1.60235e+06	5705.41	1.10314e+06	1.99107e+06	1.45423e+06	1.22783e+06	1.29504e+06	893218
High	Q86V81	ALYREF	THO complex subunit 4	22	5	26	5	257	26.9	11.15	1.19554e+06	10400	1.7765e+06	341721	2750	1.37208e+06	1.3509e+06	3.88529e+06	1.36853e+06	1.24565e+07	5.70919e+06	387397	333929	1.83416e+06	5.75658e+06	1.32801e+06	816273	821510		Q86V81	766027	28793.8	482108	545690	25251.5	1.42019e+06	576738	1.94674e+06	2.7911e+06	2.88497e+06	1.22036e+06	422611	367902	2.37507e+06	3.16359e+06	1.08977e+06	789528	905816
High	Q9NZL9	MAT2B	Methionine adenosyltransferase 2 subunit beta	29	8	21	8	334	37.5	7.36	248860	10400	2.13268e+06	145204	6684.86	1.19192e+06	2.82253e+06	3.20853e+06	353711	1.80687e+06	2.21128e+06	71512.1	179192	641013	1.68244e+06	1.00282e+06	650708	227617		Q9NZL9	159454	28793.8	578768	231874	61382.8	1.23372e+06	1.20502e+06	1.60765e+06	721388	418478	472668	78012.6	197422	830051	924599	822912	629387	250975
High	P0DMN0	SULT1A4	Sulfotransferase 1A4	32	9	22	2	295	34.2	6.01	79894.8	10400	54036.9	12000	2750	7740	38133.9	265842	3030	28300	41534.5	11579.1	9905.92	2760	14996.6	42218.6	11490.2	21700.4		P0DMN0	51191.4	28793.8	14664.6	19162.6	25251.5	8011.39	16280.4	133202	6179.63	6554.38	8878.13	12631.6	10913.7	3573.94	8241.51	34644.6	11113.8	23927.4
High	Q13740	ALCAM	CD166 antigen	18	6	19	6	583	65.1	6.25	267813	10400	2.43273e+06	227704	30445.5	60123.7	4.72754e+06	2.11408e+06	129240	2.02364e+06	1.82721e+06	256351	271586	116775	238927	3.55157e+06	1.05122e+06	170319		Q13740	171597	28793.8	660195	363617	279561	62231.8	2.01832e+06	1.05927e+06	263582	468683	390573	279654	299216	151212	131305	2.91442e+06	1.01678e+06	187798
High	P78417	GSTO1	Glutathione S-transferase omega-1	25	7	48	7	241	27.5	6.6	2.75122e+06	269347	1.32744e+07	499425	119769	1.64899e+06	2.6248e+06	6.78853e+06	538860	1.21389e+07	9.59171e+06	1.10036e+06	2.50269e+06	1.18631e+06	5.54468e+06	4.05316e+06	2.85511e+06	1.55257e+06		P78417	1.76281e+06	745723	3.60241e+06	797524	1.09976e+06	1.70681e+06	1.1206e+06	3.40143e+06	1.099e+06	2.81141e+06	2.05026e+06	1.20038e+06	2.75731e+06	1.53616e+06	3.04713e+06	3.32602e+06	2.76156e+06	1.71191e+06
High	P84103	SRSF3	Serine/arginine-rich splicing factor 3	45	8	72	7	164	19.3	11.65	6.71853e+06	511215	1.60023e+07	5.41474e+06	809649	1.23181e+07	9.93576e+06	2.04429e+07	4.91688e+06	6.14247e+07	2.47385e+07	1.81175e+06	2.61847e+06	8.42991e+06	3.85435e+07	1.0865e+07	6.19002e+06	2.93068e+06		P84103	4.3048e+06	1.41537e+06	4.34272e+06	8.64672e+06	7.43448e+06	1.275e+07	4.24186e+06	1.0243e+07	1.00279e+07	1.42262e+07	5.28792e+06	1.97644e+06	2.88487e+06	1.0916e+07	2.1182e+07	8.91586e+06	5.9872e+06	3.23143e+06
High	P46976	GYG1	Glycogenin-1	19	7	27	7	350	39.4	5.53	797310	245132	2.1698e+06	429430	30181.8	471537	2.42038e+06	671858	161203	1.62252e+06	1.87297e+06	97229.2	284844	265987	1596213	2.12556e+06	318667	232445		P46976	510865	678681	588840	685751	277140	488071	1.03333e+06	336638	328771	375782	400354	106067	313823	344428	877215	1.74423e+06	308226	256300
High	Q15746	MYLK	Myosin light chain kinase, smooth muscle	4	7	27	6	1914	210.6	6.15	7.61809e+06	438864	4.55596e+07	2.00545e+06	285203	4.72309e+06	1.38511e+07	11421798	1.38795e+06	7.27137e+06	1.21783e+07	323208	3.32482e+06	2.90579e+06	1.22478e+07	5.16929e+06	3.65056e+06	3.11666e+06		Q15746	4.88118e+06	1.21506e+06	1.2364e+07	3.20248e+06	2.61883e+06	4.8887e+06	5.91344e+06	5.72295e+06	2.8307e+06	1.68408e+06	2.60316e+06	352588	3.66309e+06	3.76273e+06	6.7309e+06	4.24192e+06	3.53094e+06	3.4365e+06
High	Q9BPW8	NIPSNAP1	Protein NipSnap homolog 1	15	7	28	6	284	33.3	9.31	545731	17236.9	1.24609e+06	312685	2750	1.11408e+06	5.02394e+06	4.44316e+06	349140	1.707e+07	1.21048e+07	44303.5	50585.1	662565	4.04534e+06	1.31212e+06	536378	127986		Q9BPW8	349669	47722.7	338165	499323	25251.5	1.15314e+06	2.14486e+06	2.22627e+06	712066	3.95347e+06	2.58743e+06	48330.7	55731.6	857960	2.22316e+06	1.07672e+06	518804	141120
High	P43358	MAGEA4	Melanoma-associated antigen 4	23	9	14	3	317	34.9	4.69	182568	208726	38610.1	313171	17412.1	2.69716e+06	72031.2	333039	124006	279309	162298	21543.1	78713.9	25203.4	7.70682e+06	54765.7	10600	44947.7		P43358	116978	577886	10478	500098	159884	2.79173e+06	30752.1	166871	252907	64688.9	34691.6	23501.4	86722.2	32636.1	4.23536e+06	44940.8	10252.7	49560.4
High	Q01844	EWSR1	RNA-binding protein EWS	16	6	14	6	656	68.4	9.33	257174	72978	1.216e+06	70578.6	28763.8	454383	612532	49305.5	3030	6.42667e+06	2.70378e+06	93003.2	6970	535337	3.29424e+06	812814	44531.1	247760		Q01844	164781	202049	329999	112706	264119	470315	261507	24704.8	6179.63	1.48844e+06	577941	101457	7679.12	693211	1.81038e+06	666996	43072	273186
High	P26447	S100A4	Protein S100-A4	40	7	81	7	101	11.7	6.11	1.68525e+07	9.0535e+06	4.46683e+07	1.70972e+06	278922	4.08478e+06	1.07606e+07	7.89579e+06	1.43684e+06	3.94663e+07	2.30188e+07	3.21595e+06	2.80531e+06	2.35681e+06	1.00505e+07	7.42931e+06	1.41067e+06	8.30815e+06		P26447	1.0798e+07	2.50658e+07	1.21221e+07	2.73022e+06	2.56116e+06	4.228e+06	4.59402e+06	3.95623e+06	2.9304e+06	9.14054e+06	4.92035e+06	3.50828e+06	3.09072e+06	3.05185e+06	5.52335e+06	6.09649e+06	1.36445e+06	9.16076e+06
High	Q02252	ALDH6A1	Methylmalonate-semialdehyde dehydrogenase [acylating], mitochondrial	25	12	34	12	535	57.8	8.5	3.76153e+06	62877.5	5.44113e+06	50062.7	6369.65	929362	2.16765e+06	3.57114e+06	840544	1.78544e+07	6.2232e+06	207310	213448	989425	2.73728e+06	1.32732e+06	1.37232e+06	612901		Q02252	2.41014e+06	174085	1.47662e+06	79944.3	58488.4	961948	925433	1.78934e+06	1.71428e+06	4.13515e+06	1.33023e+06	226154	235164	1.28121e+06	1.5043e+06	1.0892e+06	1.32735e+06	675799
High	P13797	PLS3	Plastin-3	16	8	52	2	630	70.8	5.6	888956	210041	2.57813e+06	245179	14977.8	665813	1.46673e+06	1.79049e+06	42848.8	2.01459e+06	1.87932e+06	641645	549355	633421	2.03684e+06	2.00803e+06	891588	568867		P13797	569586	581526	699653	391523	137531	689159	626189	897133	87389.5	466585	401710	699971	605245	820221	1.11936e+06	1.64779e+06	862375	627246
High	Q7KZF4	SND1	Staphylococcal nuclease domain-containing protein 1	17	12	43	12	910	101.9	7.17	2.99873e+06	219487	3.22686e+06	798243	83550.9	2.57176e+06	4.55826e+06	3.1161e+06	1.18084e+06	9.22033e+06	5.61138e+06	267405	602124	975319	3.22224e+06	1.81869e+06	871081	1.01419e+06		Q7KZF4	1.9214e+06	607679	875707	1.2747e+06	767193	2.66194e+06	1.94605e+06	1.56134e+06	2.4083e+06	2.13546e+06	1.19945e+06	291712	663383	1.26295e+06	1.77081e+06	1.49241e+06	842540	1.11827e+06
High	P05089	ARG1	Arginase-1	22	7	31	7	322	34.7	7.21	1.19521e+06	335828	940602	896468	316275	304386	730583	690252	626007	2.22124e+06	7.92924e+06	3.07399e+06	1.74978e+06	1.78273e+06	1.17879e+06	1.36608e+06	2.03027e+06	2.22909e+06		P05089	765814	929784	255261	1.43156e+06	2.90415e+06	315058	311906	345855	1.27673e+06	514446	1.6949e+06	3.35342e+06	1.9278e+06	2.30847e+06	647815	1.12101e+06	1.96375e+06	2.45785e+06
High	O60493	SNX3	Sorting nexin-3	42	11	61	10	162	18.8	8.66	4.07364e+06	621637	8.27231e+06	1.25066e+06	140058	4.52535e+06	9.37075e+06	8.13318e+06	1.95071e+06	3.78703e+07	8.36108e+06	795675	995244	2.37973e+06	9.61686e+06	5.53997e+06	1.94413e+06	2.12361e+06		O60493	2.61013e+06	1.72109e+06	2.24494e+06	1.99717e+06	1.28607e+06	4.68403e+06	4.00064e+06	4.07518e+06	3.97845e+06	8.7709e+06	1.78721e+06	868002	1.0965e+06	3.08153e+06	5.28504e+06	4.5461e+06	1.88043e+06	2.34154e+06
High	O15143	ARPC1B	Actin-related protein 2/3 complex subunit 1B	26	7	26	7	372	40.9	8.35	1.47281e+06	130151	1.23492e+06	60149.1	54598.2	1.66108e+06	4.36022e+06	2.55698e+06	184281	3.30022e+06	2.89221e+06	436570	413281	478983	3.29545e+06	2.14756e+06	611054	903379		O15143	943680	360341	335134	96051.2	501339	1.71932e+06	1.8615e+06	1.28119e+06	375838	764342	618218	476254	455328	620238	1.81104e+06	1.76228e+06	591032	996086
High	P35221	CTNNA1	Catenin alpha-1	10	8	20	6	906	100	6.29	1.08874e+06	34249.8	1.56106e+06	185244	2750	132909	1.67191e+06	1.51142e+06	75125.4	6.99181e+06	5.76529e+06	71041.5	182641	168119	826636	336503	267453	528445		P35221	697595	94825.2	423640	295813	25251.5	137569	713786	757307	153217	1.61933e+06	1.23235e+06	77499.2	201223	217698	454286	276134	258689	582676
High	P27482	CALML3	Calmodulin-like protein 3	68	10	21	8	149	16.9	4.42	303922	322139	3.44968e+06	121693	154775	283839	909483	989653	260578	2.52377e+06	2.88089e+06	263298	329592	145024	534064	473031	250197	170691		P27482	194734	891885	936176	194330	1.4212e+06	293792	388284	495871	531444	584514	615800	287232	363124	187793	293500	388170	241999	188208
High	Q9Y6H1	CHCHD2	Coiled-coil-helix-coiled-coil-helix domain-containing protein 2	25	2	26	1	151	15.5	9.22	898430	10400	2.11979e+06	370695	2750	1.3492e+06	2.29463e+06	2.78494e+06	957854	5.40408e+06	7.74424e+06	46385.4	246835	922705	4.36366e+06	2.46927e+06	999166	820913		Q9Y6H1	575656	28793.8	575269	591957	25251.5	1.3965e+06	979643	1.39541e+06	1.95353e+06	1.2516e+06	1.65536e+06	50601.8	271947	1.19482e+06	2.39809e+06	2.02628e+06	966428	905157
High	O00161	SNAP23	Synaptosomal-associated protein 23	42	7	24	7	211	23.3	5.01	1.64062e+06	214758	8.71899e+06	849585	82467.2	1.60661e+06	5.93099e+06	3.89275e+06	676274	5.56274e+06	3.59285e+06	292627	898806	757228	1.60075e+06	2.43918e+06	1.29208e+06	637709		O00161	1.0512e+06	594585	2.36616e+06	1.35669e+06	757243	1.66294e+06	2.5321e+06	1.95048e+06	1.37925e+06	1.28835e+06	767984	319227	990249	980539	879706	2.00159e+06	1.24974e+06	703153
High	P50991	CCT4	T-complex protein 1 subunit delta	19	10	38	9	539	57.9	7.83	2.33689e+06	601124	5.23873e+06	925344	123196	1.83534e+06	4.70699e+06	3.5996e+06	756256	8.82945e+06	8.57657e+06	325147	1.13727e+06	1.16384e+06	4.42363e+06	1.9328e+06	898544	1.27867e+06		P50991	1.49733e+06	1.66429e+06	1.42169e+06	1.47767e+06	1.13123e+06	1.89969e+06	2.00954e+06	1.8036e+06	1.54237e+06	2.04493e+06	1.83327e+06	354703	1.25298e+06	1.50706e+06	2.43105e+06	1.58606e+06	869103	1.4099e+06
High	Q9NWH9	SLTM	SAFB-like transcription modulator	4	4	11	4	1034	117.1	7.87	89492.2	75786.6	845409	192165	46307	185712	318177	148625	162974	1143780	1.67507e+06	33130.9	164150	184239	466687	154492	203547	80493		Q9NWH9	57340.9	209826	229427	306866	425207	192224	135839	74469.2	332382	264903	358050	36142.5	180851	238572	256473	126776	196878	88753.4
High	Q13126	MTAP	S-methyl-5'-thioadenosine phosphorylase	31	9	31	9	283	31.2	7.18	331435	524179	2.56104e+06	958247	373895	1.04791e+06	2.54288e+06	2.95941e+06	411863	2.42766e+06	3.72114e+06	248037	629765	1.81073e+06	2.2893e+06	1.92824e+06	1.36822e+06	1.31432e+06		Q13126	212362	1.45126e+06	695017	1.53021e+06	3.43323e+06	1.08465e+06	1.08563e+06	1.48283e+06	839987	562255	795405	270584	693836	2.34473e+06	1.25811e+06	1.58231e+06	1.32339e+06	1.4492e+06
High	P52209	PGD	6-phosphogluconate dehydrogenase, decarboxylating	22	8	35	8	483	53.1	7.23	4.22047e+06	95143.4	4.40855e+06	469673	90276.3	2.4701e+06	4.06774e+06	2.44357e+06	803744	8.6978e+06	4.12666e+06	435415	449410	1.31518e+06	5.01453e+06	1.76722e+06	1.45212e+06	1.0192e+06		P52209	2.7042e+06	263417	1.19639e+06	750013	828949	2.5567e+06	1.73663e+06	1.22436e+06	1.63922e+06	2.01444e+06	882085	474995	495132	1.70303e+06	2.75578e+06	1.45018e+06	1.40454e+06	1.12379e+06
High	Q9BV40	VAMP8	Vesicle-associated membrane protein 8	53	7	32	7	100	11.4	7.34	5.05557e+06	2.52821e+06	7.40365e+06	7.01766e+06	304450	2.50803e+06	7.73691e+06	5.43608e+06	1.87688e+06	1.84742e+07	1.62038e+07	2.93451e+06	6.55201e+06	1.48257e+06	3.5435e+06	1.77394e+06	3.62413e+06	3.61608e+06		Q9BV40	3.23928e+06	6.99969e+06	2.00921e+06	1.12064e+07	2.79557e+06	2.59597e+06	3.3031e+06	2.72378e+06	3.82787e+06	4.27868e+06	3.46361e+06	3.20125e+06	7.2186e+06	1.91979e+06	1.94736e+06	1.45569e+06	3.50538e+06	3.98718e+06
High	Q9Y230	RUVBL2	RuvB-like 2	24	9	27	9	463	51.1	5.64	1.09393e+06	10400	2.42585e+06	355511	34389.5	1.57233e+06	483489	1.45233e+06	666996	9.70658e+06	3.39245e+06	5230	335474	801724	2.08138e+06	501954	542923	972415		Q9Y230	700923	28793.8	658328	567710	315777	1.62747e+06	206415	727697	1.36033e+06	2.24808e+06	725147	5705.41	369605	1.03816e+06	1.14384e+06	411904	525134	1.07221e+06
High	Q9Y365	STARD10	START domain-containing protein 10	39	10	39	10	291	33	7.12	9.62381e+06	73200.8	4.93372e+06	569182	242565	70526.8	1.21381e+06	4.57885e+06	3.65183e+06	1.48303e+07	1.0967e+07	233340	145039	1.21186e+06	206014	1.19427e+06	792945	2.3687e+06		Q9Y365	6.16632e+06	202666	1.33891e+06	908918	2.22732e+06	72999.7	518212	2.29426e+06	7.44785e+06	3.43475e+06	2.34424e+06	254550	159795	1.56925e+06	113217	980022	766964	2.61179e+06
High	P17980	PSMC3	26S proteasome regulatory subunit 6A	21	8	34	8	439	49.2	5.24	1.58e+06	536059	4.44113e+06	1.39683e+06	384428	3.1808e+06	5.09761e+06	3.65789e+06	1.04452e+06	4.68137e+06	4.93061e+06	217532	1.0605e+06	1.38368e+06	4.57485e+06	3.19508e+06	1.33818e+06	817877		P17980	1.01236e+06	1.48415e+06	1.20524e+06	2.23057e+06	3.52995e+06	3.29233e+06	2.17631e+06	1.83281e+06	2.13028e+06	1.08422e+06	1.05393e+06	237306	1.16839e+06	1.79174e+06	2.51416e+06	2.62189e+06	1.29434e+06	901810
High	O00584	RNASET2	Ribonuclease T2	32	7	24	7	256	29.5	7.08	686760	83087.6	3.30166e+06	188681	34554.9	733400	1.48672e+06	2.86346e+06	116409	2.19095e+06	3.32613e+06	89967.4	203100	394243	1.19251e+06	410170	747647	260028		O00584	440032	230039	896006	301302	317295	759115	634723	1.43475e+06	237415	507432	710970	98145.4	223763	510508	655358	336586	723150	286713
High	P05455	SSB	Lupus La protein	25	8	19	8	408	46.8	7.12	374700	10400	2.04785e+06	304091	40104.8	738235	2.21702e+06	2.35452e+06	219325	3.67285e+06	3.43283e+06	283354	336539	579899	3.30057e+06	869972	972941	366577		P05455	240083	28793.8	555745	485598	368256	764120	946508	1.17975e+06	447310	850644	733778	309111	370777	750915	1.81386e+06	713899	941062	404197
High	Q15185	PTGES3	Prostaglandin E synthase 3	37	8	62	8	160	18.7	4.54	7.0518e+06	253321	3.87903e+07	2.23175e+06	200508	5.40482e+06	1.67702e+07	1.81924e+07	1.89525e+06	3.39557e+07	2.62047e+07	4.90118e+06	4.75313e+06	4.71988e+06	6.4811e+06	6.19648e+06	7.84403e+06	3.45075e+06		Q15185	4.51834e+06	701352	1.05269e+07	3.56384e+06	1.84114e+06	5.59433e+06	7.15965e+06	9.11542e+06	3.86533e+06	7.86426e+06	5.60134e+06	5.3467e+06	5.23671e+06	6.1118e+06	3.56175e+06	5.08483e+06	7.58702e+06	3.80488e+06
High	Q9BUJ2	HNRNPUL1	Heterogeneous nuclear ribonucleoprotein U-like protein 1	17	10	25	10	856	95.7	6.92	843911	26818.2	2.90437e+06	424072	18617.4	313568	1.51542e+06	255807	173790	9.62619e+06	3.5156e+06	79670	298018	372555	2.37187e+06	599941	193702	320510		Q9BUJ2	540724	74249.7	788190	677194	170952	324563	646976	128173	354441	2.22946e+06	751471	86912.1	328338	482424	1.30349e+06	492312	187355	353402
High	O60234	GMFG	Glia maturation factor gamma	51	9	40	7	142	16.8	5.26	529109	60353.5	1.35433e+06	12000	38181.6	1.49473e+06	942412	514201	295468	2.6974e+06	1.89321e+06	166974	407360	81395	989027	563036	158084	666474		O60234	339019	167097	367540	19162.6	350597	1.54714e+06	402342	257643	602602	624727	404680	182152	448804	105399	543530	462028	152904	734870
High	Q13428	TCOF1	Treacle protein	4	6	18	6	1488	152	9.04	57186.5	10400	1.35058e+06	159026	11339.6	529344	239697	910012	270355	2.81925e+06	1.45584e+06	416403	297632	264838	882779	317422	248912	193866		Q13428	36641.4	28793.8	366522	253946	104124	547904	102333	455967	551384	652948	311190	454254	327913	342941	485140	260477	240756	213761
High	O14618	CCS	Copper chaperone for superoxide dismutase	33	8	48	8	274	29	5.58	3.24326e+06	2.98431e+06	6.10154e+06	9.00148e+06	2.35362e+06	3.01104e+06	3.74971e+06	4.7107e+06	4.31936e+06	9.65601e+06	4.0763e+06	173545	1.87405e+06	2.06556e+06	2.88935e+06	1.7433e+06	1.23194e+06	944959		O14618	2.07807e+06	8.26246e+06	1.65584e+06	1.43743e+07	2.16118e+07	3.11662e+06	1.60086e+06	2.36032e+06	8.80926e+06	2.23636e+06	871323	189320	2.06472e+06	2.67471e+06	1.58787e+06	1.43056e+06	1.19158e+06	1.04193e+06
High	Q15417	CNN3	Calponin-3	22	7	37	6	329	36.4	6.05	2.1168e+06	262446	2.94315e+06	980811	56162.7	2.27984e+06	4.71106e+06	3.13858e+06	373827	4.84246e+06	662561	588935	897190	991594	4.72314e+06	3.93636e+06	1.46027e+06	883222		Q15417	1.35631e+06	726618	798712	1.56624e+06	515706	2.35978e+06	2.01128e+06	1.5726e+06	762414	1.12153e+06	141624	642470	988469	1.28402e+06	2.59565e+06	3.23018e+06	1.41242e+06	973861
High	Q9UHL4	DPP7	Dipeptidyl peptidase 2	19	8	53	8	492	54.3	6.32	1.50012e+06	125525	2.01505e+07	168513	491995	759827	886333	4.59694e+06	154388	2.58067e+07	4.48932e+06	4.16324e+06	1.17599e+06	2.73612e+06	2.3931e+06	961734	2.47725e+06	2.09386e+06		Q9UHL4	961182	347533	5.46846e+06	269097	4.51767e+06	786469	378400	2.30332e+06	314871	5.97692e+06	959605	4.54168e+06	1.29563e+06	3.54302e+06	1.31515e+06	789199	2.39608e+06	2.30874e+06
High	P31153	MAT2A	S-adenosylmethionine synthase isoform type-2	14	5	25	4	395	43.6	6.48	310374	10400	2.04125e+06	262317	24788.8	577804	2.24455e+06	2.9967e+06	236674	2.35759e+06	3.42464e+06	228420	207788	819670	2.32864e+06	1.38706e+06	743013	466680		P31153	198868	28793.8	553955	418890	227619	598064	958262	1.50151e+06	482692	546025	732028	249183	228928	1.0614e+06	1.27973e+06	1.13822e+06	718667	514572
High	Q5JRX3	PITRM1	Presequence protease, mitochondrial	10	8	10	8	1037	117.3	6.92	164786	10400	713343	175930	2750	242028	798315	232935	3030	1.34518e+06	2.19133e+06	5230	6970	20341.5	3.48077e+06	276005	33907.5	90545.7		Q5JRX3	105585	28793.8	193587	280940	25251.5	250514	340823	116713	6179.63	311548	468403	5705.41	7679.12	26340.3	1.91289e+06	226490	32796.5	99837.8
High	P62879	GNB2	Guanine nucleotide-binding protein G(I)/G(S)/G(T) subunit beta-2	31	8	33	3	340	37.3	6	1.13448e+06	34592.3	4.92987e+06	80413.7	8445.05	331184	2.40758e+06	1.06569e+06	227314	9.75704e+06	6.29202e+06	926274	329709	549004	1.12923e+06	632864	754849	980895		P62879	726903	95773.6	1.33787e+06	128411	77545.4	342796	1.02786e+06	533970	463604	2.25976e+06	1.34494e+06	1.01047e+06	363254	710910	620580	519328	730116	1.08156e+06
High	P52788	SMS	Spermine synthase	25	7	22	7	366	41.2	5.02	1.03307e+06	66983.7	4.35837e+06	397350	3756.09	902452	2.03104e+06	4.18098e+06	809409	6.2799e+06	1.08833e+07	36786.7	366095	192566	2.23083e+06	868954	1.23589e+06	768691		P52788	661924	185453	1.18278e+06	634523	34489.7	934095	867110	2.0949e+06	1.65077e+06	1.45445e+06	2.32633e+06	40130.6	403341	249355	1.22597e+06	713064	1.1954e+06	847577
High	P15941	MUC1	Mucin-1	4	6	31	6	1255	122	7.47	810636	10400	1.33419e+06	250135	52041	69273.2	1.55992e+07	2.52827e+06	1.00756e+06	3.89641e+06	15000	718471	403154	1.42224e+06	585734	5.57588e+06	608680	583429		P15941	519403	28793.8	362072	399437	477859	71702.1	6.65973e+06	1.2668e+06	2.0549e+06	902422	3206.3	783780	444171	1.84167e+06	321896	4.57557e+06	588736	643302
High	Q16775	HAGH	Hydroxyacylglutathione hydrolase, mitochondrial	28	7	38	7	308	33.8	8.12	3.34834e+06	20177.9	2.38908e+06	382479	18816.9	1.11027e+06	2.29327e+06	4.30423e+06	625814	7.24935e+06	1.15045e+07	69729	320504	1.05011e+06	2.17818e+06	837429	1.57935e+06	814548		Q16775	2.1454e+06	55865.2	648350	610776	172783	1.1492e+06	979062	2.15666e+06	1.27634e+06	1.67897e+06	2.45912e+06	76067.4	353112	1.3598e+06	1.19704e+06	687194	1.5276e+06	898140
High	P19652	ORM2	Alpha-1-acid glycoprotein 2	22	6	47	4	201	23.6	5.11	248869	194651	5.44522e+06	1.32681e+06	2750	1.67441e+06	6.22689e+06	1.25091e+06	104895	6.24449e+06	3.53742e+06	660608	5.27385e+06	220042	1.44239e+06	1.94036e+06	964335	613070		P19652	159459	538917	1.47773e+06	2.11876e+06	25251.5	1.73312e+06	2.65844e+06	626775	213932	1.44625e+06	756135	720657	5.8104e+06	284933	792679	1.59226e+06	932739	675986
High	Q9NP72	RAB18	Ras-related protein Rab-18	34	8	41	8	206	23	5.24	3.70397e+06	46447.4	3.18423e+06	353457	129829	556054	4.25682e+06	2.94957e+06	769743	8.81832e+06	9.19226e+06	525295	1.03904e+06	1.65891e+06	4.37499e+06	2.62456e+06	797112	1.08309e+06		Q9NP72	2.37326e+06	128596	864139	564430	1.19214e+06	575551	1.81735e+06	1.4779e+06	1.56988e+06	2.04235e+06	1.96487e+06	573044	1.14475e+06	2.14813e+06	2.40432e+06	2.15371e+06	770994	1.19425e+06
High	O00244	ATOX1	Copper transport protein ATOX1	78	6	30	6	68	7.4	7.24	1.94506e+06	76545.2	4.02734e+06	249471	4678.83	484050	1.40211e+06	1.78329e+06	84059.2	5.81295e+06	15508241	1353580	895648	708162	1.3642e+06	723472	506134	1.08199e+06		O00244	1.24627e+06	211926	1.09294e+06	398377	42962.6	501022	598599	893528	171437	1.3463e+06	3.31493e+06	1.47662e+06	986770	917003	749707	593681	489550	1.19303e+06
High	Q9BRT3	MIEN1	Migration and invasion enhancer 1	58	5	32	5	115	12.4	4.37	1.26268e+06	35444.7	3.14489e+06	157552	194523	1.43519e+07	6.92649e+06	965348	410676	3.87767e+06	4.5137e+06	14869.7	213858	472133	2.99544e+07	2.20617e+06	374968	288929		Q9BRT3	809044	98133.6	853461	251593	1.78618e+06	1.48551e+07	2.95711e+06	483693	837566	898081	964816	16221.4	235616	611369	1.64617e+07	1.81039e+06	362682	318580
High	O43143	DHX15	Pre-mRNA-splicing factor ATP-dependent RNA helicase DHX15	11	9	16	9	795	90.9	7.46	338946	129687	662172	145545	35508.2	202636	1.00409e+06	1.20922e+06	275125	7.17945e+06	2.4537e+06	5230	50250.1	497418	853330	676913	435113	286049		O43143	217175	359057	179700	232418	326049	209741	428673	605885	561114	1.66278e+06	524487	5705.41	55362.5	644109	468956	555475	420856	315404
High	Q04637	EIF4G1	Eukaryotic translation initiation factor 4 gamma 1	9	9	17	8	1599	175.4	5.33	297407	10400	235142	192013	2750	1.57329e+06	1.46338e+06	616864	254792	2.34391e+06	2.9232e+06	66461.9	85845.1	684279	3.87921e+06	1.67624e+06	10600	318991		Q04637	190559	28793.8	63812.9	306622	25251.5	1.62846e+06	624760	309083	519643	542857	624843	72503.3	94578.9	886078	2.13186e+06	1.37553e+06	10252.7	351727
High	Q96C86	DCPS	m7GpppX diphosphatase	23	7	38	7	337	38.6	6.38	533097	63999.2	3.01991e+06	849226	50987.6	1.94956e+06	1.95465e+06	3.73929e+06	420196	3.98314e+06	5.00246e+06	16797.7	355726	556644	7.4776e+06	2.14324e+06	1.25298e+06	263846		Q96C86	341574	177190	819546	1.35612e+06	468186	2.01792e+06	834496	1.87359e+06	856982	922509	1.06929e+06	18324.6	391917	720802	4.10939e+06	1.75875e+06	1.21193e+06	290923
High	Q14204	DYNC1H1	Cytoplasmic dynein 1 heavy chain 1	1	7	31	7	4646	532.1	6.4	1.27081e+06	161821	2.78559e+06	257855	61007.6	884940	2.74193e+06	1.48681e+06	437437	2.10654e+06	2.87192e+06	126619	418104	625488	1.5626e+06	930607	444352	591665		Q14204	814252	448023	755954	411765	560193	915969	1.17061e+06	744976	892144	487883	613881	138129	460641	809948	858742	763656	429792	652383
High	P50897	PPT1	Palmitoyl-protein thioesterase 1	28	6	27	6	306	34.2	6.52	635435	10400	943480	341721	176005	569499	1.52601e+06	2.06859e+06	220294	1.54908e+06	864318	268492	535596	1.52459e+06	2.01074e+06	1.92532e+06	704092	741313		P50897	407146	28793.8	256042	545690	1.61614e+06	589468	651496	1.03648e+06	449285	358771	184751	292898	590087	1.9742e+06	1.10502e+06	1.57992e+06	681022	817389
High	P46937	YAP1	Transcriptional coactivator YAP1	22	6	24	6	504	54.4	5.17	1.78931e+06	10400	5.69285e+06	604458	30047.6	881925	1.88461e+06	1.75807e+06	254385	4.57582e+06	166756	5230	1.08852e+06	390755	1.56805e+06	1.19745e+06	420439	143734		P46937	1.14647e+06	28793.8	1.54493e+06	965250	275907	912848	804595	880891	518814	1.05978e+06	35644.7	5705.41	1.19926e+06	505991	861738	982632	406663	158485
High	Q6P587	FAHD1	Acylpyruvase FAHD1, mitochondrial	33	6	16	6	224	24.8	7.39	464544	31096.2	865068	449655	2750	350050	1.09265e+06	2.97899e+06	92053.5	1.49108e+06	4.96526e+06	126420	593997	353881	2.02485e+06	569410	973145	386292		Q6P587	297650	86093.9	234762	718048	25251.5	362323	466483	1.49264e+06	187742	345340	1.06134e+06	137912	654430	458242	1.11278e+06	467258	941259	425935
High	P36269	GGT5	Glutathione hydrolase 5 proenzyme	16	7	15	7	586	62.2	7.55	1.04239e+06	10400	1.97741e+06	185479	78247.4	320642	515177	1.33529e+06	213741	2.13084e+06	614964	360773	123978	117154	676656	98078.7	273715	308354		P36269	667894	28793.8	536630	296188	718495	331885	219944	669054	435921	493510	131450	393568	136591	151704	371863	80483.4	264747	339998
High	Q13243	SRSF5	Serine/arginine-rich splicing factor 5	21	5	27	4	272	31.2	11.59	170224	10400	851061	67530.7	36379.7	208554	105111	756306	98503.1	3.36829e+06	1.65659e+06	279060	83074.1	312053	2.64738e+06	446380	169184	203774		Q13243	109068	28793.8	230961	107839	334051	215867	44874.8	378951	200895	780109	354102	304427	91526	404079	1.4549e+06	366300	163641	224686
High	P55259	GP2	Pancreatic secretory granule membrane major glycoprotein GP2	11	7	22	7	537	59.4	5.24	38421.5	10400	1.03985e+07	430271	353604	151501	1.25923e+07	7.0456e+06	667076	3.05269e+06	1.13817e+06	56589.2	89942	265622	242768	19149.7	696125	234748		P55259	24618	28793.8	2.82194e+06	687093	3.24692e+06	156814	5.37601e+06	3.53023e+06	1.36049e+06	707013	243287	61733.1	99092.6	343956	133415	15714.2	673316	258839
High	O75494	SRSF10	Serine/arginine-rich splicing factor 10	24	7	42	4	262	31.3	11.27	1.07619e+06	404961	1.90872e+06	861634	601196	1.3498e+06	1.11558e+06	1.96786e+06	529774	1.15577e+07	4.48185e+06	288459	295921	1.78832e+06	7.43455e+06	2.15027e+06	510107	512242		O75494	689555	1.12119e+06	517990	1.37593e+06	5.52039e+06	1.39713e+06	476274	986006	1.08046e+06	2.6768e+06	958010	314680	326028	2.31571e+06	4.08573e+06	1.76451e+06	493393	564811
High	Q08257	CRYZ	Quinone oxidoreductase	29	8	18	8	329	35.2	8.44	924049	10400	5.5604e+06	49890.1	142044	219811	849990	3.28286e+06	251590	1.05184e+07	6.33382e+06	267250	89451.9	829274	1.94877e+06	308891	1.00912e+06	330995		Q08257	592071	28793.8	1.50898e+06	79668.7	1.3043e+06	227518	362885	1.64489e+06	513113	2.4361e+06	1.35387e+06	291543	98552.6	1.07383e+06	1.07096e+06	253476	976052	364963
High	P18440	NAT1	Arylamine N-acetyltransferase 1	31	8	23	8	290	33.9	6.54	8649.43	10400	3.46744e+06	61311	2750	32041	395441	4.07414e+06	3030	3.08361e+06	1.41322e+07	946450	273186	545100	138763	212573	1.01401e+06	344520		P18440	5542	28793.8	940995	97906.6	25251.5	33164.4	168825	2.04137e+06	6179.63	714174	3.0208e+06	1.03248e+06	300980	705853	76258.3	174438	980789	379876
High	O00303	EIF3F	Eukaryotic translation initiation factor 3 subunit F	17	6	25	6	357	37.5	5.45	514881	10400	3.87118e+06	113828	2750	503166	1.02754e+06	630109	96914.3	2.94838e+06	2.40443e+06	61889.8	203240	208679	1.61753e+06	261478	246750	750866		O00303	329903	28793.8	1.05056e+06	181770	25251.5	520809	438685	315720	197655	682855	513954	67515.6	223918	270220	888931	214569	238665	827923
High	Q9UL46	PSME2	Proteasome activator complex subunit 2	19	5	19	5	239	27.4	5.73	286448	105731	1.2347e+06	12000	107566	255642	354959	510327	193177	2.16922e+06	1.21138e+07	105635	315270	208604	1.77151e+06	573355	433712	813818		Q9UL46	183538	292731	335073	19162.6	987712	264605	151542	255702	393980	502400	2.58936e+06	115238	347346	270122	973550	470495	419501	897334
High	P55265	ADAR	Double-stranded RNA-specific adenosine deaminase	6	6	16	6	1226	136	8.65	440263	10400	1.75924e+06	308087	2750	463297	630917	599339	196787	2.64002e+06	4.00886e+06	138069	348035	373878	1.83875e+06	349823	158762	525843		P55265	282092	28793.8	477423	491980	25251.5	479541	269356	300302	401344	611438	856907	150620	383443	484137	1.0105e+06	287065	153560	579806
High	Q6IAA8	LAMTOR1	Ragulator complex protein LAMTOR1	46	6	31	6	161	17.7	5.15	2.94378e+06	276317	4.55464e+06	467796	61788.9	922121	2.63954e+06	1.75094e+06	497977	4.824e+06	3.54938e+06	501690	708108	881095	1.76891e+06	959134	716447	1.00575e+06		Q6IAA8	1.88619e+06	765020	1.23604e+06	747017	567367	954453	1.12689e+06	877320	1.01561e+06	1.11726e+06	758691	547293	780150	1.14094e+06	972123	787066	692972	1.10897e+06
High	O94979	SEC31A	Protein transport protein Sec31A	8	9	29	9	1220	132.9	6.89	5.26682e+06	708362	9.85957e+06	733038	95695.2	2.63967e+06	4.28668e+06	2.73745e+06	357219	1.08868e+07	1.16629e+07	1.2899e+06	759472	1.7145e+06	6.09038e+06	3.56655e+06	1.46251e+06	2.78313e+06		O94979	3.37464e+06	1.9612e+06	2.6757e+06	1.17058e+06	878707	2.73223e+06	1.83011e+06	1.37162e+06	728541	2.52143e+06	2.49298e+06	1.40715e+06	836739	2.22012e+06	3.34703e+06	2.92671e+06	1.41459e+06	3.06875e+06
High	P36955	SERPINF1	Pigment epithelium-derived factor	18	8	25	8	418	46.3	6.38	922107	474918	1.00205e+07	107289	2750	438541	2.21444e+06	699785	49846.1	1.11501e+07	3.43008e+06	801832	1.56613e+06	1.25365e+06	1.58742e+06	2.90492e+06	1.25772e+06	1.13426e+06		P36955	590827	1.31488e+06	2.71936e+06	171328	25251.5	453918	945407	350631	101660	2.58239e+06	733190	874719	1.72547e+06	1.62335e+06	872382	2.38378e+06	1.21651e+06	1.25067e+06
High	P00747	PLG	Plasminogen	14	8	19	8	810	90.5	7.24	502678	312782	1.9851e+06	123499	16242.6	1.12836e+06	3.77036e+06	801083	85723.9	3.11364e+06	4.41011e+06	301214	653779	359535	541542	972329	602881	497677		P00747	322084	865978	538716	197214	149145	1.16792e+06	1.60967e+06	401387	174832	721131	942675	328595	720294	465565	297610	797893	583127	548751
High	Q14767	LTBP2	Latent-transforming growth factor beta-binding protein 2	6	8	19	8	1821	194.9	5.19	1.19776e+07	2.36905e+06	7.17325e+07	2.57215e+06	219645	5.57225e+06	2.48197e+07	6.72159e+06	2.85207e+06	1.30399e+08	5.70187e+07	3.8509e+06	6.20402e+06	2.66548e+06	2.82363e+07	1.1408e+07	2.55324e+06	8.05902e+06		Q14767	7.67451e+06	6.55904e+06	1.94668e+07	4.10742e+06	2.01686e+06	5.76763e+06	1.05962e+07	3.36789e+06	5.81674e+06	3.02009e+07	1.21879e+07	4.20095e+06	6.83521e+06	3.45155e+06	1.55176e+07	9.36142e+06	2.46958e+06	8.88607e+06
High	Q16401	PSMD5	26S proteasome non-ATPase regulatory subunit 5	15	7	33	7	504	56.2	5.48	2.25458e+06	93800.1	5.6609e+06	141351	19917.8	701471	2.86392e+06	1.52109e+06	82483.9	1.15128e+07	1.05971e+07	1.20332e+06	235172	582022	4.78458e+06	1.241e+06	668660	2.57288e+06		Q16401	1.44459e+06	259698	1.53626e+06	225721	182893	726067	1.22269e+06	762148	168224	2.6664e+06	2.26517e+06	1.31271e+06	259098	753665	2.62942e+06	1.01836e+06	646751	2.83692e+06
High	O94903	PLPBP	Pyridoxal phosphate homeostasis protein	31	9	28	9	275	30.3	7.5	1.64282e+06	56485.3	4.91405e+06	273625	57956.3	871618	4.83089e+06	2.03537e+06	468853	1.03949e+07	5.6064e+06	381421	504581	848161	1.52231e+06	3.44275e+06	624362	683240		O94903	1.05261e+06	156387	1.33358e+06	436947	532175	902179	2.06244e+06	1.01983e+06	956218	2.40749e+06	1.19839e+06	416093	555916	1.09829e+06	836599	2.82512e+06	603904	753356
High	P21266	GSTM3	Glutathione S-transferase Mu 3	37	8	24	7	225	26.5	5.54	1.08251e+06	118687	9.1832e+06	644324	426435	660803	1.56831e+06	1.82458e+06	445385	5.44089e+06	3.56565e+06	1.06824e+06	552799	1.33622e+06	1.77307e+06	994244	1.46514e+06	3.38706e+06		P21266	693603	328601	2.49214e+06	1.02891e+06	3.91567e+06	683973	669554	914218	908355	1.26013e+06	762169	1.16534e+06	609040	1.73028e+06	974406	815877	1.41713e+06	3.73465e+06
High	P28066	PSMA5	Proteasome subunit alpha type-5	24	5	37	5	241	26.4	4.79	2.72636e+06	341730	1.21599e+07	572060	116070	2.40959e+06	5.95377e+06	3.28578e+06	881171	9.97904e+06	1.82849e+07	316347	737568	964669	6.05042e+06	2.51614e+06	1.20028e+06	2.16007e+06		P28066	1.74687e+06	946126	3.29996e+06	913514	1.0658e+06	2.49407e+06	2.54183e+06	1.64636e+06	1.79713e+06	2.31118e+06	3.90846e+06	345103	812607	1.24916e+06	3.32507e+06	2.06475e+06	1.16095e+06	2.38174e+06
High	Q12904	AIMP1	Aminoacyl tRNA synthase complex-interacting multifunctional protein 1	22	5	30	5	312	34.3	8.43	1.17328e+06	55845.1	2.32942e+06	752608	2750	1.82925e+06	2.93304e+06	3.62899e+06	378303	4.19198e+06	3.98334e+06	247536	709834	748925	2.83352e+06	1.56626e+06	910775	521348		Q12904	751763	154615	632159	1.20183e+06	25251.5	1.89339e+06	1.2522e+06	1.81832e+06	771541	970878	851452	270037	782052	969788	1.55719e+06	1.28527e+06	880933	574851
High	Q15847	ADIRF	Adipogenesis regulatory factor	30	4	22	4	76	7.9	5.31	8.54898e+06	552000	1.90342e+07	1.19147e+06	991328	702524	1.05726e+06	2.32311e+06	1.73801e+06	3.27784e+06	1.51383e+06	121708	777582	1.75235e+06	1.12889e+06	1.17953e+06	809640	2.39037e+06		Q15847	5.47764e+06	1.52829e+06	5.1655e+06	1.90264e+06	9.10272e+06	727157	451375	1.16401e+06	3.54464e+06	759159	323586	132771	856692	2.26913e+06	620391	967924	783112	2.63568e+06
High	P15559	NQO1	NAD(P)H dehydrogenase [quinone] 1	27	8	19	8	274	30.8	8.88	2.15975e+06	10400	541063	951283	176546	63265.1	1.09653e+07	45086.4	150916	1.05308e+07	1.70498e+07	120908	335941	370661	335096	2.78009e+06	14904.3	12800		P15559	1.38383e+06	28793.8	146834	1.51909e+06	1.62111e+06	65483.4	4.68141e+06	22590.8	307790	2.43896e+06	3.64445e+06	131899	370119	479971	184155	2.28134e+06	14416	14113.6
High	P30084	ECHS1	Enoyl-CoA hydratase, mitochondrial	28	8	36	8	290	31.4	8.07	2.63444e+06	1.751e+06	3.3013e+06	2.61463e+06	1.00138e+06	1.4044e+06	2.87579e+06	3.62667e+06	1.96669e+06	7.72076e+06	6.71413e+06	119425	1.0415e+06	1.56664e+06	3.48857e+06	1.19785e+06	1.31243e+06	915282		P30084	1.68798e+06	4.84788e+06	895908	4.17526e+06	9.19498e+06	1.45364e+06	1.22776e+06	1.81716e+06	4.01104e+06	1.78815e+06	1.43517e+06	130280	1.14747e+06	2.02865e+06	1.91718e+06	982957	1.26942e+06	1.00921e+06
High	Q9UKV3	ACIN1	Apoptotic chromatin condensation inducer in the nucleus	8	8	28	8	1341	151.8	6.43	810713	67144.4	1.90862e+06	556034	36608.3	779093	970764	1.92356e+06	416088	4.87262e+06	2.65723e+06	210827	574850	793771	1.82923e+06	854772	967532	527975		Q9UKV3	519453	185898	517963	887921	336150	806411	414446	963809	848605	1.12852e+06	567991	229992	633334	1.02786e+06	1.00527e+06	701426	935831	582158
High	P53597	SUCLG1	Succinate--CoA ligase [ADP/GDP-forming] subunit alpha, mitochondrial	23	7	34	7	346	36.2	8.79	1.03689e+06	31193.1	3.98606e+06	178756	17116.4	914552	5.99253e+06	4.98334e+06	166486	1.09873e+07	6.05855e+06	176520	372152	1.12696e+06	2.79808e+06	793280	1.63062e+06	560535		P53597	664372	86362.4	1.08174e+06	285453	157169	946619	2.55838e+06	2.49693e+06	339545	2.5447e+06	1.29503e+06	192565	410014	1.45931e+06	1.53771e+06	650966	1.57719e+06	618059
High	Q9BWD1	ACAT2	Acetyl-CoA acetyltransferase, cytosolic	20	5	12	5	397	41.3	6.92	181384	69164.5	1.44961e+06	108613	2750	773439	1.71505e+06	1.02808e+06	117979	494841	4.47357e+06	59514.1	65461.5	69976.3	852268	521139	82615	122908		Q9BWD1	116219	191491	393396	173442	25251.5	800559	732202	515125	240615	114607	956240	64924	72121.5	90612.8	468372	427647	79908.1	135521
High	Q96TA1	NIBAN2	Protein Niban 2	16	8	31	8	746	84.1	6.19	1.12393e+06	10400	4.01306e+06	394506	2750	1.29278e+06	3.47287e+06	2.23111e+06	100413	8.14412e+06	4.03632e+06	442039	585172	747518	4.19834e+06	2.59721e+06	767262	854700		Q96TA1	720139	28793.8	1.08907e+06	629981	25251.5	1.33811e+06	1.48267e+06	1.11791e+06	204791	1.88621e+06	862776	482220	644707	967966	2.30724e+06	2.13127e+06	742123	942413
High	P62995	TRA2B	Transformer-2 protein homolog beta	20	6	19	6	288	33.6	11.25	370845	10400	646362	229377	23506.9	400304	172509	853523	192389	3.4033e+06	940226	307099	102048	620050	4.63307e+06	1.51199e+06	233536	144346		P62995	237613	28793.8	175410	366289	215848	414340	73648.8	427663	392375	788216	200976	335014	112430	802907	2.54615e+06	1.24074e+06	225884	159159
High	Q9BZQ8	NIBAN1	Protein Niban 1	8	6	9	6	928	103.1	4.78	469804	10400	5.13506e+06	12000	2750	38650.4	811631	776142	3030	735640	464745	487832	83785.3	142255	120556	173724	340133	45517.6		Q9BZQ8	301020	28793.8	1.39356e+06	19162.6	25251.5	40005.6	346508	388890	6179.63	170377	99340.7	532176	92309.5	184206	66252.7	142558	328989	50188.7
High	Q8WUW1	BRK1	Protein BRICK1	77	6	35	6	75	8.7	5.45	3.31788e+06	493368	1.01351e+07	735475	188629	2.00384e+06	3.23332e+06	3.06846e+06	1.15841e+06	1.01676e+07	4.20449e+06	342460	1.29208e+06	1.0166e+06	3.06215e+06	1.79979e+06	830046	1.17999e+06		Q8WUW1	2.12589e+06	1.36596e+06	2.75048e+06	1.17447e+06	1.73206e+06	2.0741e+06	1.3804e+06	1.53747e+06	2.36255e+06	2.35484e+06	898722	373590	1.42354e+06	1.31641e+06	1.68284e+06	1.47691e+06	802849	1.30108e+06
High	Q9Y5P6	GMPPB	Mannose-1-phosphate guanyltransferase beta	22	6	26	6	360	39.8	6.61	1.94294e+06	1.45517e+06	3.40221e+06	856057	725305	1.39037e+06	2.35019e+06	2.76274e+06	1.64678e+06	4.3965e+06	9.24791e+06	1.26103e+06	595875	1.2398e+06	2.19523e+06	1.87726e+06	1.4223e+06	961359		Q9Y5P6	1.24491e+06	4.02883e+06	923293	1.36702e+06	6.66e+06	1.43912e+06	1.00336e+06	1.38428e+06	3.35857e+06	1.01824e+06	1.97677e+06	1.37566e+06	656499	1.60542e+06	1.20641e+06	1.54048e+06	1.37569e+06	1.06002e+06
[truncated: 1,801 more rows]
[truncated: 18 more columns]

## Sheet: Overlap with Genomics
Accession	Gene Symbol	Abundance DCIS paired, Patient 4	Abundance DCIS paired, Patient 9	Abundance DCIS paired, Patient 13	Abundance DCIS paired, Patient 31	Abundance DCIS paired, Patient 32	Abundance DCIS paired, Patient 34	Abundance DCIS paired, Patient 36	Abundance DCIS paired, Patient 37	Abundance DCIS paired, Patient 2	Abundance IDC paired, Patient 4	Abundance IDC paired, Patient 9	Abundance IDC paired, Patient 13	Abundance IDC paired, Patient 31	Abundance IDC paired, Patient 32	Abundance IDC paired, Patient 34	Abundance IDC paired, Patient 36	Abundance IDC paired, Patient 37	Abundance IDC paired, Patient 2
[truncated: 22 more rows]

[truncated: 1 more sheets: DifferentialExpressionAnalysis]
