# Supplementary material for: Clinical Proteomics Reveals Vulnerabilities in Noninvasive Breast Ductal Carcinoma and Drives Personalized Treatment Strategies
Source: Cancer Res Commun. 2025 Jan 23;5(1):138–49. doi: 10.1158/2767-9764.CRC-24-0287 (PMC11755405; doi:10.1158/2767-9764.CRC-24-0287)
Supplement: Supplementary Data Table T5 — PRM data DCIS vs IDC [file crc-24-0287_supplementary_data_table_t5_suppst5.xlsx]

## Sheet: Processed Data
Absolute Quantiation by PRM			A linear regression model with 1/x² weighting using the SIS/NAT ratio of each target peptide was used for the calculation of concentrations. Only calibration levels meeting following criteria were accepted for response curve generation and regression analysis; precision average <20% CV per calibration level, accuracy average between 80% and 120% per calibrant level, quantified in at least 3 conse…
UniProt ID	Protein Name	Peptide Modified Sequence	Concentration Multiplier	Internal Standard Concentration	Slope	Intercept	R Squared	Point Count	STD_G_1 Exclude From Calibration	STD_G_1 Normalized Area	STD_G_1 Accuracy	STD_G_1 Calculated Concentration	STD_F_1 Exclude From Calibration	STD_F_1 Normalized Area	STD_F_1 Accuracy	STD_F_1 Calculated Concentration	STD_E_1 Exclude From Calibration	STD_E_1 Normalized Area	STD_E_1 Accuracy	STD_E_1 Calculated Concentration	STD_D_1 Exclude From Calibration	STD_D_1 Normalized Area	STD_D_1 Accuracy	STD_D_1 Calculated Concentration	STD_C_1 Exclude From Calibration	STD_C_1 Normalized Area	STD_C_1 Accuracy	STD_C_1 Calculated Concentration	STD_B_1 Exclude From Calibration	STD_B_1 Normalized Area	STD_B_1 Accuracy	STD_B_1 Calculated Concentration	STD_A_1 Exclude From Calibration	STD_A_1 Normalized Area	STD_A_1 Accuracy	STD_A_1 Calculated Concentration	STD_G_2 Exclude From Calibration	STD_G_2 Normalized Area	STD_G_2 Accuracy	STD_G_2 Calculated Concentration	STD_F_2 Exclude From Calibration	STD_F_2 Normalized Area	STD_F_2 Accuracy	STD_F_2 Calculated Concentration	STD_E_2 Exclude From Calibration	STD_E_2 Normalized Area	STD_E_2 Accuracy	STD_E_2 Calculated Concentration	STD_D_2 Exclude From Calibration
P31749	AKT1	FFAGIVWQHVYEK	8.33333	50	0.337	-0.539	0.9992	9	TRUE				TRUE				TRUE				TRUE				FALSE	0.356	0.995	133	FALSE	1.53	0.922	307	FALSE	13.8	1.018	2120	TRUE				TRUE				TRUE				TRUE
P31751	AKT2	YDSLGLLELDQR	3.50877	50	0.918	0.00981	0.986	12	TRUE				TRUE				TRUE				FALSE	0.429	1.017	22.8	FALSE	1	0.964	54.1	FALSE	2.26	0.875	123	FALSE	17.7	1.097	963	TRUE				TRUE				TRUE				FALSE
P02768	ALB	LVNEVTEFAK	0.01	50	79.7	0.00357	0.9967	9	TRUE				TRUE				TRUE				TRUE				TRUE				TRUE				TRUE				TRUE				TRUE				FALSE	0.0402	0.897	0.023	FALSE
P16157	ANK1	ISEILLDHGAPIQAK	0.0302856	50	154	-0.0464	0.9867	18	TRUE				FALSE	0.0478	0.984	0.0305	FALSE	0.202	1.038	0.0805	FALSE	0.479	0.878	0.17	FALSE	1.44	0.992	0.481	FALSE	3.38	0.916	1.11	FALSE	25.6	1.098	8.31	TRUE				FALSE	0.0484	0.99	0.0307	FALSE	0.208	1.065	0.0825	FALSE
Q07960	ARHGAP1	AINPINTFTK	2.01258	50	0.793	-0.00437	0.9807	13	TRUE				TRUE				FALSE	0.0719	0.933	4.81	FALSE				FALSE				FALSE				FALSE	8.57	1.074	540	TRUE				TRUE				FALSE	0.0662	0.863	4.45	FALSE
P59998	ARPC4	VLIEGSINSVR	3.7037	50	0.808	0.000394	0.9627	13	FALSE				FALSE				FALSE				FALSE				FALSE				FALSE				FALSE	17.7	1.182	1090	TRUE				TRUE				FALSE	0.127	0.827	7.84	FALSE
P18848	ATF4	AGSSEWLAVDGLVSPSNNSK	1.29208	50	0.187	-0.0103	0.9863	11	TRUE				TRUE				TRUE				FALSE	0.021	1.013	8.38	FALSE	0.066	0.988	20.4	FALSE	0.172	0.945	48.8	FALSE	1.3	1.085	351	TRUE				TRUE				TRUE				FALSE
P16152	CBR1	LFSGDVVLTAR	1.92539	50	0.188	-0.00154	0.9822	11	TRUE				FALSE	0.00641	1.072	2.11	TRUE				TRUE				TRUE				TRUE				TRUE				TRUE				TRUE				FALSE	0.015	0.894	4.41	FALSE
Q99829	CPNE1	GTITVSAQELK	0.996419	50	0.501	-0.0016	0.9796	12	TRUE				TRUE				FALSE				FALSE				FALSE				FALSE				FALSE	2.84	1.139	284	TRUE				TRUE				FALSE	0.021	0.886	2.26	FALSE
Q9Y2S2	CRYL1	LYDIEQQQIR	3.47448	50	2.07	-0.0254	0.9624	15	TRUE				TRUE				FALSE	0.319	0.935	8.32	FALSE				FALSE	2.18	0.957	53.2	FALSE	5.13	0.896	125	FALSE	42.8	1.191	1030	TRUE				TRUE				FALSE	0.304	0.896	7.97	FALSE
Q7Z4W1	DCXR	TQADLDSLVR	1.33333	50	1.2	-0.0011	0.9638	12	FALSE				FALSE	0.0332	1.046	1.43	FALSE				FALSE				FALSE				FALSE				TRUE				TRUE				TRUE				FALSE	0.0711	0.881	3.01	FALSE
P00533	EGFR	IPLENLQIIR	1.24611	50	0.35	-0.00566	0.9879	12	TRUE				TRUE				FALSE	0.0174	1.032	3.29	FALSE	0.0482	0.964	7.69	FALSE	0.131	0.979	19.5	FALSE	0.295	0.86	42.9	FALSE	2.28	1.048	327	TRUE				TRUE				TRUE				FALSE
Q9NZJ5	EIF2AK3	EHIEIIAPSPQR	5.53633	50	0.285	-0.0151	0.9703	13	FALSE				FALSE				FALSE				FALSE				FALSE	0.41	0.842	74.6	FALSE	1.07	0.862	191	FALSE	9.05	1.151	1590	TRUE				TRUE				FALSE	0.0679	1.028	14.6	FALSE
P60228	EIF3E	YLTTAVITNK	1.33333	50	0.656	-0.000676	0.9731	14	TRUE				TRUE				FALSE	0.0393	0.893	3.05	FALSE				FALSE	0.253	0.908	19.4	FALSE	0.674	0.964	51.4	FALSE	5.19	1.187	396	TRUE				TRUE				FALSE	0.0388	0.881	3.01	FALSE
P60842	EIF4A1	DQIYDIFQK	3.6036	50	0.294	-0.0025	0.9281	15	TRUE				TRUE				FALSE	0.0454	0.883	8.15	FALSE	0.126	0.951	21.9	FALSE	0.346	1.028	59.3	FALSE	0.826	0.978	141	TRUE				TRUE				TRUE				FALSE	0.0462	0.898	8.28	FALSE
P06730	EIF4E	IVIGYQSHADTATK	1.39397	50	0.676	-0.00213	0.9891	16	TRUE				TRUE				FALSE	0.0432	0.939	3.35	FALSE	0.115	0.969	8.65	FALSE	0.3	1	22.3	FALSE	0.712	0.946	52.7	FALSE	5.1	1.081	377	TRUE				TRUE				FALSE	0.0425	0.925	3.3	FALSE
P56537	EIF6	HGLLVPNNTTDQELQHIR	1.99005	50	1.4	-0.199	0.9927	9	TRUE				TRUE				TRUE				TRUE				FALSE	0.727	1.037	33	FALSE	1.83	0.91	72.4	FALSE	14.3	1.042	518	TRUE				TRUE				TRUE				TRUE
P16452	EPB42	TQATFPISSLGDR	0.0231675	50	123	-0.000352	0.9983	14	TRUE				TRUE				FALSE	0.139	0.952	0.0564	FALSE	0.369	1.011	0.15	FALSE	0.993	1.089	0.404	FALSE	2.28	1.001	0.928	TRUE				TRUE				TRUE				FALSE	0.135	0.931	0.0552	FALSE
P38117	ETFB	LSVISVEDPPQR	2.0813	50	0.689	0.000859	0.9536	14	TRUE				TRUE				FALSE	0.0674	0.906	4.83	FALSE				FALSE	0.471	1.026	34.2	FALSE	1.02	0.885	73.7	FALSE	8.96	1.251	651	TRUE				TRUE				FALSE	0.0694	0.934	4.97	FALSE
P23610	F8A3	DLGQPAAAAGHFQR	0.0155197	50	146	-0.00408	0.9744	17	TRUE				TRUE				FALSE	0.102	0.916	0.0364	FALSE	0.275	0.963	0.0957	FALSE	0.72	1	0.248	FALSE	1.67	0.927	0.575	FALSE	12.5	1.104	4.29	TRUE				TRUE				FALSE	0.102	0.913	0.0363	FALSE
P05413	FABP3	WDGQETTLVR	1.35462	50	1.66	-0.016	0.9746	12	TRUE				TRUE				FALSE	0.103	1.03	3.57	TRUE				FALSE	0.711	1.009	21.9	FALSE	1.61	0.904	49	FALSE	13.2	1.17	396	TRUE				TRUE				FALSE	0.097	0.98	3.4	FALSE
P62993	GRB2	ATADDELSFK	1.67416	50	1.21	0.000982	0.9736	17	TRUE				TRUE				FALSE	0.0957	0.915	3.92	TRUE				FALSE	0.648	0.999	26.8	FALSE	1.59	0.981	65.7	FALSE	12.3	1.217	510	TRUE				FALSE	0.0333	0.78	1.34	FALSE	0.094	0.899	3.85	FALSE
P55084	HADHB	LEQDEYALR	1.85271	50	0.902	0.0012	0.9665	17	TRUE				TRUE				FALSE	0.0761	0.875	4.15	FALSE	0.192	0.891	10.6	FALSE	0.516	0.963	28.5	FALSE	1.3	0.969	71.8	FALSE	9.66	1.156	535	TRUE				TRUE				FALSE	0.0761	0.875	4.15	FALSE
Q6B0K9	HBM	LFTVYPSTK	0.031733	50	78.3	-0.00522	0.9739	11	TRUE				TRUE				TRUE				TRUE				TRUE				TRUE				TRUE				TRUE				TRUE				FALSE	0.11	0.906	0.0736	FALSE
P19367	HK1	GDFIALDLGGSSFR	12.6411	50	0.497	-0.28	0.9938	7	TRUE				TRUE				TRUE				TRUE				TRUE				FALSE	4.44	0.94	475	TRUE				TRUE				TRUE				TRUE				FALSE
P11021	HSPA5	ELEEIVQPIISK	1.06489	50	0.55	-0.00455	0.9981	12	TRUE				TRUE				FALSE	0.0258	1.011	2.76	FALSE	0.0699	0.993	6.77	FALSE	0.188	1.027	17.5	FALSE	0.443	0.956	40.7	TRUE				TRUE				TRUE				FALSE	0.0244	0.964	2.63	FALSE
P04792	HSPB1	VSLDVNHFAPDELTVK	1.33333	50	1.6	-0.028	0.9825	4	TRUE				TRUE				TRUE				TRUE				TRUE				TRUE				TRUE				TRUE				TRUE				TRUE				FALSE
P01859	IGHG2	GLPAPIEK	0.915856	50	1.03	-0.00123	0.9873	12	TRUE				TRUE				TRUE				TRUE				TRUE				TRUE				TRUE				TRUE				FALSE	0.0154	0.857	0.804	FALSE	0.0437	0.928	2.18	FALSE
P06312	IGKV4-1	LLIYWASTR	2.03304	50	0.701	-0.0272	0.9951	9	TRUE				TRUE				TRUE				FALSE	0.15	0.97	12.6	FALSE	0.44	1.025	33.3	FALSE	1.05	0.942	76.6	TRUE				TRUE				TRUE				TRUE				FALSE
Q12905	ILF2	ILPTLEAVAALGNK	1.03761	50	0.428	-0.0182	0.9961	9	TRUE				TRUE				TRUE				TRUE				FALSE	0.126	1.012	16.8	FALSE	0.328	0.974	40.4	FALSE	2.33	1.058	274	TRUE				TRUE				TRUE				FALSE
Q12906	ILF3	IFVNDDR	1.7762	50	1.66	0.00101	0.994	21	FALSE	0.0201	0.791	0.576	FALSE	0.0507	0.824	1.5	FALSE	0.141	0.928	4.22	FALSE	0.379	1.001	11.4	FALSE	0.954	1.011	28.7	FALSE	2.4	1.017	72.3	FALSE	15.4	1.048	465	FALSE	0.0202	0.795	0.579	FALSE	0.0515	0.837	1.52	FALSE	0.142	0.932	4.24	FALSE
P01116	KRAS	SFEDIHHYR	1.37983	50	2.78	-0.0131	0.989	15	TRUE				TRUE				FALSE	0.184	1.006	3.55	FALSE	0.5	1.045	9.23	FALSE	1.25	1.028	22.7	FALSE	3.14	1.029	56.8	FALSE	17.4	0.91	314	TRUE				TRUE				FALSE	0.179	0.978	3.46	FALSE
P01116	KRAS	LVVVGAGGVGK	1.33333	50	0.361	-0.000483	0.975	10	TRUE				TRUE				TRUE				TRUE				TRUE				TRUE				TRUE				TRUE				TRUE				TRUE				FALSE
P01116	KRAS_G12A	LVVVGAAGVGK	1.88346	50	0.659	-0.00115	0.9655	10	TRUE				TRUE				TRUE				TRUE				TRUE				TRUE				TRUE				TRUE				TRUE				FALSE	0.0574	0.922	4.44	FALSE
P01116	KRAS_G12D	LVVVGADGVGK	2.35294	50	0.195	8.82e-05	0.9566	11	TRUE				TRUE				TRUE				TRUE				TRUE				TRUE				TRUE				FALSE	0.00319	0.824	0.795	TRUE				FALSE	0.024	1.016	6.12	FALSE
P01116	KRAS_G12V	LVVVGAVGVGK	1.33333	50	0.0755	-3.09e-05	0.9537	12	TRUE				TRUE				TRUE				TRUE				TRUE				TRUE				TRUE				FALSE	0.000836	1.051	0.574	FALSE	0.00173	0.855	1.17	TRUE				FALSE
P01116	KRAS_G13D	LVVVGAGDVGK	1.0795	50	0.429	4.67e-05	0.9598	11	TRUE				TRUE				TRUE				TRUE				TRUE				TRUE				TRUE				FALSE	0.00319	0.827	0.366	TRUE				FALSE	0.024	1.009	2.79	FALSE
Q60675	LAMA2	LVEHVPGQPVR	10.8949	50	5.07	-0.108	0.9854	18	TRUE				FALSE	0.866	0.861	9.61	FALSE	2.67	0.982	27.4	FALSE	7.5	1.077	75.1	FALSE	18.2	1.035	180	FALSE	43.4	0.984	429	FALSE	238	0.862	2350	TRUE				FALSE	0.889	0.882	9.84	FALSE	2.68	0.988	27.5	FALSE
P28482	MAPK1	ELIFEETAR	1.03941	50	0.459	-1.78e-05	0.9085	10	TRUE				TRUE				TRUE				TRUE				TRUE				TRUE				TRUE				TRUE				TRUE				FALSE	0.0108	0.445	1.18	FALSE
P40926	MDH2	IFGVTTLDIVR	0.950441	50	1.03	-0.0422	0.9981	9	TRUE				TRUE				TRUE				FALSE	0.0824	0.994	6.05	FALSE	0.275	1.013	15.4	FALSE	0.727	0.981	37.3	TRUE				TRUE				TRUE				TRUE				FALSE
P42345	MTOR	VLGLLGALDPYK	1.60643	50	0.163	-0.0111	0.9808	5	TRUE				TRUE				TRUE				TRUE				TRUE				TRUE				TRUE				TRUE				TRUE				TRUE				FALSE
Q15365	PCBP1	IITLTGPTNAIFK	1.48857	50	0.619	-0.0237	0.9985	9	TRUE				TRUE				TRUE				FALSE	0.0914	0.976	9.3	FALSE	0.283	1.041	24.8	FALSE	0.7	0.983	58.5	TRUE				TRUE				TRUE				TRUE				FALSE
Q15084	PDIA6	GSTAPVGGGAFPTIVER	3.92157	50	0.783	-0.0165	0.9961	12	TRUE				TRUE				FALSE	0.141	0.999	10	FALSE	0.381	1.011	25.4	FALSE	0.993	1.027	64.5	FALSE	2.31	0.947	149	TRUE				TRUE				TRUE				FALSE	0.134	0.957	9.61	FALSE
P35232	PHB1	FDAGELITQR	2.8412	50	1.31	-0.00375	0.9625	15	TRUE				TRUE				FALSE	0.169	0.905	6.59	FALSE	0.44	0.929	16.9	FALSE	1.22	1.022	46.5	FALSE	2.82	0.946	108	FALSE	22.8	1.222	868	TRUE				TRUE				FALSE	0.177	0.947	6.89	FALSE
Q99623	PHB2	IVQAEGEAEAAK	1.32013	50	0.562	-0.000871	0.9971	20	FALSE	0.00535	1.022	0.553	FALSE	0.0124	0.871	1.18	FALSE	0.0348	0.939	3.17	FALSE	0.0885	0.941	7.95	FALSE	0.24	1.016	21.5	FALSE	0.595	1.004	53	FALSE	3.86	1.04	343	FALSE	0.00536	1.025	0.555	FALSE	0.0128	0.901	1.22	FALSE	0.0352	0.949	3.21	FALSE
P01833	PIGR	VYTVDLGR	1.99005	50	0.651	-0.00335	0.9919	12	TRUE				TRUE				TRUE				TRUE				TRUE				TRUE				TRUE				FALSE	0.00756	1.027	0.838	FALSE	0.0204	0.897	1.83	FALSE	0.058	0.925	4.71	FALSE
P42336	PIK3CA	LFQPFLK	1.04004	50	1.24	0.00882	0.9855	15	TRUE				TRUE				FALSE	0.0783	1.05	2.8	FALSE	0.161	0.921	6.13	FALSE	0.396	0.936	15.6	FALSE	0.936	0.898	37.3	FALSE	6.9	1.066	277	TRUE				TRUE				FALSE	0.0761	1.017	2.71	FALSE
P42336	PIK3CA E545K	DPLSEITK	1.28205	50	1.35	-0.00528	0.9864	12	TRUE				TRUE				TRUE				TRUE				TRUE				TRUE				TRUE				TRUE				FALSE	0.0279	0.938	1.23	FALSE	0.0796	0.961	3.16	FALSE
Q06203	PPAT	IAVAHNGELVNAAR	0.0182135	50	62.2	-0.00185	0.994	16	TRUE				TRUE				FALSE	0.0544	0.97	0.0452	FALSE	0.144	1.008	0.118	FALSE	0.374	1.038	0.303	FALSE	0.894	0.989	0.72	FALSE	6.09	1.075	4.9	TRUE				TRUE				FALSE	0.0522	0.933	0.0435	FALSE
Q14738	PPP2R5D	RPSNSTPPPTQLSK	0.0234587	50	149	-0.00738	0.9968	19	TRUE				FALSE	0.0554	0.876	0.0211	FALSE	0.172	1	0.06	FALSE	0.413	0.94	0.141	FALSE	1.01	0.909	0.341	FALSE	2.88	1.03	0.967	FALSE	18.3	1.05	6.16	FALSE	0.0223	1.036	0.00996	FALSE	0.0593	0.931	0.0224	FALSE	0.167	0.976	0.0586	FALSE
P60484	PTEN	AQEALDFYGEVR	9.15506	50	0.22	-0.0195	0.989	10	TRUE				TRUE				TRUE				TRUE				TRUE				TRUE				TRUE				TRUE				TRUE				FALSE	0.084	1.002	23.5	FALSE
P46776	RPL27A	TGAAPIIDVVR	3.22395	50	0.369	0.00127	0.9649	12	TRUE				TRUE				TRUE				TRUE				TRUE				TRUE				TRUE				TRUE				TRUE				FALSE	0.0536	0.859	7.09	FALSE
P39023	RPL3	FIDTTSK	0.837521	50	0.914	-0.000563	0.9993	18	FALSE	0.00576	1.007	0.346	FALSE	0.0141	0.933	0.801	FALSE	0.037	0.957	2.05	FALSE	0.0979	1.004	5.38	FALSE	0.233	0.955	12.8	FALSE	0.595	0.972	32.6	FALSE	3.77	0.984	206	FALSE	0.00592	1.033	0.355	FALSE	0.0145	0.96	0.824	FALSE	0.0375	0.97	2.08	FALSE
P15880	RPS2	GTGIVSAPVPK	1.27592	50	0.528	-0.00159	0.9883	17	TRUE				FALSE	0.0106	0.886	1.16	FALSE	0.0298	0.909	2.97	TRUE				TRUE				FALSE	0.481	0.896	45.7	FALSE	3.6	1.07	341	FALSE	0.00441	1.087	0.568	FALSE	0.0109	0.904	1.18	FALSE	0.0315	0.961	3.14	FALSE
P62857	RPS28	VEFMDDTSR	0.029158	50	179	-0.0296	0.9922	12	TRUE				TRUE				TRUE				TRUE				TRUE				FALSE	3.97	0.958	1.12	FALSE	26.9	1.032	7.52	TRUE				FALSE	0.0813	1.038	0.031	FALSE	0.234	0.986	0.0736	FALSE
P61247	RPS3A	VVDPFSK	1.26984	50	0.393	0.00011	0.9929	11	TRUE				TRUE				TRUE				TRUE				TRUE				TRUE				TRUE				TRUE				TRUE				FALSE	0.0237	0.923	3	FALSE
P46781	RPS9	IGVLDEGK	1.82114	50	0.816	-0.00227	0.9985	13	TRUE				TRUE				TRUE				TRUE				TRUE				TRUE				TRUE				FALSE	0.00973	0.985	0.735	FALSE	0.0242	0.869	1.62	FALSE	0.071	0.963	4.49	FALSE
Q15019	SEPTIN2	VNIVPVIAK	1.33333	50	0.307	-0.000696	0.9819	10	TRUE				TRUE				TRUE				TRUE				TRUE				TRUE				TRUE				TRUE				TRUE				FALSE	0.0186	0.919	3.14	FALSE
P11277	SPTB	DHGQSVQMEGYLGR	0.0406206	50	57.6	0.00181	0.8747	8	TRUE				TRUE				TRUE				TRUE				TRUE				TRUE				TRUE				TRUE				TRUE				FALSE	0.141	1.164	0.121	FALSE
P11277	SPTB	HLLEVEDLLQK	0.0316361	50	8.58	0.039	-835.265	7	FALSE	0.0375	-0.675	-0.00876	FALSE	0.0664	4.921	0.159	FALSE	0.0683	2.105	0.17	FALSE	0.051	0.345	0.0699	FALSE	0.0671	0.323	0.164	FALSE	0.0282	-0.05	-0.0634	FALSE	0.0809	0.031	0.244
Q13630	TSTA3	ILVTGGSGLVGK	0.999688	50	0.583	-0.00157	0.9753	16	TRUE				FALSE	0.00929	0.909	0.931	FALSE	0.0227	0.812	2.08	TRUE				FALSE	0.159	0.86	13.8	TRUE				FALSE	3.39	1.165	291	TRUE				FALSE	0.00978	0.951	0.974	FALSE	0.0264	0.938	2.4	FALSE
P49411	TUFM	TIGTGLVTNTLAMTEEEK	1.33333	50	0.0441	-0.000455	0.4075	10	TRUE				TRUE				TRUE				FALSE	0.00651	0.925	7.89	FALSE	0.0268	1.45	30.9	FALSE	0.072	1.539	82.1	TRUE				FALSE	0	0.942	0.515	TRUE				TRUE				FALSE
Q01853	VCP	LAGESESNLR	1.36953	50	1.72	0.00154	0.9876	21	FALSE	0.0167	0.781	0.439	FALSE	0.043	0.857	1.2	FALSE	0.12	0.979	3.43	FALSE	0.306	1.008	8.84	FALSE	0.791	1.045	22.9	FALSE	1.85	0.977	53.5	FALSE	11	0.929	318	FALSE	0.0176	0.829	0.465	FALSE	0.0424	0.845	1.18	FALSE	0.122	1	3.5	FALSE
P13010	XRCC5	LTIGSNLSIR	1.48502	50	0.489	-0.00587	0.9966	11	TRUE				TRUE				FALSE	0.031	0.991	3.77	TRUE				FALSE	0.198	0.879	20.9	TRUE				FALSE	3.83	1.056	392	TRUE				TRUE				FALSE	0.0317	1.01	3.84	FALSE
Q8TE68	EPS8L1	DLEPESEPQLESETAGK	1.09758	50	1.62	-0.00165	0.9808	21	FALSE	0.0124	0.962	0.433	FALSE	0.0304	0.88	0.989	FALSE	0.0834	0.936	2.63	FALSE	0.224	0.993	6.98	FALSE	0.582	1.027	18	FALSE	1.32	0.932	40.9	FALSE	8.79	0.99	272	FALSE	0.0116	0.908	0.409	FALSE	0.0337	0.972	1.09	FALSE	0.0872	0.976	2.74	FALSE
P35237	SERPINB6	IAELLSPGSVDPLTR	2.43087	50	1.04	-0.0358	0.9954	12	TRUE				TRUE				FALSE	0.0928	0.993	6.18	FALSE	0.274	0.957	14.9	FALSE	0.834	1.074	41.8	FALSE	1.89	0.95	92.4	TRUE				TRUE				TRUE				FALSE	0.0912	0.98	6.1	FALSE
P50135	HNMT	SLFSDHGK	1.27071	50	1.04	-0.00737	0.9947	12	TRUE				TRUE				FALSE	0.0592	0.989	3.22	TRUE				TRUE				FALSE	1.01	0.97	49.3	FALSE	6.31	0.961	305	TRUE				TRUE				FALSE	0.0591	0.987	3.21	FALSE
P23378	GLDC	SANIEAVDVAK	1.4253	50	1.99	-0.00502	0.9934	19	FALSE	0.019	1.035	0.605	FALSE	0.0479	0.913	1.33	FALSE	0.137	0.98	3.58	FALSE	0.316	0.886	8.09	FALSE	0.91	1.009	23	FALSE	2.35	1.039	59.2	FALSE	14.1	0.997	355	FALSE	0.0187	1.023	0.598	FALSE	0.0473	0.903	1.32	FALSE	0.137	0.977	3.56	FALSE
[truncated: 264 more columns]

## Sheet: DifferentialExpressionAnalysis
Raw data from multiple unpaired t-test with post-hoc correction for multiple comparisons using Benjamini-Krieger method (PRISM v9.5.1)
	P value	Mean of IDC (n=30)	Mean of DCIS (n=41)	Difference	SE of difference	t ratio	df	-log10(P value)
AKT1	0.440126	6.375	6.444	-0.06858	0.08589	0.7985	12	0.3564
ALB	0.030985	-4.56	-3.528	-1.032	0.4658	2.216	53	1.509
ARHGAP1	0.538936	-1.278	-1.187	-0.09057	0.1466	0.6178	63	0.2685
ATF4	0.343198	1.525	1.502	0.02287	0.02371	0.9648	27	0.4645
CBR1	0.214375	0.2847	0.7336	-0.4489	0.3581	1.254	66	0.6688
CPNE1	0.164707	-2.001	-2.269	0.2677	0.1839	1.456	16	0.7833
CRYL1	0.176936	-0.519	-0.6022	0.08318	0.06088	1.366	60	0.7522
DCXR	0.798691	-2.456	-2.361	-0.0957	0.3731	0.2565	48	0.09762
EGFR	0.796549	0.09761	0.2048	-0.1072	0.3977	0.2695	6	0.09879
EIF3E	0.766536	-3.715	-3.763	0.04764	0.1585	0.3006	22	0.1155
EIF4A1	0.092531	-0.9777	-0.848	-0.1297	0.06892	1.882	9	1.034
EIF4E	0.501363	-1.421	-1.236	-0.1847	0.2731	0.6764	60	0.2998
EIF6	0.345226	2.855	2.866	-0.01145	0.01204	0.9509	64	0.4619
ETFB	0.248703	1.38	0.8533	0.5267	0.4234	1.244	8	0.6043
FABP3	0.130329	-1.006	-0.8381	-0.1683	0.1093	1.54	46	0.885
HK1	0.354853	4.858	4.838	0.01987	0.02123	0.9361	40	0.45
HSPA5	0.43005	-0.5348	-0.6608	0.1261	0.1583	0.7961	46	0.3665
HSPB1	0.602313	4.2	4.454	-0.2539	0.485	0.5236	67	0.2202
IGHG2	0.570566	-0.9545	-0.6872	-0.2673	0.4684	0.5706	56	0.2437
IGKV4-1	0.452381	1.317	1.413	-0.09537	0.1261	0.7561	64	0.3445
ILF2	0.128473	1.52	1.299	0.2205	0.1384	1.593	18	0.8912
KRAS	0.606024	-1.885	-1.916	0.0306	0.05848	0.5233	22	0.2175
KRAS_G12D	0.603645	-5.811	-5.644	-0.1667	0.3043	0.5477	6	0.2192
MDH2	0.579953	1.547	1.42	0.1272	0.228	0.5579	41	0.2366
PCBP1	0.954905	1.533	1.522	0.01106	0.1947	0.05679	60	0.02004
PDIA6	0.179989	0.4537	0.3264	0.1273	0.09383	1.357	59	0.7448
PHB1	0.206494	-1.223	-0.7832	-0.4397	0.3445	1.276	64	0.6851
PHB2	0.673743	-3.04	-2.977	-0.06354	0.15	0.4235	50	0.1715
PIGR	0.204768	-1.419	-1.719	0.3007	0.2332	1.29	39	0.6887
PIK3CA	0.62378	-0.6898	-0.6955	0.00577	0.01116	0.5168	6	0.205
PTEN	0.955711	2.205	2.208	-0.002259	0.03983	0.05671	12	0.01967
RPL3	0.652689	-2.891	-3.1	0.2093	0.4558	0.4592	15	0.1853
RPS2	0.968678	-1.718	-1.728	0.009755	0.2475	0.03942	65	0.01382
RPS28	0.245743	-5.117	-5.526	0.4092	0.3494	1.171	65	0.6095
RPS3A	0.333497	-4.09	-4.861	0.7706	0.7815	0.9862	25	0.4769
RPS9	0.727587	-2.38	-2.465	0.08517	0.242	0.352	27	0.1381
SEPTIN2	0.292145	-1.904	-2.26	0.3567	0.3324	1.073	29	0.5344
TSTA3	0.575237	-1.3	-1.144	-0.1555	0.2761	0.5633	63	0.2402
TUFM	0.425381	2.455	2.831	-0.3759	0.4677	0.8037	50	0.3712
XRCC5	0.728554	-0.3796	-0.3343	-0.04535	0.1298	0.3493	44	0.1375
SERPINB6	0.452596	0.9807	0.9285	0.05215	0.06884	0.7575	46	0.3443
HNMT	0.56994	-1.102	-1.182	0.07999	0.14	0.5714	58	0.2442
